# Supplementary material for: Early Chronic Memantine Treatment-Induced Transcriptomic Changes in Wild-Type and Shank2-Mutant Mice
Source: Front Mol Neurosci. 2021 Sep 14;14:712576. doi: 10.3389/fnmol.2021.712576 (PMC8477010; doi:10.3389/fnmol.2021.712576)
Supplement: Supplementary Table 1 — Total RNA-Seq results of forebrain transcriptomes from early and chronically vehicle/memantine-treated WT and Shank2-KO mice. [file Table_1.XLSX]

## Sheet: All genes (vehicle)
Supplementary Table 1. Total RNA-Seq results of forebrain transcriptomes from early and chronically vehicle/memantine-treated WT and Shank2-KO mice.
Gene Information			Deseq2 Results					KO			WT
HGNC symbol	Mouse symbol	Ensemble ID	baseMean	log2FC	FC	p-value	adjusted p-value	V-KO1-16M	V-KO2-2M	V-KO3-34M	V-WT1-1M	V-WT2-23M	V-WT3-9M
SHANK2	Shank2	ENSMUSG00000037541	5315.73	-1.45014	-2.73235	2.56378e-77	3.88617e-73	2970.06	2928.5	2648.35	8021.87	7221.75	8103.82
CRYAB	Cryab	ENSMUSG00000032060	1885.59	-0.714695	-1.64114	3.50564e-11	1.32846e-07	1397.17	1615.87	1272.38	2037.71	2401.35	2589.04
MAPK11	Mapk11	ENSMUSG00000053137	1232.29	-0.602463	-1.51831	2.33827e-10	7.0887e-07	1004.63	1046.67	885.152	1400.4	1524.2	1532.67
ITPR3	Itpr3	ENSMUSG00000042644	302.572	0.933657	1.91011	4.56835e-10	1.15412e-06	429.926	338.928	422.411	194.071	224.796	205.298
ARAP3	Arap3	ENSMUSG00000024451	378.229	-0.941737	-1.92084	6.11702e-10	1.3246e-06	252.737	293.676	230.61	409.655	518.392	564.307
CCND1	Ccnd1	ENSMUSG00000070348	1059.02	-0.754271	-1.68678	1.99762e-09	3.785e-06	905.377	688.063	770.158	1212.53	1573.81	1204.19
APLN	Apln	ENSMUSG00000037010	598.386	-0.951841	-1.93434	7.76504e-09	1.24117e-05	383.936	546.274	294.852	731.936	813.457	819.858
CALR	Calr	ENSMUSG00000003814	9192.4	-0.455908	-1.37165	8.18822e-09	1.24117e-05	8066.5	8117.95	7072.04	9829.96	11042.9	11025
IGHM	Ighm	ENSMUSG00000076617	411.742	-1.13994	-2.20373	1.24256e-08	1.71225e-05	232.272	360.731	179.609	496.649	506.11	695.078
ETNPPL	Etnppl	ENSMUSG00000019232	1047.74	0.758872	1.69217	1.68099e-08	2.12336e-05	1289.14	1179.98	1483.56	826.607	600.482	906.688
SERPINH1	Serpinh1	ENSMUSG00000070436	909.671	-0.619486	-1.53633	2.52286e-08	2.94166e-05	756.198	772.647	623.226	1042.98	1210.48	1052.49
EML2	Eml2	ENSMUSG00000040811	7532.04	0.449523	1.36559	2.81235e-08	3.04497e-05	9142.23	7950.05	8995.5	6910.64	6191.9	6001.94
ABHD12B	Abhd12b	ENSMUSG00000090121	94.5662	-1.39406	-2.62817	3.68423e-08	3.72304e-05	44.6045	69.2976	43.2581	135.854	132.767	141.617
HS3ST2	Hs3st2	ENSMUSG00000046321	944.743	-0.521354	-1.4353	4.70657e-08	4.2501e-05	780.116	812.373	735.263	1161.36	1127.24	1052.1
C4B	C4b	ENSMUSG00000073418	793.156	0.891166	1.85468	4.79222e-08	4.2501e-05	1075.44	699.849	1315.32	544.621	542.065	581.646
MYOC	Myoc	ENSMUSG00000026697	660.461	-0.85064	-1.8033	5.04696e-08	4.2501e-05	419.584	597.554	397.576	684.998	956.43	906.627
HSPG2	Hspg2	ENSMUSG00000028763	1112.88	-0.687131	-1.61008	6.0695e-08	4.80154e-05	741.096	987.506	831.294	1589.44	1372.29	1155.67
RBM28	Rbm28	ENSMUSG00000029701	1408.94	-0.641309	-1.55974	6.33532e-08	4.80154e-05	1131.93	1289.65	883.74	1598.03	1745.67	1804.64
ZNF436	Zfp46	ENSMUSG00000051351	2054.88	0.618684	1.53547	1.18787e-07	8.57418e-05	2286.12	2139.65	3041.06	1723.76	1485.92	1652.78
COL1A1	Col1a1	ENSMUSG00000001506	835.234	-0.780123	-1.71728	2.16582e-07	0.000149225	712.488	614.932	516.532	1337.33	955.948	874.177
NEFM	Nefm	ENSMUSG00000022054	8724.28	-0.390172	-1.31055	2.37339e-07	0.000156417	7513.24	8237.25	6906.32	9956.77	9943.4	9788.67
PLA2G4E	Pla2g4e	ENSMUSG00000050211	390.079	0.89357	1.85777	2.54346e-07	0.000160641	472.847	418.555	630.366	266.506	221.081	331.121
DOCK5	Dock5	ENSMUSG00000044447	460.769	-0.713093	-1.63931	2.71694e-07	0.000164734	362.927	391.187	294.278	504.167	618.122	593.932
C9orf16	1110008P14Rik	ENSMUSG00000039195	2039.91	-0.623304	-1.5404	3.85694e-07	0.00022486	1453.08	1956.85	1409.9	2239.34	2325.79	2854.49
IER5	Ier5	ENSMUSG00000056708	1343.39	-0.621327	-1.53829	5.78797e-07	0.000313336	1223.36	1111.29	841.609	1441.23	1757.1	1685.75
RGCC	Rgcc	ENSMUSG00000022018	291.45	-0.758156	-1.69133	6.33146e-07	0.000330939	207.015	242.26	201.09	320.19	393.746	384.396
IGFBP2	Igfbp2	ENSMUSG00000039323	935.853	-0.699852	-1.62434	7.25994e-07	0.00036682	627.39	885.85	627.427	970.824	1172.24	1331.39
RBM3	Rbm3	ENSMUSG00000031167	2621.95	0.604611	1.52057	8.5036e-07	0.000415799	2925.61	2955.1	3610.4	2344.99	1620.76	2274.86
CIRBP	Cirbp	ENSMUSG00000045193	1565.04	0.507109	1.4212	1.29462e-06	0.000613247	1643.53	1811.85	2057.01	1366.82	1142.72	1368.31
MICAL2	Mical2	ENSMUSG00000038244	10266.9	-0.4332	-1.35022	1.3883e-06	0.000637692	8970.29	9715.56	7526.75	11588.2	12494.8	11305.8
TMEM88B	Tmem88b	ENSMUSG00000073680	1919.69	-0.460778	-1.37628	1.62687e-06	0.000725299	1517.87	1691.24	1639.41	1946.41	2280.68	2442.51
METTL16	Mettl16	ENSMUSG00000010554	817.936	-0.583913	-1.49891	1.68666e-06	0.000730468	663.302	722.71	577.104	1071.29	1036.92	836.284
FKBP5	Fkbp5	ENSMUSG00000024222	1304.2	0.561903	1.47622	1.91564e-06	0.00080659	1390.41	1545.33	1729.95	1121.1	867.877	1170.52
RMND1	Rmnd1	ENSMUSG00000019763	797.594	-0.483895	-1.39851	2.34249e-06	0.000959663	652.858	724.839	618.527	899.671	969.287	920.382
IPO9	Ipo9	ENSMUSG00000041879	6499.68	0.455269	1.37104	2.4549e-06	0.000979247	7797.85	6572.06	8178.52	6192.99	5073.85	5182.82
BCAS1	Bcas1	ENSMUSG00000013523	3603.46	-0.454907	-1.37069	2.59228e-06	0.00100307	2964.93	3065.33	3090.49	3567.29	4140.02	4792.69
DOK3	Dok3	ENSMUSG00000035711	231.709	-0.883977	-1.84545	2.64697e-06	0.00100307	155.512	209.137	124.628	269.18	324.856	306.938
SEMA7A	Sema7a	ENSMUSG00000038264	3926.57	-0.386985	-1.30766	2.80078e-06	0.00103547	3446.37	3661.09	3102.9	4167.07	4508.91	4673.07
TOMM40L	Tomm40l	ENSMUSG00000005674	1462.98	-0.516718	-1.4307	3.01876e-06	0.00108949	1252.13	1268.31	1090.37	1462.64	1735.88	1968.55
AGT	Agt	ENSMUSG00000031980	1875.14	0.509562	1.42362	3.20441e-06	0.00110392	2143.77	1896.79	2567.35	1444.35	1498.14	1700.46
QDPR	Qdpr	ENSMUSG00000015806	2486.49	-0.529127	-1.44306	3.31296e-06	0.00111595	1902.46	2373.47	1831.91	2473.63	3112.49	3224.98
IGF2	Igf2	ENSMUSG00000048583	2788.87	-0.490474	-1.40491	3.4581e-06	0.00113248	2418.61	2415.77	2124.43	2764.92	3217.73	3791.78
STAC2	Stac2	ENSMUSG00000017400	1705.87	-0.387058	-1.30772	3.51144e-06	0.00113248	1450.47	1517.79	1467.58	1837.59	1886.99	2074.8
IDI1	Idi1	ENSMUSG00000058258	1658.5	-0.427293	-1.34471	3.76786e-06	0.0011844	1417.49	1554.85	1273.11	1807.8	1971.08	1926.68
INF2	Inf2	ENSMUSG00000037679	4868.11	-0.376818	-1.29848	3.82872e-06	0.0011844	4400.31	4507.53	3800.88	5222.04	5713.61	5564.31
GAMT	Gamt	ENSMUSG00000020150	562.596	-0.640221	-1.55857	3.98341e-06	0.00120761	396.856	537.321	386.243	641.442	651.555	762.159
CA2	Car2	ENSMUSG00000027562	3542.87	-0.498529	-1.41277	4.13868e-06	0.00123008	2705.3	3375.85	2728.74	3999.74	4798.95	3648.63
HAPLN4	Hapln4	ENSMUSG00000007594	2283.11	-0.394622	-1.3146	4.55467e-06	0.00132769	1889.93	2175.04	1853.55	2643.47	2674.55	2462.12
USP13	Usp13	ENSMUSG00000056900	1211.29	0.429196	1.34648	5.98257e-06	0.00171101	1445.29	1307.39	1417.44	1128.35	1002.13	967.106
KLHL40	Klhl40	ENSMUSG00000074001	162.738	0.829323	1.77685	6.09701e-06	0.00171145	215.79	198.261	210.646	131.301	112.129	108.298
TAF9	Taf9	ENSMUSG00000052293	306.139	0.701448	1.62614	6.78315e-06	0.00186944	377.924	430.641	329.487	263.562	203.892	231.33
TBX3	Tbx3	ENSMUSG00000018604	110.159	-1.1509	-2.22052	7.24299e-06	0.00191298	77.8397	75.1627	50.6521	117.355	197.567	142.378
JOSD2	Josd2	ENSMUSG00000038695	1648.23	-0.438716	-1.3554	7.28834e-06	0.00191298	1366.49	1528.47	1304.88	1770.26	1802.43	2116.83
ERMN	Ermn	ENSMUSG00000026830	1829.97	-0.385233	-1.30607	7.44595e-06	0.00191298	1698.21	1619.27	1445.57	2006.45	2089.18	2121.15
GNG11	Gng11	ENSMUSG00000032766	125.713	-1.02347	-2.0328	8.33981e-06	0.00204426	76.3391	83.0433	89.5251	124.552	183.648	197.17
HTR2A	Htr2a	ENSMUSG00000034997	907.504	0.435949	1.3528	8.65164e-06	0.00204426	1016.59	1049.65	1063.39	843.291	740.839	731.271
ROBO3	Robo3	ENSMUSG00000032128	1260.5	-0.484383	-1.39899	8.68852e-06	0.00204426	1076	1148.44	927.881	1353.55	1392.04	1665.1
HSPA1B	Hspa1b	ENSMUSG00000090877	428.617	-0.570737	-1.48528	8.69444e-06	0.00204426	330.948	319.268	384.012	551.417	496.479	489.578
HIPK4	Hipk4	ENSMUSG00000040424	1503.81	-0.518348	-1.43231	8.84402e-06	0.00204426	1164.47	1511.37	1035.27	1767.42	1791.93	1752.38
FMNL1	Fmnl1	ENSMUSG00000055805	3504.16	-0.504798	-1.41892	9.16726e-06	0.00204426	3323.47	3028.52	2340.52	3618.37	4322.65	4391.42
PDIA6	Pdia6	ENSMUSG00000020571	2678.84	-0.438275	-1.35498	9.24056e-06	0.00204426	2369.59	2552.66	1904.78	3056.83	3158.74	3030.43
AQP4	Aqp4	ENSMUSG00000024411	3600.57	-0.47402	-1.38897	9.26635e-06	0.00204426	2583.52	3539.31	2920.55	3809.29	4609.56	4141.21
UGT8	Ugt8a	ENSMUSG00000032854	4363.87	-0.319272	-1.2477	9.2909e-06	0.00204426	3800.07	4035.72	3812.18	4749.95	5126.99	4658.3
MTF2	Mtf2	ENSMUSG00000029267	1093.68	0.406627	1.32558	9.30556e-06	0.00204426	1315.26	1189.51	1234.3	950.689	980.43	891.905
RIMKLB	Rimklb	ENSMUSG00000040649	1257.18	0.491764	1.40616	9.48725e-06	0.0020544	1471.07	1452	1480.49	1077.57	1197.3	864.63
MANF	Manf	ENSMUSG00000032575	852.32	-0.548331	-1.46239	9.68435e-06	0.00206754	691.674	800.908	585.385	955.736	943.235	1136.98
CYP11A1	Cyp11a1	ENSMUSG00000032323	116.289	-1.0489	-2.06895	1.10848e-05	0.00233366	73.0229	91.043	63.3114	151.005	193.452	125.902
PLXNB3	Plxnb3	ENSMUSG00000031385	1888.47	-0.342282	-1.26776	1.16869e-05	0.00242671	1660.95	1727.88	1607.89	2041.87	2168.44	2123.79
LYNX1	Lynx1	ENSMUSG00000022594	13689	-0.323092	-1.25101	1.21703e-05	0.00248711	11649	13259.1	11580.9	15255.5	14599.4	15790
CARF	Carf	ENSMUSG00000026017	570.964	0.57262	1.48722	1.24471e-05	0.00248711	725.263	558.407	763.319	460.149	488.789	429.855
AKT2	Akt2	ENSMUSG00000004056	2525.01	-0.393375	-1.31346	1.247e-05	0.00248711	2423.73	2102.6	2021.49	2675.99	3060.2	2866.03
MYH7B	Myh7b	ENSMUSG00000074652	235.094	0.718763	1.64577	1.27311e-05	0.0025062	250.671	291.925	334.558	188.157	166.1	179.154
P4HA1	P4ha1	ENSMUSG00000019916	1144.8	-0.60612	-1.52216	1.2955e-05	0.00251759	1028.25	1036.37	660.427	1265.9	1402.2	1475.63
LRRK2	Lrrk2	ENSMUSG00000036273	1600.99	-0.422819	-1.34054	1.32523e-05	0.00254277	1362.52	1506.84	1236.12	1762.94	1997.91	1739.58
COL1A2	Col1a2	ENSMUSG00000029661	1172.03	-0.456626	-1.37233	1.35022e-05	0.00255833	897.851	1114.34	952.807	1475.82	1329.28	1262.06
SCD	Scd1	ENSMUSG00000037071	4771.56	-0.421462	-1.33928	1.57285e-05	0.00290748	3575.36	4765.65	3899.22	5230.1	5349.01	5810.04
SMYD3	Smyd3	ENSMUSG00000055067	981.191	0.495432	1.40974	1.62373e-05	0.00296537	1195.93	979.532	1267.4	747.425	899.313	797.547
RASGRP3	Rasgrp3	ENSMUSG00000071042	320.42	-0.595785	-1.51129	1.68174e-05	0.00303474	281.083	237.327	247.214	400.493	388.917	367.487
CLIC4	Clic4	ENSMUSG00000037242	3003.47	-0.30596	-1.23624	1.70934e-05	0.00304826	2663.56	2789.09	2606.89	3244.26	3349.1	3367.93
ADAM8	Adam8	ENSMUSG00000025473	125.917	-0.935961	-1.91316	1.74068e-05	0.00306806	97.8308	90.9235	70.9255	153.839	151.249	190.734
GADD45A	Gadd45a	ENSMUSG00000036390	187.997	-0.830517	-1.77832	1.88571e-05	0.00324814	162.151	143.352	100.59	219.633	251.252	251.007
HEXA	Hexa	ENSMUSG00000025232	1145.49	-0.441786	-1.35828	2.16905e-05	0.00369421	942.781	1045.37	926.972	1150.32	1409.3	1398.2
PHKA2	Phka2	ENSMUSG00000031295	1405.74	0.479937	1.39468	2.32772e-05	0.00392039	1735.69	1358.07	1818.08	1247.1	1055.31	1220.17
STIP1	Stip1	ENSMUSG00000024966	4148.55	-0.364009	-1.287	2.37941e-05	0.00396341	3675.38	3785.31	3423.77	4159.43	4743.05	5104.36
GTDC1	Gtdc1	ENSMUSG00000036890	914.375	0.498016	1.41227	2.58476e-05	0.0041914	1056.41	1055.43	1095.55	656.474	910.787	711.602
PEX6	Pex6	ENSMUSG00000002763	1506.58	-0.393077	-1.31319	2.60937e-05	0.0041914	1285.9	1414.05	1208.32	1579.3	1822.33	1729.57
CFAP46	Cfap46	ENSMUSG00000049571	284.753	0.677741	1.59963	2.62689e-05	0.0041914	343.138	330.696	376.996	177.746	222.081	257.864
CLDN5	Cldn5	ENSMUSG00000041378	1335.73	-0.439207	-1.35586	2.73563e-05	0.00431944	1257.79	1085.84	1057.02	1550.94	1696.41	1366.37
NEFH	Nefh	ENSMUSG00000020396	2576.86	-0.342114	-1.26761	2.88641e-05	0.0044973	2176.44	2484.84	2158.47	2880.86	2785.38	2975.19
ITGB4	Itgb4	ENSMUSG00000020758	410.874	-0.75579	-1.68856	2.90761e-05	0.0044973	219.655	380.463	317.987	428.919	501.303	616.917
WNT10B	Wnt10b	ENSMUSG00000022996	62.1954	1.27439	2.41896	3.0406e-05	0.0046555	86.1788	89.9695	87.8019	49.9263	26.819	32.4771
THRA	Thra	ENSMUSG00000058756	23880.7	0.317947	1.24656	3.21346e-05	0.00487096	28536.5	23764.6	27202.3	21754.2	21438	20588.7
FAM214A	Fam214a	ENSMUSG00000034858	1715.89	0.435554	1.35243	3.71329e-05	0.00557288	1965.49	1720.13	2231.73	1616.47	1389.45	1372.07
PADI2	Padi2	ENSMUSG00000028927	1205.73	-0.388794	-1.3093	3.87306e-05	0.00570457	1086.01	1090.44	956.778	1281.04	1444.33	1375.8
USP34	Usp34	ENSMUSG00000056342	5581.29	0.307069	1.23719	3.87631e-05	0.00570457	6143.41	6140.58	6233.66	5390.71	4966.85	4612.55
NKD1	Nkd1	ENSMUSG00000031661	688.703	-0.421643	-1.33945	4.05729e-05	0.00586861	579.853	606.471	580.206	739.287	808.178	818.221
SETD7	Setd7	ENSMUSG00000037111	6385.66	-0.267414	-1.20365	4.06521e-05	0.00586861	5940.01	5896.05	5551.51	6904.88	6978.37	7043.15
ZNF483	Zkscan16	ENSMUSG00000038630	1053.26	0.482456	1.39712	4.26585e-05	0.00610017	1166.25	1090.15	1426.38	959.428	773.747	903.595
EPDR1	Epdr1	ENSMUSG00000002808	1968.2	-0.373863	-1.29582	4.33009e-05	0.00613416	1744.51	1844.5	1556.45	2052.11	2238.08	2373.52
PDIA4	Pdia4	ENSMUSG00000025823	1114.68	-0.489215	-1.40368	4.43374e-05	0.00622284	961.316	1067.22	754.962	1414.8	1273.39	1216.41
STAG3	Stag3	ENSMUSG00000036928	78.1489	1.13171	2.19118	4.63857e-05	0.00631263	95.7761	98.2909	127.544	42.8373	40.2672	64.1779
PCP4	Pcp4	ENSMUSG00000090223	5150.71	-0.348703	-1.27342	4.64903e-05	0.00631263	4278.33	5139.82	4177.8	5592.76	5781.79	5933.77
DEAF1	Deaf1	ENSMUSG00000058886	2318.52	0.427018	1.34445	4.68099e-05	0.00631263	2635.66	2312.67	3027.93	2199	1921.9	1813.98
KRT80	Krt80	ENSMUSG00000037185	91.1152	-1.03122	-2.04375	4.71418e-05	0.00631263	48.2319	78.2902	53.6176	119.483	118.471	128.598
ABI1	Abi1	ENSMUSG00000058835	2754.36	0.307552	1.23761	4.77564e-05	0.00631263	3050.69	3067.52	3023.72	2347.14	2408.68	2628.43
COL4A2	Col4a2	ENSMUSG00000031503	2976.77	-0.444237	-1.36059	4.78908e-05	0.00631263	2461.16	2731.74	2373.48	3027.2	3131.88	4135.19
CCDC184	Ccdc184	ENSMUSG00000029875	749.042	-0.429274	-1.34656	4.78924e-05	0.00631263	668.775	668.572	578.692	827.958	841.669	908.583
SPARC	Sparc	ENSMUSG00000018593	20711.3	0.454482	1.37029	4.84972e-05	0.00633725	24993.8	19121.2	27725.1	16691.2	16096	19640.2
RGS5	Rgs5	ENSMUSG00000026678	2291.37	-0.38624	-1.30698	5.08973e-05	0.00659402	1783.29	2002.86	2172.17	2384.34	2848.44	2557.11
HRK	Hrk	ENSMUSG00000046607	1989.64	0.350006	1.27457	5.34247e-05	0.00686281	2287.3	2026.36	2375.53	1706	1703.27	1839.4
IMPG2	Impg2	ENSMUSG00000035270	55.5807	-1.55787	-2.9442	5.55349e-05	0.00707394	30.1986	30.3	22.9011	39.2642	91.0229	119.797
GIPR	Gipr	ENSMUSG00000030406	102.565	0.978332	1.97019	6.05576e-05	0.00763268	134.863	107.923	165.066	58.284	76.9638	72.2898
ENG	Eng	ENSMUSG00000026814	1208.54	-0.352139	-1.27645	6.16143e-05	0.00763268	1004.78	1054.58	1126.01	1332.65	1382.94	1350.3
CCL27	Ccl27a	ENSMUSG00000073888	1737.12	-0.442659	-1.35911	6.23754e-05	0.00763268	1512.4	1633.75	1273.27	1868.26	1839.96	2295.08
WDR6	Wdr6	ENSMUSG00000066357	8536.88	0.323519	1.25138	6.28992e-05	0.00763268	9249.48	9927.28	9293.73	8288.05	7670.15	6792.62
HSPH1	Hsph1	ENSMUSG00000029657	7402	-0.43671	-1.35351	6.33899e-05	0.00763268	6638.92	7184.93	5048.65	8169.35	9388.69	7981.49
BAHCC1	Bahcc1	ENSMUSG00000039741	1218.34	-0.368112	-1.29066	6.34462e-05	0.00763268	972.71	1097.58	1121.4	1427.59	1329.61	1361.16
WDFY4	Wdfy4	ENSMUSG00000051506	99.0129	1.26095	2.39653	6.56786e-05	0.00782034	68.7884	152.242	201.661	54.2323	59.441	57.7132
DMTN	Dmtn	ENSMUSG00000022099	9013.4	-0.311288	-1.24082	6.6038e-05	0.00782034	8292.89	8447.55	7394.75	9276.09	10083.8	10585.2
HSP90B1	Hsp90b1	ENSMUSG00000020048	7174.84	-0.323966	-1.25177	6.82542e-05	0.00802013	6609.43	6423.5	6083.41	8024.71	8730.84	7177.15
TOX3	Tox3	ENSMUSG00000043668	566.872	0.470518	1.38561	6.98516e-05	0.00813219	678.341	621.227	674.849	516.26	492.661	417.896
CA11	Car11	ENSMUSG00000003273	2646.78	-0.472106	-1.38713	7.02809e-05	0.00813219	2110.79	2509.24	2033.58	2615.99	2875.15	3735.92
DLK1	Dlk1	ENSMUSG00000040856	1185.14	0.442486	1.35894	7.14529e-05	0.00820518	1484.31	1132.29	1479.33	950.609	1057.57	1006.74
CNP	Cnp	ENSMUSG00000006782	20103.7	-0.301171	-1.23214	7.79495e-05	0.0088839	18216.8	19203.5	16620	21411.6	21319.2	23850.9
SREBF1	Srebf1	ENSMUSG00000020538	1757.42	0.517212	1.43119	7.89307e-05	0.00892604	2358.29	1539.69	2308.83	1317.12	1555.06	1465.52
EIF1AD	Eif1ad	ENSMUSG00000024841	749.144	0.452657	1.36856	7.9497e-05	0.00892604	773.658	944.016	880.124	679.587	564.426	653.054
ABCA1	Abca1	ENSMUSG00000015243	1433.82	0.517543	1.43151	8.58338e-05	0.00954587	1865.79	1262.55	1935.58	1073.98	1237.71	1227.29
UBR3	Ubr3	ENSMUSG00000044308	7753.01	0.275585	1.21048	8.62769e-05	0.00954587	8204.63	8398.44	8868.44	7312.62	7128.44	6605.52
SLC2A4	Slc2a4	ENSMUSG00000018566	71.5557	1.11241	2.16206	8.85752e-05	0.00972916	96.3757	85.6841	111.393	49.7464	33.021	53.1136
RASGRF1	Rasgrf1	ENSMUSG00000032356	13598.1	0.298564	1.22992	9.01929e-05	0.00983556	15470.1	14011.2	15517.7	13011.9	12365.5	11212.4
KCNJ10	Kcnj10	ENSMUSG00000044708	8412.42	-0.290601	-1.22315	9.24999e-05	0.0100151	6979.69	8063.03	7662.48	8861.18	9285.83	9622.34
FAM193B	Fam193b	ENSMUSG00000021495	3436.4	-0.32431	-1.25207	9.39049e-05	0.0100951	2978.02	3311.46	2867.56	3566.36	3824.41	4070.62
TMEM63A	Tmem63a	ENSMUSG00000026519	1154.47	-0.370643	-1.29293	9.74547e-05	0.010384	1047.82	931.701	1041.33	1310.26	1210.63	1385.1
CFP	Cfp	ENSMUSG00000001128	217.437	-0.691839	-1.61534	9.79621e-05	0.010384	164.026	173.842	160.102	221.84	261.219	323.589
PPP1R37	Ppp1r37	ENSMUSG00000051403	3931.58	-0.285472	-1.21881	9.86578e-05	0.0103851	3587.57	3613.45	3430.68	4100.19	4267.06	4590.51
PTN	Ptn	ENSMUSG00000029838	6857.4	-0.294926	-1.22682	0.000104615	0.0108782	5832.79	6764.19	5881.01	7403.14	7773.05	7490.22
VMP1	Vmp1	ENSMUSG00000018171	2246.6	-0.334026	-1.26053	0.000104777	0.0108782	1960.8	2191.72	1811.7	2556.98	2452.17	2506.24
DDX21	Ddx21	ENSMUSG00000020075	790.245	0.396519	1.31633	0.000108352	0.0111728	850.841	864.672	978.795	698.998	652.599	695.563
CMTM5	Cmtm5	ENSMUSG00000040759	1299.53	-0.406138	-1.32513	0.000111266	0.0113451	1160.13	1227.84	966.441	1352.82	1548.98	1540.99
ALDH6A1	Aldh6a1	ENSMUSG00000021238	1636.71	0.357291	1.28102	0.00011152	0.0113451	1968.91	1622.16	1923.36	1473.73	1401.47	1430.61
LBHD1	Lbhd1	ENSMUSG00000096740	150.823	-1.09941	-2.14267	0.000114483	0.0115092	101.846	106.181	77.0889	202.949	109.122	307.751
SLC1A6	Slc1a6	ENSMUSG00000005357	388.006	0.552101	1.46622	0.000114651	0.0115092	450.946	390.612	541.964	320.257	321.489	302.771
ZNF365	Zfp365	ENSMUSG00000037855	11725.8	-0.262217	-1.19932	0.000118899	0.0118234	10717.2	11126.4	10145.6	12688.7	13383	12293.7
HSPB1	Hspb1	ENSMUSG00000004951	181.768	-0.694393	-1.6182	0.000121501	0.0118234	131.887	162.012	123.166	207.065	228.824	237.656
TP53INP2	Trp53inp2	ENSMUSG00000038375	7488.17	-0.318291	-1.24685	0.000121776	0.0118234	6745.01	7094.49	6158.9	7900.73	7870.5	9159.39
GSN	Gsn	ENSMUSG00000026879	6450.49	-0.367382	-1.29001	0.000121989	0.0118234	4984.99	6622.08	5295.33	7559.76	7202.66	7038.1
GJB1	Gjb1	ENSMUSG00000047797	470.812	-0.543049	-1.45705	0.000122035	0.0118234	389.877	377.9	381.935	445.134	584.034	645.992
MOBP	Mobp	ENSMUSG00000032517	40866.7	-0.308868	-1.23874	0.000122462	0.0118234	36360.5	38487.3	34680	43503.7	41714.6	50454.3
EFNB2	Efnb2	ENSMUSG00000001300	1913.99	0.424723	1.34231	0.00012664	0.0120289	2448.33	1878.19	2253.02	1774.09	1719.14	1411.17
EPHB1	Ephb1	ENSMUSG00000032537	1743.41	-0.318736	-1.24724	0.000127565	0.0120289	1495.78	1543.52	1614.63	2016.5	1981.33	1808.67
NSDHL	Nsdhl	ENSMUSG00000031349	638.156	-0.42812	-1.34548	0.000128068	0.0120289	563.221	584.64	485.628	719.443	709.227	766.778
IGFBP6	Igfbp6	ENSMUSG00000023046	297.07	-0.572409	-1.487	0.000128393	0.0120289	224.734	239.748	252.011	318.59	406.853	340.485
ADGRE1	Adgre1	ENSMUSG00000004730	147.651	0.789825	1.72886	0.000128558	0.0120289	220.841	162.459	177.565	93.3661	126.528	105.15
LRRCC1	Lrrcc1	ENSMUSG00000027550	565.191	0.427617	1.34501	0.000133237	0.0123903	656.602	598.485	689.326	465.361	499.741	481.632
STMN1	Stmn1	ENSMUSG00000028832	9275.5	-0.308258	-1.23821	0.000136249	0.012593	7811.96	8920.85	8133.74	9314.04	10533.9	10938.5
VWA1	Vwa1	ENSMUSG00000042116	928.668	-0.390722	-1.31105	0.00013868	0.0127401	855.741	782.994	771.876	983.929	1164.26	1013.21
LFNG	Lfng	ENSMUSG00000029570	573.996	0.418864	1.33687	0.000143073	0.0130304	663.793	625.953	679.577	515.175	499.58	459.9
RABL6	Rabl6	ENSMUSG00000015087	4534.42	-0.268138	-1.20425	0.000144072	0.0130304	3954.09	4193.33	4195.68	4728.98	4969.25	5165.18
TRA2A	Tra2a	ENSMUSG00000029817	2215.29	-0.355045	-1.27903	0.000144419	0.0130304	2088.91	2020.69	1724.93	2516.67	2290.47	2650.09
BRD9	Brd9	ENSMUSG00000057649	2479.27	-0.321982	-1.25005	0.000154131	0.0138244	2087	2396.7	2128.87	2568.29	2793.69	2901.04
LMAN2L	Lman2l	ENSMUSG00000001143	1085.38	-0.37271	-1.29478	0.000155169	0.0138356	923.674	1048.46	866.795	1168.69	1268.05	1236.64
SEMA4A	Sema4a	ENSMUSG00000028064	1472.91	-0.310985	-1.24055	0.000156909	0.0138492	1382.89	1262.94	1298.09	1629.5	1651.23	1612.81
WDFY1	Wdfy1	ENSMUSG00000073643	1994.6	0.309366	1.23916	0.000165893	0.0144518	2234.91	2120.55	2265.46	1859.76	1836.21	1650.73
TAGLN3	Tagln3	ENSMUSG00000022658	4493.6	-0.290082	-1.22271	0.000182123	0.0156853	4089.46	4142.67	3898.82	4534.3	4994.1	5302.24
RTCA	Rtca	ENSMUSG00000000339	1439.4	0.359694	1.28315	0.000185465	0.0158829	1607.86	1545.75	1698.29	1328.81	1344.86	1110.86
NRGN	Nrgn	ENSMUSG00000053310	24772.6	-0.387166	-1.30782	0.000188132	0.0160208	20634.3	25234.7	18538.9	25523.9	27289	31414.8
EXOC7	Exoc7	ENSMUSG00000020792	1959.53	0.295624	1.22742	0.00019433	0.0163965	2090.46	2260.41	2128.25	1837.51	1748.5	1692.08
SLC5A3	Slc5a3	ENSMUSG00000089774	871.165	-0.406962	-1.32589	0.000195421	0.0163965	718.309	828.671	699.587	1029.71	1060.03	890.687
NXF1	Nxf1	ENSMUSG00000010097	2487.23	-0.311548	-1.24104	0.000195789	0.0163965	2189.69	2387.37	2083.77	2600.99	2730.84	2930.71
KLHL11	Klhl11	ENSMUSG00000048732	873.868	0.39591	1.31577	0.000197477	0.016447	1023.06	951.83	1002.76	853.075	727.225	685.26
RGS16	Rgs16	ENSMUSG00000026475	632.439	-0.463468	-1.37885	0.000204542	0.0169418	584.882	540.739	469.829	638.937	809.125	751.122
COL3A1	Col3a1	ENSMUSG00000026043	391.051	-0.532173	-1.44611	0.000205653	0.0169418	360.224	293.879	305.959	491.647	391.683	502.916
HTR2C	Htr2c	ENSMUSG00000041380	2419.43	0.354344	1.2784	0.00021065	0.0172596	2800.03	2503.26	2838.41	2177.47	2340.49	1856.93
GLMP	Glmp	ENSMUSG00000001418	950.134	-0.382867	-1.30393	0.00021523	0.0175401	859.573	878.409	737.89	1001.5	1084.49	1138.94
ANKRD12	Ankrd12	ENSMUSG00000034647	2223.14	0.291975	1.22431	0.000221065	0.0179193	2552.38	2507.03	2284.96	2013.21	1937.48	2043.8
PTPRVP	Ptprv	ENSMUSG00000097993	153.437	-0.834409	-1.78313	0.000225162	0.0181543	140.384	91.1475	98.8867	250.689	173.817	165.699
CLN6	Cln6	ENSMUSG00000032245	322.555	0.532112	1.44604	0.000226464	0.0181626	360.747	343.869	439.146	269.133	256.573	265.862
SCN3A	Scn3a	ENSMUSG00000057182	2054.84	0.305617	1.23595	0.00023431	0.018693	2406.46	2160.96	2247.29	1964.56	1776.54	1773.25
UFM1	Ufm1	ENSMUSG00000027746	1286.33	-0.316934	-1.24568	0.00024738	0.0196324	1102.16	1169.86	1163.99	1424.51	1497.6	1359.84
HIRA	Hira	ENSMUSG00000022702	2084.69	0.33054	1.25748	0.000249469	0.0196857	2228.62	2202.14	2535.72	1762.56	2016.01	1763.11
ACSBG1	Acsbg1	ENSMUSG00000032281	3984.9	-0.301835	-1.23271	0.000250649	0.0196857	3542.4	3919.95	3247.82	4236.85	4387.93	4574.46
MYL4	Myl4	ENSMUSG00000061086	369.429	-0.605239	-1.52123	0.000253064	0.0197109	260.116	375.159	245.125	454.299	492.529	389.349
SPRED3	Spred3	ENSMUSG00000037239	1618.95	-0.344939	-1.2701	0.000257668	0.0199272	1504.5	1416.24	1358.34	1772.58	1649.19	2012.83
CCK	Cck	ENSMUSG00000032532	5369.5	-0.321369	-1.24952	0.000265475	0.0204267	4586.97	5275.44	4460.7	5366.66	6343.53	6183.71
HEATR1	Heatr1	ENSMUSG00000050244	722.499	-0.403986	-1.32316	0.000272071	0.0208285	642.944	592.121	630.769	782.64	759.967	926.555
ABCG1	Abcg1	ENSMUSG00000024030	2065.37	0.377701	1.29927	0.00027902	0.0212282	2324.41	2505.17	2171.72	1839.14	2028.02	1523.79
ARHGEF28	Arhgef28	ENSMUSG00000021662	1301.1	0.338709	1.26462	0.000280668	0.0212282	1561.6	1310.76	1485.55	1129.3	1195.14	1124.23
CYS1	Cys1	ENSMUSG00000062563	252.509	-0.555611	-1.46979	0.000281493	0.0212282	215.195	210.823	187.532	318.167	273.479	309.856
UVSSA	Uvssa	ENSMUSG00000037355	481.548	0.536501	1.45045	0.000284187	0.0212543	599.694	452.332	658.028	415.61	343.015	420.608
MRPS21	Mrps21	ENSMUSG00000054312	527.038	-0.452344	-1.36826	0.000284643	0.0212543	421.357	465.895	448.262	533.116	607.625	685.972
OLIG1	Olig1	ENSMUSG00000046160	5054.02	-0.247451	-1.18711	0.000287034	0.0213277	4593.64	4635.83	4634.68	5286.63	5781.71	5391.61
CROCC	Crocc	ENSMUSG00000040860	3652.9	-0.358174	-1.2818	0.000289069	0.0213742	3236.32	3624.92	2745.55	3757.74	4317.57	4235.31
FLNB	Flnb	ENSMUSG00000025278	4129.21	0.32813	1.25539	0.000296969	0.0216939	4783.59	4230.78	4775.54	3931.97	3200.22	3853.15
DNAJB11	Dnajb11	ENSMUSG00000004460	1209.01	-0.355904	-1.27979	0.000297793	0.0216939	990.3	1197.58	995.43	1342.94	1319.48	1408.35
NT5C3B	Nt5c3b	ENSMUSG00000017176	713.765	-0.409229	-1.32798	0.000298783	0.0216939	637.291	611.597	591.047	734.086	784.766	923.801
TENM1	Tenm1	ENSMUSG00000016150	2434.14	0.375771	1.29753	0.000299118	0.0216939	2938.39	2411.13	2896.56	2294.46	2240.76	1823.51
S1PR5	S1pr5	ENSMUSG00000045087	562.925	-0.447078	-1.36328	0.000300551	0.0216941	444.176	533.39	451.946	589.564	721.274	637.198
XBP1	Xbp1	ENSMUSG00000020484	1750.28	-0.407285	-1.32619	0.000303991	0.0218383	1530.75	1711.12	1274.75	1833.94	1891.89	2259.24
FKBP4	Fkbp4	ENSMUSG00000030357	3220.02	-0.304379	-1.23489	0.000309862	0.0221552	2825.81	3137.46	2682.81	3314.55	3582.81	3776.7
R3HDM1	R3hdm1	ENSMUSG00000056211	10179.7	-0.225561	-1.16923	0.000316793	0.0225132	9664.74	9258.52	9233.59	11158.1	10672.3	11091.1
SOX18	Sox18	ENSMUSG00000046470	292.189	-0.603435	-1.51933	0.000318609	0.0225132	273.249	238.745	183.202	356.337	391.145	310.457
FLT1	Flt1	ENSMUSG00000029648	1771.76	-0.303304	-1.23397	0.000319325	0.0225132	1626.44	1471.71	1658.89	1979.04	2029.21	1865.25
FANCM	Fancm	ENSMUSG00000055884	498.864	0.517927	1.4319	0.000341464	0.0238521	473.412	593.603	695.865	447.101	411.267	371.935
ALDH1A1	Aldh1a1	ENSMUSG00000053279	1664.12	-0.381505	-1.3027	0.000343236	0.0238659	1376.28	1613.64	1348.26	1684.45	1809.6	2152.49
C17orf75	5730455P16Rik	ENSMUSG00000057181	2067.04	0.298461	1.22983	0.00035494	0.0244647	2281.77	2099.9	2457.89	1895.46	1805.95	1861.29
TJAP1	Tjap1	ENSMUSG00000012296	927.139	-0.449577	-1.36564	0.00035544	0.0244647	720.851	840.669	790.778	956.931	951.694	1301.91
ANXA6	Anxa6	ENSMUSG00000018340	2560.28	-0.321126	-1.24931	0.00035669	0.0244647	2282.18	2357.85	2189.98	2546.84	2810.81	3174.03
MRM1	Mrm1	ENSMUSG00000018405	316.085	-0.678068	-1.6	0.00036399	0.024853	229.149	252.215	244.019	345.423	536.534	289.171
GJC2	Gjc2	ENSMUSG00000043448	842.154	-0.42319	-1.34089	0.000366411	0.0249061	625.033	855.237	679.333	919.898	1003.42	970.006
CDKL3	Cdkl3	ENSMUSG00000020389	277.92	0.650319	1.56952	0.000371165	0.0250697	384.417	240.194	394.241	205.117	223.895	219.659
GRIK4	Grik4	ENSMUSG00000032017	982.985	0.332159	1.2589	0.000372126	0.0250697	1106.37	1046.4	1133.93	921.457	838.962	850.79
MSMO1	Msmo1	ENSMUSG00000031604	1753.12	-0.423126	-1.34083	0.00037552	0.0251864	1507.68	1679.7	1308.3	1664.36	2046.83	2311.83
ZNHIT1	Znhit1	ENSMUSG00000059518	608.774	-0.475147	-1.39006	0.000377696	0.0252208	514.624	507.552	506.598	602.188	658.045	863.637
USP10	Usp10	ENSMUSG00000031826	1694.79	0.347238	1.27212	0.000380113	0.0252708	2083	1856.23	1753.78	1335.94	1611.19	1528.6
CLK3	Clk3	ENSMUSG00000032316	2503.82	-0.272969	-1.20829	0.000382305	0.0253056	2376.37	2288.14	2139.22	2653.06	2743.45	2822.69
LAMP5	Lamp5	ENSMUSG00000027270	3211.61	-0.332959	-1.25959	0.00038856	0.0256078	2980.73	3111.47	2437.03	3409.17	3765.4	3565.87
NAA35	Naa35	ENSMUSG00000021555	1474.42	-0.341133	-1.26675	0.000392786	0.0257122	1162.9	1417.16	1323.75	1536.71	1710.19	1695.8
CNOT1	Cnot1	ENSMUSG00000036550	4542.1	0.301277	1.23223	0.000396887	0.0257122	5133.75	4616.73	5291.15	4345.07	4194.86	3671.07
RSPH10B2	Rsph10b	ENSMUSG00000075569	223.729	0.694908	1.61878	0.00039693	0.0257122	314.283	215.424	298.89	215.54	151.535	146.705
MAG	Mag	ENSMUSG00000036634	11609.6	-0.261477	-1.19871	0.000401749	0.0258039	9966.22	11199.2	10515.8	12301	12107.5	13567.8
EEF2K	Eef2k	ENSMUSG00000035064	1225.28	0.381678	1.30286	0.00041068	0.0261982	1272.44	1339.1	1545.9	930.447	1147.22	1116.57
NPAS3	Npas3	ENSMUSG00000021010	428.269	0.502666	1.41683	0.000411345	0.0261982	470.643	581.29	455.876	316.928	407.504	337.372
PLP1	Plp1	ENSMUSG00000031425	106145	-0.277006	-1.21168	0.00043478	0.0275749	94208.6	102379	91372.6	112741	107759	128409
PHLDB1	Phldb1	ENSMUSG00000048537	5919.1	-0.267262	-1.20352	0.000448188	0.0282267	5700.02	5139.77	5276.83	6015.79	6520.93	6861.26
TPCN2	Tpcn2	ENSMUSG00000048677	125.461	-0.712173	-1.63827	0.000448783	0.0282267	95.2154	90.4661	99.5606	153.191	169.178	145.152
KMT2E	Kmt2e	ENSMUSG00000029004	4007.72	0.311829	1.24128	0.000459518	0.0287825	4833.25	4091.44	4392.8	3915.85	3247.09	3565.89
RIT1	Rit1	ENSMUSG00000028057	839.382	-0.388273	-1.30883	0.000465477	0.0289711	663.268	832.286	686.91	1010.55	945.563	897.716
REV3L	Rev3l	ENSMUSG00000019841	1713.23	0.396539	1.31635	0.000466351	0.0289711	1893.54	1721.76	2225.52	1550.9	1260.76	1626.87
DESI1	Desi1	ENSMUSG00000022472	3741.62	-0.337823	-1.26385	0.000473133	0.0292513	3224.55	3675.13	3018.84	3831.08	3981.89	4718.25
FBXL4	Fbxl4	ENSMUSG00000040410	423.894	0.443745	1.36013	0.000474721	0.0292513	517.287	440.863	507.081	339.719	386.147	352.265
IGSF1	Igsf1	ENSMUSG00000031111	683.69	-0.4593	-1.37487	0.000476738	0.0292566	531.174	705.224	492.062	742.757	797.357	833.568
XKR4	Xkr4	ENSMUSG00000051951	1524.9	0.382005	1.30315	0.000482603	0.0294972	1781.43	1597.45	1796.72	1568.94	1181	1223.85
IGSF9B	Igsf9b	ENSMUSG00000034275	4183.56	-0.264686	-1.20137	0.000489201	0.0297456	4080.35	3819.45	3503.4	4618.8	4499.92	4579.46
RAB15	Rab15	ENSMUSG00000021062	6670.39	-0.285492	-1.21883	0.000490711	0.0297456	6207.58	6164.71	5665.94	6656.5	7274.66	8052.92
PLA2G7	Pla2g7	ENSMUSG00000023913	1880.11	-0.326822	-1.25425	0.000492554	0.0297456	1753.18	1612.53	1638.4	1855.16	2315.1	2106.27
R3HDM2	R3hdm2	ENSMUSG00000025404	8072.91	-0.215981	-1.16149	0.000494856	0.029766	7561.81	7505.6	7341.83	8526.53	8647.09	8854.58
PFKFB3	Pfkfb3	ENSMUSG00000026773	1063.78	-0.421506	-1.33932	0.000515382	0.0307566	1108.92	864.397	756.219	1220.62	1215.86	1216.65
GHITM	Ghitm	ENSMUSG00000041028	8874.05	-0.243102	-1.18353	0.000521101	0.0307655	7830.38	8703.43	7850.82	9512.26	9953.84	9393.58
ERBB3	Erbb3	ENSMUSG00000018166	932.854	-0.409545	-1.32827	0.000522081	0.0307655	869.873	838.831	696.332	1068.16	930.147	1193.77
SERINC2	Serinc2	ENSMUSG00000023232	143.042	-0.701075	-1.62572	0.000525136	0.0307655	119.942	108.541	98.5793	165.744	206.856	158.59
WFIKKN2	Wfikkn2	ENSMUSG00000044177	93.6188	0.995342	1.99355	0.000525681	0.0307655	162.802	89.6785	120.865	85.6703	50.6969	52.0002
UGGT2	Uggt2	ENSMUSG00000042104	983.246	0.331418	1.25825	0.00052874	0.0308256	1033.93	1059.59	1193.27	863.518	868.286	880.885
AP1B1	Ap1b1	ENSMUSG00000009090	6788.66	0.25634	1.19444	0.000537126	0.0311126	7200.66	7305.87	7663.25	6328.62	6544.63	5688.95
MT-CYB	mt-Cytb	ENSMUSG00000064370	137087	-0.308582	-1.23849	0.000537769	0.0311126	114331	128987	124128	136597	143936	174542
SDF2L1	Sdf2l1	ENSMUSG00000022769	344.026	-0.587192	-1.50232	0.000540145	0.0311313	280.327	327.226	217.419	482.624	412.936	343.625
SCN5A	Scn5a	ENSMUSG00000032511	393.155	0.49873	1.41297	0.00054719	0.0313661	484.544	448.002	448.767	394.843	295.462	287.315
COL26A1	Col26a1	ENSMUSG00000004415	285.474	-0.496475	-1.41076	0.000548359	0.0313661	213.877	250.474	246.666	336.591	321.249	343.988
ZFAND6	Zfand6	ENSMUSG00000030629	917.476	-0.348466	-1.27321	0.000552273	0.0314712	819.749	879.544	724.161	1014.82	1017.71	1048.87
RNF170	Rnf170	ENSMUSG00000013878	1111.5	0.349477	1.2741	0.000560548	0.0318021	1239.98	1156.35	1339.22	1073.59	889.416	970.459
MT-ND1	mt-Nd1	ENSMUSG00000064341	80069.4	-0.343869	-1.26916	0.000562275	0.0318021	64355.7	74243.1	73118.6	79764.6	82370.9	106564
ZNF410	Zfp410	ENSMUSG00000042472	648.183	0.368693	1.29118	0.000572707	0.0322717	773.599	722.412	696.626	572.116	529.513	594.832
DCBLD2	Dcbld2	ENSMUSG00000035107	1302.3	0.285879	1.21915	0.00057913	0.032359	1431.33	1417.37	1443.33	1144.06	1218.19	1159.49
CDC42EP1	Cdc42ep1	ENSMUSG00000049521	665.316	-0.404705	-1.32382	0.000581252	0.032359	627.487	532.525	557.405	665.564	814.162	794.753
CACNA1B	Cacna1b	ENSMUSG00000004113	6309.73	0.231373	1.17395	0.000582796	0.032359	6624.27	6954.79	6865.78	6071.72	5585.46	5756.35
MRS2	Mrs2	ENSMUSG00000021339	2852.88	-0.331552	-1.25837	0.00059142	0.0327181	2477.35	2276.3	2825.99	3326.49	2842.27	3368.86
MT-CO1	mt-Co1	ENSMUSG00000064351	381587	-0.34278	-1.2682	0.000605133	0.0333358	318806	349912	340684	374126	391972	514018
RPL5	Rpl5	ENSMUSG00000058558	704.538	0.374905	1.29675	0.000607121	0.0333358	809.498	721.559	855.975	589.592	593.543	657.06
LHPP	Lhpp	ENSMUSG00000030946	336.087	-0.495314	-1.40963	0.000609184	0.0333358	263.268	318.221	255.744	352.129	416.14	411.021
PIGA	Piga	ENSMUSG00000031381	315.534	-0.492565	-1.40694	0.0006235	0.0339965	256.507	255.21	274.614	413.294	325.211	368.369
PLEKHB1	Plekhb1	ENSMUSG00000030701	5989.89	-0.268968	-1.20495	0.00063508	0.0343315	5145.15	5613.22	5541.94	5958.54	6672.32	7008.13
SGSM1	Sgsm1	ENSMUSG00000042216	4481.47	-0.243825	-1.18413	0.000636543	0.0343315	4279.01	4166.29	3866.21	5003.15	4844.1	4730.04
KLHL7	Klhl7	ENSMUSG00000028986	2611.66	0.284782	1.21823	0.000638661	0.0343315	2807.46	2729.85	3065.96	2521.53	2350.66	2194.51
SPTLC2	Sptlc2	ENSMUSG00000021036	1200.73	0.410874	1.32949	0.000638705	0.0343315	1246.78	1381.81	1482.27	1092.05	834.669	1166.82
ZNF316	Zfp316	ENSMUSG00000046658	982.04	0.316778	1.24555	0.000646824	0.0346451	1089.63	1109.38	1068.52	934.188	856.979	833.553
RANBP17	Ranbp17	ENSMUSG00000040594	206.11	0.593847	1.50927	0.000659825	0.0350934	248.474	217.094	277.215	187.321	156.652	149.907
GLTP	Gltp	ENSMUSG00000011884	1633.92	-0.288494	-1.22136	0.000667117	0.0353572	1437.48	1524.08	1452.96	1720.04	1736.54	1932.39
MRPL12	Mrpl12	ENSMUSG00000039640	1232.67	-0.342851	-1.26826	0.00067166	0.0353603	1045.85	1179.13	1036.67	1265.4	1334.39	1534.55
ELP1	Elp1	ENSMUSG00000028431	2608.94	0.252175	1.191	0.000671841	0.0353603	2743.59	2929.12	2836.34	2461.92	2393.58	2289.1
BGN	Bgn	ENSMUSG00000031375	525.858	-0.410311	-1.32897	0.000701886	0.0366869	399.16	491.777	464.32	578.064	580.166	641.661
NES	Nes	ENSMUSG00000004891	344.226	-0.493695	-1.40805	0.000714054	0.0371946	326.902	277.702	253.062	358.528	417.36	431.803
PRRT1	Prrt1	ENSMUSG00000015476	3753.93	-0.294517	-1.22647	0.000719009	0.0373245	3328.3	3585.33	3204.39	3741.24	4085	4579.33
TFRC	Tfrc	ENSMUSG00000022797	3782.96	0.371685	1.29386	0.000741825	0.0382469	3882.03	3871.75	5044.89	3553.33	3497.76	2847.99
ARHGAP33	Arhgap33	ENSMUSG00000036882	7052.16	-0.297754	-1.22923	0.000751203	0.0385991	6548.37	6982.54	5450.96	7979.66	7481	7870.44
DZIP1	Dzip1	ENSMUSG00000042156	2421.52	-0.270108	-1.2059	0.000772356	0.0395519	2101.82	2270.39	2215.26	2531.11	2564.34	2846.18
WDR18	Wdr18	ENSMUSG00000035754	1739.51	-0.34033	-1.26605	0.000780317	0.0395542	1478.36	1622.21	1502.69	1698.99	1907.77	2227.04
GALT	Galt	ENSMUSG00000036073	1453.38	-0.303694	-1.2343	0.000780916	0.0395542	1303.46	1365.34	1235.3	1510.87	1561.12	1744.22
PEG3	Peg3	ENSMUSG00000002265	17647.7	0.244392	1.18459	0.000787523	0.0396587	19331.1	18079.5	20005.3	17261.5	15108.8	16100
USP21	Usp21	ENSMUSG00000053483	1148.95	-0.348481	-1.27322	0.000802734	0.0402909	950.612	1094.17	988.629	1194.58	1214.33	1451.4
THBS3	Thbs3	ENSMUSG00000028047	894.828	0.467624	1.38283	0.000810602	0.0404877	1272.18	815.331	1028.39	813.338	663.097	776.631
MAP6D1	Map6d1	ENSMUSG00000041205	2186.24	-0.266061	-1.20252	0.000813465	0.0404877	2015.52	2089.34	1851.35	2441.3	2399.62	2320.3
PAQR7	Paqr7	ENSMUSG00000037348	1975.26	-0.270757	-1.20644	0.000818984	0.0404877	1701.9	1923.41	1746.77	2162.12	2204.43	2112.93
YLPM1	Ylpm1	ENSMUSG00000021244	4802.29	0.271165	1.20678	0.000819396	0.0404877	5205.71	4988.15	5562.31	4712.1	3984.47	4360.99
MLEC	Mlec	ENSMUSG00000048578	4719.18	-0.2371	-1.17862	0.000820011	0.0404877	4491.95	4432.39	4072.22	5049.12	5255.99	5013.4
TOMM20	Tomm20	ENSMUSG00000093904	9021.7	0.282767	1.21653	0.000826516	0.0406764	9939.8	9959.64	9805.86	8909.96	8449.39	7065.54
FBN1	Fbn1	ENSMUSG00000027204	439.759	0.426124	1.34362	0.000835578	0.0408571	538.836	453.05	520.468	366.819	351.038	408.346
APLNR	Aplnr	ENSMUSG00000044338	49.8952	-1.09128	-2.13063	0.00083862	0.040874	26.2579	41.5972	28.0489	66.6353	64.9279	71.9041
HNRNPC	Hnrnpc	ENSMUSG00000060373	3891.93	-0.275818	-1.21068	0.000843633	0.0409865	3503.16	3522.06	3537.03	3933.22	4757.48	4098.6
PKIA	Pkia	ENSMUSG00000027499	4801.64	0.269205	1.20514	0.000848268	0.04108	5248.65	4874.87	5618.18	4652.81	4357.69	4057.65
SOD3	Sod3	ENSMUSG00000072941	326.042	-0.530479	-1.44441	0.000853943	0.0412101	252.287	312.758	235.739	329.998	446.366	379.106
CCDC163	Ccdc163	ENSMUSG00000028689	69.9997	-0.972182	-1.9618	0.000856392	0.0412101	35.267	56.599	50.3	79.9029	83.4883	114.441
KCNIP3	Kcnip3	ENSMUSG00000079056	3074.03	-0.250004	-1.18921	0.000861544	0.0413269	2744.29	2860.99	2819.8	3187.32	3268.71	3563.06
SUN1	Sun1	ENSMUSG00000036817	3555.23	0.254036	1.19254	0.000876966	0.0419339	3682.58	3913.05	4006.76	3454.07	3065.48	3209.42
PLOD1	Plod1	ENSMUSG00000019055	975.264	-0.358802	-1.28236	0.000914498	0.0435911	904.622	882.209	777.082	961.119	1151.36	1175.19
GALNT15	Galnt15	ENSMUSG00000021903	110.008	0.968753	1.95715	0.000929281	0.0441569	101.345	115.394	220.139	71.8012	59.6758	91.6915
EPOP	Epop	ENSMUSG00000043439	1121.63	-0.364339	-1.28729	0.000932861	0.0441885	973.837	1136.42	832.933	1229.9	1270.22	1286.44
MYH7	Myh7	ENSMUSG00000053093	466.827	-0.53246	-1.44639	0.000946911	0.0447142	414.689	441.506	290.063	474.691	645.451	534.565
CALN1	Caln1	ENSMUSG00000060371	9117.68	0.259341	1.19693	0.000969867	0.0454457	10091.6	9066	10647.1	8745.91	7792.95	8362.55
BCAP31	Bcap31	ENSMUSG00000002015	1033.33	-0.301328	-1.23228	0.000971667	0.0454457	919.11	923.689	934.855	1065.34	1176.07	1180.9
RAB7B	Rab7b	ENSMUSG00000052688	163.374	-0.692821	-1.61644	0.000978914	0.0454457	119.702	123.166	130.78	147.132	218.74	240.726
ABCC6	Abcc6	ENSMUSG00000030834	78.5252	-0.899534	-1.86546	0.00097985	0.0454457	50.6568	42.0778	72.7348	99.8095	95.6328	110.239
THBD	Thbd	ENSMUSG00000074743	495.989	-0.391329	-1.3116	0.000979885	0.0454457	432.095	461.574	394.595	570.403	529.091	588.174
TNIK	Tnik	ENSMUSG00000027692	7233.87	0.235673	1.17746	0.00098442	0.0454457	7374.68	8088.41	8005.34	6924.46	6724.25	6286.06
ITGA10	Itga10	ENSMUSG00000090210	144.51	-0.738291	-1.6682	0.000986386	0.0454457	114.436	136.506	76.0701	165.229	176.24	198.578
GPR137B	Gpr137b	ENSMUSG00000021306	374.062	0.554293	1.46845	0.00100159	0.0460062	373.863	432.175	527.287	379.111	256.318	275.62
TBC1D19	Tbc1d19	ENSMUSG00000039178	734.264	-0.453113	-1.36899	0.00100689	0.04611	591.78	750.38	519.759	890.071	725.974	927.618
ACAA1	Acaa1a	ENSMUSG00000036138	2329.98	-0.388079	-1.30865	0.00101552	0.0463651	2012.79	2418.18	1626.31	2506.64	2518.61	2897.34
EXD2	Exd2	ENSMUSG00000032705	3045.54	-0.257064	-1.19504	0.00104056	0.047366	2719.71	2960.79	2644.86	3197.87	3241.9	3508.1
HSPA5	Hspa5	ENSMUSG00000026864	7913.03	-0.372382	-1.29449	0.00106876	0.0481799	7482.08	7563.07	5646.9	9967.56	9304.66	7513.91
MTTP	Mttp	ENSMUSG00000028158	333.865	0.448737	1.36484	0.00106947	0.0481799	394.44	347.418	414.214	270.6	278.446	298.075
CBX8	Cbx8	ENSMUSG00000025578	296.434	-0.722789	-1.65037	0.00106998	0.0481799	186.173	227.969	256.465	225.781	379.715	502.502
PCM1	Pcm1	ENSMUSG00000031592	2976.38	0.270652	1.20635	0.00107116	0.0481799	3215.27	3086.5	3459.78	2884.87	2724.01	2487.87
SUCO	Suco	ENSMUSG00000040297	1004.68	0.312607	1.24195	0.00108631	0.0485733	1123.39	1090.93	1122.72	945.862	928.665	816.544
C6orf47	D17H6S53E	ENSMUSG00000043311	268.826	-0.51885	-1.43281	0.00108982	0.0485769	203.889	219.352	239.481	343.319	265.206	341.707
CACNA2D2	Cacna2d2	ENSMUSG00000010066	3082.84	0.261763	1.19894	0.0010928	0.0485769	3332.62	3497.51	3255.17	2882.88	2967.18	2561.68
GLT8D1	Glt8d1	ENSMUSG00000021916	806.811	-0.352545	-1.27681	0.00110187	0.0488367	717.761	765.438	644.361	837.49	894.443	981.37
POLRMT	Polrmt	ENSMUSG00000020329	1254.62	0.37423	1.29615	0.00110932	0.0488545	1540.76	1391.28	1315.76	1174.36	1205.16	900.43
SH3RF2	Sh3rf2	ENSMUSG00000057719	196.196	-0.562533	-1.47686	0.00111095	0.0488545	177.977	138.853	158.035	215.902	242.695	243.715
ANKRD16	Ankrd16	ENSMUSG00000047909	1266.23	0.348043	1.27283	0.00111389	0.0488545	1270.58	1498.29	1486.66	1222.55	970.861	1148.45
LRRC27	Lrrc27	ENSMUSG00000015980	182.249	0.69255	1.61614	0.00112078	0.0488545	296.776	171.411	208.346	160.14	122.829	133.992
CNTN2	Cntn2	ENSMUSG00000053024	5168.13	-0.246265	-1.18613	0.00112161	0.0488545	4415.1	5146.87	4624.1	5486.97	5672.16	5663.55
SPHK1	Sphk1	ENSMUSG00000061878	128.378	-0.731135	-1.65994	0.00113375	0.0492416	94.7321	89.1003	105.468	118.882	170.669	191.417
DCAF7	Dcaf7	ENSMUSG00000049354	9795.38	0.234422	1.17644	0.00114725	0.0496001	10450.5	10907.4	10409.6	9569.18	9137.37	8298.3
CLSPN	Clspn	ENSMUSG00000042489	62.9201	-1.07777	-2.11078	0.00114854	0.0496001	30.0642	52.7136	37.654	55.8985	112.192	88.9977
ADGRG1	Adgrg1	ENSMUSG00000031785	2768.55	0.334287	1.26075	0.00116819	0.0502259	3345.55	2621.88	3294.4	2545.92	2618.72	2184.81
AP1G2	Ap1g2	ENSMUSG00000040701	471.329	0.527986	1.44191	0.00116966	0.0502259	484.194	459.976	727.56	407.834	342.618	405.792
PLEKHO2	Plekho2	ENSMUSG00000050721	379.542	-0.418624	-1.33665	0.00117634	0.05037	343.97	303.663	326.685	431.903	408.006	463.023
ZNF613	Zfp157	ENSMUSG00000036898	683.923	0.340182	1.26592	0.00118253	0.0504777	776.842	747.334	766.987	652.617	595.16	564.598
SYNDIG1L	Syndig1l	ENSMUSG00000071234	976.966	-0.303515	-1.23415	0.00121681	0.0516648	876.447	905.855	842.009	1017.61	1081.52	1138.35
SLC36A4	Slc36a4	ENSMUSG00000043885	2310.64	0.295525	1.22733	0.00124959	0.0529088	2549.89	2285.13	2803.21	2224.24	1974.74	2026.62
RHOBTB2	Rhobtb2	ENSMUSG00000022075	3750.12	-0.262234	-1.19933	0.00126088	0.0532378	3438.49	3696.16	3097.34	3987.61	4016.34	4264.81
DCHS1	Dchs1	ENSMUSG00000036862	959.895	0.360514	1.28388	0.0012819	0.0538255	1079.91	1004.54	1151.92	856.67	945.074	721.256
TST	Tst	ENSMUSG00000044986	505.869	-0.44821	-1.36435	0.0013114	0.0546044	403.378	497.06	384.123	493.048	645.967	611.635
FHL1	Fhl1	ENSMUSG00000023092	3552.73	0.238394	1.17968	0.0013115	0.0546044	4019.47	3608.46	3907.48	3310.2	3332.2	3138.55
DDR1	Ddr1	ENSMUSG00000003534	3021.78	-0.25816	-1.19595	0.00131218	0.0546044	2708.66	2768.75	2779.64	3140.58	3119.57	3613.49
SLC6A3	Slc6a3	ENSMUSG00000021609	428.975	0.405993	1.325	0.00131486	0.0546044	481.88	492.979	492.063	323.202	392.424	391.303
IFT43	Ift43	ENSMUSG00000007867	142.006	-0.643654	-1.56228	0.00131929	0.0546387	113.228	104.407	114.841	164.416	152.105	203.042
TSPAN17	Tspan17	ENSMUSG00000025875	660.655	-0.466218	-1.38148	0.00132324	0.054653	485.171	671.44	510.117	676.892	700.559	919.753
NAV1	Nav1	ENSMUSG00000009418	8752	0.303361	1.23402	0.00134665	0.055245	9608.91	8816.98	10579.9	8728.62	6806.9	7970.74
RHOB	Rhob	ENSMUSG00000054364	9369.53	0.221566	1.166	0.00134775	0.055245	10066.9	10196.7	9997.29	9091.88	8824.3	8040.11
MFGE8	Mfge8	ENSMUSG00000030605	3557.01	-0.335233	-1.26158	0.00134851	0.055245	2975.37	3724.22	2738.99	3924.87	4287.85	3690.77
ZNF687	Zfp687	ENSMUSG00000019338	1139.74	0.347531	1.27238	0.00135219	0.0552465	1221.9	1127.52	1479.65	991.126	964.767	1053.49
C1QL3	C1ql3	ENSMUSG00000049630	1702.41	0.286122	1.21936	0.00135654	0.0552731	1827.79	1810.17	1971.83	1628.38	1586.62	1389.65
UQCRB	Uqcrb	ENSMUSG00000021520	1051.49	-0.329265	-1.25637	0.00136013	0.0552731	905.316	964.261	927.899	1063.65	1125.84	1321.96
CDC42SE2	Cdc42se2	ENSMUSG00000052298	5332.05	0.214893	1.16062	0.00137844	0.0557067	5741.05	5536.57	5906.26	5070.31	4956.32	4781.78
MPC2	Mpc2	ENSMUSG00000026568	1100.59	-0.304068	-1.23462	0.00138183	0.0557067	927.025	1072.45	956.764	1152.32	1261.78	1233.22
COCH	Coch	ENSMUSG00000020953	871.319	-0.309326	-1.23913	0.00140411	0.0564549	758.12	836.494	740.72	990.83	959.159	942.588
S100B	S100b	ENSMUSG00000033208	2546.39	-0.320081	-1.2484	0.00141593	0.0567794	2264.78	2423.38	2108.4	2441.94	2826.99	3212.84
SLC44A5	Slc44a5	ENSMUSG00000028360	568.812	0.382683	1.30376	0.00142564	0.0569095	725.682	625.131	580.084	497.76	518.292	465.924
FNDC8	Fndc8	ENSMUSG00000018844	56.0092	-1.03834	-2.05387	0.0014285	0.0569095	38.9561	41.3332	29.9175	62.1429	63.054	100.652
NUP153	Nup153	ENSMUSG00000021374	1380.84	0.297633	1.22913	0.00143044	0.0569095	1614.5	1404.24	1549.38	1312.13	1141.33	1263.45
GPAM	Gpam	ENSMUSG00000024978	3361.32	0.233381	1.17559	0.00144268	0.0572464	3849.09	3451.68	3596.54	3041.14	3149.1	3080.38
THSD7A	Thsd7a	ENSMUSG00000032625	1962.1	0.323977	1.25178	0.00146625	0.0579808	2125.36	2055.32	2361.16	1964.26	1759.45	1507.07
COL4A3BP	Col4a3bp	ENSMUSG00000021669	2550	0.294022	1.22605	0.00146884	0.0579808	2630.56	2698.67	3095.41	2458.41	2351.36	2065.61
RASL10A	Rasl10a	ENSMUSG00000034209	517.115	-0.453243	-1.36911	0.00147557	0.0580951	510.587	423.006	375.412	568.757	695.662	529.268
CBARP	Cbarp	ENSMUSG00000035640	12822.9	0.23249	1.17486	0.0014794	0.0580951	14710.4	13312.3	13538.5	12110.5	12321.1	10944.7
SCN2B	Scn2b	ENSMUSG00000070304	7802.32	-0.208602	-1.15557	0.00148786	0.0582713	7355.32	7449.53	6913.25	8328.56	8576.19	8191.09
CAMSAP3	Camsap3	ENSMUSG00000044433	1200.02	0.304731	1.23519	0.00149202	0.0582713	1311.8	1224.92	1442.06	1096.11	1123.26	1002
CRELD2	Creld2	ENSMUSG00000023272	384.491	-0.505776	-1.41989	0.00149542	0.0582713	321.824	385.162	247.289	458.214	401.236	493.218
MIEN1	Mien1	ENSMUSG00000002580	782.809	-0.350076	-1.27463	0.00151553	0.0589035	627.039	750.055	688.768	805.017	867.732	958.244
TALDO1	Taldo1	ENSMUSG00000025503	2387.15	-0.271006	-1.20665	0.0015226	0.059027	2099.19	2352.58	2040.52	2437.22	2640	2753.36
CPTP	Cptp	ENSMUSG00000029073	663.168	0.326405	1.25389	0.00153211	0.0592442	735.495	764.195	714.521	615.635	565.993	583.167
ADAMTSL4	Adamtsl4	ENSMUSG00000015850	168.027	-0.661742	-1.58199	0.00153948	0.0593644	113.135	159.593	118.081	159.877	228.512	228.965
RHOT2	Rhot2	ENSMUSG00000025733	2340.16	0.250818	1.18988	0.00154675	0.0593644	2722.97	2464.42	2441.87	2056.41	2192.95	2162.36
UGP2	Ugp2	ENSMUSG00000001891	1220.28	-0.294413	-1.22639	0.00154807	0.0593644	1104.57	1106.15	1076.89	1261.5	1479.45	1293.11
TRIM28	Trim28	ENSMUSG00000005566	4004.05	0.232238	1.17466	0.00155119	0.0593644	4242.27	4326.59	4407.74	3841.15	3783.75	3422.81
GRAMD1A	Gramd1a	ENSMUSG00000001248	3720.11	-0.295215	-1.22707	0.0015548	0.0593644	3238.92	3694.58	3090.53	3811.55	3893.05	4592.04
ZNF654	Zfp654	ENSMUSG00000047141	660.978	0.390631	1.31097	0.0015614	0.0594666	727.166	748.269	770.154	603.441	642.546	474.291
IRAK1	Irak1	ENSMUSG00000031392	1497.29	0.326658	1.2541	0.00158539	0.0602289	1722.68	1512.88	1762.8	1278.32	1196.89	1510.16
KIF5A	Kif5a	ENSMUSG00000074657	86153.8	-0.198602	-1.14759	0.00159015	0.0602586	76660.3	84473	79567	90881.3	93502.6	91838.3
ENPP2	Enpp2	ENSMUSG00000022425	10898.1	-0.264568	-1.20128	0.00159947	0.0604318	9870.02	11056.8	8779.88	11439.8	12102.6	12139.8
COL11A2	Col11a2	ENSMUSG00000024330	1121.79	-0.351799	-1.27615	0.00160557	0.0604318	1008.13	948.863	999.513	1060.7	1268.8	1444.71
DCDC2	Dcdc2a	ENSMUSG00000035910	219.701	-0.52138	-1.43533	0.00160853	0.0604318	186.798	153.568	201.036	251.448	269.526	255.831
REXO4	Rexo4	ENSMUSG00000052406	1373.32	-0.285088	-1.21848	0.00161067	0.0604318	1279.13	1285.53	1149.93	1436.91	1476.87	1611.54
VSIG2	Vsig2	ENSMUSG00000001943	194.492	0.682984	1.60546	0.00165767	0.061994	273.793	161.424	283.31	176.711	143.063	128.647
ARHGAP23	Arhgap23	ENSMUSG00000049807	4295.78	-0.228445	-1.17157	0.00166384	0.061994	3789.54	4187.85	3893.32	4434.32	4731.83	4737.82
SLC39A6	Slc39a6	ENSMUSG00000024270	1679	0.272893	1.20823	0.00166457	0.061994	1817.39	1758.41	1934.33	1573.48	1589.02	1401.35
TANC2	Tanc2	ENSMUSG00000053580	7572.12	0.281108	1.21513	0.00166902	0.0620075	8403.9	8344.45	8172.2	7849.4	6644.29	6018.47
TMEM44	Tmem44	ENSMUSG00000022537	2910.84	-0.246516	-1.18634	0.00167584	0.0621086	2795.4	2708.2	2484.88	3000.99	3284.8	3190.77
LY6E	Ly6e	ENSMUSG00000022587	4218.09	-0.252626	-1.19137	0.00168129	0.0621439	3845.49	4099.21	3605.84	4224.47	4714.1	4819.4
GNA11	Gna11	ENSMUSG00000034781	4609.57	0.229022	1.17204	0.00168659	0.0621439	5089.14	4836.39	4997.78	4481.95	4289.41	3962.74
SUB1	Sub1	ENSMUSG00000022205	3437.01	-0.285948	-1.21921	0.00168909	0.0621439	2871.89	3267.49	3155.62	3505.81	3556.13	4265.12
DMXL1	Dmxl1	ENSMUSG00000037416	2082.37	0.271243	1.20685	0.00171269	0.0627893	2272.55	2176.6	2381.07	2069.17	1833.57	1761.27
PPRC1	Pprc1	ENSMUSG00000055491	813.127	-0.364007	-1.287	0.00171492	0.0627893	689.261	778.726	665.085	837.344	854.808	1053.54
MED12	Med12	ENSMUSG00000079487	2046.38	0.302326	1.23313	0.00172449	0.062937	2215.79	2108.94	2453.73	1708.11	1723.35	2068.33
CAMKK2	Camkk2	ENSMUSG00000029471	8091.75	-0.245379	-1.1854	0.00172726	0.062937	7491.93	7966.79	6758.66	9025.82	8254.43	9052.89
VSTM2A	Vstm2a	ENSMUSG00000048834	2817.45	0.219569	1.16439	0.00176088	0.0640081	3056.86	2990.05	3046.19	2659.02	2615.63	2536.95
PNMA2	Pnma2	ENSMUSG00000046204	1935.51	0.260246	1.19768	0.00176972	0.0641755	2130.32	2181.36	2016.53	1885.81	1745.21	1653.8
ADAMTS3	Adamts3	ENSMUSG00000043635	810.479	0.362739	1.28586	0.00179684	0.0648702	927.457	781.685	1025.65	752.68	717.855	657.55
FNDC10	Fndc10	ENSMUSG00000074738	942.704	0.304147	1.23469	0.00180077	0.0648702	1032.94	965.597	1126.04	873.442	822.61	835.599
GREB1L	Greb1l	ENSMUSG00000042942	330.844	0.438314	1.35502	0.00180171	0.0648702	361.505	369.182	408.9	255.497	314.627	275.351
SMYD1	Smyd1	ENSMUSG00000055027	106.05	-0.814649	-1.75887	0.00183969	0.0659245	79.8762	84.6216	64.4551	99.3179	186.917	121.113
SLC41A3	Slc41a3	ENSMUSG00000030089	220.208	0.538781	1.45274	0.00184657	0.066015	231.87	237.828	312.822	170.573	176.882	191.274
ECHDC1	Echdc1	ENSMUSG00000019883	747.923	-0.317849	-1.24647	0.00186104	0.0661114	629.1	655.853	713.246	839.687	792.793	856.86
PPID	Ppid	ENSMUSG00000027804	1538.98	-0.298193	-1.2296	0.001866	0.0661114	1303.32	1544.3	1296.12	1575.13	1741.9	1773.1
EP300	Ep300	ENSMUSG00000055024	3237.88	0.281371	1.21535	0.00186739	0.0661114	3534.51	3299.34	3821.65	3245.8	2873.11	2652.87
SLC25A37	Slc25a37	ENSMUSG00000034248	1100.99	-0.320912	-1.24912	0.00187108	0.0661114	1030.53	999.14	908.815	1110.63	1191.64	1365.21
ACOX3	Acox3	ENSMUSG00000029098	1399.75	0.270018	1.20582	0.00190763	0.0668242	1531.38	1440.94	1617.6	1321.15	1215.65	1271.77
C11orf58	1110004F10Rik	ENSMUSG00000030663	2197.6	0.24855	1.18801	0.00191073	0.0668242	2352.67	2282.89	2521.85	2093.05	2028.21	1906.91
PCDH19	Pcdh19	ENSMUSG00000051323	1936.95	0.310536	1.24017	0.00191295	0.0668242	2228.96	2147.71	2054.7	1900.55	1825.47	1464.31
DNAJA4	Dnaja4	ENSMUSG00000032285	1227.92	-0.288915	-1.22172	0.00191329	0.0668242	1186.47	1131.38	998.993	1315.88	1361.87	1372.92
GBP6	Gbp6	ENSMUSG00000104713	71.8326	0.90647	1.87445	0.00192812	0.0670332	106.157	85.6296	88.9415	34.5882	67.7152	47.9644
MACF1	Macf1	ENSMUSG00000028649	14435.4	-0.223254	-1.16736	0.00194546	0.0674813	12742.7	13903.4	13317	14541.7	15478.4	16629.1
SLC9A8	Slc9a8	ENSMUSG00000039463	1378.06	0.307493	1.23756	0.00195282	0.067582	1500.3	1381.58	1690.37	1155.51	1332.85	1207.73
ZNF451	Zfp451	ENSMUSG00000042197	1632.24	0.267851	1.20401	0.00195992	0.0676732	1713.02	1928.78	1708.62	1532.75	1499.53	1410.74
HYOU1	Hyou1	ENSMUSG00000032115	3587.52	-0.264118	-1.2009	0.00199573	0.0687529	3307.58	3536.74	2937.1	4161.76	3872.07	3709.87
ZC3H6	Zc3h6	ENSMUSG00000042851	419.126	0.479825	1.39457	0.00201183	0.0689401	471.013	388.856	603.918	380.15	329.806	341.011
TET2	Tet2	ENSMUSG00000040943	1617.1	0.269178	1.20512	0.00201512	0.0689401	1899.14	1609.42	1794.51	1463.53	1461.49	1474.52
CCKBR	Cckbr	ENSMUSG00000030898	1682.79	-0.327695	-1.25501	0.00201768	0.0689401	1557.88	1539.78	1379.2	2012.36	2038.17	1569.33
CLEC3B	Clec3b	ENSMUSG00000025784	103.004	-0.718055	-1.64496	0.00202465	0.0689401	69.4098	82.8662	81.387	114.46	152.586	117.317
NDUFS5	Ndufs5	ENSMUSG00000028648	1572.26	-0.270171	-1.20595	0.00202778	0.0689401	1458.49	1474.85	1343.98	1600.2	1729.59	1826.47
PPDPF	Ppdpf	ENSMUSG00000016344	777.685	-0.405438	-1.32449	0.00202845	0.0689401	583.055	742.724	683.311	759.23	846.763	1051.02
STMN3	Stmn3	ENSMUSG00000027581	10741.4	-0.233999	-1.17609	0.00205439	0.0696654	9311.35	10807.2	9499.82	11248.5	11398.4	12183.2
CASP8AP2	Casp8ap2	ENSMUSG00000028282	412.631	0.408286	1.32711	0.00206584	0.0698972	531.738	446.533	433.842	378.971	356.964	327.74
SHROOM4	Shroom4	ENSMUSG00000068270	236.119	-0.506765	-1.42086	0.00209924	0.0708692	193.24	190.604	200.86	229.42	299.751	302.836
MBP	Mbp	ENSMUSG00000041607	134220	-0.292339	-1.22462	0.00210831	0.0710172	116250	122848	122906	133696	133711	175911
SEC24D	Sec24d	ENSMUSG00000039234	520.657	0.372061	1.2942	0.00211519	0.0710909	535.167	633.145	595.305	417.866	449.337	493.121
FUCA1	Fuca1	ENSMUSG00000028673	852.222	0.365687	1.2885	0.00213056	0.0712877	1078.87	810.485	989.194	729.768	816.268	688.743
EML6	Eml6	ENSMUSG00000044072	1529.43	0.277779	1.21233	0.00213345	0.0712877	1859.01	1551.7	1618.36	1388.03	1377.4	1382.06
GABRD	Gabrd	ENSMUSG00000029054	1718.44	-0.257099	-1.19507	0.00215208	0.0716952	1581.15	1650.03	1466.5	1914.09	1915.7	1783.21
MMP17	Mmp17	ENSMUSG00000029436	6093.05	-0.260882	-1.19821	0.00219528	0.0729736	6021.3	5519.29	5090.22	6603.79	7216.94	6106.77
KIFC3	Kifc3	ENSMUSG00000031788	1656.46	-0.262554	-1.1996	0.00220925	0.0730303	1491.33	1534.19	1492.51	1649.72	1902.92	1868.06
ZNF777	Zfp777	ENSMUSG00000071477	997.575	0.346782	1.27172	0.00221143	0.0730303	1129.68	978.698	1241.43	987.15	818.164	830.324
AP1S1	Ap1s1	ENSMUSG00000004849	3732.54	-0.265378	-1.20195	0.00222616	0.0732361	3351.82	3485.12	3334.08	3612.56	4085.59	4526.06
TNFRSF25	Tnfrsf25	ENSMUSG00000024793	184.291	-0.745043	-1.67602	0.00222733	0.0732361	202.008	130.809	80.6405	221.42	232.509	238.363
UBE3A	Ube3a	ENSMUSG00000025326	3464.1	0.270405	1.20615	0.00225608	0.0737043	4090.32	3540.39	3729.37	3400.36	3203.64	2820.49
UQCRHL	Uqcrh	ENSMUSG00000063882	2194.57	-0.280783	-1.21485	0.00225616	0.0737043	1879.92	2103.74	1962.83	2191.25	2344.59	2685.07
OSBPL3	Osbpl3	ENSMUSG00000029822	1051.1	-0.299798	-1.23097	0.0022664	0.0738797	932.301	953.414	941.385	1274.96	1047	1157.55
SHC3	Shc3	ENSMUSG00000021448	1409	-0.305583	-1.23592	0.00227413	0.0739728	1344.2	1230.91	1206.27	1625.91	1357.38	1689.35
TMEM209	Tmem209	ENSMUSG00000029782	714.864	0.341348	1.26694	0.0022807	0.0740276	794.931	792.885	809.48	585.572	585.966	720.352
GALNT16	Galnt16	ENSMUSG00000021130	4672.27	0.240898	1.18173	0.00228989	0.0740583	5238.31	4776.94	5168.71	4409.67	3911.1	4528.92
SPR	Spr	ENSMUSG00000033735	577.948	-0.390977	-1.31128	0.00229162	0.0740583	467.206	564.497	469.374	563.224	687.999	715.388
FRMD8	Frmd8	ENSMUSG00000024816	975.612	-0.308553	-1.23846	0.0022963	0.0740583	951.909	859.913	802.97	1030.79	1158.9	1049.18
DNLZ	Dnlz	ENSMUSG00000075467	962.958	-0.326723	-1.25416	0.00230634	0.0742239	845.82	921.148	796.977	971.582	1042.09	1200.13
SCYL3	Scyl3	ENSMUSG00000026584	726.21	0.315834	1.24473	0.00232137	0.0742775	746.794	797.469	871.702	638.157	647.777	655.362
TMEM255A	Tmem255a	ENSMUSG00000036502	945.123	0.298638	1.22998	0.00232145	0.0742775	1034.14	965.58	1127.47	811.058	877.374	855.126
HOPX	Hopx	ENSMUSG00000059325	763.442	-0.399025	-1.31862	0.0023227	0.0742775	609.523	742.223	623.468	756.418	1043.73	805.285
MT-ND4	mt-Nd4	ENSMUSG00000064363	111117	-0.198536	-1.14753	0.00233382	0.0744758	98444	110357	101650	117905	117600	120744
TTC9B	Ttc9b	ENSMUSG00000007944	3430	-0.276751	-1.21146	0.00234011	0.0745198	3046.86	3521.44	2739.11	3638.53	3799.76	3834.32
DHX37	Dhx37	ENSMUSG00000029480	591.937	-0.3616	-1.28485	0.00234652	0.0745671	515.288	535.195	503.141	714.5	710.904	572.593
C2	C2	ENSMUSG00000024371	58.3168	0.96844	1.95672	0.002379	0.0752837	88.0398	52.6448	90.0635	44.1426	42.3923	32.6179
ZC3H11A	Zc3h11a	ENSMUSG00000116275	1826.25	-0.309118	-1.23895	0.00238906	0.0754445	1516.14	1892.61	1485.83	1977.1	2164.6	1921.22
ATG4D	Atg4d	ENSMUSG00000002820	886.319	-0.306025	-1.2363	0.0024134	0.0759393	780.232	836.53	761.331	975.232	903.761	1060.83
RASGRP2	Rasgrp2	ENSMUSG00000032946	1608.6	-0.348405	-1.27315	0.00241475	0.0759393	1470.61	1523.2	1252.83	1544.57	1747.75	2112.64
NPRL3	Nprl3	ENSMUSG00000020289	1131.5	0.295843	1.2276	0.00242027	0.0759555	1193.45	1152.6	1395.25	1013.34	1026.65	1007.69
DPYSL5	Dpysl5	ENSMUSG00000029168	2254.39	0.272203	1.20765	0.00244461	0.0765608	2432.35	2628	2339.05	2257.77	1997.39	1871.8
IGFBP3	Igfbp3	ENSMUSG00000020427	588.778	0.521129	1.43508	0.00245083	0.0765972	579.274	706.231	797.345	494.731	340.34	614.744
PPP1R16A	Ppp1r16a	ENSMUSG00000033819	2171.72	-0.290216	-1.22282	0.00246018	0.0767314	1945.03	2145.44	1771.43	2206.16	2640.62	2321.65
ZNF442	Gm2026	ENSMUSG00000078886	417.392	0.435286	1.35218	0.00246973	0.0768708	432.874	526.127	479.324	424.32	320.421	321.285
FSTL5	Fstl5	ENSMUSG00000034098	866.851	0.335055	1.26143	0.00248525	0.0770378	1050.67	968.836	882.772	778.758	678.803	841.272
KCTD21	Kctd21	ENSMUSG00000044952	437.99	-0.384394	-1.30531	0.00249266	0.0771096	372.343	419.711	348.375	471.778	535.969	479.766
STRIP2	Strip2	ENSMUSG00000039629	1517.98	0.285576	1.2189	0.00250427	0.077225	1534.72	1601.77	1866.53	1389.08	1308.01	1407.74
CCDC80	Ccdc80	ENSMUSG00000022665	226.144	-0.487573	-1.40208	0.00251118	0.077225	194.744	178.751	191.057	235.696	294.506	262.113
SCN4B	Scn4b	ENSMUSG00000046480	6056.99	-0.246622	-1.18643	0.00251666	0.077225	5736.53	5940.77	4945.57	6242.6	6701.54	6774.94
N4BP2L2	N4bp2l2	ENSMUSG00000029655	993.24	0.34206	1.26756	0.00251974	0.077225	1062.87	1099.72	1165.59	1015.4	861.461	754.39
ATP1A2	Atp1a2	ENSMUSG00000007097	36985.4	-0.245846	-1.18579	0.00252613	0.077225	34604.8	36012.9	30908.7	36819.9	39858.1	43707.7
LHX6	Lhx6	ENSMUSG00000026890	592.873	0.383493	1.3045	0.00253312	0.077225	684.526	639.603	687.096	522.352	593.346	430.312
HTR3A	Htr3a	ENSMUSG00000032269	234.039	0.525535	1.43947	0.00253709	0.077225	315.442	218.948	293.857	206.342	176.76	192.887
EN2	En2	ENSMUSG00000039095	70.9865	1.23562	2.35483	0.00253715	0.077225	66.7239	54.646	178.23	38.152	25.9706	62.1964
CTC1	Ctc1	ENSMUSG00000020898	1115.97	0.365574	1.28839	0.00256793	0.0778081	1104.76	1410.16	1254.8	817.095	1005.52	1103.5
ADCYAP1R1	Adcyap1r1	ENSMUSG00000029778	7080.01	0.224847	1.16865	0.00256947	0.0778081	7692.74	7092.63	8105.14	6855.33	6500.25	6233.97
SS18L1	Ss18l1	ENSMUSG00000039086	1989.39	0.293247	1.22539	0.00257797	0.0778424	2205.31	2213.38	2152.41	1927.08	1920.75	1517.42
SPATA13	Spata13	ENSMUSG00000021990	713.347	0.380369	1.30167	0.00258829	0.0779987	925.147	703.815	789.75	684.386	635.806	541.178
HSDL2	Hsdl2	ENSMUSG00000028383	797.509	-0.299498	-1.23072	0.00259545	0.0780591	697.287	755.454	691.4	919.479	886.767	834.663
CP	Cp	ENSMUSG00000003617	401.573	0.392995	1.31312	0.00262125	0.0786791	483.705	398.327	486.277	335.097	349.764	356.268
POLB	Polb	ENSMUSG00000031536	974.665	-0.284635	-1.2181	0.00265538	0.0793891	910.435	885.817	841.211	1003.12	1078.61	1128.8
TOP2B	Top2b	ENSMUSG00000017485	3110.02	0.292127	1.22444	0.00267528	0.0797275	2952.46	3805.91	3514.31	2912.11	2916.85	2558.47
SEC23A	Sec23a	ENSMUSG00000020986	3091.87	0.244562	1.18473	0.00267722	0.0797275	3478.55	3173.49	3405.21	2934.85	2974.31	2584.83
ATF6B	Atf6b	ENSMUSG00000015461	1857.47	-0.28747	-1.2205	0.00271233	0.0806148	1625.77	1823.23	1571.18	1850.27	2016.92	2257.42
NUBP1	Nubp1	ENSMUSG00000022503	491.195	-0.372656	-1.29473	0.00273857	0.0812353	423.611	480.559	381.201	581.154	522.975	557.667
ADAMTS18	Adamts18	ENSMUSG00000053399	120.84	0.739639	1.66976	0.00274569	0.0812876	140.04	113.919	199.05	108.08	88.7698	75.1829
CPLX1	Cplx1	ENSMUSG00000033615	17596.8	-0.238789	-1.18	0.00275676	0.081456	15599.8	16678.6	16153.9	17975.6	17814.7	21358.4
ARHGAP31	Arhgap31	ENSMUSG00000022799	1012.44	-0.272515	-1.20791	0.00277872	0.0818064	902.792	917.419	931.249	1150.69	1043.45	1129.07
ALG14	Alg14	ENSMUSG00000039887	295.779	-0.437359	-1.35412	0.0027818	0.0818064	239.112	264.301	251.3	305.67	333.661	380.631
RASAL3	Rasal3	ENSMUSG00000052142	85.5695	-0.868476	-1.82573	0.00278481	0.0818064	61.1007	80.7216	41.7835	81.8237	115.848	132.14
SEC14L5	Sec14l5	ENSMUSG00000091712	1038.71	-0.334586	-1.26102	0.00279663	0.0818928	908.365	960.119	888.609	1082.08	1032.95	1360.12
ANLN	Anln	ENSMUSG00000036777	840.383	-0.28922	-1.22198	0.00280476	0.0818928	721.131	759.518	789.094	907.851	897.513	967.19
RGS2	Rgs2	ENSMUSG00000026360	1147.38	-0.346567	-1.27153	0.00280936	0.0818928	1028.52	1071.72	932.46	1131.34	1196.57	1523.71
ANXA3	Anxa3	ENSMUSG00000029484	333.548	0.535835	1.44978	0.00282259	0.0821099	380.865	319.603	482.485	342.015	238.189	238.134
MATN2	Matn2	ENSMUSG00000022324	947.237	0.309532	1.23931	0.00282764	0.0821099	1122.31	984.622	1037.37	931.156	836.524	771.435
LRRC55	Lrrc55	ENSMUSG00000075224	1028.69	-0.278489	-1.21292	0.00284456	0.0823714	915.53	992.915	880.951	1142.12	1161.72	1078.9
RPS17	Rps17	ENSMUSG00000061787	2210.57	-0.258249	-1.19603	0.00284751	0.0823714	2034.02	2078.56	1927.73	2178.88	2437.82	2606.38
TRIM23	Trim23	ENSMUSG00000021712	1742.58	0.302108	1.23294	0.00286664	0.0827668	1941.44	1889.09	1938.41	1697.38	1677.09	1312.08
CDH5	Cdh5	ENSMUSG00000031871	530.368	-0.364641	-1.28756	0.00289447	0.0828856	494.92	409.151	486.182	560.911	651.519	579.524
PTTG1	Pttg1	ENSMUSG00000020415	344.471	-0.443001	-1.35943	0.00289889	0.0828856	278.704	308.598	289.631	335.955	389.513	464.427
DNAJB2	Dnajb2	ENSMUSG00000026203	2477.03	-0.25065	-1.18974	0.00290146	0.0828856	2265.48	2204.51	2317.17	2435.39	2729.59	2910.08
NNT	Nnt	ENSMUSG00000116207	486.711	-0.455692	-1.37144	0.00290449	0.0828856	329.46	505.706	396.483	619.465	581.712	487.437
NTRK2	Ntrk2	ENSMUSG00000055254	22368.6	0.227396	1.17072	0.00290815	0.0828856	25611	21822.1	24948.9	21562.8	20682.3	19584.8
GLS2	Gls2	ENSMUSG00000044005	610.537	-0.36482	-1.28772	0.00291137	0.0828856	539.362	550.089	510.223	701.961	776.499	585.086
MAP3K2	Map3k2	ENSMUSG00000024383	1028.18	0.271306	1.2069	0.0029123	0.0828856	1179.24	1073.06	1121.8	954.615	896.086	944.279
SLC7A14	Slc7a14	ENSMUSG00000069072	4153.85	0.225577	1.16924	0.0029145	0.0828856	4479.13	4370.2	4583.16	4141.83	3752.23	3596.55
RASAL1	Rasal1	ENSMUSG00000029602	3163.85	0.219739	1.16452	0.00295638	0.0836059	3596.75	3262.91	3353.13	3022.21	2855.84	2892.23
SC5D	Sc5d	ENSMUSG00000032018	2420.93	-0.223828	-1.16783	0.00299038	0.08441	2146.88	2324.05	2228.79	2628.36	2681.27	2516.22
DNAJB5	Dnajb5	ENSMUSG00000036052	4912.49	-0.34796	-1.27276	0.00303706	0.0855684	5092.33	4411.69	3466.11	4965.21	5306.56	6233.06
GOLGA7	Golga7	ENSMUSG00000015341	2502.4	-0.219882	-1.16464	0.00304477	0.0856265	2256.05	2400.31	2281.01	2594.32	2723.22	2759.52
GPR17	Gpr17	ENSMUSG00000052229	5095.13	-0.235806	-1.17756	0.00308441	0.0865805	4947.91	4828.33	4263.76	5538.3	5198.1	5794.36
PRR13	Prr13	ENSMUSG00000023048	695.983	-0.319785	-1.24814	0.00311518	0.0872827	648.962	627.262	581.785	702.257	800.028	815.603
C12orf29	4930430F08Rik	ENSMUSG00000046567	321.783	0.416324	1.33452	0.00312523	0.0874027	376.529	355.82	372.049	290.917	240.186	295.199
RARG	Rarg	ENSMUSG00000001288	243.031	-0.560462	-1.47474	0.00313113	0.0874063	173.004	194.81	221.18	282.854	220.729	365.609
CCDC162P	Ccdc162	ENSMUSG00000075225	55.7745	0.898622	1.86428	0.00314583	0.0876552	72.051	64.5003	80.2079	47.9891	35.7507	34.1482
TMEM189	Tmem189	ENSMUSG00000090213	1664.88	-0.244917	-1.18502	0.00319262	0.0887957	1461.42	1605.2	1506.4	1743.27	1775.67	1897.34
ITGA6	Itga6	ENSMUSG00000027111	753.529	-0.290161	-1.22278	0.00322107	0.0890949	696.731	656.371	680.394	804.462	865.607	817.607
MUL1	Mul1	ENSMUSG00000041241	1368.79	0.273056	1.20836	0.00322333	0.0890949	1545.56	1597.09	1351.78	1221.84	1298.17	1198.31
IL34	Il34	ENSMUSG00000031750	1381.09	-0.338881	-1.26478	0.00322959	0.0890949	1262.21	1312.04	1084.07	1424.64	1380.39	1823.21
ORAI2	Orai2	ENSMUSG00000039747	3311.31	0.215983	1.16149	0.00322996	0.0890949	3662.77	3386.68	3626.54	3201.21	2975.09	3015.59
FEZ2	Fez2	ENSMUSG00000056121	1046.9	-0.278564	-1.21299	0.00329424	0.0904528	929.841	1011.5	897.711	1078.26	1201.82	1162.27
ANP32A	Anp32a	ENSMUSG00000032249	3153.97	-0.25188	-1.19076	0.00329633	0.0904528	2975.22	2769.79	2891.93	3090.66	3412.54	3783.68
NDUFC1	Ndufc1	ENSMUSG00000037152	601.325	-0.385489	-1.3063	0.00329993	0.0904528	470.514	591.612	504.178	611.716	638.882	791.045
P4HA2	P4ha2	ENSMUSG00000018906	456.241	-0.440896	-1.35745	0.00338805	0.0925335	374.572	429.284	357.501	469.355	453.963	652.768
SLC24A4	Slc24a4	ENSMUSG00000041771	1313.42	0.305393	1.23575	0.00340768	0.0929022	1598.8	1320.85	1435.6	1317.28	1080.71	1127.28
ATAD5	Atad5	ENSMUSG00000017550	162.78	0.647571	1.56653	0.00341539	0.0929452	136.397	251.451	209.462	137.156	114.498	127.716
PRRC2C	Prrc2c	ENSMUSG00000040225	8328.3	0.217602	1.1628	0.00343258	0.0932455	8892.32	8532.78	9439.98	8242.03	7221.03	7641.65
ACER3	Acer3	ENSMUSG00000030760	643.062	0.388358	1.3089	0.00347479	0.0940166	655.394	733.393	795.356	655.415	552.616	466.2
MCAM	Mcam	ENSMUSG00000032135	1159.53	-0.337348	-1.26343	0.00347957	0.0940166	1161.54	862.278	1048.94	1158.86	1331.83	1393.76
KCNE5	Kcne1l	ENSMUSG00000090122	187.533	-0.58577	-1.50084	0.00350534	0.0945444	142.934	173.37	134.309	211.134	180.782	282.668
ADAMTSL3	Adamtsl3	ENSMUSG00000070469	79.1111	0.850576	1.80322	0.0035139	0.094607	138.884	71.7429	95.883	57.2961	65.8581	45.003
TMEM208	Tmem208	ENSMUSG00000014856	397.671	-0.419997	-1.33792	0.00353302	0.0949531	342.806	366.522	311.604	410.223	414.062	540.81
PDIA3	Pdia3	ENSMUSG00000027248	4240.18	-0.210576	-1.15715	0.00355022	0.0951788	3929.65	4082.12	3781.3	4481.49	4794.96	4371.56
LAG3	Lag3	ENSMUSG00000030124	127.558	-0.645225	-1.56398	0.00355588	0.0951788	95.285	113.746	89.749	121.078	168.08	177.408
PRR5L	Prr5l	ENSMUSG00000032841	441.407	-0.451761	-1.36771	0.00356026	0.0951788	333.627	456.523	329.132	445.23	599.731	484.202
COTL1	Cotl1	ENSMUSG00000031827	1856.94	0.226778	1.17022	0.00361808	0.0964112	2080.39	1921.64	2005.09	1736.84	1725.29	1672.37
MRFAP1	Mrfap1	ENSMUSG00000055302	6109.99	-0.217138	-1.16243	0.00362427	0.0964112	5381.06	5933.7	5640.48	6117.55	6657.24	6929.9
CAPNS1	Capns1	ENSMUSG00000001794	3693.13	-0.224465	-1.16834	0.00362544	0.0964112	3204.67	3631.74	3383.92	3786.68	4167.45	3984.34
DAB2IP	Dab2ip	ENSMUSG00000026883	5405.86	0.228948	1.17198	0.00363586	0.096497	5625.41	5777.94	6097.6	5447.44	4627.42	4859.32
TCFL5	Tcfl5	ENSMUSG00000038932	37.6	1.14574	2.2126	0.0036414	0.096497	53.3574	34.4706	67.1105	22.2317	29.5199	18.9101
ZNF717	Zfp39	ENSMUSG00000037001	273.489	0.424566	1.34217	0.00366199	0.0966791	302.97	303.277	333.719	253.986	222.039	224.942
KLHDC9	Klhdc9	ENSMUSG00000045259	155.744	0.604329	1.52027	0.00366214	0.0966791	173.011	164.458	225.836	141.397	130.238	99.5252
ERP44	Erp44	ENSMUSG00000028343	644.898	-0.297066	-1.22864	0.0036674	0.0966791	579.015	581.95	575.452	685.705	729.597	717.672
EGFL7	Egfl7	ENSMUSG00000026921	774.679	-0.349369	-1.274	0.00369133	0.0971409	767.087	669.138	607.648	799.044	818.42	986.735
SHKBP1	Shkbp1	ENSMUSG00000089832	550.194	-0.480498	-1.39523	0.00371016	0.0974672	462.594	521.846	393.88	555.616	522.622	844.609
SESTD1	Sestd1	ENSMUSG00000042272	2825.04	0.243066	1.18351	0.00372409	0.0975058	3170.38	2882.05	3133.04	2817.09	2553.38	2394.3
PRUNE2	Prune2	ENSMUSG00000039126	2517.48	0.234603	1.17658	0.00372449	0.0975058	2624.02	2572.17	2968.51	2288.11	2290.69	2361.37
TCF7	Tcf7	ENSMUSG00000000782	116.014	-0.615937	-1.53255	0.00374378	0.0978418	88.8844	100.394	85.6732	126.454	150.217	144.463
MT-ND2	mt-Nd2	ENSMUSG00000064345	50048.8	-0.546495	-1.46053	0.00375084	0.0978575	36033	46721.2	39290.7	51353.1	55189.2	71705.7
CCDC82	Ccdc82	ENSMUSG00000079084	736.687	0.343759	1.26906	0.00376261	0.0979959	811.785	723.834	934.401	695.217	664.631	590.255
CRELD1	Creld1	ENSMUSG00000030284	2153.19	-0.289372	-1.22211	0.00379459	0.0986593	1937.67	2162.99	1714.29	2283.75	2201.38	2619.06
SLIT2	Slit2	ENSMUSG00000031558	1416.61	0.355058	1.27904	0.00384455	0.099787	1818.32	1344.45	1607.23	1331.54	1362.44	1035.7
SH3BP1	Sh3bp1	ENSMUSG00000022436	439.115	-0.472261	-1.38728	0.00385206	0.0998111	430.958	307.72	364.761	414.234	487.417	629.6
PINK1	Pink1	ENSMUSG00000028756	10444.5	0.213631	1.1596	0.00387963	0.100354	11521.5	10167.1	11959.4	9649.81	9666.16	9703.03
LIME1	Lime1	ENSMUSG00000090077	913.047	-0.395583	-1.31547	0.0039034	0.100626	785.485	907.978	672.954	903.184	942.824	1265.86
DLK2	Dlk2	ENSMUSG00000047428	922.743	-0.322659	-1.25063	0.00390413	0.100626	796.017	943.543	721.115	983.73	1095.26	996.798
AUP1	Aup1	ENSMUSG00000068328	1444.37	-0.313409	-1.24264	0.00391155	0.100626	1255.86	1328.62	1279.93	1351.9	1590.09	1859.83
TXNRD3	Txnrd3	ENSMUSG00000000811	131.175	0.633147	1.55094	0.00391669	0.100626	130.887	156.277	191.385	85.7199	110.723	112.057
KCNIP2	Kcnip2	ENSMUSG00000025221	3432.96	-0.246495	-1.18632	0.00392449	0.100656	3309.11	3244.17	2868.48	3409.98	3802.75	3963.26
GATM	Gatm	ENSMUSG00000027199	1996.17	-0.24558	-1.18557	0.00393488	0.100752	1825.19	1936.31	1717.78	2140.24	2316.15	2041.34
WDR54	Wdr54	ENSMUSG00000030032	702.484	0.309049	1.23889	0.00396821	0.101358	727.917	816.898	785.812	669.111	637.836	577.328
HIF3A	Hif3a	ENSMUSG00000004328	274.153	1.36589	2.57735	0.003992	0.101358	251.557	415.9	518.154	109.903	111.696	237.709
CHCHD2	Chchd2	ENSMUSG00000070493	4628.51	-0.205897	-1.1534	0.00399835	0.101358	4333.23	4493.91	4070.81	4834.41	4879.29	5159.41
IFIH1	Ifih1	ENSMUSG00000026896	125.596	0.657265	1.57709	0.00400072	0.101358	167.863	137.732	154.078	124.002	95.8781	74.0243
HSPA1A	Hspa1a	ENSMUSG00000091971	446.658	-0.346878	-1.27181	0.00400359	0.101358	369.637	398.629	411.132	503.837	525.834	470.879
GAL3ST1	Gal3st1	ENSMUSG00000049721	794.793	-0.28059	-1.21469	0.0040038	0.101358	692.047	760.672	701.101	850.657	880.37	883.909
ANO2	Ano2	ENSMUSG00000038115	132.752	0.728703	1.65715	0.00400537	0.101358	111.368	202.385	183.521	113.594	73.4308	112.211
N4BP2	N4bp2	ENSMUSG00000037795	545.275	0.41764	1.33574	0.00407822	0.103029	732.746	573.688	566.19	468.55	384.318	546.159
AMY2B	Amy1	ENSMUSG00000074264	783.94	0.305016	1.23543	0.00408524	0.103035	874.386	807.639	917.677	735.572	633.604	734.765
MLC1	Mlc1	ENSMUSG00000035805	4067.99	-0.2906	-1.22315	0.00411206	0.103487	3644.38	4047.4	3288.83	3939.01	4374.02	5114.28
ATP5F1E	Atp5e	ENSMUSG00000016252	1278.12	-0.313844	-1.24302	0.00412365	0.103487	1076.78	1325.89	1018.37	1359.24	1344.13	1544.35
ARID4B	Arid4b	ENSMUSG00000039219	1663.32	0.240591	1.18148	0.0041374	0.103661	1796.25	1707.42	1899.33	1569.13	1560.67	1447.12
GPR101	Gpr101	ENSMUSG00000036357	579.395	0.368677	1.29117	0.00415482	0.103925	719.189	556.265	682.119	505.245	559.278	454.272
PROSER2	Proser2	ENSMUSG00000045319	76.3211	-0.788867	-1.72772	0.00416538	0.103972	40.3431	56.6023	70.8493	88.3591	103.994	97.7791
AP2A1	Ap2a1	ENSMUSG00000060279	12327.6	0.272654	1.20803	0.0042015	0.104404	14002.6	13434.7	13028	12744	11395.2	9361.01
FAM205C	Fam205c	ENSMUSG00000050141	125.887	0.619007	1.53582	0.00422248	0.104754	158.96	124.48	173.669	111.183	88.4484	98.5785
SEPHS1	Sephs1	ENSMUSG00000026662	778.815	0.289848	1.22251	0.00426571	0.105481	800.184	847.383	922.765	709.963	676.891	715.703
RYR2	Ryr2	ENSMUSG00000021313	7614.83	-0.19344	-1.14349	0.00431643	0.106261	7331	7279.64	6705.57	7912.46	8129.78	8330.55
AKAP11	Akap11	ENSMUSG00000022016	9172.94	0.242168	1.18277	0.00432086	0.106261	10087.5	9790.18	9941.52	9324.8	8557.74	7335.95
CSMD1	Csmd1	ENSMUSG00000060924	3356.87	0.216759	1.16212	0.00433233	0.106261	3757.27	3395.56	3672.09	3274.55	3006.89	3034.84
STARD9	Stard9	ENSMUSG00000033705	1268.51	-0.239096	-1.18025	0.00435361	0.106611	1144.29	1174.47	1172.97	1350.74	1343.72	1424.88
ZFAND1	Zfand1	ENSMUSG00000039795	510.872	0.325772	1.25334	0.00437407	0.106939	601.672	524.132	578.624	447.249	456.808	456.747
PPT2	Ppt2	ENSMUSG00000015474	728.288	-0.33283	-1.25948	0.00439951	0.107388	691.959	665.664	576.445	737.719	786.44	911.5
MITF	Mitf	ENSMUSG00000035158	261.598	-0.417057	-1.3352	0.00441869	0.107584	241.712	215.582	215.178	302.186	289.851	305.079
CARM1	Carm1	ENSMUSG00000032185	2374.74	0.217421	1.16265	0.00442176	0.107584	2564.46	2476.02	2619.11	2307.33	2185	2096.52
EMC10	Emc10	ENSMUSG00000008140	4419.09	-0.222562	-1.1668	0.00444007	0.107758	4027.27	4451.29	3759.07	4676.57	4881.01	4719.31
ZFAS1	Zfas1	ENSMUSG00000074578	429.327	0.394709	1.31468	0.00444641	0.107758	453.993	437.922	570.179	407.738	361.315	344.815
ACVR2A	Acvr2a	ENSMUSG00000052155	1777.91	0.281441	1.21541	0.00445021	0.107758	1974.16	1884.94	1989.19	1791.35	1649.35	1378.5
FBXO38	Fbxo38	ENSMUSG00000042211	1565.08	0.239693	1.18074	0.00446977	0.107799	1696.47	1662.58	1724.49	1544	1390.74	1372.23
SSC5D	Ssc5d	ENSMUSG00000035279	126.219	-0.594682	-1.51014	0.00447776	0.107799	96.8584	111.325	94.1596	150.653	131.506	172.812
IGFBP7	Igfbp7	ENSMUSG00000036256	549.67	-0.383698	-1.30468	0.00448507	0.107799	396.471	540.113	494.987	549.48	680.62	636.348
SELPLG	Selplg	ENSMUSG00000048163	738.018	-0.3236	-1.25145	0.00448652	0.107799	648.674	693.703	624.329	708.913	861.209	891.278
AIP	Aip	ENSMUSG00000024847	1656.83	-0.237268	-1.17876	0.00448749	0.107799	1511.33	1606.79	1445.09	1751.8	1745.96	1880.01
EMP2	Emp2	ENSMUSG00000022505	786.241	-0.299563	-1.23077	0.00450625	0.107914	703.409	778.408	633.85	850.661	882.682	868.439
MEF2A	Mef2a	ENSMUSG00000030557	4793.24	0.238037	1.17939	0.00450649	0.107914	5215.23	4831.25	5513.74	4743.32	4468.13	3987.78
CEPT1	Cept1	ENSMUSG00000040774	783.752	-0.304906	-1.23534	0.00451781	0.108014	647.428	740.058	716.238	781.313	918.709	898.766
PTBP2	Ptbp2	ENSMUSG00000028134	2452.41	0.235607	1.1774	0.00453697	0.108301	2589.87	2539.51	2825.95	2418.57	2114.95	2225.63
ZBTB34	Zbtb34	ENSMUSG00000068966	697.98	0.349673	1.27427	0.00455013	0.108445	755.064	839.333	750.685	723.861	533.842	585.094
BTG1	Btg1	ENSMUSG00000036478	713.945	0.441337	1.35786	0.00456566	0.108644	730.078	815.573	915.259	653.629	730.072	439.059
KCTD17	Kctd17	ENSMUSG00000033287	4534.35	-0.208044	-1.15512	0.00457646	0.108719	4242.13	4171.39	4210.53	4696.85	4640.32	5244.88
LAYN	Layn	ENSMUSG00000060594	85.2714	-0.792288	-1.73182	0.00458314	0.108719	58.0173	85.0533	45.215	112.597	124.148	86.5971
MRPS36	Mrps36	ENSMUSG00000061474	326.314	-0.514393	-1.42839	0.00459588	0.108836	237.964	303.784	265.409	292.783	359.898	498.047
ARHGEF11	Arhgef11	ENSMUSG00000041977	3338.73	0.217478	1.1627	0.00460246	0.108836	3468.34	3480.31	3820.73	3179.71	2915.05	3168.22
SERPIND1	Serpind1	ENSMUSG00000022766	77.8423	-0.750324	-1.68217	0.00463413	0.109415	59.4182	56.7994	58.0065	77.3266	99.4954	116.008
LASP1	Lasp1	ENSMUSG00000038366	4944.62	-0.203271	-1.15131	0.00467092	0.10971	4827.97	4420.65	4541.85	5253.21	5071.52	5552.5
SLC20A2	Slc20a2	ENSMUSG00000037656	1721.91	0.267004	1.20331	0.00467196	0.10971	1900.15	1668.35	2072.75	1646	1521.08	1523.14
SESN1	Sesn1	ENSMUSG00000038332	1786.69	0.231257	1.17386	0.00467452	0.10971	1863.36	1959.38	1964.68	1721.99	1669.47	1541.28
MTUS1	Mtus1	ENSMUSG00000045636	1106.56	-0.267319	-1.20357	0.00468249	0.10971	984.876	1054.66	974.555	1139.1	1174.69	1311.44
LRRC8A	Lrrc8a	ENSMUSG00000007476	1867.41	0.239814	1.18084	0.00468284	0.10971	1998.14	2015.84	2052.24	1860.03	1697.64	1580.57
PTGS1	Ptgs1	ENSMUSG00000047250	345.451	0.395625	1.31551	0.00473239	0.110375	358.249	386.281	432.159	312.003	316.501	267.514
ERCC3	Ercc3	ENSMUSG00000024382	997.906	0.255768	1.19397	0.00474617	0.110375	1080.64	1065.73	1111.52	954.203	895.599	879.738
SNX4	Snx4	ENSMUSG00000022808	1160.49	0.264268	1.20103	0.00475165	0.110375	1279.75	1183.94	1333.89	1032.94	1130.99	1001.44
GOLGB1	Golgb1	ENSMUSG00000034243	4503.55	0.272775	1.20813	0.00475656	0.110375	4261.88	5130.63	5393.09	4313.66	3653.02	4269.01
CPE	Cpe	ENSMUSG00000037852	65367.5	0.222054	1.16639	0.00475686	0.110375	74039.2	64242.8	72879.7	60707.5	64715.4	55620.6
GPR161	Gpr161	ENSMUSG00000040836	748.251	0.27955	1.21382	0.0047622	0.110375	843.535	792.041	825.911	709.383	660.474	658.161
RTP1	Rtp1	ENSMUSG00000033383	44.191	1.16236	2.23823	0.00478304	0.110689	46.5375	62.0201	74.9972	28.1479	11.2788	42.1643
HAUS8	Haus8	ENSMUSG00000035439	200.966	-0.513743	-1.42775	0.00479744	0.110853	168.661	168.688	158.779	209.763	207.387	292.517
HMGB3	Hmgb3	ENSMUSG00000015217	852.853	0.277978	1.21249	0.00481579	0.111085	882.694	997.067	924.93	807.118	737.184	768.126
RFTN2	Rftn2	ENSMUSG00000025978	737.069	-0.293288	-1.22543	0.00482375	0.111085	649.451	660.657	677.146	739.1	864.583	831.479
RNF112	Rnf112	ENSMUSG00000010086	10648.7	-0.222276	-1.16657	0.00485111	0.111085	10122.9	10279.7	9088.31	10733	11197.8	12470.6
CUTA	Cuta	ENSMUSG00000024194	877.382	-0.325471	-1.25307	0.00485129	0.111085	779.621	866.282	692.856	900.43	923.78	1101.32
STYX	Styx	ENSMUSG00000053205	487.119	0.396415	1.31623	0.00485144	0.111085	566.163	447.251	647.486	445.274	387.643	428.896
GAD2	Gad2	ENSMUSG00000026787	7565	0.208085	1.15515	0.00487452	0.111291	8167.45	7814.27	8344.17	7343.45	7284.26	6436.42
FAT4	Fat4	ENSMUSG00000046743	881.833	0.281167	1.21518	0.00488247	0.111291	1005.11	905.746	991.507	843.891	736.348	808.398
ACOT11	Acot11	ENSMUSG00000034853	1645.79	-0.323534	-1.25139	0.00491644	0.111729	1451.31	1670.68	1265.54	1789.48	1608	2089.76
HOMER1	Homer1	ENSMUSG00000007617	4607.95	-0.280839	-1.2149	0.00493056	0.111882	4725.84	4141.29	3614.62	5324.36	5340.1	4501.47
EPG5	Epg5	ENSMUSG00000039840	2249.61	0.235654	1.17744	0.00496543	0.112337	2385.47	2572.15	2341.88	2237.64	2013.77	1946.76
ACE	Ace	ENSMUSG00000020681	937.569	0.272208	1.20766	0.00500157	0.112337	991.9	970.711	1114.27	852.492	825.211	870.834
GJB6	Gjb6	ENSMUSG00000040055	1713.52	0.318943	1.24742	0.00500498	0.112337	1629.34	2294.17	1786.84	1469.66	1468.98	1632.11
FXYD7	Fxyd7	ENSMUSG00000036578	1514.92	-0.290195	-1.22281	0.0050074	0.112337	1416.1	1410.62	1262.64	1519.75	1558.77	1921.66
PLEKHA1	Plekha1	ENSMUSG00000040268	4157.98	0.261008	1.19832	0.00500843	0.112337	4618.42	3917.83	5062.34	3963.1	3561.73	3824.44
HDAC7	Hdac7	ENSMUSG00000022475	1313.25	-0.302081	-1.23292	0.0050099	0.112337	1222.54	1120.25	1185.45	1326.01	1322.24	1702.99
THSD4	Thsd4	ENSMUSG00000032289	659.817	0.313719	1.24291	0.00502214	0.112387	764.577	697.31	731.899	618.594	520.727	625.796
C1QA	C1qa	ENSMUSG00000036887	550.078	-0.455816	-1.37156	0.00502695	0.112387	423.629	474.232	493.656	464.102	633.108	811.742
ANXA5	Anxa5	ENSMUSG00000027712	1205.61	-0.322251	-1.25028	0.00503999	0.112513	1068.45	1186.73	959.551	1142.85	1363.09	1512.98
EPB41L4B	Epb41l4b	ENSMUSG00000028434	1587.15	0.26137	1.19862	0.00505378	0.112655	1735.6	1542.99	1912.36	1469.39	1417.25	1445.33
MAMLD1	Mamld1	ENSMUSG00000059401	1244.39	0.271031	1.20667	0.00507447	0.11295	1389.24	1355.94	1337.18	1265.02	1088.32	1030.65
TXLNA	Txlna	ENSMUSG00000053841	1798.14	-0.240662	-1.18153	0.00509221	0.113178	1573.74	1775.58	1597.45	1914.3	1861.71	2066.09
LXN	Lxn	ENSMUSG00000047557	833.085	-0.31322	-1.24248	0.00510795	0.113362	698.598	835.576	695.712	829.278	983.941	955.402
C6orf89	BC004004	ENSMUSG00000052712	1239.98	0.247398	1.18706	0.00519977	0.115066	1365.87	1311.69	1359.17	1191.28	1157.08	1054.8
CNTNAP3	Cntnap3	ENSMUSG00000033063	392.378	0.428556	1.34589	0.00519992	0.115066	511.475	380.32	458.093	372.098	357.292	274.988
KCNK13	Kcnk13	ENSMUSG00000045404	184.678	-0.501431	-1.41562	0.00526009	0.116228	162.87	133.989	161.433	192.83	243.57	213.373
LZTR1	Lztr1	ENSMUSG00000022761	4912.04	-0.204476	-1.15227	0.00527566	0.116402	4454.5	4901.76	4338.17	5086.33	5349.58	5341.88
CAMK2D	Camk2d	ENSMUSG00000053819	3971.55	0.295825	1.22759	0.00528729	0.11649	4823.89	3954.51	4349.48	3860.11	3888.38	2952.92
FADS1	Fads1	ENSMUSG00000010663	5953.69	-0.243038	-1.18348	0.00538028	0.118357	5070.46	6244.13	5046.69	6274.93	6639.27	6446.63
PRRT3	Prrt3	ENSMUSG00000045009	1480.51	-0.252029	-1.19088	0.00538766	0.118357	1313.68	1432.14	1309.3	1489.47	1598.99	1739.5
CDC42EP2	Cdc42ep2	ENSMUSG00000045664	484.458	-0.376934	-1.29858	0.00539628	0.118375	417.546	470.251	377.489	465.233	602.763	573.463
SLC48A1	Slc48a1	ENSMUSG00000081534	4400.75	-0.222591	-1.16683	0.00540436	0.11838	3992.51	4240.03	3953.23	4452.94	4550.58	5215.21
MT-ND6	mt-Nd6	ENSMUSG00000064368	14144.3	-0.285726	-1.21902	0.00543484	0.118769	11046.5	12764.1	14435.5	13779.2	15114.7	17725.8
SOX13	Sox13	ENSMUSG00000070643	398.088	-0.418953	-1.33696	0.00543778	0.118769	412.07	289.519	319.827	407.555	456.599	502.955
SGPP2	Sgpp2	ENSMUSG00000032908	852.248	-0.273698	-1.2089	0.00549234	0.119762	823.944	765.433	725.337	965.475	941.687	891.611
SMTNL2	Smtnl2	ENSMUSG00000045667	50.2902	-0.903643	-1.87078	0.00549901	0.119762	31.086	39.8419	34.2394	53.2062	80.3913	62.9766
MTHFD1L	Mthfd1l	ENSMUSG00000040675	508.988	0.345345	1.27045	0.00552107	0.120069	535.257	561.377	612.155	496.723	394.432	453.987
DNAJB1	Dnajb1	ENSMUSG00000005483	1577.24	-0.269889	-1.20572	0.00554087	0.1203	1413.33	1509.9	1368.57	1609.69	1608.33	1953.62
TIMM44	Timm44	ENSMUSG00000002949	1765.74	0.248088	1.18763	0.00555351	0.1203	1901.8	1916.29	1933.63	1661.35	1437.7	1743.67
GTF2H1	Gtf2h1	ENSMUSG00000006599	1189.14	0.249178	1.18853	0.00555549	0.1203	1202.33	1331.05	1341.16	1128.87	1076.01	1055.41
TSPAN31	Tspan31	ENSMUSG00000006736	1058.71	-0.265953	-1.20243	0.00558182	0.120318	961.939	994.422	928.872	1051.42	1183.91	1231.7
ACVR2B	Acvr2b	ENSMUSG00000061393	250.863	0.446731	1.36295	0.00558389	0.120318	283.749	314.427	269.642	248.484	191.657	197.222
S100PBP	S100pbp	ENSMUSG00000040928	1183.5	0.265423	1.20199	0.00558726	0.120318	1212.9	1270.71	1393.36	1063.08	1006.24	1154.7
NFYB	Nfyb	ENSMUSG00000020248	1090.63	0.307979	1.23797	0.00558898	0.120318	1247.47	1101.04	1268.3	1080.29	1016.14	830.55
NECAP2	Necap2	ENSMUSG00000028923	824.425	-0.304056	-1.23461	0.00560381	0.120318	758.798	736.898	718.53	808.19	892.365	1031.77
SSX2IP	Ssx2ip	ENSMUSG00000036825	2444.55	0.239546	1.18062	0.00560393	0.120318	2531.37	2619.85	2787.77	2398.58	2302.64	2027.08
COL16A1	Col16a1	ENSMUSG00000040690	1039.67	-0.360172	-1.28358	0.00563322	0.120776	1050.8	744.43	938.331	1059.59	1085.22	1359.66
VWF	Vwf	ENSMUSG00000001930	1317.22	0.375925	1.29767	0.00564951	0.12082	1166.22	1412.33	1886.63	1166.48	1206.46	1065.18
COX6B1	Cox6b1	ENSMUSG00000036751	3676.69	-0.269257	-1.20519	0.00565125	0.12082	3278.54	3524.21	3201.41	3590.88	3774.94	4690.17
MRNIP	Mrnip	ENSMUSG00000020381	215.931	0.477084	1.39193	0.00569075	0.121494	257.558	209.178	286.833	193.805	179.033	169.179
EMCN	Emcn	ENSMUSG00000054690	130.035	-0.571826	-1.4864	0.00570396	0.121604	97.5058	102.502	113.937	133.814	158.012	174.436
ADAM19	Adam19	ENSMUSG00000011256	1106.79	-0.2817	-1.21563	0.00571913	0.121628	1087.87	987.563	922.238	1318.45	1106.64	1217.99
TPPP3	Tppp3	ENSMUSG00000014846	1121.79	-0.294114	-1.22613	0.00572112	0.121628	950.935	1096.63	976.772	1115.86	1191.96	1398.57
FBXL5	Fbxl5	ENSMUSG00000039753	2584.84	0.221035	1.16557	0.00576553	0.1224	2878.56	2673.43	2793.65	2579.99	2302.26	2281.16
LIX1	Lix1	ENSMUSG00000047786	1210.62	-0.256487	-1.19457	0.00578099	0.122522	1120.13	1174.66	1016.97	1282.3	1277.06	1392.58
GYS1	Gys1	ENSMUSG00000003865	573.384	-0.317376	-1.24606	0.00579548	0.122522	539.818	533.648	458.995	608.018	626.171	673.656
CAMK2N1	Camk2n1	ENSMUSG00000046447	29188.5	-0.230642	-1.17336	0.00581556	0.122727	26711.6	28581.7	25290.3	28776	30422.9	35348.7
TNNC1	Tnnc1	ENSMUSG00000091898	224.777	-0.566736	-1.48117	0.0058214	0.122727	176.343	244.2	123.927	286.32	263.466	254.403
CCL28	Ccl28	ENSMUSG00000074715	54.8998	1.11213	2.16165	0.00584729	0.123102	120.845	63.0049	41.8707	32.9255	21.6835	49.069
CDH24	Cdh24	ENSMUSG00000059674	571.791	-0.327105	-1.25449	0.00586925	0.123393	512.023	547.674	462.805	589.712	618.745	699.786
S1PR2	S1pr2	ENSMUSG00000043895	73.8217	0.84759	1.79949	0.00589749	0.123815	58.8412	126.628	101.163	57.5891	54.6085	44.0997
CITED2	Cited2	ENSMUSG00000039910	1076.2	0.250981	1.19002	0.00591434	0.123976	1158.14	1123.19	1225.64	1020.3	997.671	932.246
GRK3	Grk3	ENSMUSG00000042249	4141.79	0.227655	1.17093	0.00592154	0.123976	4709.71	4072.67	4620.81	3934.28	3524.15	3989.11
TSC22D2	Tsc22d2	ENSMUSG00000027806	1149.63	0.246051	1.18596	0.00593349	0.124055	1269.7	1238.57	1232.43	1095.65	1080.32	981.122
PHF14	Phf14	ENSMUSG00000029629	1807.07	0.276119	1.21093	0.00595823	0.124231	1959.15	1819.06	2157.48	1844.68	1585.8	1476.23
GPR37L1	Gpr37l1	ENSMUSG00000026424	5179.59	-0.207364	-1.15458	0.00595888	0.124231	4909.09	4910.44	4604.48	5164.52	5951.79	5537.19
NAP1L5	Nap1l5	ENSMUSG00000055430	10344.7	0.208458	1.15545	0.00596647	0.124231	10814.3	10244.1	12212.7	9486.61	9618.24	9692.34
COPZ1	Copz1	ENSMUSG00000060992	1857.34	-0.227298	-1.17064	0.00597982	0.124338	1700.04	1806.98	1628.08	1895.44	2024.68	2088.85
VSIG10	Vsig10	ENSMUSG00000066894	77.2427	0.718554	1.64553	0.00602729	0.12505	104.529	76.0097	107.733	59.8638	59.4832	55.8369
PPP1R17	Ppp1r17	ENSMUSG00000002930	36.9881	1.63382	3.10333	0.00603131	0.12505	20.8459	20.0697	127.019	17.3084	10.4606	26.2255
HOOK1	Hook1	ENSMUSG00000028572	2203.38	0.254053	1.19255	0.00603883	0.12505	2326.19	2435.63	2424.7	2201.7	2080.73	1751.32
FKBP2	Fkbp2	ENSMUSG00000056629	1128.1	-0.268796	-1.2048	0.00608714	0.125867	978.004	1090.55	1001.63	1113.76	1262.85	1321.79
PCP4L1	Pcp4l1	ENSMUSG00000038370	3272.72	-0.224893	-1.16869	0.00610509	0.125867	2997.49	3114.09	2943.74	3199.82	3553.96	3827.2
SEC62	Sec62	ENSMUSG00000027706	4073.17	-0.208131	-1.15519	0.0061053	0.125867	3791.65	3692.05	3854.23	4072.06	4708.48	4320.54
LCORL	Lcorl	ENSMUSG00000015882	769.986	0.334906	1.2613	0.00611151	0.125867	801.841	767.05	1005.72	741.339	682.254	621.719
SH2B1	Sh2b1	ENSMUSG00000030733	2375.47	-0.229653	-1.17255	0.00614201	0.126324	2222.46	2316.01	2022.98	2470.61	2481.9	2738.87
HERC4	Herc4	ENSMUSG00000020064	765.387	-0.302764	-1.23351	0.00616285	0.126487	737.269	604.378	713.198	824.128	910.323	803.026
DBX2	Dbx2	ENSMUSG00000045608	323.309	-0.372032	-1.29417	0.00616662	0.126487	292.031	286.825	266.014	392.84	348.506	353.637
PRSS12	Prss12	ENSMUSG00000027978	544.345	0.352845	1.27708	0.00618051	0.1266	582.275	617.047	631.657	503.373	536.929	394.787
OLFML3	Olfml3	ENSMUSG00000027848	401.486	-0.403355	-1.32258	0.00619767	0.12678	346.438	341.923	348.538	363.729	532.201	476.09
CD6	Cd6	ENSMUSG00000024670	41.5621	-0.967773	-1.95582	0.00621037	0.126869	27.6272	35.282	21.9465	54.9759	60.6133	48.9278
HSPA8	Hspa8	ENSMUSG00000015656	56120.1	-0.200596	-1.14917	0.00626731	0.12786	55195.7	50860.7	50617.5	58444.1	65165.9	56436.5
CYCS	Cycs	ENSMUSG00000063694	1427.11	-0.259178	-1.1968	0.00629229	0.128197	1225.46	1428	1247.09	1482.36	1499.55	1680.18
CTDNEP1	Ctdnep1	ENSMUSG00000018559	1519.72	-0.248859	-1.18827	0.00633117	0.128816	1407.6	1482.47	1276.85	1615.92	1766.93	1568.53
FN1	Fn1	ENSMUSG00000026193	3763.09	-0.223953	-1.16793	0.00635208	0.128997	3252.57	3845.39	3319.19	4114.01	3888.14	4159.22
NPR1	Npr1	ENSMUSG00000027931	180.573	0.581887	1.49681	0.00635929	0.128997	220.96	154.727	273.544	123.801	150.089	160.318
ARHGAP32	Arhgap32	ENSMUSG00000041444	13645.3	0.247635	1.18726	0.00636664	0.128997	15032.8	13850.7	15555	14223.4	12270.3	10939.8
TMEM98	Tmem98	ENSMUSG00000035413	286.073	-0.405128	-1.32421	0.00637412	0.128997	227.751	272.039	239.123	293.599	349.172	334.753
RUNDC1	Rundc1	ENSMUSG00000035007	1424.07	-0.247181	-1.18689	0.00639712	0.129118	1324.3	1389.78	1193.64	1478.31	1627.6	1530.79
TRPM7	Trpm7	ENSMUSG00000027365	1408.97	0.246678	1.18647	0.00645589	0.130131	1497.23	1470.37	1616.75	1381.28	1294.98	1193.22
SELENOW	Selenow	ENSMUSG00000041571	9639.98	-0.21835	-1.1634	0.00647773	0.130398	8399.95	9210.06	9126.99	9483.29	10212.8	11406.7
C1QB	C1qb	ENSMUSG00000036905	784.684	-0.35326	-1.27744	0.006493	0.130532	700.977	694.02	672.028	699.804	897.646	1043.63
GLRA2	Glra2	ENSMUSG00000018589	583.583	0.317221	1.24593	0.00652499	0.131001	642.431	596.168	701.947	551.685	535.504	473.764
ARVCF	Arvcf	ENSMUSG00000000325	1443.62	0.294176	1.22618	0.00655095	0.131348	1703.43	1493.25	1571.46	1283.07	1496.1	1114.42
IGSF9	Igsf9	ENSMUSG00000037995	205.956	-0.533513	-1.44745	0.00657077	0.131381	169.957	202.868	132.264	240.371	202.138	288.139
OCRL	Ocrl	ENSMUSG00000001173	2386.7	0.205336	1.15296	0.00657552	0.131381	2563.01	2516.72	2588.54	2331.99	2111	2208.97
CCDC167	Ccdc167	ENSMUSG00000024018	444.845	-0.36549	-1.28832	0.00657859	0.131381	360.235	397.205	408.486	432.205	497.443	573.493
PSENEN	Psenen	ENSMUSG00000036835	597.797	-0.383252	-1.30428	0.00663162	0.132266	464.297	560.845	532.412	577.226	620.319	831.683
TENM3	Tenm3	ENSMUSG00000031561	4091.05	0.233797	1.17593	0.00667513	0.132959	4494.02	4195.76	4574.9	4057.52	3909.22	3314.89
TNKS2	Tnks2	ENSMUSG00000024811	4915.17	0.241473	1.1822	0.0066982	0.133135	5487.12	5106.62	5379.85	5077.13	4473.68	3966.59
ISYNA1	Isyna1	ENSMUSG00000019139	1490.64	-0.24658	-1.18639	0.00670155	0.133135	1358.05	1490.96	1242.9	1558.82	1657.03	1636.11
MYO5B	Myo5b	ENSMUSG00000025885	1366.86	-0.227477	-1.17079	0.00671626	0.133253	1283.13	1245.33	1249.11	1534.54	1400.02	1489.02
ZNF692	Zfp692	ENSMUSG00000037243	601.894	-0.345602	-1.27068	0.00673484	0.133286	515.039	587.99	488.142	594.935	647.615	777.644
TIMP2	Timp2	ENSMUSG00000017466	11334.8	0.185435	1.13716	0.00673555	0.133286	12081.1	11410.2	12693.9	10940.3	10682.2	10201
SH2D3C	Sh2d3c	ENSMUSG00000059013	764.2	0.31905	1.24751	0.00676061	0.133608	858.322	804.824	880.865	572.165	703.494	765.533
FBXO21	Fbxo21	ENSMUSG00000032898	4974.81	0.201839	1.15016	0.00682602	0.134725	5448.94	5192.63	5323.95	4868.25	4763.64	4251.45
MRGPRF	Mrgprf	ENSMUSG00000031070	52.7973	0.865564	1.82205	0.00684078	0.134841	59.574	71.2082	73.8576	32.944	30.5722	48.6278
ASRGL1	Asrgl1	ENSMUSG00000024654	4780.2	-0.20037	-1.14899	0.00687469	0.135143	4357.04	4442.7	4544.59	5202.01	5411.3	4723.57
ZNF579	Zfp579	ENSMUSG00000051550	807.027	-0.331994	-1.25875	0.00688287	0.135143	617.521	855.97	673.012	838.482	945.439	911.736
DKKL1	Dkkl1	ENSMUSG00000030792	208.047	-0.445047	-1.36136	0.00689656	0.135237	184.968	171.098	172.394	220.952	232.252	266.616
CXCL12	Cxcl12	ENSMUSG00000061353	2694.78	-0.21655	-1.16195	0.0069372	0.135489	2601.36	2475.51	2401.94	2696.1	3096.55	2897.21
PRDX2	Prdx2	ENSMUSG00000005161	4689.97	-0.271289	-1.20689	0.00694083	0.135489	4159.73	4769.55	3822.92	4589.72	4951.87	5846.01
ITSN1	Itsn1	ENSMUSG00000022957	5482.55	-0.228097	-1.17129	0.00696039	0.135489	5387.48	5163.01	4599.09	5595.24	6473.73	5676.75
TIE1	Tie1	ENSMUSG00000033191	475.427	-0.349883	-1.27446	0.00696795	0.135489	438.747	424.157	391.18	484.469	614.711	499.299
KLC2	Klc2	ENSMUSG00000024862	7286.04	-0.201473	-1.14987	0.00696915	0.135489	6686.71	7012.72	6634.78	7664.12	7262.7	8455.18
UQCR11	Uqcr11	ENSMUSG00000020163	1813.64	-0.294006	-1.22604	0.00697749	0.135489	1726.92	1627	1534.03	1710.51	1927.28	2356.08
C5orf30	D1Ertd622e	ENSMUSG00000044768	1289.09	-0.232191	-1.17462	0.00698093	0.135489	1160.92	1187.79	1208.28	1459.79	1314.57	1403.16
ZNF428	Zfp428	ENSMUSG00000064264	566.959	-0.310708	-1.24032	0.00699499	0.135588	498.928	525.378	494.632	581.13	605.7	695.988
TRO	Tro	ENSMUSG00000025272	9153.27	0.201885	1.1502	0.00707017	0.136696	9948.75	9934.41	9495.67	9126.39	8661.78	7752.59
POLR2A	Polr2a	ENSMUSG00000005198	4598.57	0.200027	1.14872	0.00708454	0.136799	4860.75	4640.58	5248.42	4440.54	4119.59	4281.56
SEMA4D	Sema4d	ENSMUSG00000021451	3718.63	-0.262817	-1.19982	0.00711971	0.137304	3208.84	3968.97	2967.19	4090.26	4146.99	3929.54
AP4B1	Ap4b1	ENSMUSG00000032952	502.488	0.310286	1.23995	0.00714515	0.137451	576.245	515.487	576.7	441.986	469.015	435.494
SAE1	Sae1	ENSMUSG00000052833	1978.57	-0.213588	-1.15957	0.00719417	0.138212	1842.94	1868.65	1785.52	2018.94	2250.51	2104.85
ENPP1	Enpp1	ENSMUSG00000037370	158.18	-0.597724	-1.51333	0.0072189	0.13841	115.878	163.799	99.0878	150.918	222.024	197.372
ATP11B	Atp11b	ENSMUSG00000037400	4400.3	0.586324	1.50142	0.0072264	0.13841	5579.47	3955.85	6310.55	3997.58	3470.06	3088.27
SMG7	Smg7	ENSMUSG00000042772	3245.84	-0.19547	-1.1451	0.00723185	0.13841	2934.1	3144.84	3000.62	3548.44	3303.55	3543.5
HBEGF	Hbegf	ENSMUSG00000024486	337.497	-0.355957	-1.27983	0.00728682	0.139286	274.527	313.115	301.002	366.521	383.405	386.409
AK2	Ak2	ENSMUSG00000028792	474.698	-0.327098	-1.25449	0.00730571	0.139471	442.193	416.597	404.868	472.39	559.994	552.143
TOX	Tox	ENSMUSG00000041272	665.178	0.281464	1.21543	0.00732675	0.139697	704.099	728.138	756.217	618.457	624.772	559.383
PHLDA3	Phlda3	ENSMUSG00000041801	809.906	-0.27451	-1.20958	0.00735749	0.13986	739.028	730.519	730.337	847.813	833.87	977.87
STX4	Stx4a	ENSMUSG00000030805	920.634	-0.30897	-1.23882	0.00736703	0.13986	858.514	824.696	783.951	910.404	945.095	1201.14
RPL12	Rpl12	ENSMUSG00000038900	297.035	-0.400216	-1.31971	0.00737152	0.13986	254.503	271.404	242.662	295.821	334.3	383.524
ITGB5	Itgb5	ENSMUSG00000022817	1063.4	-0.277737	-1.21229	0.00737221	0.13986	1028.24	966.437	889.175	1070.71	1299.83	1126.01
HSPE1	Hspe1	ENSMUSG00000073676	987.526	-0.259083	-1.19672	0.00738274	0.139885	884.875	918.308	894.383	978.989	1151.4	1097.2
RASGRP4	Rasgrp4	ENSMUSG00000030589	62.9699	-0.839014	-1.78883	0.00739511	0.139944	56.1292	35.1562	43.8375	71.5201	63.7342	107.442
FRMD7	Frmd7	ENSMUSG00000036131	59.3576	0.856021	1.81004	0.00744504	0.140538	59.715	68.1967	101.56	32.2752	45.1967	49.2023
XPO6	Xpo6	ENSMUSG00000000131	3858.96	0.325731	1.2533	0.00746431	0.140651	4294.24	4841.88	3740.19	3616.57	3966.12	2694.75
XPO1	Xpo1	ENSMUSG00000020290	1943.62	-0.222655	-1.16688	0.00748881	0.140651	1793.41	1855.4	1731.4	2095.78	2235.11	1950.62
MRPL34	Mrpl34	ENSMUSG00000034880	334.558	-0.412461	-1.33095	0.00749189	0.140651	273.119	308.624	280.165	307.932	397.414	440.093
FA2H	Fa2h	ENSMUSG00000033579	2464.61	-0.23628	-1.17795	0.00749418	0.140651	2389.3	2153.6	2247.08	2435.54	2617.48	2944.63
TMEM165	Tmem165	ENSMUSG00000029234	715.863	0.302758	1.2335	0.00749742	0.140651	716.124	765.922	888.652	669.804	657.046	597.631
CHRDL1	Chrdl1	ENSMUSG00000031283	271.244	-0.400487	-1.31995	0.00752297	0.140956	233.515	229.197	238.257	279.337	347.721	299.433
SERPINI1	Serpini1	ENSMUSG00000027834	5609.65	0.244701	1.18485	0.00755407	0.141364	6285.08	5728.35	6234.87	5535.97	5484.69	4388.94
MCTP1	Mctp1	ENSMUSG00000021596	1531.33	0.244594	1.18476	0.00758451	0.141758	1637.13	1594.24	1748.33	1511.87	1424.9	1271.52
MAP3K1	Map3k1	ENSMUSG00000021754	415.645	-0.423635	-1.3413	0.00763191	0.142304	397.031	343.857	321.65	562.188	503.622	365.523
NOTCH4	Notch4	ENSMUSG00000015468	322.095	-0.40434	-1.32348	0.00763537	0.142304	257.289	279.921	292.943	374.584	422.006	305.829
PABPC4	Pabpc4	ENSMUSG00000011257	913.47	-0.342265	-1.26775	0.00764189	0.142304	689.022	794.693	933.448	865.152	1146.67	1051.84
RUNX1T1	Runx1t1	ENSMUSG00000006586	775.658	0.270591	1.2063	0.00766819	0.142582	845.12	838.699	860.996	754.87	645.002	709.263
DDX4	Ddx4	ENSMUSG00000021758	60.5139	-0.777371	-1.714	0.0076762	0.142582	43.0184	49.827	40.814	70.7162	89.1718	69.5361
SLC40A1	Slc40a1	ENSMUSG00000025993	315.91	-0.382899	-1.30396	0.00768504	0.142582	271.731	251.481	298.468	392.356	356.165	325.258
NRSN1	Nrsn1	ENSMUSG00000048978	6791.77	-0.200629	-1.1492	0.00773764	0.143383	6127.57	6634.22	6198.59	6966.18	7880.08	6943.98
MED15	Med15	ENSMUSG00000012114	2514.63	0.199583	1.14837	0.00777167	0.143838	2606.08	2648.84	2810.3	2426.17	2278.03	2318.38
KDR	Kdr	ENSMUSG00000062960	732.423	-0.278265	-1.21274	0.00780102	0.144041	709.809	604.299	671.057	806.564	830	772.811
LCAT	Lcat	ENSMUSG00000035237	601.858	-0.376254	-1.29797	0.00780165	0.144041	576.172	580.49	415.441	593.001	760.991	685.051
CCNE2	Ccne2	ENSMUSG00000028212	123.483	0.598369	1.514	0.00782064	0.144216	168.862	138.964	137.906	124.428	87.4389	83.2976
PLEKHO1	Plekho1	ENSMUSG00000015745	665.979	-0.29065	-1.22319	0.00784307	0.144453	620.019	625.56	552.844	699.256	706.489	791.706
TMSB10	Tmsb10	ENSMUSG00000079523	1964.07	-0.232905	-1.1752	0.00788875	0.145043	1747.04	1939.72	1731.59	2020.26	2305.87	2039.94
TSPAN13	Tspan13	ENSMUSG00000020577	3503.58	-0.199217	-1.14808	0.00789422	0.145043	3275.7	3469.92	3041.11	3713.74	3818.21	3702.78
NDRG1	Ndrg1	ENSMUSG00000005125	2782.99	-0.314736	-1.24378	0.0079302	0.145528	2327.23	2849.37	2265.04	2958.06	3696.09	2602.15
DAD1	Dad1	ENSMUSG00000022174	1452.07	-0.246111	-1.18601	0.00795321	0.145774	1267.9	1442.07	1277.25	1456.86	1591.12	1677.21
OLFM4	Olfm4	ENSMUSG00000022026	52.4277	0.88146	1.84224	0.00797628	0.14602	75.2391	46.2026	82.8989	39.5104	30.4463	40.2691
MOB3B	Mob3b	ENSMUSG00000073910	206.142	-0.46017	-1.3757	0.0080283	0.146669	146.879	190.96	183.187	213.211	245.979	256.639
CNTNAP2	Cntnap2	ENSMUSG00000039419	4625.85	0.322306	1.25033	0.00803108	0.146669	5353.09	4912.08	5150.68	4604.52	4676.64	3058.08
FAM163A	Fam163a	ENSMUSG00000015484	299.046	-0.367066	-1.28973	0.00806387	0.14709	266.763	269.565	247.484	355.751	327.793	326.923
PPP1R11	Ppp1r11	ENSMUSG00000036398	1076.25	-0.240997	-1.18181	0.00810822	0.147722	998.919	1005.91	955.739	1095.89	1173.98	1227.09
RMDN3	Rmdn3	ENSMUSG00000070730	1227.22	-0.235228	-1.17709	0.00814733	0.148023	1132.12	1082.66	1167.23	1244.85	1349.41	1387.02
COL7A1	Col7a1	ENSMUSG00000025650	173.828	-0.741325	-1.67171	0.00815047	0.148023	170.84	85.3163	133.398	122.069	247.974	283.368
TCF7L2	Tcf7l2	ENSMUSG00000024985	1056.03	0.232798	1.17511	0.00815407	0.148023	1170.74	1108.58	1144.01	986.995	944.116	981.708
RPS6KB1	Rps6kb1	ENSMUSG00000020516	1317.09	0.266758	1.2031	0.00818545	0.148328	1332.61	1373.08	1608.12	1299.52	1175.53	1113.66
ARMCX4	Armcx4	ENSMUSG00000049804	2933.38	0.183424	1.13558	0.00820756	0.148328	3087.53	3123.8	3147.48	2814.55	2708.73	2718.23
BOLA3	Bola3	ENSMUSG00000045160	323.619	-0.461631	-1.3771	0.00821946	0.148328	246.617	314.136	256.779	293.111	361.108	469.965
FAM124A	Fam124a	ENSMUSG00000035184	949.366	0.242361	1.18293	0.00822272	0.148328	987.847	1059.89	1039.64	897.55	847.032	864.233
SERF2	Serf2	ENSMUSG00000074884	2748.63	-0.276117	-1.21093	0.00822866	0.148328	2466.19	2650.98	2342.73	2596.47	2894.53	3540.85
KLHDC7A	Klhdc7a	ENSMUSG00000078234	522.977	-0.359486	-1.28297	0.00822957	0.148328	513.388	470.456	391.2	574.865	519.649	668.301
NBEAL2	Nbeal2	ENSMUSG00000056724	825.865	-0.334492	-1.26093	0.00825519	0.148613	755.58	771.136	663.275	884.311	776.86	1104.03
GPCPD1	Gpcpd1	ENSMUSG00000027346	3147.49	0.197773	1.14693	0.00830501	0.14886	3274.51	3371.26	3442.15	3124.86	2791.29	2880.85
KMT5C	Kmt5c	ENSMUSG00000059851	748.254	-0.362012	-1.28522	0.00830521	0.14886	615.591	745.64	603.857	718.097	776.528	1029.81
TESC	Tesc	ENSMUSG00000029359	829.624	-0.28927	-1.22202	0.00830816	0.14886	803.833	741.078	694.915	837.624	1021.72	878.568
TSGA10	Tsga10	ENSMUSG00000060771	417.994	-0.369519	-1.29192	0.00835096	0.14945	369.459	422.218	302.868	461.814	503.583	448.025
BST2	Bst2	ENSMUSG00000046718	106.904	0.743298	1.674	0.00836632	0.149452	146.167	75.5787	179.686	76.1892	76.2461	87.5598
IFIT3	Ifit3b	ENSMUSG00000062488	128.238	0.726193	1.65427	0.00837543	0.149452	129.764	104.244	244.958	102.352	100.389	87.719
FAXC	Faxc	ENSMUSG00000028246	1832.28	0.233684	1.17583	0.00838742	0.149452	2006.32	1884.7	2049.51	1852.71	1561.21	1639.22
IFITM1	Ifitm1	ENSMUSG00000025491	72.2686	-0.799007	-1.7399	0.00839161	0.149452	51.2738	69.5705	37.6161	71.5164	117.21	86.4253
CST6	Cst6	ENSMUSG00000024846	79.1117	-0.906245	-1.87416	0.00840041	0.149452	32.9133	80.2599	52.711	63.6836	142.594	102.508
IMPDH2	Impdh2	ENSMUSG00000062867	1278.27	0.237413	1.17888	0.00843523	0.149896	1306.21	1439.82	1403.51	1177.23	1242.87	1099.95
LZTS3	Lzts3	ENSMUSG00000037703	7095.68	-0.215284	-1.16093	0.00847019	0.150086	6765.96	7134.98	5801.97	7443.81	7654.49	7772.86
KMT2D	Kmt2d	ENSMUSG00000048154	5737.52	-0.218225	-1.1633	0.00847027	0.150086	4933.36	5356.48	5622.85	6781.97	5998.5	5731.94
LRPAP1	Lrpap1	ENSMUSG00000029103	4663.3	-0.195832	-1.14538	0.00851626	0.15048	4448.21	4459.79	4133.36	4807.98	4801.46	5329.03
GPR137C	Gpr137c	ENSMUSG00000049092	1163.6	0.296682	1.22832	0.00851774	0.15048	1250.89	1235.87	1357.38	1189.58	1076.64	871.262
PALMD	Palmd	ENSMUSG00000033377	476.306	-0.370056	-1.2924	0.00854658	0.15069	424.177	475.183	348.827	495.41	503.16	611.082
TBC1D32	Tbc1d32	ENSMUSG00000038122	514.133	0.375497	1.29729	0.00855901	0.15069	641.37	454.797	644.714	489.948	436.388	417.582
BFSP2	Bfsp2	ENSMUSG00000032556	213.741	-0.438869	-1.35554	0.00855944	0.15069	190.217	174.267	179.701	210.62	257.787	269.854
DIS3	Dis3	ENSMUSG00000033166	456.952	0.338367	1.26432	0.00857711	0.150826	453.323	528.24	547.705	429.996	418.403	364.044
RPS6KA5	Rps6ka5	ENSMUSG00000021180	873.38	0.272231	1.20767	0.00863863	0.15161	900.184	952.282	1012.23	850.035	809.769	715.783
GUF1	Guf1	ENSMUSG00000029208	1209.2	0.265771	1.20228	0.00864269	0.15161	1297.74	1181.48	1480.66	1153.91	1043.83	1097.55
DAAM2	Daam2	ENSMUSG00000040260	3549.98	-0.276468	-1.21123	0.00865795	0.15161	3181.38	3417.49	3033.6	3689.14	3346.16	4632.1
ZNF354C	Zfp354c	ENSMUSG00000044807	1418.13	0.237371	1.17884	0.00866172	0.15161	1528.5	1427.75	1645.31	1309.55	1368.67	1228.98
VIP	Vip	ENSMUSG00000019772	574.231	0.308594	1.2385	0.00868878	0.151765	651.259	556.792	697.862	514.503	499.551	525.421
ARMC8	Armc8	ENSMUSG00000032468	2149.9	0.219856	1.16462	0.00869058	0.151765	2263.17	2332.51	2342.28	2096.37	2065.07	1800.02
PTER	Pter	ENSMUSG00000026730	1335.62	0.242695	1.1832	0.00872164	0.152132	1390.72	1404.62	1545.28	1242.91	1303.02	1127.18
ATP5MF	Atp5j2	ENSMUSG00000038690	2063.88	-0.294756	-1.22668	0.00874321	0.152158	1803.92	2065.77	1692.74	1919.6	2256.56	2644.67
MAOA	Maoa	ENSMUSG00000025037	897.16	0.259953	1.19744	0.00878228	0.152663	1008.26	890.456	1033.08	826.366	840.896	783.903
APC2	Apc2	ENSMUSG00000020135	7877.94	0.190371	1.14106	0.0087962	0.152729	8737.27	8081.11	8372.29	7870.04	7302	6904.92
CCNT1	Ccnt1	ENSMUSG00000011960	1483.62	0.290814	1.22333	0.00882093	0.152969	1846.39	1362.95	1688.96	1260.83	1456.48	1286.09
COL11A1	Col11a1	ENSMUSG00000027966	768.263	-0.333228	-1.25983	0.00883676	0.152969	682.932	598.547	758.571	713.403	911.42	944.703
RPL23A	Rpl23a	ENSMUSG00000058546	3829.39	-0.204772	-1.1525	0.00885624	0.152969	3379.19	3717.31	3578.86	3778.16	4241.04	4281.75
SLC38A9	Slc38a9	ENSMUSG00000047789	765.265	0.270632	1.20634	0.00886766	0.152969	874.371	848.418	789.472	671.88	658.884	748.562
UQCC2	Uqcc2	ENSMUSG00000024208	835.84	-0.387694	-1.3083	0.00887052	0.152969	673.461	772.423	727.055	819.593	779.123	1243.38
MKRN3	Mkrn3	ENSMUSG00000070527	85.3836	0.636054	1.55407	0.00889818	0.153271	102.892	97.3965	111.38	74.2693	60.123	66.2409
TMTC4	Tmtc4	ENSMUSG00000041594	405.588	0.367751	1.29034	0.00895363	0.154051	478.147	419.659	471.78	419.995	326.602	317.348
LAMTOR5	Lamtor5	ENSMUSG00000087260	642.92	-0.279625	-1.21388	0.00899978	0.15467	577.282	608.323	557.672	659.511	706.575	748.159
ZFHX4	Zfhx4	ENSMUSG00000025255	761.244	0.275031	1.21002	0.00903177	0.154952	821.353	765.77	913.662	681.544	667.097	718.041
DGCR8	Dgcr8	ENSMUSG00000022718	1313.89	0.254189	1.19267	0.00904015	0.154952	1469.16	1405.83	1411.05	1300.87	1245.07	1051.38
HNRNPA2B1	Hnrnpa2b1	ENSMUSG00000004980	9323.28	-0.178046	-1.13135	0.00904688	0.154952	8858.37	9004.8	8384.92	9406.98	9935.19	10349.5
ARMCX5	Armcx5	ENSMUSG00000072969	605.353	0.326079	1.2536	0.00908931	0.155328	577.465	664.235	778.77	524.482	519.814	567.354
SORCS1	Sorcs1	ENSMUSG00000043531	1648.84	0.248811	1.18823	0.00916722	0.156307	1826.8	1669.41	1874.1	1681.9	1468.59	1372.22
ZBTB25	Zbtb25	ENSMUSG00000056459	279.045	0.489192	1.40366	0.00920671	0.156382	275.26	269.506	433.248	258.875	233.941	203.441
XAF1	Xaf1	ENSMUSG00000040483	75.8517	0.888989	1.85188	0.00921214	0.156382	112.913	49.5537	131.532	51.6832	69.7514	39.6763
DTX3	Dtx3	ENSMUSG00000040415	5249.61	-0.299276	-1.23053	0.00927302	0.156903	4789.96	4778.36	4552.65	4772.78	5377.59	7226.34
RAD18	Rad18	ENSMUSG00000030254	172.608	0.476567	1.39143	0.00927536	0.156903	194.315	178.199	230.196	141.762	135.532	155.647
TCTN1	Tctn1	ENSMUSG00000038593	852.268	0.245791	1.18574	0.009285	0.156903	942.685	936.534	895.458	800.663	747.481	790.788
ISLR2	Islr2	ENSMUSG00000051243	2966.39	0.319072	1.24753	0.00930301	0.157032	3414.16	2743.61	3719.64	2921.51	2875.4	2124.01
TMEM184C	Tmem184c	ENSMUSG00000031617	1711.26	-0.217547	-1.16276	0.00934602	0.157583	1499.16	1674.22	1575.29	1822.28	1766.81	1929.79
DCX	Dcx	ENSMUSG00000031285	1526.11	0.244112	1.18436	0.00936909	0.157771	1561.02	1602.56	1800.59	1492.63	1277.53	1422.3
FOSL2	Fosl2	ENSMUSG00000029135	1051.36	-0.386651	-1.30736	0.00941495	0.158217	1178.93	828.74	726.659	1004.57	1263.67	1305.6
DUSP8	Dusp8	ENSMUSG00000037887	4599.07	0.207819	1.15494	0.0094516	0.158482	5004.37	4796.89	4985.5	4657.08	4281.25	3869.31
UBTF	Ubtf	ENSMUSG00000020923	3647.01	-0.203717	-1.15166	0.00952817	0.159589	3474.32	3435.92	3259.8	3704.71	3753.56	4253.75
SLC35A5	Slc35a5	ENSMUSG00000022664	1016.21	0.269424	1.20533	0.0095414	0.159634	1097.02	1216.05	1020.3	1012.41	863.694	887.782
USP2	Usp2	ENSMUSG00000032010	1554.4	0.235039	1.17694	0.00962996	0.160811	1685.76	1668.05	1689.76	1474.43	1272.88	1535.51
GALNS	Galns	ENSMUSG00000015027	269.723	0.388896	1.30939	0.00963295	0.160811	270.718	335.904	311.245	245.286	228.456	226.727
ARHGAP4	Arhgap4	ENSMUSG00000031389	155.365	-0.533735	-1.44767	0.00965074	0.160931	120.477	145.378	114.933	148.122	180.628	222.655
DAXX	Daxx	ENSMUSG00000002307	579.425	-0.32264	-1.25062	0.00967576	0.16117	491.009	596.999	458.901	625.508	610.218	693.917
GCK	Gck	ENSMUSG00000041798	70.5295	0.692563	1.61615	0.00970297	0.161269	88.2274	90.5133	82.4813	62.4266	46.5955	52.9331
PPP1R2	Ppp1r2	ENSMUSG00000047714	3507.51	0.196779	1.14614	0.00976668	0.162146	3649.27	3603.62	3983.46	3418.68	3281.31	3108.72
DCP2	Dcp2	ENSMUSG00000024472	2354.01	0.205885	1.15339	0.00980652	0.162146	2389.85	2531.86	2642.64	2100.49	2315.69	2143.54
CD34	Cd34	ENSMUSG00000016494	1330.7	-0.219269	-1.16414	0.00980983	0.162146	1234.49	1239.34	1216.33	1367.8	1414.86	1511.4
P2RY12	P2ry12	ENSMUSG00000036353	823.901	-0.291408	-1.22383	0.00981294	0.162146	719.872	825.792	678.54	815.656	995.744	907.801
THADA	Thada	ENSMUSG00000024251	430.309	0.307211	1.23731	0.0098197	0.162146	471.235	499.01	458.596	388.179	374.467	390.367
ERLEC1	Erlec1	ENSMUSG00000020311	1014.87	0.247721	1.18733	0.00983845	0.162146	1049.47	1099.16	1157.41	914.262	871.101	997.824
GART	Gart	ENSMUSG00000022962	975.084	0.239906	1.18092	0.00983847	0.162146	1052.1	1075.08	1040.69	956.267	860.32	866.049
ADAM15	Adam15	ENSMUSG00000028041	3268.55	-0.23624	-1.17792	0.00984553	0.162146	2944.64	3262.98	2798.26	3174.77	3527.08	3903.6
SMIM7	Smim7	ENSMUSG00000044600	1649.77	-0.241006	-1.18182	0.00985915	0.162146	1519.12	1618.29	1401.05	1695.13	1700.53	1964.47
NKAIN2	Nkain2	ENSMUSG00000069670	1609	0.212828	1.15896	0.00986267	0.162146	1735.98	1669.44	1775.4	1495.18	1563.5	1414.49
KAT6B	Kat6b	ENSMUSG00000021767	2104.79	0.240522	1.18142	0.00992975	0.162757	2259.37	2046.9	2532.1	2064.71	1844.29	1881.36
METTL7A	Mettl7a1	ENSMUSG00000054619	606.646	-0.33658	-1.26276	0.00993471	0.162757	567.323	596.885	446.038	658.87	618.535	752.223
FRZB	Frzb	ENSMUSG00000027004	449.192	-0.344318	-1.26955	0.00993746	0.162757	348.102	453.28	385.602	521.165	529.838	457.164
PLCB2	Plcb2	ENSMUSG00000040061	107.226	-0.594781	-1.51024	0.00995188	0.162757	85.7247	67.3439	103.04	133.627	120.954	132.666
DDIT4L	Ddit4l	ENSMUSG00000046818	440.721	-0.458937	-1.37453	0.00995354	0.162757	310.487	516.086	288.721	548.28	505.857	474.896
CETN2	Cetn2	ENSMUSG00000031347	520.062	-0.290387	-1.22297	0.0100038	0.163051	457.287	502.37	444.797	576.105	563.341	576.469
CNOT6L	Cnot6l	ENSMUSG00000034724	1378.51	0.247977	1.18754	0.0100642	0.163557	1549.91	1477.94	1459.94	1399.32	1257.13	1126.85
PPP1R10	Ppp1r10	ENSMUSG00000039220	1671.12	-0.207369	-1.15458	0.0100672	0.163557	1516.31	1552.01	1585.28	1883.95	1725.8	1763.34
KLHL15	Klhl15	ENSMUSG00000043929	344.587	0.34248	1.26793	0.0101044	0.163813	395.029	373.701	385.879	312.576	322.884	277.452
CYB5R3	Cyb5r3	ENSMUSG00000018042	1942.01	0.197296	1.14655	0.0101046	0.163813	2073.26	1993.94	2156.01	1829.61	1800.72	1798.52
ATF4	Atf4	ENSMUSG00000042406	2325.76	-0.266621	-1.20299	0.0101253	0.163886	2063.08	2362.08	1911.2	2277.06	2451.86	2889.26
CDK5RAP3	Cdk5rap3	ENSMUSG00000018669	824.97	0.269265	1.20519	0.0101309	0.163886	835.475	902.366	967.174	798.858	688.43	757.514
ACVR1B	Acvr1b	ENSMUSG00000000532	5195.51	0.176998	1.13053	0.0101415	0.163886	5652.98	5487.01	5401.26	5135.86	4788.42	4707.51
ETS2	Ets2	ENSMUSG00000022895	2185.81	0.201006	1.1495	0.0101644	0.164081	2341.12	2291.93	2379.35	2154.68	2025.5	1922.28
RGS6	Rgs6	ENSMUSG00000021219	1529.94	-0.232745	-1.17507	0.010185	0.164239	1386.94	1462.56	1371.31	1618.55	1525.47	1814.82
ZNF25	Zfp9	ENSMUSG00000072623	631.484	0.278767	1.21316	0.0102411	0.164967	635.822	701.503	738.836	585.421	578.178	549.143
TMX4	Tmx4	ENSMUSG00000034723	6828.46	0.212276	1.15851	0.0103345	0.166296	7479.55	6950.56	7555.78	6837.64	6528.17	5619.06
CST3	Cst3	ENSMUSG00000027447	20184.7	-0.20264	-1.1508	0.0103711	0.166707	19691.8	19745	16872.4	20208.5	22661.7	21929
HSP90AB1	Hsp90ab1	ENSMUSG00000023944	42554.9	-0.171576	-1.12629	0.0103856	0.166764	39385.4	42420.3	38277.8	43601.7	47026.6	44617.9
PPP4R4	Ppp4r4	ENSMUSG00000021209	1017.55	0.251734	1.19064	0.0105273	0.168713	1006.79	1136.08	1174.29	945.161	970.367	872.619
NTSR2	Ntsr2	ENSMUSG00000020591	4009.54	-0.269158	-1.2051	0.0105402	0.168713	3527.48	4294.08	3090.19	4120.21	4744.88	4280.42
RLF	Rlf	ENSMUSG00000049878	1139.99	0.244948	1.18505	0.0105439	0.168713	1231.6	1186.43	1289.47	1115.72	1072.17	944.566
TAF1	Taf1	ENSMUSG00000031314	2586.55	0.215747	1.16131	0.0105515	0.168713	3004.61	2544.51	2789.46	2498.61	2267.87	2414.24
FAM180A	Fam180a	ENSMUSG00000047420	53.1069	-0.917547	-1.8889	0.010613	0.169177	54.8963	33.6464	21.9841	68.4881	54.5291	85.0976
CD82	Cd82	ENSMUSG00000027215	480.392	-0.347463	-1.27232	0.010619	0.169177	414.085	447.292	407.188	446.663	621.667	545.459
FRMPD2	Frmpd2	ENSMUSG00000108841	66.681	0.746223	1.6774	0.0106277	0.169177	108.629	62.22	80.2317	48.5834	48.6792	51.7426
DGAT2	Dgat2	ENSMUSG00000030747	2372.38	0.205853	1.15337	0.0106342	0.169177	2454.4	2420.15	2749.81	2274.48	2147.62	2187.84
DTD2	Dtd2	ENSMUSG00000020956	230.123	0.40754	1.32642	0.0106453	0.169177	243.291	246.366	297.822	191.826	197.525	203.908
NUDT16L1	Nudt16l1	ENSMUSG00000022516	1267.41	-0.247894	-1.18747	0.0106517	0.169177	1153.24	1217.67	1106.21	1367.54	1244.14	1515.68
PPP1R35	Ppp1r35	ENSMUSG00000029725	147.478	-0.508945	-1.42301	0.0106753	0.169264	123.192	137.229	104.473	167.662	196.506	155.807
IL11RA	Il11ra1	ENSMUSG00000073889	621.117	-0.337294	-1.26338	0.0107132	0.16951	559.794	568.681	517.285	602.818	636.365	841.76
HOMER3	Homer3	ENSMUSG00000003573	445.589	0.363721	1.28674	0.0107519	0.169944	450.845	442.276	609.726	391.417	408.902	370.367
ZFAND2A	Zfand2a	ENSMUSG00000053581	2395.01	0.192061	1.14239	0.0107767	0.17016	2491.16	2592.68	2578.82	2215.43	2145.24	2346.72
GLDC	Gldc	ENSMUSG00000024827	650.314	-0.294539	-1.22649	0.0108197	0.170661	574.787	621.845	556.025	648.001	805.533	695.692
SYT10	Syt10	ENSMUSG00000063260	226.891	0.460515	1.37603	0.0108882	0.171563	245.33	218.643	323.63	212.94	186.121	174.681
INPP5B	Inpp5b	ENSMUSG00000028894	1243.41	-0.264196	-1.20097	0.0109113	0.171607	1021.15	1285.55	1086.63	1374.41	1256.51	1436.24
DKK3	Dkk3	ENSMUSG00000030772	4876.49	-0.167587	-1.12318	0.0109225	0.171607	4644.51	4684.82	4451.66	5235.56	5175.98	5066.39
NTN5	Ntn5	ENSMUSG00000070564	76.9658	-0.671061	-1.59224	0.010925	0.171607	59.0052	65.6322	53.5327	108.613	97.1125	77.8987
KCNK4	Kcnk4	ENSMUSG00000024957	447.769	-0.372579	-1.29467	0.0109448	0.171651	385.197	443.312	343.388	464.024	448.549	602.144
FDPS	Fdps	ENSMUSG00000059743	1594.55	-0.242305	-1.18288	0.0109573	0.171651	1525.84	1541.21	1316.47	1596.38	1719.6	1867.79
CAP2	Cap2	ENSMUSG00000021373	5137.75	-0.178326	-1.13157	0.0109618	0.171651	4848.93	4978.25	4634.16	5490.91	5676.84	5197.4
OVGP1	Ovgp1	ENSMUSG00000074340	160.283	0.564234	1.4786	0.010989	0.171874	195.903	135.419	242.387	139.533	110.274	138.182
PANK1	Pank1	ENSMUSG00000033610	709.798	-0.277404	-1.21201	0.0110136	0.171874	608.81	668.833	648.025	841.009	696.657	795.453
DCST2	Dcst2	ENSMUSG00000109293	32.0408	1.11452	2.16523	0.0110151	0.171874	49.0984	30.7647	51.68	24.0107	10.2518	26.439
MAU2	Mau2	ENSMUSG00000031858	4230.18	0.193646	1.14365	0.0110269	0.171874	4669.56	4340.84	4529.62	4268.7	3782.63	3789.72
TENM2	Tenm2	ENSMUSG00000049336	4265.69	0.216891	1.16223	0.0111082	0.172696	4589.07	4599.1	4568.56	4304.42	4079.57	3453.38
GRAMD2B	Gramd3	ENSMUSG00000001700	673.579	-0.288758	-1.22159	0.01113	0.17277	677.641	593.245	548.386	699.397	789.327	733.478
DLC1	Dlc1	ENSMUSG00000031523	2067.86	-0.200234	-1.14888	0.0111358	0.17277	2046.44	1882.73	1844.31	2240.67	2241.77	2151.24
CACNB4	Cacnb4	ENSMUSG00000017412	6108.8	0.220637	1.16525	0.0111493	0.172802	6776.67	6014.83	6930.17	6078.4	5825.74	5026.97
AGTPBP1	Agtpbp1	ENSMUSG00000021557	5761.53	0.187251	1.13859	0.0111843	0.173168	5896.47	6191.18	6315.72	5632.83	5553.05	4979.96
SMC6	Smc6	ENSMUSG00000020608	1135.55	0.32744	1.25478	0.0112782	0.174432	1196.27	1308.29	1282.08	1070.31	1181.98	774.378
ZNF507	Zfp507	ENSMUSG00000044452	953.582	0.258811	1.19649	0.0112889	0.174432	1070.69	939.644	1105.2	933.466	855.337	817.162
GRM3	Grm3	ENSMUSG00000003974	1481.55	-0.250613	-1.18971	0.0113327	0.17493	1430.9	1325.14	1302.52	1593.98	1806.04	1430.71
DRD1	Drd1	ENSMUSG00000021478	914.263	-0.25788	-1.19572	0.0113815	0.175325	911.175	768.993	817.944	992.948	1054.89	939.628
JDP2	Jdp2	ENSMUSG00000034271	903.156	-0.256128	-1.19427	0.0114259	0.175832	792.332	870.677	807.544	910.461	964.516	1073.41
ATP5IF1	Atpif1	ENSMUSG00000054428	2354.85	-0.233279	-1.1755	0.0114771	0.17625	2129.7	2199.94	2166.61	2244.12	2529.83	2858.9
NRXN2	Nrxn2	ENSMUSG00000033768	16220.1	0.190591	1.14123	0.0114946	0.17625	16948.7	16975.4	17945.1	16136.6	15637.4	13677.3
PCDH10	Pcdh10	ENSMUSG00000049100	6605.45	0.267277	1.20353	0.0114986	0.17625	7730.24	6938.95	6973.35	6366.46	6800.09	4823.64
DHDH	Dhdh	ENSMUSG00000011382	338.931	0.343874	1.26916	0.0114996	0.17625	364.503	351.254	421.41	291.778	308.329	296.311
NAB2	Nab2	ENSMUSG00000025402	1064.45	-0.326241	-1.25374	0.0115274	0.176465	1109.51	896.511	827.85	1024.01	1134.19	1394.65
CCDC191	Ccdc191	ENSMUSG00000022701	163.197	0.616558	1.53321	0.0115369	0.176465	119.151	237.554	239.327	144.934	122.195	116.023
PLEKHH1	Plekhh1	ENSMUSG00000060716	1886.33	-0.19861	-1.14759	0.0115697	0.176788	1779.88	1773.37	1717.16	1908.71	2063.36	2075.48
RGS17	Rgs17	ENSMUSG00000019775	3053.87	0.260336	1.19776	0.0115986	0.17691	3421.78	3180	3379.83	3212.73	2812.79	2316.06
KCNH2	Kcnh2	ENSMUSG00000038319	1632.74	0.26597	1.20244	0.011601	0.17691	1564.78	1828.86	1953.55	1510.97	1625.76	1312.52
CERCAM	Cercam	ENSMUSG00000039787	318.234	0.3925	1.31267	0.0116519	0.177329	399.415	285.858	398.116	276.692	283.367	265.957
UROS	Uros	ENSMUSG00000030979	551.445	-0.285877	-1.21915	0.0117324	0.177803	496.863	520.915	474.135	595.231	568.636	652.889
DHX29	Dhx29	ENSMUSG00000042426	704.044	-0.25682	-1.19484	0.0117502	0.177803	628.315	650.914	646.051	729.971	754.071	814.94
EEF1AKMT1	Eef1akmt1	ENSMUSG00000021951	406.738	-0.314566	-1.24364	0.0117534	0.177803	369.944	360.634	357.36	414.629	454.375	483.486
C1orf115	C130074G19Rik	ENSMUSG00000039349	947.848	-0.230123	-1.17293	0.0117722	0.17791	853.384	899.893	864.287	1060.92	996.011	1012.6
RAPGEF6	Rapgef6	ENSMUSG00000037533	1398.88	0.218676	1.16366	0.0118024	0.178029	1464.28	1453.48	1595.74	1358.88	1236.61	1284.31
ITM2A	Itm2a	ENSMUSG00000031239	1222.46	-0.262814	-1.19982	0.0118036	0.178029	995.272	1230.19	1109.12	1219.38	1459.47	1321.32
DACT3	Dact3	ENSMUSG00000078794	2900.89	-0.198241	-1.1473	0.0118416	0.178304	2635.11	2862.19	2610.28	2996.54	2992.71	3308.49
BMP1	Bmp1	ENSMUSG00000022098	3253.72	0.212306	1.15854	0.0118454	0.178304	3806.47	3162.23	3508.86	2983.76	2893.81	3167.16
ETV4	Etv4	ENSMUSG00000017724	240.76	-0.412873	-1.33133	0.0118905	0.178804	223.404	217.354	179.311	273.989	243.945	306.555
MSN	Msn	ENSMUSG00000031207	766.43	-0.25814	-1.19594	0.0119021	0.178804	745.109	632.083	716.398	829.513	841.197	834.278
PCDH11X	Pcdh11x	ENSMUSG00000034755	731.448	0.270421	1.20616	0.0119145	0.178812	828.623	752.788	815.86	703.694	690.285	597.437
MOG	Mog	ENSMUSG00000076439	3944.43	-0.24731	-1.18699	0.0119358	0.178955	3530.93	3747.82	3543.23	4093.43	3729.77	5021.4
KLK6	Klk6	ENSMUSG00000050063	108.699	-0.706742	-1.63211	0.01195	0.17899	51.8921	110.516	85.6764	104.759	124.069	175.281
MRPS6	Mrps6	ENSMUSG00000039680	463.126	-0.317502	-1.24617	0.0119982	0.179534	375.18	473.1	389.408	519.76	521.261	500.05
ANAPC5	Anapc5	ENSMUSG00000029472	6773.45	0.15883	1.11638	0.0120712	0.180448	7161.22	7072.96	7202.83	6415.78	6560.98	6226.95
C18orf32	BC031181	ENSMUSG00000036299	1874.73	-0.204461	-1.15226	0.0122289	0.182626	1760.51	1776.03	1691.31	1901.41	1976.95	2142.19
REV1	Rev1	ENSMUSG00000026082	919.042	0.231846	1.17434	0.0122444	0.182677	1017.75	970.261	989.696	882.682	837.984	815.881
TUBGCP2	Tubgcp2	ENSMUSG00000025474	1276.38	0.215138	1.16081	0.0122596	0.182719	1328.53	1376.82	1408.6	1239.89	1170.66	1133.78
PER2	Per2	ENSMUSG00000055866	1863.34	-0.275873	-1.21073	0.0122806	0.182719	1725.03	1898.67	1435.05	1981.67	1847.38	2292.26
DPP9	Dpp9	ENSMUSG00000001229	2573.87	-0.219927	-1.16468	0.0122833	0.182719	2384.41	2561.46	2189.08	2783.94	2972.47	2551.84
HNRNPU	Hnrnpu	ENSMUSG00000039630	12192.8	0.183251	1.13544	0.0123573	0.183639	12757	12094.6	14046.5	11648.1	10977	11633.5
TECR	Tecr	ENSMUSG00000031708	7242.97	-0.22833	-1.17148	0.0123754	0.183729	6444.59	7181.68	6387.87	7016.53	7500.22	8926.93
ZFYVE19	Zfyve19	ENSMUSG00000068580	445.864	-0.334179	-1.26066	0.0124091	0.183881	413.521	336.454	432.98	476.604	470.632	544.995
ELOF1	Elof1	ENSMUSG00000013822	730.744	-0.342228	-1.26771	0.01241	0.183881	623.134	701.377	609.05	713.756	717.63	1019.52
SEZ6	Sez6	ENSMUSG00000000632	8595.05	0.238492	1.17976	0.0124943	0.18477	10030	8704.17	9175.02	8959.79	7932.91	6768.47
ZNF778	Zfp26	ENSMUSG00000063108	837.848	0.287592	1.2206	0.0125313	0.185135	896.607	818.826	1046.55	829.037	698.586	737.477
BRIX1	Brix1	ENSMUSG00000022247	383.859	-0.493268	-1.40763	0.0125643	0.185405	263.687	329.543	362.323	368.414	345.51	633.682
NDRG2	Ndrg2	ENSMUSG00000004558	16732.3	-0.191167	-1.14169	0.0126547	0.186033	16048.6	15771.4	15056.7	16288.9	17669.6	19558.8
PRDM10	Prdm10	ENSMUSG00000042496	813.952	-0.238289	-1.17959	0.0126619	0.186033	780.202	720.659	739.625	898.186	870.64	874.4
XRN1	Xrn1	ENSMUSG00000032410	1275.64	0.239189	1.18033	0.0126645	0.186033	1390.81	1233.44	1517.47	1196.97	1171.38	1143.76
MYH14	Myh14	ENSMUSG00000030739	1076.78	-0.252191	-1.19101	0.0126657	0.186033	1043.81	883.034	1022.12	1132.08	1269.08	1110.53
NYAP2	Nyap2	ENSMUSG00000054976	1285.49	0.25213	1.19096	0.0127367	0.186624	1395.59	1308.64	1485.98	1313.65	1156.92	1052.14
ELFN1	Elfn1	ENSMUSG00000048988	1425.25	0.251515	1.19046	0.0127389	0.186624	1589.51	1608.91	1449.43	1432.14	1342.69	1128.79
SLC6A20	Slc6a20a	ENSMUSG00000036814	691.036	0.254041	1.19254	0.0127514	0.186624	730.267	729.129	795.549	611.505	637.475	642.289
PDLIM7	Pdlim7	ENSMUSG00000021493	1656.03	-0.217901	-1.16304	0.0127551	0.186624	1518.29	1668.89	1407.69	1736.18	1812.11	1793
WFS1	Wfs1	ENSMUSG00000039474	5162.18	0.206041	1.15352	0.0127898	0.186771	5572.09	5543.04	5474.38	4996.99	5166.64	4219.94
ATF7IP	Atf7ip	ENSMUSG00000030213	3049.57	0.282219	1.21606	0.0128262	0.187122	3442.8	2644.41	3954.98	2804.15	2776.66	2674.44
GRID2	Grid2	ENSMUSG00000071424	705.613	0.309476	1.23926	0.0128711	0.187596	736.112	689.918	915.837	691.371	587.625	612.814
FOXP4	Foxp4	ENSMUSG00000023991	1393.56	0.224016	1.16798	0.0129004	0.187843	1527.77	1612.17	1366.54	1297.86	1301.49	1255.55
SLC9A3R1	Slc9a3r1	ENSMUSG00000020733	1131.99	-0.251118	-1.19013	0.0129612	0.188546	1042.47	1109.34	950.651	1182.65	1148.95	1357.85
NEURL4	Neurl4	ENSMUSG00000047284	4776.57	0.207465	1.15466	0.0130998	0.190365	5086.55	4970.7	5300.2	4709.73	4681.71	3910.53
KLK8	Klk8	ENSMUSG00000064023	32.4053	-0.984565	-1.97872	0.0131113	0.190365	19.3241	27.7565	18.0682	37.8881	42.0427	49.3521
PMS2	Pms2	ENSMUSG00000079109	552.109	0.329849	1.25688	0.0131486	0.190639	602.39	581.797	657.858	590.129	431.646	448.835
DPH6	Dph6	ENSMUSG00000057147	532.831	0.283891	1.21747	0.0131553	0.190639	629.495	542.06	582.758	481.965	499.65	461.056
BRF1	Brf1	ENSMUSG00000011158	1344.73	0.237566	1.179	0.0131976	0.190887	1584.57	1300.88	1480.02	1294.55	1225.96	1182.42
CEP290	Cep290	ENSMUSG00000019971	522.882	0.335706	1.26199	0.0132476	0.191427	493.612	626.557	631.772	452.822	410.099	522.43
BTF3L4	Btf3l4	ENSMUSG00000028568	1761.42	0.23189	1.17437	0.0132763	0.191659	1969.93	1719.7	2018.59	1660.13	1478.78	1721.41
WRN	Wrn	ENSMUSG00000031583	335.655	0.342119	1.26762	0.0133126	0.192	384.473	335.862	405.434	306.012	275.436	306.713
RAB11A	Rab11a	ENSMUSG00000004771	2833.65	0.25428	1.19274	0.0133375	0.19201	3379.15	2847.7	3017.89	2743.48	2831	2182.69
SLC25A16	Slc25a16	ENSMUSG00000071253	1235.66	0.229272	1.17224	0.0133386	0.19201	1335.08	1277.62	1385.85	1174.17	1202.79	1038.46
OSTM1	Ostm1	ENSMUSG00000038280	1696.24	0.232323	1.17472	0.0133565	0.19203	1781.78	1742.51	1970.25	1665.31	1621.35	1396.22
ANGEL2	Angel2	ENSMUSG00000026634	1563.16	0.209782	1.15651	0.0133653	0.19203	1566.73	1722.94	1739.4	1512.84	1436.23	1400.81
ATRN	Atrn	ENSMUSG00000027312	9101.65	0.189219	1.14015	0.0134769	0.193432	9983.1	9312.28	9796.19	9303.56	8351.66	7863.09
UGT1A6	Ugt1a6a	ENSMUSG00000054545	56.6998	0.957453	1.94188	0.0134916	0.193432	61.4738	38.7698	123.862	44.5417	40.9617	30.5898
HNRNPA0	Hnrnpa0	ENSMUSG00000007836	2919.92	0.233875	1.17599	0.0135012	0.193432	3106.5	3135.52	3221.84	2963.22	2809.51	2282.94
STON2	Ston2	ENSMUSG00000020961	797.831	-0.290544	-1.2231	0.0135738	0.194122	850.184	642.133	661.696	845.136	906.294	881.545
AP2A2	Ap2a2	ENSMUSG00000002957	8726.48	0.216591	1.16198	0.0135848	0.194122	9649.03	9337.4	9153.16	8842.56	8453.38	6923.33
ZRANB3	Zranb3	ENSMUSG00000036086	250.258	0.404814	1.32392	0.0136275	0.194122	308.319	244.3	302.613	232.556	185.063	228.697
IGFBP5	Igfbp5	ENSMUSG00000026185	5098.84	-0.198518	-1.14752	0.0136282	0.194122	4470.98	5294.11	4482.31	5521.73	5331.71	5492.18
PITPNB	Pitpnb	ENSMUSG00000050017	2056.87	0.197297	1.14655	0.013632	0.194122	2254.88	2115.82	2219.87	2005.94	1946.86	1797.86
SFXN5	Sfxn5	ENSMUSG00000033720	4936.59	-0.175538	-1.12939	0.0136339	0.194122	4749.8	4800.63	4360.41	5101.6	5184.22	5422.85
DHTKD1	Dhtkd1	ENSMUSG00000025815	285.518	0.411886	1.33042	0.013639	0.194122	344.696	266.027	367.031	206.907	257.813	270.632
C19orf53	D8Ertd738e	ENSMUSG00000019362	936.334	-0.275274	-1.21022	0.0136618	0.194218	806.474	896.316	839.503	884.897	1028.24	1162.57
ARHGEF10L	Arhgef10l	ENSMUSG00000040964	1787.67	0.221911	1.16628	0.0136764	0.194218	1954.45	1733.2	2086.36	1656.96	1580.38	1714.66
RASGRF2	Rasgrf2	ENSMUSG00000021708	4749.28	0.223858	1.16785	0.0137231	0.194588	5378.05	5139.37	4833.66	4987.74	3919.31	4237.56
PLPPR4	Plppr4	ENSMUSG00000044667	8171.34	0.162482	1.11921	0.0137447	0.19462	8730.35	8322.56	8838.9	8034.06	7606.09	7496.09
ZDHHC15	Zdhhc15	ENSMUSG00000033906	332.416	0.334841	1.26124	0.013751	0.19462	396.583	358.497	356.716	315.961	293.188	273.554
NELFE	Nelfe	ENSMUSG00000024369	392.452	-0.373003	-1.29505	0.0137672	0.194667	315.57	395.261	315.812	380.656	422.091	525.32
DPYSL4	Dpysl4	ENSMUSG00000025478	2817.04	0.208225	1.15527	0.0138055	0.195026	2943.8	3067.07	3048.76	2834.03	2337.71	2670.83
MTIF3	Mtif3	ENSMUSG00000016510	375.62	-0.308308	-1.23826	0.0138305	0.195198	340.116	326.755	340.116	399.685	412.048	434.997
AIF1L	Aif1l	ENSMUSG00000001864	148.937	-0.472051	-1.38708	0.0138798	0.195711	140.827	113.438	120.327	171.712	186.612	160.705
OPRL1	Oprl1	ENSMUSG00000027584	1799.19	0.212294	1.15853	0.013951	0.196505	1852.38	2111.18	1831.87	1703.08	1597.97	1698.67
SLAIN1	Slain1	ENSMUSG00000055717	1588.05	-0.206604	-1.15397	0.013983	0.196505	1555.07	1434.7	1434.08	1611.67	1725.06	1767.72
SYK	Syk	ENSMUSG00000021457	122.733	-0.504642	-1.41877	0.0139885	0.196505	102.189	105.924	96.5149	133.393	159	139.38
DUSP14	Dusp14	ENSMUSG00000018648	1002.14	-0.256517	-1.19459	0.0139922	0.196505	950.436	927.825	862.345	974.827	1080.61	1216.77
KIF13B	Kif13b	ENSMUSG00000060012	1626.9	-0.195773	-1.14534	0.0140081	0.196505	1542.05	1498.28	1509.67	1684.24	1714.34	1812.8
ETFB	Etfb	ENSMUSG00000004610	535.281	-0.30961	-1.23937	0.0140266	0.196505	485.441	494.488	454.345	525.513	566.183	685.716
IFIT1B	Ifit1	ENSMUSG00000034459	82.9271	0.848603	1.80076	0.0140279	0.196505	99.2304	51.984	168.024	56.2773	72.9832	49.064
CCDC190	Ccdc190	ENSMUSG00000070532	310.478	-0.349586	-1.2742	0.0140398	0.196505	295.539	246.131	276.995	320.272	369.572	354.36
GPHN	Gphn	ENSMUSG00000047454	2299.71	0.239412	1.18051	0.0140854	0.196893	2433.75	2347.61	2685.77	2229.85	2279.76	1821.48
BNIP3L	Bnip3l	ENSMUSG00000022051	3107.57	0.249182	1.18853	0.0141065	0.196893	3383.79	3164.96	3571.79	2803.09	3290.58	2431.18
EEF1D	Eef1d	ENSMUSG00000055762	1674.58	-0.194366	-1.14422	0.0141525	0.197209	1521.34	1625.82	1539.05	1746.52	1787.19	1827.55
KNSTRN	Knstrn	ENSMUSG00000027331	53.6298	-0.931885	-1.90777	0.0141717	0.197258	50.3679	45.5538	16.1938	65.0012	67.2265	77.4353
SMAD9	Smad9	ENSMUSG00000027796	510.253	0.314402	1.2435	0.0142009	0.197484	529.351	538.732	627.56	510.159	451.651	404.068
ADGRE5	Adgre5	ENSMUSG00000002885	441.496	-0.324059	-1.25185	0.0142381	0.19782	432.676	397.883	346.442	538.156	447.724	486.092
MAP2K2	Map2k2	ENSMUSG00000035027	2131.91	-0.221719	-1.16612	0.0143133	0.198427	1892.81	2178.18	1835.83	2211.58	2201.53	2471.53
ADAMTSL1	Adamtsl1	ENSMUSG00000066113	270.916	0.385719	1.30651	0.0143418	0.198427	348.192	296.797	276.116	206.043	257.103	241.242
ZBTB20	Zbtb20	ENSMUSG00000022708	4421.52	0.218135	1.16323	0.0143537	0.198427	4568.32	4492.23	5204.31	4517.05	3713.92	4033.28
TMEM9B	Tmem9b	ENSMUSG00000031021	2184.15	-0.183593	-1.13571	0.0143722	0.198427	1994.11	2119.83	2022.09	2295.26	2389.05	2284.56
LRRC29	Lrrc29	ENSMUSG00000041679	73.0416	0.713082	1.6393	0.0143883	0.198427	82.2146	67.0946	122.791	59.1141	50.7758	56.2595
SLC23A2	Slc23a2	ENSMUSG00000027340	6036.21	0.20425	1.15209	0.0143889	0.198427	6435.11	6141.22	6810	6208.41	5530.63	5091.9
COX7C	Cox7c	ENSMUSG00000017778	2110.29	-0.276792	-1.2115	0.0143915	0.198427	1857.18	2127.26	1743.86	1992.42	2205.11	2735.89
CSRP1	Csrp1	ENSMUSG00000026421	4924.01	-0.170109	-1.12514	0.01443	0.198427	4562.39	4699.64	4640.31	4915.33	5304.54	5421.85
NR1H2	Nr1h2	ENSMUSG00000060601	1418.34	-0.197601	-1.14679	0.0144324	0.198427	1325.58	1315.98	1322.44	1474.21	1556.91	1514.91
PHKB	Phkb	ENSMUSG00000036879	922.528	-0.292363	-1.22464	0.0144469	0.198427	951.049	748.767	787.41	972.903	1158.53	916.511
B3GALNT1	B3galnt1	ENSMUSG00000043300	1165.15	0.22034	1.16501	0.0144629	0.198427	1273.9	1251.1	1235.31	1125.25	1109.91	995.42
KCNC1	Kcnc1	ENSMUSG00000058975	6834.68	-0.166367	-1.12223	0.0144646	0.198427	6295.68	6776.75	6252.46	7361.82	6965.51	7355.88
ELOB	Elob	ENSMUSG00000055839	2200.58	-0.21185	-1.15817	0.0144651	0.198427	1930.34	2143.76	2044.57	2139.03	2496.53	2449.28
MCM9	Mcm9	ENSMUSG00000058298	286.969	0.421839	1.33963	0.0145864	0.199731	246.805	393.338	347.276	234.669	262.686	237.042
CLIP4	Clip4	ENSMUSG00000024059	1677.84	0.213708	1.15966	0.0145956	0.199731	1814.12	1670.92	1920.27	1585.06	1459.85	1616.79
PHF5A	Phf5a	ENSMUSG00000061360	512.83	-0.307813	-1.23783	0.0146105	0.199731	446.584	468.201	459.843	492.84	560.959	648.551
YBX3	Ybx3	ENSMUSG00000030189	724.8	-0.266513	-1.2029	0.014614	0.199731	637.11	712.797	625.35	723.844	795.006	854.695
FRY	Fry	ENSMUSG00000056602	7025.56	0.176528	1.13016	0.0146439	0.199731	7613.39	7090.53	7660.19	6760.28	6151.14	6877.83
NEO1	Neo1	ENSMUSG00000032340	4078.97	0.193026	1.14316	0.014672	0.199731	4216.07	4292.95	4543.34	4047.38	3904.37	3469.7
ICE1	Ice1	ENSMUSG00000034525	5075.59	0.189202	1.14013	0.0146845	0.199731	5070.98	5703.05	5448.77	4916.27	4922.5	4391.97
HCFC1R1	Hcfc1r1	ENSMUSG00000023904	1290.21	-0.28957	-1.22228	0.0147086	0.199731	1071.44	1223.08	1189.09	1221.15	1322.21	1714.27
SHISA4	Shisa4	ENSMUSG00000041889	3028.29	-0.238407	-1.17969	0.0147232	0.199731	2624.32	3013.88	2698.49	2959.22	3101.5	3772.32
FOXO4	Foxo4	ENSMUSG00000042903	548.582	-0.298956	-1.23025	0.0147358	0.199731	470.833	538.206	467.473	599.342	542.215	673.425
KIAA1191	4833439L19Rik	ENSMUSG00000025871	3759.94	-0.186838	-1.13827	0.0147397	0.199731	3659.53	3471.73	3419.86	3711.12	4051.37	4246.01
STX17	Stx17	ENSMUSG00000061455	865.028	0.287809	1.22079	0.0147446	0.199731	996.271	832.028	1022.28	886.228	759.347	694.017
PIK3R1	Pik3r1	ENSMUSG00000041417	4769.93	0.182938	1.13519	0.0148272	0.200529	4988.02	4797.14	5429.67	4692.07	4326.06	4386.63
PKIB	Pkib	ENSMUSG00000019876	196.963	-0.448223	-1.36436	0.01483	0.200529	178.078	156.25	165.123	257.015	177.638	247.673
PDPR	Pdpr	ENSMUSG00000033624	986.467	0.268255	1.20435	0.0148725	0.200925	1093.92	1215.53	926.957	936.29	898.598	847.511
HMGCS1	Hmgcs1	ENSMUSG00000093930	9628.47	-0.213937	-1.15985	0.0149216	0.201175	9445.11	9461.86	7839.97	10375.4	11133	9515.46
WDR4	Wdr4	ENSMUSG00000024037	768.006	-0.241522	-1.18224	0.0149308	0.201175	690.969	703.539	716.733	784.001	832.95	879.844
TNRC6B	Tnrc6b	ENSMUSG00000047888	4567.92	0.251872	1.19075	0.0149637	0.201438	5244.4	4533.98	5113.35	4525.15	4558.6	3432.04
NDST1	Ndst1	ENSMUSG00000054008	5505.43	0.195214	1.14489	0.0150087	0.201865	6140.3	5301.02	6189.57	5427.88	5009.53	4964.3
NIPAL2	Nipal2	ENSMUSG00000038879	274.665	0.456044	1.37177	0.0150288	0.201956	252.512	275.268	426.128	225.405	218.214	250.463
DRC1	Drc1	ENSMUSG00000073102	387.466	-0.319443	-1.24785	0.0152251	0.204232	329.742	331.185	372.671	387.73	457.72	445.746
OTUB2	Otub2	ENSMUSG00000021203	892.472	-0.239647	-1.1807	0.015376	0.20571	830.806	873.613	751.721	928.016	967.181	1003.5
SCLY	Scly	ENSMUSG00000026307	349.645	-0.343167	-1.26854	0.0154024	0.205882	294.284	353.007	278.058	358.553	398.287	415.68
RCN1	Rcn1	ENSMUSG00000005973	586.329	-0.287733	-1.22072	0.0154634	0.206515	498.836	585.875	500.175	580.308	682.679	670.103
EHMT2	Ehmt2	ENSMUSG00000013787	6923.52	0.180576	1.13334	0.0155126	0.206772	7375.65	7002.35	7689.11	6831.8	6638.19	6004.02
ENDOV	Endov	ENSMUSG00000039850	1034.33	0.249343	1.18867	0.0155141	0.206772	1164.53	1002.5	1202.58	928.297	886.79	1021.26
RDH13	Rdh13	ENSMUSG00000008435	733.512	0.24607	1.18597	0.0155236	0.206772	823.34	746.6	817.872	692.672	638.642	681.948
SLC6A15	Slc6a15	ENSMUSG00000019894	1606.77	0.206596	1.15396	0.0155479	0.206915	1575.97	1801.41	1787.83	1485.42	1494.49	1495.49
TSHB	Tshb	ENSMUSG00000027857	55.733	-0.797632	-1.73825	0.0156125	0.20726	31.1041	39.2813	50.9802	69.9012	90.8708	52.26
OPRK1	Oprk1	ENSMUSG00000025905	431.355	0.294701	1.22663	0.0156279	0.20726	478.626	467.14	478.889	387.665	417.78	358.032
FAM219B	Fam219b	ENSMUSG00000032305	574.776	0.311189	1.24073	0.0156286	0.20726	560.866	756.329	595.516	476.53	530.668	528.748
CFAP97	Cfap97	ENSMUSG00000031631	896.71	0.261832	1.199	0.0156623	0.207526	981.253	976.992	973.11	894.815	854.738	699.355
HIBADH	Hibadh	ENSMUSG00000029776	1031.88	-0.229924	-1.17277	0.0157129	0.208014	902.25	1003.94	944.726	1066.25	1080.05	1194.08
PDE3A	Pde3a	ENSMUSG00000041741	266.944	0.354606	1.27864	0.01576	0.208456	295.97	294.631	307.289	252.911	237.174	213.692
MAP3K9	Map3k9	ENSMUSG00000042724	1688.62	0.261819	1.19899	0.0158017	0.208651	1888.51	1644.31	1991.06	1736.83	1315.77	1555.25
TAPT1	Tapt1	ENSMUSG00000046985	1583.86	0.241159	1.18194	0.0158023	0.208651	1790.62	1649.74	1704.51	1662.13	1404.57	1291.59
USP29	Usp29	ENSMUSG00000051527	1911.84	0.20895	1.15585	0.0158808	0.209232	2033.8	1955.2	2159.31	1932.74	1716.93	1673.06
PLCE1	Plce1	ENSMUSG00000024998	624.971	0.293613	1.22571	0.0158877	0.209232	657.385	693.356	714.788	609.571	469.597	605.129
ZBTB48	Zbtb48	ENSMUSG00000028952	284.777	-0.345495	-1.27059	0.015944	0.209557	258.784	244.369	248.3	349.856	308.564	298.789
PHF3	Phf3	ENSMUSG00000048874	2525.41	0.186343	1.13788	0.0159539	0.209557	2703.95	2679.41	2680.62	2539.34	2282.39	2266.72
C5orf34	4833420G17Rik	ENSMUSG00000062822	1039.57	0.222439	1.1667	0.0159769	0.209678	1066.79	1124.31	1168.4	918.346	948.842	1010.71
DGCR2	Dgcr2	ENSMUSG00000003166	4850.78	0.159507	1.11691	0.0159971	0.209761	5234.69	4969.13	5151.83	4648.02	4632.25	4468.76
ICAM2	Icam2	ENSMUSG00000001029	53.1633	-0.764238	-1.69847	0.0160206	0.209887	49.0855	31.4248	37.4688	56.648	74.9789	69.3735
ILKAP	Ilkap	ENSMUSG00000026309	961.252	-0.224261	-1.16818	0.0160895	0.21045	850.166	916.71	893.8	1027.9	991.369	1087.57
DIO2	Dio2	ENSMUSG00000007682	2144.26	-0.270017	-1.20582	0.0161051	0.21045	1834.77	2343.8	1656.11	2387.82	2173.68	2469.37
MRPL24	Mrpl24	ENSMUSG00000019710	798.229	-0.254593	-1.193	0.016141	0.210464	749.673	750.351	684.929	791.564	863.354	949.502
TBPL1	Tbpl1	ENSMUSG00000071359	1405.88	0.2147	1.16046	0.0161521	0.210464	1564.69	1505.23	1460.16	1248.59	1417.33	1239.25
SCUBE1	Scube1	ENSMUSG00000016763	1963.3	-0.211981	-1.15828	0.0161612	0.210464	1751.4	2000.15	1707.87	2234.03	2044.58	2041.78
EPS8	Eps8	ENSMUSG00000015766	1233.89	0.311786	1.24124	0.0161618	0.210464	1476.46	1187.32	1432.87	1146.12	1288.09	872.459
OBSCN	Obscn	ENSMUSG00000061462	221.091	-1.02867	-2.04014	0.0162002	0.210783	124.93	156.949	153.057	147.79	356.782	387.038
BRK1	Brk1	ENSMUSG00000033940	3089.52	-0.179694	-1.13264	0.0162482	0.211226	2840.17	2996.58	2856.74	3090.77	3315.6	3437.29
ATP5MC2	Atp5g2	ENSMUSG00000062683	274.268	-0.372912	-1.29496	0.0162624	0.21123	257.582	206.663	253.036	292.648	290.442	345.236
SCN1A	Scn1a	ENSMUSG00000064329	5801.34	0.2027	1.15085	0.0162888	0.211392	6338.02	5786.75	6497.9	6010.96	5146.8	5027.57
CCDC50	Ccdc50	ENSMUSG00000038127	1894.15	0.20726	1.15449	0.0163123	0.211463	2023.36	1977.66	2088.33	1922.06	1619.37	1734.12
METAP2	Metap2	ENSMUSG00000036112	2196.51	-0.203948	-1.15185	0.0163819	0.212056	2207.41	1873.4	2043.53	2467.57	2291.32	2295.84
CDC27	Cdc27	ENSMUSG00000020687	1788.67	0.224635	1.16848	0.0164067	0.212115	2033.26	1790.15	1956.87	1818.57	1634.35	1498.8
GRID2IP	Grid2ip	ENSMUSG00000010825	398.716	0.37848	1.29997	0.0164176	0.212115	401.463	407.411	541.609	366.186	285.057	390.571
STAG1	Stag1	ENSMUSG00000037286	1150.14	0.208679	1.15563	0.0164417	0.212115	1242.11	1183.34	1273.66	1087.78	1034.95	1079.01
MSX1	Msx1	ENSMUSG00000048450	128.61	-0.551724	-1.46584	0.0164425	0.212115	122.805	117.319	73.2905	135.918	150.607	171.724
RAB11FIP2	Rab11fip2	ENSMUSG00000040022	1839.59	0.192643	1.14286	0.0165931	0.213876	2015.28	1882.02	1987.6	1793.25	1726.07	1633.32
CDS1	Cds1	ENSMUSG00000029330	2576.08	-0.172059	-1.12667	0.0166268	0.213928	2335.43	2472.95	2459.81	2733.88	2707.9	2746.47
EPC2	Epc2	ENSMUSG00000069495	1301.9	0.214763	1.16051	0.0166368	0.213928	1309.59	1427.18	1458.12	1244.47	1241.26	1130.8
PRELID1	Prelid1	ENSMUSG00000021486	2692.26	-0.173103	-1.12748	0.0166395	0.213928	2493.05	2597.81	2502.29	2774.62	2955.71	2830.08
FOXQ1	Foxq1	ENSMUSG00000038415	118.439	-0.539327	-1.45329	0.0167119	0.214677	105.186	112.183	72.8535	135.465	131.574	153.37
SCAF11	Scaf11	ENSMUSG00000033228	1853.8	0.192621	1.14284	0.0167721	0.215258	1894.48	1951.35	2085.49	1672.34	1794.26	1724.87
IMPDH1	Impdh1	ENSMUSG00000003500	1894.41	-0.202623	-1.15079	0.0167971	0.215258	1851.1	1834.2	1600.27	1980.73	2039.16	2060.99
BTBD17	Btbd17	ENSMUSG00000000202	582.965	-0.315739	-1.24465	0.0167997	0.215258	535.046	584.132	438.938	662.172	710.962	566.54
PACS2	Pacs2	ENSMUSG00000021143	7108.29	-0.157894	-1.11566	0.0168147	0.215267	6473	7060.49	6626.57	7578.55	7435.45	7475.66
KLF13	Klf13	ENSMUSG00000052040	5403.99	0.182828	1.13511	0.0168464	0.215491	5896.9	5527.33	5811.76	5157.55	5398.63	4631.76
TUBGCP6	Tubgcp6	ENSMUSG00000051786	1925.03	0.239181	1.18032	0.0168697	0.215607	2196.93	1940.9	2113.53	2018.63	1561.43	1718.75
TMEM202	Tmem202	ENSMUSG00000049526	39.0115	0.895113	1.85976	0.0168855	0.215627	58.6281	35.3254	57.941	27.1551	32.5571	22.4622
RPL27	Rpl27	ENSMUSG00000063316	1412.28	-0.230687	-1.17339	0.0169194	0.215879	1332.88	1282.35	1284.42	1376.74	1482.35	1714.96
ATXN3	Atxn3	ENSMUSG00000021189	763.763	0.241071	1.18187	0.0169535	0.215991	811.576	831.979	837.191	687.597	755.377	658.858
KCTD8	Kctd8	ENSMUSG00000037653	326.33	0.37546	1.29725	0.0169587	0.215991	331.737	387.22	385.195	327.197	298.782	227.851
PHF20	Phf20	ENSMUSG00000038116	2371.6	0.198812	1.14775	0.0169709	0.215991	2602.43	2353.9	2646.22	2306.2	2265.67	2055.17
PCID2	Pcid2	ENSMUSG00000038542	1080	0.227831	1.17107	0.0170342	0.21661	1191.42	1067.92	1235.56	1034.14	1008.78	942.183
GPR22	Gpr22	ENSMUSG00000044067	1117.72	0.306421	1.23664	0.017055	0.21661	1066.17	1311.61	1326.79	1174.02	1014.63	813.111
RPS6KA6	Rps6ka6	ENSMUSG00000025665	164.018	0.462533	1.37796	0.0170625	0.21661	164.22	183.05	222.579	155.701	135.012	123.548
ABCD2	Abcd2	ENSMUSG00000055782	1043.47	-0.232237	-1.17465	0.0171567	0.217428	878.743	1062.95	938.248	1112.95	1139.14	1128.8
IMPAD1	Impad1	ENSMUSG00000066324	3597.37	0.221082	1.16561	0.017165	0.217428	3859.81	3769.44	3983.01	3585.3	3557.3	2829.34
DLAT	Dlat	ENSMUSG00000000168	2731.93	0.192763	1.14295	0.0172064	0.217428	2984.38	2777.87	2977.29	2615.69	2693.63	2342.73
EYA3	Eya3	ENSMUSG00000028886	1210	-0.214081	-1.15996	0.0172151	0.217428	1099.41	1182.88	1079.11	1363.57	1226.26	1308.78
CYSTM1	Cystm1	ENSMUSG00000046727	591.135	-0.261087	-1.19838	0.0172245	0.217428	552.956	510.947	549.431	604.073	645.955	683.45
ITGA1	Itga1	ENSMUSG00000042284	405.026	-0.29292	-1.22512	0.0172258	0.217428	348.235	377.4	366.761	458.26	421.916	457.582
IMP4	Imp4	ENSMUSG00000026127	697.075	-0.263543	-1.20042	0.0172272	0.217428	629.71	682.864	587.909	729.638	834.959	717.368
HTRA1	Htra1	ENSMUSG00000006205	3758.07	-0.184384	-1.13633	0.0172677	0.217672	3428.34	3819.04	3308.01	4129.64	3965.15	3898.21
NIPAL4	Nipal4	ENSMUSG00000020411	315.865	-0.351146	-1.27557	0.0172753	0.217672	319.113	255.434	258.25	322.152	359.765	380.475
ANKHD1-EIF4EBP3	Ankhd1	ENSMUSG00000024483	2311.33	0.242188	1.18278	0.0173241	0.218106	2513.55	2267.98	2731.25	2431.08	1995.76	1928.35
OLFM2	Olfm2	ENSMUSG00000032172	3322.5	-0.170445	-1.12541	0.0173791	0.218459	3158.25	3242.43	2979.56	3518.53	3435.15	3601.07
MRPL46	Mrpl46	ENSMUSG00000030612	419.41	-0.305087	-1.23549	0.017381	0.218459	342.59	399.306	384.245	422.073	473.627	494.619
RGS4	Rgs4	ENSMUSG00000038530	12095.7	-0.185202	-1.13698	0.0175586	0.220326	11515	12028.3	10417.2	13492	13239.3	11882.1
FAM71E1	Fam71e1	ENSMUSG00000051113	138.252	0.516123	1.43011	0.0175748	0.220346	196.212	122.356	170.026	116.74	104.209	119.966
ELOVL6	Elovl6	ENSMUSG00000041220	2506.1	-0.183595	-1.13571	0.0176065	0.220415	2452.1	2339.92	2248.63	2808.95	2573.47	2613.54
ABHD4	Abhd4	ENSMUSG00000040997	2028.19	-0.221952	-1.16631	0.0176107	0.220415	1859.65	1911.19	1846.76	1964.84	2107.32	2479.4
HNRNPH1	Hnrnph1	ENSMUSG00000007850	5117.78	-0.182569	-1.1349	0.0176474	0.220415	5168.23	4820.99	4395.9	5268.66	5580.69	5472.21
FN3K	Fn3k	ENSMUSG00000025175	603.872	-0.265288	-1.20188	0.0176501	0.220415	513.184	553.734	578.708	628.25	634.45	714.908
SERINC5	Serinc5	ENSMUSG00000021703	3378.99	0.175123	1.12906	0.017653	0.220415	3566.64	3547.14	3635.6	3343.83	3206.61	2974.15
EIF2AK2	Eif2ak2	ENSMUSG00000024079	170.202	0.579253	1.49408	0.0177434	0.221361	193.635	165.172	252.484	112.727	100.509	196.684
MON1A	Mon1a	ENSMUSG00000032583	655.895	-0.276694	-1.21142	0.0177624	0.221416	600.283	646.813	533.343	697.062	665.113	792.755
MED12L	Med12l	ENSMUSG00000056476	1767.82	0.208102	1.15517	0.0177806	0.221462	1841.71	1788.26	2055.28	1704.91	1536.22	1680.55
ABHD3	Abhd3	ENSMUSG00000002475	1123.41	-0.244382	-1.18459	0.0178285	0.221661	1013.76	1108.82	964.591	1100.69	1198.02	1354.6
CDH13	Cdh13	ENSMUSG00000031841	3486.68	0.183311	1.13549	0.0178463	0.221661	3724.62	3820.77	3578.61	3431.52	3359.83	3004.75
PLAGL1	Plagl1	ENSMUSG00000019817	811.719	0.26069	1.19805	0.0178585	0.221661	844.459	823.044	987.326	731.643	682.838	801.005
NAT14	Nat14	ENSMUSG00000035285	1338.78	-0.244936	-1.18504	0.0178639	0.221661	1284.18	1337.37	1056.01	1348.84	1478.59	1527.71
RRP1B	Rrp1b	ENSMUSG00000058392	550.986	0.312526	1.24188	0.0178698	0.221661	736.19	558.046	538.229	492.844	507.48	473.129
SLC4A2	Slc4a2	ENSMUSG00000028962	1572.21	-0.196717	-1.14609	0.0178857	0.221678	1439	1417.45	1539.14	1599.05	1718.85	1719.78
GNG12	Gng12	ENSMUSG00000036402	2117.91	-0.197597	-1.14679	0.017921	0.221697	2027.9	1829.48	2061.83	2135.47	2276.86	2375.9
COL24A1	Col24a1	ENSMUSG00000028197	325.494	-0.336033	-1.26228	0.017944	0.221697	308.729	273.45	280.912	319.072	390.437	380.36
NEAT1	Neat1	ENSMUSG00000092274	2107.25	0.569785	1.4843	0.0179451	0.221697	2717.44	1749.62	3087	1567.93	1646.95	1874.54
CKMT1B	Ckmt1	ENSMUSG00000000308	5611.06	-0.1809	-1.13359	0.0179477	0.221697	5142.45	5726.86	4911.16	5863.97	6190.74	5831.19
DIDO1	Dido1	ENSMUSG00000038914	2663.61	0.188149	1.1393	0.0179659	0.221697	2829.08	2697.63	2983.86	2544.86	2327.19	2599.07
FHDC1	Fhdc1	ENSMUSG00000041842	248.329	-0.541458	-1.45544	0.0179751	0.221697	177.554	204.899	221.804	203.864	240.05	441.805
EFHD2	Efhd2	ENSMUSG00000040659	5501.81	-0.17859	-1.13178	0.0180029	0.221832	5363.68	5120.97	4999.57	5668.9	6334.53	5523.19
WHRN	Whrn	ENSMUSG00000039137	1822.58	-0.195648	-1.14524	0.0180153	0.221832	1721.84	1725.7	1650.16	1923.37	1829.53	2084.84
RPS9	Rps9	ENSMUSG00000006333	3146.19	-0.190841	-1.14143	0.0180493	0.222071	2895.28	3115.12	2806.5	3175.18	3263.25	3621.78
MTG1	Mtg1	ENSMUSG00000039018	501.892	0.290561	1.22312	0.0180645	0.222077	577.447	508.137	570.331	500.853	409.555	445.029
SPRY4	Spry4	ENSMUSG00000024427	450.922	-0.374667	-1.29654	0.0180956	0.222279	456.402	381.312	341.17	405.345	506.264	615.039
FSCN1	Fscn1	ENSMUSG00000029581	8463.77	-0.157352	-1.11524	0.018119	0.222387	8147.49	8195.95	7664.68	8770.42	8700.23	9303.84
POLR1A	Polr1a	ENSMUSG00000049553	1351.71	0.25807	1.19588	0.0182027	0.223234	1741.74	1358.18	1318.94	1287.73	1232.79	1170.88
IQGAP1	Iqgap1	ENSMUSG00000030536	1021.95	-0.293815	-1.22588	0.0182648	0.223814	1024.11	713.684	1017.83	1118.44	1147.37	1110.29
KIRREL3	Kirrel3	ENSMUSG00000032036	2001.86	0.200016	1.14871	0.0182841	0.22387	2267.16	1994.08	2159.56	1883.73	1958.19	1748.46
PPP1R3G	Ppp1r3g	ENSMUSG00000050423	143.408	-0.508136	-1.42221	0.018329	0.224176	117.649	133.749	104.41	136.746	157.96	209.932
NUF2	Nuf2	ENSMUSG00000026683	63.187	-0.791649	-1.73105	0.0183387	0.224176	60.413	56.5404	22.3377	78.9901	79.6332	81.2078
LBH	Lbh	ENSMUSG00000024063	1369.71	-0.231334	-1.17392	0.0184586	0.225276	1258.56	1323.8	1199.55	1312.87	1491.98	1631.53
PAX7	Pax7	ENSMUSG00000028736	44.9371	0.807518	1.7502	0.0184835	0.225276	54.9137	46.3122	70.3983	38.8121	30.8898	28.2964
RPL24	Rpl24	ENSMUSG00000098274	2108.07	-0.247531	-1.18717	0.0184881	0.225276	1899.69	1941.26	1943.55	2009.86	2129.64	2724.41
ADAMTSL5	Adamtsl5	ENSMUSG00000043822	167.426	-1.3239	-2.50342	0.0185641	0.225934	88.1519	89.7345	107.488	138.183	143.371	437.63
DDHD1	Ddhd1	ENSMUSG00000037697	2469.99	-0.166959	-1.12269	0.018572	0.225934	2339.13	2310.28	2332.33	2571.05	2622.2	2644.98
CELSR3	Celsr3	ENSMUSG00000023473	6231.34	0.227334	1.17067	0.0186957	0.226893	6328.5	7312.72	6522.34	6543.62	4956.78	5724.07
RBM6	Rbm6	ENSMUSG00000032582	1303.97	-0.222195	-1.16651	0.0187407	0.227075	1075.75	1296.47	1239.3	1439.48	1347.14	1425.65
UNC5B	Unc5b	ENSMUSG00000020099	1427.87	-0.258418	-1.19617	0.0187683	0.227228	1451.54	1174.07	1274.59	1445.76	1790.6	1430.63
CD99L2	Cd99l2	ENSMUSG00000035776	2358.88	-0.189901	-1.14069	0.0188258	0.227742	2224.13	2349.58	2038.67	2466.99	2604.18	2469.71
SNW1	Snw1	ENSMUSG00000021039	1393.27	-0.225985	-1.16958	0.0188426	0.227765	1261.88	1335.95	1256.55	1407.63	1407.21	1690.38
PGAP1	Pgap1	ENSMUSG00000073678	1539.75	0.217622	1.16282	0.0188872	0.22806	1685.98	1546.37	1731.66	1545.12	1429.86	1299.52
EPHX2	Ephx2	ENSMUSG00000022040	311.899	-0.381531	-1.30272	0.0188972	0.22806	267.337	321.673	224.137	321.866	405.787	330.595
ALDH2	Aldh2	ENSMUSG00000029455	2220.34	-0.192281	-1.14257	0.0189892	0.228988	2056.26	2150.75	2010.27	2221.38	2554.73	2328.65
KSR1	Ksr1	ENSMUSG00000018334	2265.67	0.214135	1.16001	0.0190046	0.228992	2489.28	2407.49	2403.17	2230.14	1821.41	2242.54
ACIN1	Acin1	ENSMUSG00000022185	4141.58	-0.228123	-1.17131	0.0190476	0.229328	3702.51	4154.25	3588.27	4052.75	4183.47	5168.21
ITIH2	Itih2	ENSMUSG00000037254	159.639	0.533699	1.44764	0.0190867	0.229496	178.892	137.612	249.628	110.189	128.664	152.85
GNG8	Gng8	ENSMUSG00000063594	56.9846	-0.771496	-1.70704	0.019101	0.229496	31.0198	62.4571	33.9214	77.0602	61.8943	75.5547
CCDC88C	Ccdc88c	ENSMUSG00000021182	1618.32	-0.187916	-1.13912	0.019107	0.229496	1494.66	1561.99	1483.08	1774.29	1656.79	1739.09
SPNS1	Spns1	ENSMUSG00000030741	2060.82	-0.18815	-1.1393	0.0191748	0.229848	1954.59	1983.93	1840.74	2160.7	2328.87	2096.08
EPM2A	Epm2a	ENSMUSG00000055493	1061.04	0.215211	1.16087	0.0191835	0.229848	1100.53	1102.39	1216.44	1017.06	980.23	949.571
USP31	Usp31	ENSMUSG00000063317	3593.68	-0.191911	-1.14228	0.0191987	0.229848	3466.98	3555.24	3043.58	4057.25	3744.29	3694.75
SQLE	Sqle	ENSMUSG00000022351	2253.07	-0.193059	-1.14319	0.0192121	0.229848	2071.88	2283.35	1953.72	2337.14	2456.7	2415.63
TIPIN	Tipin	ENSMUSG00000032397	198.83	0.39115	1.31144	0.0192329	0.2299	213.609	214.011	249.243	165.008	169.147	181.964
C1QC	C1qc	ENSMUSG00000036896	682.88	-0.330674	-1.2576	0.019256	0.2299	549.028	632.983	632.766	642.366	684.209	955.929
ATP5F1D	Atp5d	ENSMUSG00000003072	5572.7	-0.17422	-1.12835	0.0192619	0.2299	5257.09	5540.37	4913.09	5629.93	6213.34	5882.4
CTXND1	Gm2115	ENSMUSG00000097789	814.993	-0.252007	-1.19086	0.0193227	0.230443	825.984	732.705	673.438	915.358	915.331	827.143
ADAMTS4	Adamts4	ENSMUSG00000006403	1883.03	-0.208611	-1.15558	0.0193678	0.2308	1876.69	1714.49	1650.59	2078.92	1843.81	2133.68
AGTRAP	Agtrap	ENSMUSG00000029007	247.349	-0.434623	-1.35156	0.0193974	0.23097	202.712	232.583	193.814	371.94	245.073	237.973
TMEM25	Tmem25	ENSMUSG00000002032	1827.87	-0.230754	-1.17345	0.0194371	0.231081	1739.84	1781.89	1525.7	1819.89	1877.06	2222.82
RUNDC3A	Rundc3a	ENSMUSG00000006575	8059.43	-0.165935	-1.12189	0.0194761	0.231363	7545.31	7454.66	7788.75	7894.43	8702.19	8971.24
SOX10	Sox10	ENSMUSG00000033006	2047.55	-0.253566	-1.19215	0.0195129	0.231425	1938.23	1910.72	1755.66	1953.45	2063.94	2663.29
SYNJ2	Synj2	ENSMUSG00000023805	2737.83	-0.199858	-1.14859	0.019514	0.231425	2783.09	2459	2403.07	3114.16	2934.15	2733.55
VCAM1	Vcam1	ENSMUSG00000027962	730.593	-0.236761	-1.17834	0.0195271	0.231425	662.268	715.175	635.396	764.709	804.331	801.678
KRIT1	Krit1	ENSMUSG00000000600	1463.24	-0.201351	-1.14977	0.0195425	0.231426	1274.17	1459.03	1350.94	1605.95	1560.19	1529.15
TBL1X	Tbl1x	ENSMUSG00000025246	2398.74	0.20947	1.15626	0.0196232	0.231808	2681.6	2433.19	2600.73	2417.21	2283.22	1976.49
SNAPC5	Snapc5	ENSMUSG00000032398	310.152	-0.337218	-1.26332	0.0196582	0.231808	253.294	304.489	265.021	335.425	322.288	380.393
AMD1	Amd1	ENSMUSG00000075232	3033.22	-0.185394	-1.13713	0.0196605	0.231808	2868.53	3021.93	2625.3	3193.82	3376.44	3113.31
ZBTB37	Zbtb37	ENSMUSG00000043467	888.385	-0.247274	-1.18696	0.0196665	0.231808	904.498	804.451	730.774	913.886	960.243	1016.46
CREB3L2	Creb3l2	ENSMUSG00000038648	621.036	-0.256897	-1.19491	0.0197096	0.232136	589.288	598.28	510.942	652.567	691.546	683.594
CPEB2	Cpeb2	ENSMUSG00000039782	2375.39	0.216579	1.16198	0.0197589	0.232489	2409.89	2472.12	2774	2348.17	2295.49	1952.66
VSTM5	Vstm5	ENSMUSG00000031937	359.095	0.301764	1.23265	0.0197703	0.232489	373.994	412.764	403.075	319.156	306.671	338.907
RNF5	Rnf5	ENSMUSG00000015478	1351.06	-0.246809	-1.18658	0.0198674	0.23345	1229.96	1339.03	1139.71	1290.8	1448.84	1658.03
CIDEB	Cideb	ENSMUSG00000022219	58.9052	-0.844545	-1.7957	0.0199134	0.233809	44.5425	61.6332	20.6551	59.2472	95.9624	71.391
SLC25A26	Slc25a26	ENSMUSG00000045100	349.909	-0.332146	-1.25888	0.0199478	0.234032	318.332	342.586	269.545	380.297	360.11	428.585
MOCS1	Mocs1	ENSMUSG00000064120	241.715	0.374704	1.29657	0.0199854	0.234221	306.494	252.195	259.7	201.513	193.884	236.506
AIFM3	Aifm3	ENSMUSG00000022763	2612.42	-0.207765	-1.1549	0.0199948	0.234221	2163.99	2692.41	2419.57	2708.9	2765.9	2923.73
ELAC1	Elac1	ENSMUSG00000036941	1122.42	0.217351	1.1626	0.0200494	0.234678	1174.43	1150.65	1293.74	1052.3	1085.98	977.418
ZFYVE28	Zfyve28	ENSMUSG00000037224	1610.19	0.183109	1.13533	0.0200669	0.234702	1696.8	1673.27	1766.11	1492.29	1531.96	1500.7
ADCY7	Adcy7	ENSMUSG00000031659	437.877	0.28699	1.22009	0.0202268	0.236332	460.583	476.883	506.639	396.801	360.643	425.712
CLASP1	Clasp1	ENSMUSG00000064302	4521.02	0.183707	1.1358	0.0202556	0.236362	4893.97	4733.53	4795.88	4544.4	4342.35	3815.98
MYT1L	Myt1l	ENSMUSG00000061911	8554.15	0.193075	1.1432	0.0203123	0.236842	9823.93	8660.48	8891.54	8515.91	8293.82	7139.24
SLIT1	Slit1	ENSMUSG00000025020	3606.68	0.199492	1.14829	0.0203405	0.236987	3956.93	3756.26	3852.92	3750.64	3305.15	3018.15
TSPAN5	Tspan5	ENSMUSG00000028152	4089.19	-0.166995	-1.12272	0.0203694	0.237142	3824.85	3871.18	3863.78	4313.48	4077.92	4583.91
CNIH2	Cnih2	ENSMUSG00000024873	4681.25	-0.219524	-1.16435	0.0203964	0.237238	4166.29	4636.08	4176.05	4477.82	4832.06	5799.23
LARS	Lars	ENSMUSG00000024493	1231.58	0.222388	1.16666	0.0204089	0.237238	1401.95	1342.49	1233.85	1216.12	1156.79	1038.24
GALNT9	Galnt9	ENSMUSG00000033316	2967.41	-0.215695	-1.16126	0.0204566	0.23761	3015.18	2748.33	2475.01	3414.53	3275.61	2875.81
CYP4F8	Cyp4f15	ENSMUSG00000073424	414.197	0.313283	1.24253	0.0204892	0.237807	435.615	533.008	410.023	382.981	347.376	376.18
TRDMT1	Trdmt1	ENSMUSG00000026723	145.949	0.445423	1.36171	0.0205545	0.238045	158.09	157.88	189.533	113.627	126.99	129.577
MICALL1	Micall1	ENSMUSG00000033039	3229.92	-0.169506	-1.12467	0.0205684	0.238045	3169.68	2889.09	3062.38	3360.43	3355.65	3542.3
PALD1	Pald1	ENSMUSG00000020092	438.751	-0.28595	-1.21921	0.0205746	0.238045	395.24	379.351	410.803	499.773	511.449	435.892
ALDH1A2	Aldh1a2	ENSMUSG00000013584	223.98	0.383084	1.30413	0.0206266	0.238307	246.756	228.938	284.817	172.843	203.452	207.075
VILL	Vill	ENSMUSG00000038775	182.227	-0.410353	-1.32901	0.0206559	0.238381	144.824	159.028	165.496	191.462	195.29	237.26
CAT	Cat	ENSMUSG00000027187	1445.71	-0.186138	-1.13771	0.0206645	0.238381	1353.41	1388.38	1316.48	1547.99	1522.12	1545.87
PODXL	Podxl	ENSMUSG00000025608	896.298	-0.224445	-1.16833	0.0207998	0.239532	837.023	824.229	818.653	910.835	1046.08	940.975
TIMM50	Timm50	ENSMUSG00000003438	647.638	-0.256629	-1.19468	0.0208227	0.239532	588.065	613.495	569.405	633.081	718.979	762.804
AHSA1	Ahsa1	ENSMUSG00000021037	2975.14	-0.168159	-1.12362	0.0208256	0.239532	2808.72	2853.8	2743.24	3095.28	3309.52	3040.27
PKP4	Pkp4	ENSMUSG00000026991	5915.32	-0.15155	-1.11076	0.0208428	0.239532	5493.97	5740.65	5580.02	6212.59	6425.48	6039.2
SMIM15	Smim15	ENSMUSG00000071180	752.551	-0.22814	-1.17132	0.0208433	0.239532	681.432	702.831	696.069	769.686	820.203	845.084
KIAA1614	BC034090	ENSMUSG00000033722	357.649	-0.370239	-1.29257	0.0208922	0.239912	331.788	288.328	313.554	347.636	510.48	354.108
CNTLN	Cntln	ENSMUSG00000038070	353.286	0.354131	1.27822	0.0209195	0.239973	374.489	361.522	450.732	342.313	335.071	255.59
MYOF	Myof	ENSMUSG00000048612	182.002	0.567951	1.48242	0.0209291	0.239973	307.719	130.064	216.081	155.939	157.054	125.154
HHIPL1	Hhipl1	ENSMUSG00000021260	459.698	0.308688	1.23858	0.0210335	0.240881	441.422	511.33	573.513	451.026	401.676	379.223
THRSP	Thrsp	ENSMUSG00000035686	340.02	-0.354506	-1.27855	0.0210717	0.240881	281.986	336.011	277.791	311.879	409.168	423.288
CGNL1	Cgnl1	ENSMUSG00000032232	672.586	-0.262992	-1.19996	0.0210861	0.240881	675.267	601.154	558.993	668.268	759.187	772.651
PCYOX1	Pcyox1	ENSMUSG00000029998	3594.05	0.170899	1.12576	0.0211022	0.240881	3744.42	3790.12	3885.32	3592.33	3172.12	3379.98
VTN	Vtn	ENSMUSG00000017344	1502.12	-0.257291	-1.19523	0.0211136	0.240881	1509.25	1268.78	1327	1363.18	1745.45	1799.04
ZNF346	Zfp346	ENSMUSG00000021481	1054.97	0.219946	1.16469	0.0211196	0.240881	1117.71	1112.28	1175.66	955.678	906.514	1061.98
MYORG	Myorg	ENSMUSG00000046312	1297.75	-0.223789	-1.1678	0.0211448	0.240987	1330.41	1192.61	1068.78	1402.47	1435.88	1356.35
NFX1	Nfx1	ENSMUSG00000028423	3166.95	0.188825	1.13983	0.0211835	0.241247	3415.45	3281.55	3422.4	3125.44	3098.37	2658.5
FASTKD3	Fastkd3	ENSMUSG00000021532	315.756	-0.362893	-1.286	0.0212219	0.241274	283.81	292.941	250.284	433.433	312.402	321.664
SUMO3	Sumo3	ENSMUSG00000020265	3260.42	0.195167	1.14486	0.0212579	0.241274	3385.98	3187.63	3867.92	2937.26	3134.38	3049.36
CENPE	Cenpe	ENSMUSG00000045328	56.0607	0.774929	1.71111	0.0212626	0.241274	60.4786	50.344	103.623	41.4061	47.1715	33.3405
FLRT2	Flrt2	ENSMUSG00000047414	1888.59	0.187139	1.1385	0.0212654	0.241274	1935.97	2104.13	1991.41	1799.56	1833.56	1666.91
GABRG3	Gabrg3	ENSMUSG00000055026	1252.59	0.23901	1.18018	0.0213179	0.24155	1396.61	1279.38	1389.5	1291.36	1157.75	1000.92
SUMF2	Sumf2	ENSMUSG00000025538	341.318	-0.355595	-1.27951	0.0213217	0.24155	277.736	370.349	252.203	370.108	380.515	397.001
ZMYM1	Zmym1	ENSMUSG00000043872	402.599	-0.285923	-1.21919	0.0213492	0.241681	374.581	356.992	356.862	416.884	435.978	474.3
PRKAA2	Prkaa2	ENSMUSG00000028518	1453.12	0.213868	1.15979	0.0214304	0.242419	1571.05	1568.05	1540.67	1493.15	1325.43	1220.36
VTI1B	Vti1b	ENSMUSG00000021124	2393.76	-0.187016	-1.13841	0.0215265	0.242772	2154.56	2327.15	2233.88	2447.8	2758.46	2440.71
SYNJ2BP	Synj2bp	ENSMUSG00000090935	876.133	-0.22236	-1.16664	0.0215372	0.242772	836.635	812.263	776.348	968.416	978.93	884.206
RARS2	Rars2	ENSMUSG00000028292	420.774	0.297097	1.22867	0.0215459	0.242772	522.221	440.827	429.599	375.31	358.142	398.542
CYP27A1	Cyp27a1	ENSMUSG00000026170	129.145	-0.532574	-1.44651	0.0215609	0.242772	100.57	120.313	95.9557	135.533	122.093	200.407
RECQL5	Recql5	ENSMUSG00000020752	702.855	-0.277641	-1.21221	0.0215776	0.242772	572.333	687.403	645.982	668.824	866.198	776.389
LDHA	Ldha	ENSMUSG00000063229	7779.19	-0.211093	-1.15757	0.0216128	0.242772	7312.4	8060.87	6260.86	8295.68	8951.81	7793.49
CRHR1	Crhr1	ENSMUSG00000018634	650.891	-0.242123	-1.18273	0.0216206	0.242772	606.242	584.685	598.376	702.961	660.242	752.84
MAOB	Maob	ENSMUSG00000040147	515.662	-0.290292	-1.22289	0.0216398	0.242772	430.204	524.258	438.236	507.259	590.982	603.036
PPP6R2	Ppp6r2	ENSMUSG00000036561	3419.37	0.176475	1.13012	0.021647	0.242772	3641.89	3741.24	3501.1	3319.02	3347.67	2965.31
SLC2A6	Slc2a6	ENSMUSG00000036067	1054.67	-0.210284	-1.15692	0.0216561	0.242772	969.916	1037.52	927.036	1115.1	1105.5	1172.92
TRIM47	Trim47	ENSMUSG00000020773	103.566	-0.525477	-1.43941	0.0216961	0.242887	92.2417	80.3698	81.8959	105.749	143.241	117.901
MRPL2	Mrpl2	ENSMUSG00000002767	659.685	0.287552	1.22057	0.0217141	0.242909	775.032	612.773	786.925	601.431	648.828	533.124
PIGO	Pigo	ENSMUSG00000028454	873.131	-0.271918	-1.20741	0.0217406	0.243027	809.12	822.932	741.654	889.343	844.235	1131.5
LAMB3	Lamb3	ENSMUSG00000026639	72.1513	0.68205	1.60442	0.0217831	0.243322	88.8601	62.3171	115.505	56.3747	64.5771	45.2737
UCHL1	Uchl1	ENSMUSG00000029223	15091.1	-0.171005	-1.12584	0.0218436	0.243818	13869.1	15332.4	13393.5	15167	15864.1	16920.6
SRM	Srm	ENSMUSG00000006442	1219.84	-0.236412	-1.17806	0.0219587	0.244744	1089.78	1268.79	1003.11	1282.72	1263.42	1411.21
KY	Ky	ENSMUSG00000035606	147.366	-0.525017	-1.43895	0.0219588	0.244744	108.832	136.979	115.299	144.322	140.516	238.247
CXADR	Cxadr	ENSMUSG00000022865	1222.46	0.21561	1.16119	0.0220065	0.245064	1311.64	1296.25	1332.02	1253.4	1044.65	1096.78
TMA7	Tma7	ENSMUSG00000091537	994.579	-0.32772	-1.25503	0.0220603	0.245064	792.055	940.44	916.007	882.117	1018.78	1418.08
PBXIP1	Pbxip1	ENSMUSG00000042613	1623.5	-0.241079	-1.18188	0.0220727	0.245064	1453.47	1533.35	1477.18	1588.34	1611.35	2077.31
SAMD10	Samd10	ENSMUSG00000038605	596.315	-0.263398	-1.2003	0.0220823	0.245064	492.855	563.255	570.677	648.874	601.602	700.628
DPP10	Dpp10	ENSMUSG00000036815	3952.4	0.193224	1.14332	0.0220867	0.245064	4213.22	4303.63	4131.03	4091.2	3667.71	3307.63
TIMM8A	Timm8a1	ENSMUSG00000048007	223.044	-0.44844	-1.36456	0.0221123	0.245064	190.495	238.301	138.529	232.553	243.144	295.243
STK40	Stk40	ENSMUSG00000042608	1012.58	-0.268439	-1.2045	0.0221348	0.245064	1059.69	909.628	787.025	1000.13	1115.3	1203.71
NCAPH	Ncaph	ENSMUSG00000034906	52.2035	-0.810267	-1.75354	0.0221443	0.245064	20.9808	48.4592	43.9769	64.7601	80.5974	54.4467
JMJD6	Jmjd6	ENSMUSG00000056962	752.953	-0.270154	-1.20594	0.0221492	0.245064	727.341	723.583	598.784	797.614	748.174	922.221
MYBPC1	Mybpc1	ENSMUSG00000020061	104.999	0.582663	1.49761	0.022182	0.245248	127.596	125.475	122.165	73.1505	119.133	62.4744
SUGT1	Sugt1	ENSMUSG00000022024	2478.07	-0.180723	-1.13345	0.0222223	0.245338	2238.18	2217.5	2513.18	2676.23	2616.34	2606.96
DAZAP1	Dazap1	ENSMUSG00000069565	1152.17	-0.238288	-1.17959	0.0222226	0.245338	982.024	1174.14	1016.81	1126.07	1256.75	1357.2
ST6GAL2	St6gal2	ENSMUSG00000024172	1542.62	0.235743	1.17751	0.0222649	0.245627	1599.34	1693.17	1710.51	1642.28	1363.69	1246.76
A2M	A2m	ENSMUSG00000030111	201.122	0.513105	1.42712	0.0222892	0.245647	256.709	148.32	304.122	144.559	170.687	182.334
VRK1	Vrk1	ENSMUSG00000021115	410.149	0.27946	1.21374	0.0223125	0.245647	455.299	425.644	467.5	356.469	386.307	369.672
MFHAS1	Mfhas1	ENSMUSG00000070056	1494.84	-0.189006	-1.13998	0.0223153	0.245647	1431.49	1447.34	1312.72	1588.05	1597.39	1592.04
PLXDC2	Plxdc2	ENSMUSG00000026748	1281.07	-0.205243	-1.15288	0.0223865	0.246251	1127.81	1182	1258.84	1416	1414.32	1287.44
SZRD1	Szrd1	ENSMUSG00000040842	903.738	-0.242174	-1.18277	0.0224196	0.246297	824.938	864.152	795.129	944.581	889.423	1104.21
POGK	Pogk	ENSMUSG00000040596	1804.47	-0.183534	-1.13566	0.0224271	0.246297	1646.24	1792.43	1631.68	1872.23	1915.8	1968.47
KRAS	Kras	ENSMUSG00000030265	2621.65	0.227941	1.17116	0.0224394	0.246297	2904.61	2657.7	2917.79	2612.72	2608.24	2028.84
FAM193A	Fam193a	ENSMUSG00000037210	1792.79	0.179091	1.13217	0.0224721	0.246477	1861.91	1973.24	1876.85	1691.68	1729.01	1624.02
CHD3	Chd3	ENSMUSG00000018474	23790.4	0.141049	1.10271	0.0225345	0.246942	26068.5	24075.8	24712.8	22783.9	22410	22691.4
CBFA2T2	Cbfa2t2	ENSMUSG00000038533	1803.87	0.244322	1.18454	0.0225473	0.246942	1829.77	2305.38	1736.85	1533.6	1762.34	1655.25
ST6GALNAC4	St6galnac4	ENSMUSG00000079442	1066.43	-0.232605	-1.17495	0.0225633	0.246942	984.869	1084.35	874.134	1095.61	1212.31	1147.29
NT5DC2	Nt5dc2	ENSMUSG00000071547	211.473	0.388495	1.30903	0.0226172	0.247353	257.522	251.279	209.747	180.416	205.291	164.582
ADGRB3	Adgrb3	ENSMUSG00000033569	3044.99	0.168106	1.12358	0.0226603	0.24755	3128.8	3169.91	3366.82	2987.75	2855.61	2761.07
EIF2AK4	Eif2ak4	ENSMUSG00000005102	1049.66	0.210783	1.15732	0.0226678	0.24755	1123.19	1119.2	1135.28	1029.51	991.52	899.254
VLDLR	Vldlr	ENSMUSG00000024924	3222.59	0.201306	1.14974	0.0227119	0.247852	3342.78	3541.9	3453.45	3270.88	3102.22	2624.3
FCGRT	Fcgrt	ENSMUSG00000003420	395.264	-0.293978	-1.22602	0.022779	0.248049	317.498	369.693	378.384	416.201	454.936	434.875
PARP12	Parp12	ENSMUSG00000038507	240.639	0.388437	1.30897	0.0228153	0.248088	278.27	219.067	320.497	198.063	220.287	207.647
PPP1R9B	Ppp1r9b	ENSMUSG00000038976	21803.3	-0.141149	-1.10278	0.0230104	0.249684	20206	21358.3	20649.3	22266.4	22668.1	23671.8
CEP170	Cep170	ENSMUSG00000057335	2806.36	0.170335	1.12532	0.0230351	0.249684	2866.48	2947	3100.97	2768.4	2559.29	2595.99
CORO1C	Coro1c	ENSMUSG00000004530	3348.42	0.169057	1.12432	0.0230529	0.249684	3606.51	3550.17	3475.76	3163.14	3338.02	2956.9
PHRF1	Phrf1	ENSMUSG00000038611	1790.05	-0.182242	-1.13465	0.023066	0.249684	1697.28	1720.18	1613.88	1814.09	1981.34	1913.53
CAPN3	Capn3	ENSMUSG00000079110	170.602	-0.452179	-1.36811	0.0230926	0.249684	133	126.86	171.83	167.979	235.895	188.045
AGPAT4	Agpat4	ENSMUSG00000023827	1881.47	-0.212672	-1.15883	0.0230939	0.249684	1823.8	1893.53	1513.1	2046.2	2031.12	1981.07
TSPAN7	Tspan7	ENSMUSG00000058254	26172.7	-0.174881	-1.12887	0.0231128	0.24971	24418.4	26768.4	22578.8	27706.7	29264.7	26299.4
NINJ2	Ninj2	ENSMUSG00000041377	47.4858	-0.814506	-1.7587	0.0231766	0.250222	22.445	40.3644	40.4951	45.8754	78.8866	56.8484
C1orf112	BC055324	ENSMUSG00000041406	39.8326	-0.824093	-1.77042	0.0232524	0.250364	21.5086	28.0338	36.8279	46.4305	47.7205	58.4747
GPR88	Gpr88	ENSMUSG00000068696	4622.33	-0.233995	-1.17609	0.0232547	0.250364	4539.04	4490.26	3714.14	4795.9	5765.82	4428.84
ANKRD45	Ankrd45	ENSMUSG00000044835	1091.78	-0.199411	-1.14823	0.0232594	0.250364	1030.34	1024.09	994.84	1132.56	1217.63	1151.21
OLIG2	Olig2	ENSMUSG00000039830	1154.3	-0.204064	-1.15194	0.0232724	0.250364	1033.95	1101.35	1082.74	1194.93	1319.47	1193.38
YME1L1	Yme1l1	ENSMUSG00000026775	1834.86	0.239668	1.18072	0.0232966	0.250446	2076.48	1806.71	2073.32	1727.05	1892.34	1433.25
TCAP	Tcap	ENSMUSG00000007877	86.5235	-0.613598	-1.53007	0.0233204	0.250524	68.746	85.7689	50.813	85.1493	102.405	126.259
CPQ	Cpq	ENSMUSG00000039007	325.352	-0.360702	-1.28405	0.0233575	0.250746	247.265	315.413	292.92	323.246	334.749	438.52
CRIM1	Crim1	ENSMUSG00000024074	2645.39	0.232217	1.17464	0.0234487	0.251546	2771.47	2665.5	3133.6	2475.97	2745.47	2080.31
CYB5RL	Cyb5rl	ENSMUSG00000028621	141.417	0.471237	1.3863	0.0234739	0.251639	181.66	166.759	144.807	109.038	102.408	143.831
MAP3K11	Map3k11	ENSMUSG00000004054	782.135	-0.23581	-1.17757	0.0235578	0.252203	757.661	749.49	648.851	806.027	862.868	867.915
MAPK7	Mapk7	ENSMUSG00000001034	848.859	-0.223389	-1.16747	0.0235598	0.252203	790.366	821.716	738.106	860.962	926.784	955.217
SMAD7	Smad7	ENSMUSG00000025880	587.543	-0.278099	-1.2126	0.0236324	0.25253	524.027	533	537.145	558.068	632.945	740.074
FAM102B	Fam102b	ENSMUSG00000040339	1845.64	0.176103	1.12983	0.0236362	0.25253	1952.86	1935.16	1985.38	1813.6	1711.36	1675.47
TSPAN4	Tspan4	ENSMUSG00000025511	366.881	0.395519	1.31542	0.0236403	0.25253	413.645	312.843	524.757	271.651	355.324	323.063
OSTC	Ostc	ENSMUSG00000041084	663.367	-0.241048	-1.18185	0.0236679	0.252606	606.645	657.609	560.762	705.548	735.541	714.098
RNF39	Rnf39	ENSMUSG00000036492	102.607	-0.532408	-1.44634	0.0236892	0.252606	101.134	85.6758	64.9469	126.046	122.714	115.123
ABCB4	Abcb4	ENSMUSG00000042476	175.787	0.404293	1.32344	0.0237094	0.252606	205.097	176.243	219.1	159.837	139.824	154.619
SLC6A17	Slc6a17	ENSMUSG00000027894	21001.9	0.158112	1.11583	0.0237141	0.252606	22771.1	21137.8	22545.2	21299.7	19218.9	19038.4
CKAP5	Ckap5	ENSMUSG00000040549	5242.51	0.209747	1.15649	0.0237712	0.253036	5518.37	5832.61	5514.92	5448.48	4997.89	4142.81
FGF1	Fgf1	ENSMUSG00000036585	1623.31	-0.193572	-1.14359	0.0238014	0.25318	1534.39	1501.16	1509	1602.55	1730.05	1862.69
PDE12	Pde12	ENSMUSG00000043702	489.112	0.28196	1.21585	0.023824	0.253243	561.36	559.923	488.185	487.687	436.306	401.207
JMJD8	Jmjd8	ENSMUSG00000025736	935.765	-0.218485	-1.16351	0.0238488	0.253277	897.088	890.084	808.182	948.032	1019.31	1051.89
C2orf88	1700019D03Rik	ENSMUSG00000043629	479.753	0.278942	1.21331	0.0238606	0.253277	551.388	477.535	547.925	439.258	466.56	395.85
PECAM1	Pecam1	ENSMUSG00000020717	572.176	-0.243905	-1.18419	0.0239064	0.253569	545.752	503.063	522.505	602.637	644.575	614.525
NRIP1	Nrip1	ENSMUSG00000048490	1248.51	0.231034	1.17368	0.0239216	0.253569	1284.23	1289.74	1468.4	1205.14	1230.68	1012.9
REEP5	Reep5	ENSMUSG00000005873	9408.81	-0.170827	-1.1257	0.0239603	0.253685	8963.2	9490.84	8103.5	9940.52	10389.7	9565.1
RFX3	Rfx3	ENSMUSG00000040929	2105.65	0.193114	1.14323	0.0239992	0.253685	2350.31	2159.02	2227.93	2145.36	1919.39	1831.87
NPTXR	Nptxr	ENSMUSG00000022421	33348.1	0.17934	1.13237	0.0240114	0.253685	35883.4	36735	33636.4	33577.5	32463.6	27792.7
RBM45	Rbm45	ENSMUSG00000042369	525.072	-0.267328	-1.20358	0.0240136	0.253685	508.625	442.07	478.79	522.987	611.139	586.823
RPL35A	Rpl35a	ENSMUSG00000060636	1909.63	-0.1947	-1.14449	0.0240162	0.253685	1780.97	1739.84	1823.03	1841.34	2101.06	2171.52
TBCD	Tbcd	ENSMUSG00000039230	1979.22	0.262976	1.19995	0.0241303	0.254604	2209.7	2019.95	2243.74	2035.64	1951.79	1414.49
PIP5KL1	Pip5kl1	ENSMUSG00000046854	201.417	0.383676	1.30466	0.0241545	0.254604	232.899	241.789	208.949	195.15	174.335	155.381
CDC34	Cdc34	ENSMUSG00000020307	931.539	-0.215016	-1.16072	0.0241704	0.254604	805.775	922.288	859.412	987.45	988.114	1026.2
SERPINB1	Serpinb1a	ENSMUSG00000044734	114.277	-0.676137	-1.59786	0.0242128	0.254873	81.8948	126.973	57.749	86.0229	161.269	171.756
COL9A3	Col9a3	ENSMUSG00000027570	826.629	-0.242148	-1.18275	0.0243032	0.255355	778.592	818.105	676.837	853.809	867.558	964.875
CHFR	Chfr	ENSMUSG00000014668	1522.16	0.211728	1.15807	0.0243041	0.255355	1693.12	1667.46	1539.02	1556.66	1393.22	1283.5
SFXN1	Sfxn1	ENSMUSG00000021474	1457.16	0.200481	1.14908	0.0243091	0.255355	1606.95	1509.55	1556.26	1332.7	1474.81	1262.67
ELAVL2	Elavl2	ENSMUSG00000008489	2003.08	0.208343	1.15536	0.0243676	0.255792	2121.76	2075.61	2241.78	2103.16	1728.06	1748.09
LPCAT4	Lpcat4	ENSMUSG00000027134	2429.89	-0.220629	-1.16524	0.0244491	0.256386	2077.92	2379.7	2276.3	2330.54	2529.29	2985.56
RIMS4	Rims4	ENSMUSG00000035226	3448.42	-0.174317	-1.12843	0.0245134	0.256755	3281.56	3328.41	3111.55	3597.8	3435.05	3936.14
STXBP5	Stxbp5	ENSMUSG00000019790	3938.41	0.208094	1.15516	0.024527	0.256755	4206.44	4088.04	4368.69	4134.33	3666.04	3166.89
PHLDA1	Phlda1	ENSMUSG00000020205	757.272	-0.28217	-1.21602	0.0246018	0.257005	708.527	728.774	614.427	701.451	827.359	963.095
RELL2	Rell2	ENSMUSG00000044024	3143.05	-0.195854	-1.1454	0.024669	0.257352	2819.83	3110.17	2860.57	3137.3	3183.16	3747.29
CHTF18	Chtf18	ENSMUSG00000019214	62.3112	0.749634	1.68137	0.0247905	0.257913	102.44	82.1732	50.3274	39.2058	61.8144	37.9067
TCN2	Tcn2	ENSMUSG00000020432	516.583	-0.311527	-1.24102	0.0248044	0.257913	454.749	508.531	420.158	487.699	547.615	680.747
TCP11L1	Tcp11l1	ENSMUSG00000027175	776.012	0.301234	1.2322	0.0248123	0.257913	920.043	732.296	919.113	727.534	563.182	793.902
PPP2R1B	Ppp2r1b	ENSMUSG00000032058	486.763	-0.283756	-1.21736	0.0248151	0.257913	502.755	421.229	393.286	509.52	555.836	537.955
ZKSCAN2	Zkscan2	ENSMUSG00000030757	1116.69	0.254306	1.19276	0.0248612	0.257913	1094.01	1107.05	1442.82	1048.94	963.82	1043.47
LRRC4C	Lrrc4c	ENSMUSG00000050587	2928.98	0.180261	1.13309	0.0248627	0.257913	3101.62	3066.32	3164.47	2899.08	2851.13	2491.26
NQO2	Nqo2	ENSMUSG00000046949	208.927	-0.38724	-1.30789	0.0248732	0.257913	160.024	182.15	201.016	213.352	269.279	227.745
ELOVL4	Elovl4	ENSMUSG00000032262	1748.12	0.191894	1.14226	0.0248759	0.257913	1817.35	1813.02	1959.97	1745.89	1628.63	1523.83
PENK	Penk	ENSMUSG00000045573	4277.37	-0.201074	-1.14955	0.0249665	0.258491	3801.82	4027.13	4109.71	4093.51	5197.27	4434.79
FNIP1	Fnip1	ENSMUSG00000035992	1343.25	0.224227	1.16815	0.0249697	0.258491	1391.36	1347.89	1601.18	1365.28	1167.56	1186.24
ARPC1B	Arpc1b	ENSMUSG00000029622	991.911	-0.217199	-1.16247	0.0249828	0.258491	969.3	933.698	849.886	1020.16	1045.57	1132.85
ZMAT5	Zmat5	ENSMUSG00000009076	292.35	-0.328062	-1.25533	0.0250404	0.258593	260.197	277.788	240.15	302.635	311.145	362.185
RNF149	Rnf149	ENSMUSG00000048234	547.557	0.269883	1.20571	0.0250721	0.258593	539.155	661.772	595.717	537.945	473.325	477.426
APOD	Apod	ENSMUSG00000022548	3063.34	-0.232075	-1.17452	0.0250776	0.258593	2710.49	2701.65	3040.57	2853.47	3197.7	3876.19
AMN	Amn	ENSMUSG00000021278	224.779	0.352731	1.27698	0.0251076	0.258593	239.322	248.301	268.436	213.561	190.628	188.424
CRMP1	Crmp1	ENSMUSG00000029121	7780.35	0.179444	1.13245	0.0251146	0.258593	8418.13	8471.25	7901.1	7853.02	7517.65	6520.94
BHLHE41	Bhlhe41	ENSMUSG00000030256	804.338	0.217314	1.16257	0.0251422	0.258593	853.393	838.587	902.766	762.661	711.44	757.182
PIGK	Pigk	ENSMUSG00000039047	2707.71	0.187951	1.13914	0.0251769	0.258593	2802.66	2975.75	2872.71	2552.05	2751.63	2291.45
RBM14	Rbm14	ENSMUSG00000006456	1086.22	0.272079	1.20755	0.0251956	0.258593	971.222	1287.61	1308.09	1077.42	992.158	880.796
TMEM50A	Tmem50a	ENSMUSG00000028822	1701.13	-0.215756	-1.16131	0.0252182	0.258593	1572.92	1604.59	1546.68	1687.97	1703.66	2090.96
LETM2	Letm2	ENSMUSG00000037363	405.97	0.31624	1.24508	0.0252538	0.258593	440.082	396.703	513.212	317.406	401.198	367.219
MEAF6	Meaf6	ENSMUSG00000028863	2858.29	-0.18402	-1.13605	0.0252839	0.258593	2593.91	2690.29	2743.23	2791.95	3011.27	3319.09
ATAD3C	Atad3a	ENSMUSG00000029036	1263.2	-0.205729	-1.15327	0.0252988	0.258593	1144.36	1234.24	1140.82	1238.98	1423.26	1397.55
SMUG1	Smug1	ENSMUSG00000036061	468.528	-0.29083	-1.22334	0.0253181	0.258593	428.856	419.053	416.048	478.171	466.464	602.579
ALDH9A1	Aldh9a1	ENSMUSG00000026687	702.243	-0.224289	-1.1682	0.0253268	0.258593	633.594	671.825	638.706	736.606	748.546	784.182
TOMM34	Tomm34	ENSMUSG00000018322	1591.2	-0.202087	-1.15036	0.0253375	0.258593	1428.82	1587.65	1423.25	1649.25	1849.17	1609.03
TRHR	Trhr	ENSMUSG00000038760	172.802	0.400458	1.31993	0.0253948	0.258593	199.745	181.267	207.982	164.38	149.297	134.144
AFAP1L1	Afap1l1	ENSMUSG00000033032	861.823	-0.234248	-1.17629	0.0253959	0.258593	799.013	858.653	719.221	898.499	892.205	1003.35
TRNP1	Trnp1	ENSMUSG00000056596	2910.99	-0.17787	-1.13121	0.0254051	0.258593	2553.01	2857.58	2785.61	2914.26	3099.1	3256.41
BLNK	Blnk	ENSMUSG00000061132	130.992	-0.512072	-1.4261	0.0254104	0.258593	105.102	123.783	94.7288	132.265	200.529	129.542
CCDC120	Ccdc120	ENSMUSG00000031150	345.708	0.363097	1.28618	0.0254234	0.258593	299.817	447.459	420.535	287.963	338.949	279.525
PDZD2	Pdzd2	ENSMUSG00000022197	2799.84	0.235651	1.17744	0.0254268	0.258593	3129.51	2854.71	3100.16	2865.41	2093.82	2755.46
KLF15	Klf15	ENSMUSG00000030087	589.404	0.272398	1.20781	0.0254362	0.258593	611.041	637.388	687.043	503.23	483.433	614.291
ZNF775	Zfp775	ENSMUSG00000007216	256.928	0.37242	1.29452	0.0255503	0.259579	345.51	267.972	256.675	250.025	219.807	201.578
PHIP	Phip	ENSMUSG00000032253	1771.03	0.178896	1.13202	0.0256232	0.260112	1943.78	1812.13	1885.3	1742.65	1618.29	1624.05
NOS3	Nos3	ENSMUSG00000028978	416.264	-0.274575	-1.20964	0.0256371	0.260112	390.01	378.895	361.567	433.522	445.002	488.589
NDUFA7	Ndufa7	ENSMUSG00000041881	1062.53	-0.219489	-1.16432	0.025743	0.261012	974.287	1027.48	944.36	1025.62	1180.61	1222.8
KIF1A	Kif1a	ENSMUSG00000014602	54044.8	0.151846	1.11099	0.0257726	0.261049	58441.6	53405.9	58811.1	53957.9	49839.5	49812.6
FBXL3	Fbxl3	ENSMUSG00000022124	2010.2	0.252369	1.19116	0.0257812	0.261049	2214.13	2022.44	2315.64	2004.26	2031.11	1473.61
RTKN	Rtkn	ENSMUSG00000034930	1654.19	-0.187423	-1.13873	0.025811	0.261177	1520.19	1485.43	1634.85	1662.08	1823.11	1799.47
SNTG1	Sntg1	ENSMUSG00000025909	651.738	0.243938	1.18422	0.02583	0.261195	780.54	680.515	659.723	581.093	615.73	592.826
UBAP1	Ubap1	ENSMUSG00000028437	1263.54	0.203015	1.1511	0.0259528	0.262261	1459.2	1357.59	1241.44	1171.49	1152.42	1199.07
TTLL3	Ttll3	ENSMUSG00000030276	361.307	-0.298501	-1.22987	0.0259922	0.262485	353.135	307.691	311.172	375.242	386.515	434.088
SERPINB8	Serpinb8	ENSMUSG00000026315	197.666	0.386817	1.30751	0.0260282	0.262553	206.967	220.244	244.444	197.394	158.685	158.26
ZFP36L1	Zfp36l1	ENSMUSG00000021127	673.109	-0.306287	-1.23652	0.0260336	0.262553	585.151	684.95	538.028	656.409	673.47	900.648
CELF2	Celf2	ENSMUSG00000002107	12059.7	0.162258	1.11904	0.026094	0.262876	13116.8	12430.4	12663.1	12387.8	10691.9	11068.3
BMP7	Bmp7	ENSMUSG00000008999	535.129	0.255268	1.19356	0.0261022	0.262876	591.164	557.904	597.577	514.155	506.613	443.362
PITPNM2	Pitpnm2	ENSMUSG00000029406	10665	0.201523	1.14991	0.026135	0.262876	11628.5	12441.9	10155.6	10766.8	10130.8	8866.56
RICTOR	Rictor	ENSMUSG00000050310	2378.3	0.195099	1.1448	0.0261868	0.263093	2526.13	2413.99	2673.88	2416.53	2231.71	2007.55
PAK5	Pak7	ENSMUSG00000039913	1104.3	-0.217218	-1.16249	0.0262459	0.263437	1001.45	983.855	1077.03	1229.27	1264.69	1069.48
FRG1	Frg1	ENSMUSG00000031590	350.546	-0.292725	-1.22495	0.0262603	0.263437	332.301	323.418	289.77	374.499	403.041	380.249
B3GALNT2	B3galnt2	ENSMUSG00000039242	514.604	0.250386	1.18953	0.026337	0.263891	532.315	596.94	548.491	463.327	477.085	469.464
HTT	Htt	ENSMUSG00000029104	7800.28	0.183226	1.13542	0.0263404	0.263891	8467.4	8303.24	8113.75	8248.31	6908.23	6760.77
STRBP	Strbp	ENSMUSG00000026915	5765.71	0.214263	1.16011	0.0263578	0.263892	6347.08	5488.99	6741.81	6012.06	5226.9	4777.43
RASIP1	Rasip1	ENSMUSG00000044562	267.834	-0.355476	-1.27941	0.026479	0.26482	236.614	244.595	223.642	252.72	352.645	296.787
SH3GL1	Sh3gl1	ENSMUSG00000003200	1207.18	-0.229164	-1.17216	0.0264855	0.26482	1113.29	1121.05	1100.38	1191.24	1213.12	1503.99
PITPNM1	Pitpnm1	ENSMUSG00000024851	10060.2	0.204336	1.15216	0.0265449	0.265239	11095.8	9881.01	11335.4	9938.05	10100.8	8009.89
ING4	Ing4	ENSMUSG00000030330	1027.79	-0.223143	-1.16727	0.0266013	0.265628	874.875	987.71	983.39	1014.14	1105.27	1201.33
FBL	Fbl	ENSMUSG00000046865	512.249	-0.250168	-1.18935	0.0266547	0.265822	464	494.845	445.33	545.182	548.363	575.773
GPD1	Gpd1	ENSMUSG00000023019	2050.12	-0.225351	-1.16906	0.0266659	0.265822	1810.96	1924.76	1935.24	2016.62	2018.66	2594.48
RARRES2	Rarres2	ENSMUSG00000009281	111.423	-0.547172	-1.46122	0.0266734	0.265822	74.8021	111.51	85.624	98.3757	139.875	158.352
LAPTM4A	Laptm4a	ENSMUSG00000020585	3416.75	-0.15957	-1.11695	0.0267352	0.266263	3073.26	3365.39	3246.43	3501.83	3629	3684.59
ATE1	Ate1	ENSMUSG00000030850	2187.22	0.172197	1.12677	0.0268241	0.266944	2285.39	2385.15	2282.36	2178.44	1969.68	2022.32
ASPN	Aspn	ENSMUSG00000021388	35.5751	-0.850997	-1.80375	0.0268388	0.266944	22.8734	32.4541	20.7994	52.9763	46.0769	38.2705
ISCA2	Isca2	ENSMUSG00000021241	467.439	-0.321909	-1.24998	0.0268941	0.267318	412.132	415.761	419.76	443.438	468.356	645.184
CFAP69	Cfap69	ENSMUSG00000040473	498.938	-0.271973	-1.20746	0.0269476	0.267675	415.193	475.704	465.616	586.159	487.2	563.757
TNPO1	Tnpo1	ENSMUSG00000009470	2461.02	0.169896	1.12498	0.0270491	0.268395	2593.39	2488.98	2732.98	2403.26	2319.35	2228.18
TBC1D2	Tbc1d2	ENSMUSG00000039813	163.545	-0.46078	-1.37629	0.027061	0.268395	176.331	128.995	107.657	168.199	192.187	207.903
SMPD4	Smpd4	ENSMUSG00000005899	2139.42	-0.210333	-1.15696	0.0270748	0.268395	2046.32	2176.15	1730.72	2171.75	2434.56	2277.03
WDR26	Wdr26	ENSMUSG00000038733	4402.69	0.192812	1.14299	0.027091	0.268395	4616.8	4560.66	4908.38	4490.02	4240.75	3599.51
ELOVL5	Elovl5	ENSMUSG00000032349	1777.29	-0.182629	-1.13495	0.0271553	0.268685	1685.36	1713.82	1596.06	1781.37	1999.72	1887.42
GGACT	Ggact	ENSMUSG00000041625	438.402	0.283366	1.21703	0.0271791	0.268685	512.702	432.59	497.569	415.205	414.994	357.352
WDR35	Wdr35	ENSMUSG00000066643	1468.01	0.233202	1.17544	0.0271998	0.268685	1534.82	1461.67	1761.79	1392.03	1480.2	1177.53
SPOCK1	Spock1	ENSMUSG00000056222	7052.23	0.184011	1.13604	0.0272086	0.268685	7793.96	7372.08	7336.1	7369.87	6503.63	5937.75
UCK2	Uck2	ENSMUSG00000026558	1151.55	-0.210414	-1.15702	0.0272089	0.268685	1021.96	1023.68	1157.58	1159.56	1313.93	1232.56
COLGALT1	Colgalt1	ENSMUSG00000034807	2241.52	0.163317	1.11986	0.0272939	0.269264	2442.47	2334.25	2328.11	2124.2	2062.97	2157.12
GRIN2C	Grin2c	ENSMUSG00000020734	1649.66	-0.186846	-1.13827	0.027303	0.269264	1459.58	1579.67	1590.37	1808.03	1644.17	1816.14
RPL34	Rpl34	ENSMUSG00000062006	2013.68	-0.219466	-1.1643	0.0274303	0.26992	1715.76	2110.44	1758	1959.73	2206.72	2331.41
MPP3	Mpp3	ENSMUSG00000052373	1302.31	-0.218425	-1.16346	0.0274345	0.26992	1173.7	1164.16	1273.45	1301.87	1320.51	1580.15
UBL4A	Ubl4a	ENSMUSG00000015290	1688.05	-0.181588	-1.13413	0.0274582	0.26992	1609.28	1644.26	1493.25	1717.01	1820.41	1844.08
PAMR1	Pamr1	ENSMUSG00000027188	847.891	-0.22661	-1.17008	0.0274586	0.26992	710.485	783.642	850.42	927.624	871.58	943.597
DNAJC21	Dnajc21	ENSMUSG00000044224	556.834	-0.259718	-1.19724	0.0275023	0.270103	556.434	520.792	443.845	610.868	609.524	599.543
MEF2C	Mef2c	ENSMUSG00000005583	14723.1	0.181692	1.13421	0.0275306	0.270103	15860.3	15579.2	15505.2	15554.1	13469	12371.1
SCN7A	Scn7a	ENSMUSG00000034810	118.809	0.450264	1.36629	0.0275672	0.270189	140.395	136.58	134.836	102.498	95.218	103.329
CAMK1D	Camk1d	ENSMUSG00000039145	4454	0.167082	1.12279	0.0275821	0.270189	4905.14	4464.09	4765.35	4461.96	3939.49	4187.98
ARL2	Arl2	ENSMUSG00000024944	1244.88	-0.240514	-1.18141	0.0275929	0.270189	1086.55	1095.23	1242.15	1209.42	1273.13	1562.79
NEFL	Nefl	ENSMUSG00000022055	13351.2	-0.174545	-1.12861	0.0277585	0.271361	12446.1	13345.6	11841.4	14433	15209.5	12831.7
FGFR1OP	Fgfr1op	ENSMUSG00000069135	522	0.28111	1.21513	0.0277599	0.271361	612.427	491.79	614.065	494.844	424.964	493.909
SELENBP1	Selenbp1	ENSMUSG00000068874	244.925	0.424568	1.34217	0.0277715	0.271361	273.862	367.289	204.339	221.333	191	211.727
NPHP3	Nphp3	ENSMUSG00000032558	360.432	0.402353	1.32166	0.0277841	0.271361	293.359	416.369	523.473	284.16	287.438	357.79
LIN37	Lin37	ENSMUSG00000036845	458.326	-0.282692	-1.21646	0.0278176	0.271513	431.92	446.019	363.577	458.107	521.816	528.518
PTGER3	Ptger3	ENSMUSG00000040016	147.186	0.425653	1.34318	0.0278617	0.271564	178.226	150.841	176.901	141.797	117.079	118.27
GNA13	Gna13	ENSMUSG00000020611	1897.84	0.167086	1.12279	0.0278703	0.271564	2018.9	1948.55	2055.52	1791.61	1758.26	1814.19
JADE1	Jade1	ENSMUSG00000025764	1475.59	0.19851	1.14751	0.0278766	0.271564	1717.37	1453.18	1560.22	1417.05	1388.74	1316.98
WDR77	Wdr77	ENSMUSG00000000561	1582.48	0.202675	1.15083	0.0279308	0.271902	1765.22	1642.95	1670.41	1637.77	1417.96	1360.57
EBF3	Ebf3	ENSMUSG00000010476	204.226	0.433857	1.35084	0.0279471	0.271902	216.145	182.397	305.334	187.884	169.607	163.99
EPHA10	Epha10	ENSMUSG00000028876	1984.24	0.198481	1.14749	0.0279924	0.272127	2232.52	2080.11	2049.4	1892.92	1648.34	2002.11
MRPL36	Mrpl36	ENSMUSG00000021607	478.433	-0.288714	-1.22155	0.0280316	0.272127	431.743	472.745	387.876	472.64	596.94	508.655
PPP2R2D	Ppp2r2d	ENSMUSG00000041769	1422.06	0.212953	1.15906	0.0280526	0.272127	1417.07	1441.81	1721.04	1379.2	1310.55	1262.7
LZTS2	Lzts2	ENSMUSG00000035342	1206.3	-0.207333	-1.15455	0.0280622	0.272127	1123.31	1129.47	1106.86	1174.66	1287.83	1415.64
HIC1	Hic1	ENSMUSG00000043099	123.605	-0.565859	-1.48027	0.0280741	0.272127	139.962	92.4502	66.6771	121.664	160.118	160.761
UBL3	Ubl3	ENSMUSG00000001687	3950.94	-0.160656	-1.11779	0.028078	0.272127	3738.17	3798.54	3656.05	3996.18	4463.14	4053.59
PRPF39	Prpf39	ENSMUSG00000035597	1340.32	0.180937	1.13362	0.0281122	0.27218	1415.12	1406.88	1450.58	1290.47	1217.84	1261.04
APOE	Apoe	ENSMUSG00000002985	35747.6	0.16259	1.11929	0.0281461	0.27218	39277.4	34026	39974.8	33006.7	34699.6	33501.3
SPEF1	Spef1	ENSMUSG00000027329	272.624	-0.341884	-1.26741	0.0281553	0.27218	257.365	251.298	213.59	264.014	325.761	323.714
SLF1	Slf1	ENSMUSG00000021597	426.188	0.369455	1.29186	0.0281876	0.272318	515.718	443.596	478.191	449.84	404.517	265.264
COMMD7	Commd7	ENSMUSG00000056941	651.69	-0.250609	-1.18971	0.0282204	0.272332	576.35	663.319	547.527	673.654	686.096	763.193
SMOC1	Smoc1	ENSMUSG00000021136	524.664	0.248004	1.18756	0.0282249	0.272332	560.016	551.125	597.688	450.359	487.697	501.098
MBNL1	Mbnl1	ENSMUSG00000027763	2209.56	0.193684	1.14368	0.0282697	0.27259	2285.47	2461.47	2323.81	2245.53	2090.45	1850.64
SLC24A5	Slc24a5	ENSMUSG00000035183	49.1728	0.71938	1.64647	0.028291	0.272623	72.8532	52.5406	57.6468	38.4584	44.0469	29.4911
MVD	Mvd	ENSMUSG00000006517	742.985	-0.246253	-1.18612	0.0283117	0.272649	690.618	759.997	589.521	814.296	820	783.478
TTC27	Ttc27	ENSMUSG00000024078	437.087	-0.255933	-1.19411	0.0283461	0.272806	395.988	402.537	396.63	480.668	480.705	465.996
ACE2	Ace2	ENSMUSG00000015405	67.4901	-0.62414	-1.54129	0.0283872	0.27287	49.4087	68.0153	42.0692	75.9839	88.8231	80.6402
RRP8	Rrp8	ENSMUSG00000030888	264.47	-0.371878	-1.29404	0.0284024	0.27287	195.797	263.124	233.625	307.254	247.718	339.304
PACSIN2	Pacsin2	ENSMUSG00000016664	1970.75	-0.179299	-1.13233	0.0284337	0.27287	1937.16	1836.98	1770.86	1994.9	2222.73	2061.89
MYBPC3	Mybpc3	ENSMUSG00000002100	57.5711	1.0272	2.03806	0.0284694	0.27287	37.8691	34.2635	159.392	28.9056	44.0183	40.9783
UBA6	Uba6	ENSMUSG00000035898	657.509	-0.283133	-1.21683	0.0284753	0.27287	654.995	628.665	495.999	797.988	728.791	638.616
NUDT11	Nudt11	ENSMUSG00000073295	999.711	0.244693	1.18484	0.0284872	0.27287	1081.16	1059.56	1109.11	1045.69	927.847	774.897
ZZEF1	Zzef1	ENSMUSG00000055670	3169.28	0.174135	1.12829	0.0284921	0.27287	3255.82	3297.64	3527.28	3227.83	2857.86	2849.27
POLR2D	Polr2d	ENSMUSG00000024258	413.744	-0.267149	-1.20343	0.0284967	0.27287	396.149	378.997	351.655	442.1	458.751	454.811
BSG	Bsg	ENSMUSG00000023175	12319.2	-0.1639	-1.12031	0.0285555	0.273161	12065.8	11897.5	10897.8	12547.5	14084.7	12422.2
EIF3F	Eif3f	ENSMUSG00000031029	2776.41	0.233606	1.17577	0.0285677	0.273161	3056.1	2812.5	3131.32	2716.3	2866.31	2075.95
OAZ1	Oaz1	ENSMUSG00000035242	3669.01	-0.171752	-1.12643	0.0285934	0.273161	3362.14	3392.93	3598.94	3724.89	3708.72	4226.41
PVALB	Pvalb	ENSMUSG00000005716	676.596	-0.314703	-1.24376	0.0285992	0.273161	505.64	608.205	695.974	639.627	705.365	904.767
SCRT1	Scrt1	ENSMUSG00000048385	4391.32	-0.141264	-1.10287	0.0286276	0.27326	4159.09	4200.21	4170.3	4564.25	4629.51	4624.57
C4orf48	Gm1673	ENSMUSG00000070858	447.291	-0.273105	-1.20841	0.0287157	0.27388	375.036	452.616	388.735	470.789	483.434	513.139
BAX	Bax	ENSMUSG00000003873	777.915	-0.284215	-1.21775	0.0287334	0.27388	650.769	785.36	669.561	747.177	786.672	1027.95
KCNA5	Kcna5	ENSMUSG00000045534	176.15	0.423367	1.34105	0.0287467	0.27388	176.433	210.278	219.025	149.052	122.029	180.084
FAF1	Faf1	ENSMUSG00000010517	846.716	0.316342	1.24517	0.0287918	0.273971	879.559	836.255	1098.52	843.351	845.81	576.799
KEAP1	Keap1	ENSMUSG00000003308	2371.38	0.18709	1.13847	0.0287924	0.273971	2511.11	2603.08	2459.74	2338.06	2332.82	1983.44
ANKRD50	Ankrd50	ENSMUSG00000044864	2713.56	0.224349	1.16825	0.0288193	0.274035	2864.34	2807.47	3097.78	2533.19	2874.47	2104.12
ANKRD17	Ankrd17	ENSMUSG00000055204	5792.32	0.181653	1.13418	0.0288532	0.274035	6280.3	5868.91	6318.54	5989.04	5422.09	4875.02
AVEN	Aven	ENSMUSG00000003604	203.909	-0.370638	-1.29292	0.0288922	0.274232	156.845	177.001	199.685	215.614	247.96	226.352
ZNF266	Zfp266	ENSMUSG00000060510	1111.59	0.241742	1.18242	0.028923	0.274353	1239.45	1100.58	1271.77	1182.25	917.143	958.353
RGL2	Rgl2	ENSMUSG00000041354	1650.22	-0.253745	-1.1923	0.0290074	0.274488	1468.24	1487.44	1561.21	1512.1	1685.11	2187.23
IRF7	Irf7	ENSMUSG00000025498	97.1463	0.724783	1.65265	0.0290111	0.274488	89.9635	69.3992	203.304	66.9328	86.0044	67.2732
KIF3C	Kif3c	ENSMUSG00000020668	9739.9	0.203239	1.15128	0.0290186	0.274488	10566.8	10027.3	10676.6	10081.4	9481.85	7605.41
COL27A1	Col27a1	ENSMUSG00000045672	311.742	-0.464176	-1.37953	0.0290298	0.274488	213.203	222.548	349.851	326.232	274.302	484.312
WARS2	Wars2	ENSMUSG00000004233	251.072	0.358611	1.28219	0.0290299	0.274488	337.123	239.44	270.475	228.206	210.574	220.615
USP18	Usp18	ENSMUSG00000030107	43.8197	0.888247	1.85093	0.029046	0.274488	51.746	28.5689	90.2115	26.2979	32.9246	33.1693
ZNF704	Zfp704	ENSMUSG00000040209	3477.82	0.189884	1.14067	0.0291259	0.275072	3803.94	3427.59	3885.81	3602.03	3126.25	3021.27
SCRG1	Scrg1	ENSMUSG00000031610	374.445	-0.314913	-1.24394	0.0291928	0.275382	330.772	372.893	298.795	365.92	404.283	474.006
MGP	Mgp	ENSMUSG00000030218	770.153	0.330955	1.25785	0.0292009	0.275382	672.13	807.027	1095.3	646.312	618.71	781.441
TEK	Tek	ENSMUSG00000006386	446.979	-0.294807	-1.22672	0.0292132	0.275382	396.072	411.568	395.32	550.145	520.56	408.21
MAPK1	Mapk1	ENSMUSG00000063358	16225.5	0.161509	1.11846	0.0292583	0.275542	17416.5	16679.5	17299.9	16768.4	14994.8	14193.8
DCTN3	Dctn3	ENSMUSG00000028447	1780.22	-0.195571	-1.14518	0.0292666	0.275542	1629.62	1828.13	1522.89	1847.75	1860.44	1992.5
PLCD4	Plcd4	ENSMUSG00000026173	536.461	-0.301053	-1.23204	0.0293499	0.276155	490.78	519.114	431.492	479.497	631.803	666.078
DDX50	Ddx50	ENSMUSG00000020076	1726.6	0.217418	1.16265	0.0293963	0.276217	1717.43	1780.83	2068.54	1575.32	1763.26	1454.24
RGS10	Rgs10	ENSMUSG00000030844	462.446	-0.294746	-1.22667	0.0294406	0.276217	362.54	442	442.298	460.423	486.368	581.044
PURA	Pura	ENSMUSG00000043991	2582.67	0.197408	1.14664	0.0294674	0.276217	2755.46	2577.49	2940.73	2669.79	2361.34	2191.17
THSD7B	Thsd7b	ENSMUSG00000042581	323.463	0.32561	1.25319	0.0294708	0.276217	356.724	319.589	402.864	327.549	274.663	259.39
MAB21L1	Mab21l1	ENSMUSG00000056947	102.909	0.542301	1.45629	0.0294712	0.276217	113.358	103.69	149.19	93.1979	62.6029	95.4163
RAPGEF2	Rapgef2	ENSMUSG00000062232	4611.31	0.17609	1.12982	0.0295024	0.276217	4910.71	4911.7	4853.68	4818.77	4177.81	3995.19
MKKS	Mkks	ENSMUSG00000027274	458.055	-0.328462	-1.25567	0.0295205	0.276217	446.233	461.996	309.878	512.078	555.451	462.691
ARSA	Arsa	ENSMUSG00000022620	1025.85	-0.211124	-1.15759	0.0297206	0.277622	923.639	1012.08	917.448	1017.65	1104.69	1179.6
IGFBP4	Igfbp4	ENSMUSG00000017493	1767.52	-0.200157	-1.14882	0.0297352	0.277622	1714.35	1685.83	1534.2	1871.31	2074.12	1725.31
JAKMIP2	Jakmip2	ENSMUSG00000024502	1615.62	0.235919	1.17766	0.0297364	0.277622	1602.18	1556.25	2086.08	1493.91	1422.2	1533.09
SACS	Sacs	ENSMUSG00000048279	3753.22	0.203272	1.15131	0.0297439	0.277622	3901.07	4123.38	4024.74	4027.97	3353.18	3088.97
VPS33A	Vps33a	ENSMUSG00000029434	3566.16	0.156433	1.11453	0.0297675	0.277671	3770.13	3698.31	3808.78	3565.71	3334.95	3219.12
SLC7A5	Slc7a5	ENSMUSG00000040010	2390.12	0.222973	1.16714	0.0298078	0.277876	2145.29	2854.82	2724.71	2126.51	2146.47	2342.93
USP3	Usp3	ENSMUSG00000032376	662.014	0.296423	1.2281	0.0298929	0.278196	826.232	570.826	792.846	631.11	542.931	608.143
CLVS2	Clvs2	ENSMUSG00000019785	772.437	0.229593	1.1725	0.029893	0.278196	919.984	750.266	831.403	712.115	703.547	717.307
NEUROD1	Neurod1	ENSMUSG00000034701	374.848	0.388327	1.30887	0.0298972	0.278196	339.531	357.525	576.713	319.944	348.076	307.299
PARN	Parn	ENSMUSG00000022685	766.037	0.233038	1.17531	0.0299561	0.278573	821.244	754.301	907.055	671.446	692.837	749.338
MDN1	Mdn1	ENSMUSG00000058006	2710.03	-0.207521	-1.1547	0.0300133	0.278763	2653.61	2497.58	2392.73	2486.98	3151.97	3077.29
ATP6V0B	Atp6v0b	ENSMUSG00000033379	4832.98	-0.178511	-1.13172	0.0300495	0.27877	4376.1	4936.53	4292.46	4830.12	5016.76	5545.9
NSMF	Nsmf	ENSMUSG00000006476	15844.6	-0.146485	-1.10687	0.0300676	0.27877	14843	15522.5	14757.6	15740.4	16566	17637.9
TCF12	Tcf12	ENSMUSG00000032228	1636.6	0.199296	1.14814	0.0300692	0.27877	1694.65	1648.91	1902.67	1652.8	1473.34	1447.24
HSPA4L	Hspa4l	ENSMUSG00000025757	5599.86	-0.166718	-1.1225	0.0301024	0.278907	5680.78	5302.16	4848.83	6011.51	6079.79	5676.1
RNF123	Rnf123	ENSMUSG00000041528	2551.09	-0.159682	-1.11704	0.0301481	0.27904	2437.79	2306.37	2485.14	2647.72	2668.14	2761.4
LYSMD1	Lysmd1	ENSMUSG00000053769	627.797	-0.238597	-1.17984	0.0301536	0.27904	571.427	593.821	563.099	671.854	624.412	742.171
TRIM2	Trim2	ENSMUSG00000027993	8178.87	0.152763	1.1117	0.0302394	0.279664	8690.37	8470.17	8672.24	8305.34	7659.11	7275.99
TCEAL6	Tceal6	ENSMUSG00000031409	1323.12	-0.219492	-1.16432	0.0302978	0.279735	1156.21	1282.81	1229.08	1305.64	1342.44	1622.55
STARD13	Stard13	ENSMUSG00000016128	431.17	0.29933	1.23057	0.0303313	0.279735	526.808	453.715	446.301	449.424	339.777	370.996
C4orf3	1810037I17Rik	ENSMUSG00000054091	560.043	-0.267253	-1.20351	0.0303443	0.279735	484.069	561.454	480.637	534.611	655.261	644.225
PPARD	Ppard	ENSMUSG00000002250	944.047	-0.212623	-1.15879	0.0303453	0.279735	945.028	874.485	804.819	985.553	998.091	1056.3
KDM5A	Kdm5a	ENSMUSG00000030180	1485.88	0.202835	1.15096	0.030363	0.279735	1490.32	1495.86	1783.91	1422.36	1364.05	1358.77
C9orf78	BC005624	ENSMUSG00000026851	1746.75	-0.189362	-1.14026	0.0303638	0.279735	1559.41	1640.38	1697.1	1702.35	1891.85	1989.39
PPP1R3F	Ppp1r3f	ENSMUSG00000039556	712.867	0.264002	1.2008	0.0303985	0.279769	750.324	726.396	856.943	705.337	545.781	692.423
DUBR	Dubr	ENSMUSG00000022639	254.532	-0.330601	-1.25754	0.0304823	0.280333	221.564	232.991	221.573	264.341	319.274	267.452
FBXO10	Fbxo10	ENSMUSG00000048232	1867.81	0.167478	1.12309	0.0304967	0.280333	2056.02	1956.46	1915.9	1797.86	1731.26	1749.35
CPNE7	Cpne7	ENSMUSG00000034796	4037.29	0.158868	1.11641	0.030559	0.280736	4338.16	4119.13	4320.27	3574.86	3851.51	4019.81
WASL	Wasl	ENSMUSG00000029684	3672	0.163123	1.11971	0.0306803	0.281679	3739.79	3940.02	3956.06	3697.87	3443.88	3254.36
PTPN5	Ptpn5	ENSMUSG00000030854	7147.79	-0.18102	-1.13369	0.0307257	0.281925	7039.27	7119.53	5942.52	7458.63	8090.04	7236.73
LIN54	Lin54	ENSMUSG00000035310	340.013	0.30708	1.2372	0.030747	0.28195	348.087	371.26	407.218	339.832	304.06	269.618
C5orf24	B230219D22Rik	ENSMUSG00000045767	3626.77	0.173932	1.12813	0.0307864	0.282141	3883.11	3760.47	3888.16	3590.54	3573.69	3064.62
SH3BP5L	Sh3bp5l	ENSMUSG00000013646	1866.6	-0.172119	-1.12671	0.0309938	0.283527	1827.18	1774.55	1664.8	1935.38	1947.93	2049.76
GNG5	Gng5	ENSMUSG00000068523	284.089	-0.322639	-1.25062	0.0310761	0.283939	253.838	278.408	226.21	286.996	320.438	338.646
ARGLU1	Arglu1	ENSMUSG00000040459	3868.19	0.190175	1.1409	0.0310935	0.283939	3831.87	3839.6	4696.91	3613.05	3510.91	3716.82
CYBRD1	Cybrd1	ENSMUSG00000027015	141.409	0.436142	1.35298	0.0311954	0.284489	155.057	138.237	194.133	124.686	120.035	116.307
TBCB	Tbcb	ENSMUSG00000006095	1558.3	-0.198962	-1.14787	0.0312867	0.285002	1439.86	1415.43	1497.12	1484.15	1806.84	1706.37
BRAF	Braf	ENSMUSG00000002413	3867.3	0.167759	1.12331	0.0313183	0.285072	4236.77	3873.42	4163.47	3911.63	3602.4	3416.11
ZNF665	Zfp160	ENSMUSG00000067942	457.972	0.259398	1.19698	0.031332	0.285072	509.333	489.82	498.864	410.058	385.009	454.748
METTL8	Mettl8	ENSMUSG00000041975	327.89	0.292043	1.22437	0.0313609	0.285164	359.334	351.531	372.38	289.504	273.058	321.535
ZCCHC7	Zcchc7	ENSMUSG00000035649	1966.74	0.237935	1.1793	0.0314045	0.285389	2076.91	1794.8	2514.28	1858.66	1666.48	1889.34
HSD17B8	H2-Ke6	ENSMUSG00000073422	485.497	-0.271282	-1.20688	0.0314627	0.285656	473.54	412.117	432.425	508.111	600.182	486.606
LAMC2	Lamc2	ENSMUSG00000026479	362.619	0.365008	1.28789	0.0314715	0.285656	534.302	332.05	360.023	296.578	307.632	345.128
C14orf93	4931414P19Rik	ENSMUSG00000022179	102.448	-0.640743	-1.55913	0.0316969	0.287115	78.6928	61.2032	98.9356	70.8257	137.73	167.299
SEC61A1	Sec61a1	ENSMUSG00000030082	2139.85	-0.188608	-1.13966	0.0317185	0.287115	2051.62	2152.72	1797.83	2255.33	2192.01	2389.59
TRMT2A	Trmt2a	ENSMUSG00000022721	1124.08	-0.202793	-1.15092	0.031727	0.287115	1026.97	1127.4	982.421	1153.45	1277.62	1176.64
TIAM1	Tiam1	ENSMUSG00000002489	3894.95	0.164901	1.12109	0.0317642	0.287115	3946.67	3965.71	4438.32	3834.53	3651.41	3533.04
ATR	Atr	ENSMUSG00000032409	533.227	0.270342	1.20609	0.0317648	0.287115	564.204	572.386	610.612	561.787	462.708	427.666
ATP6V1F	Atp6v1f	ENSMUSG00000004285	1829.69	-0.193336	-1.1434	0.0317793	0.287115	1649.1	1772.3	1701.55	1812.39	1873.23	2169.55
RBAK	Rbak	ENSMUSG00000061898	387.424	0.314859	1.24389	0.0318202	0.287176	392.993	433.559	461.551	412.631	328.097	295.711
PPP4C	Ppp4c	ENSMUSG00000030697	721.98	-0.219275	-1.16415	0.0318285	0.287176	669.167	705.062	627.985	743.674	801.281	784.712
CCBE1	Ccbe1	ENSMUSG00000046318	207.982	0.378761	1.30023	0.031874	0.287225	263.036	195.179	246.333	203.724	169.475	170.143
CTSD	Ctsd	ENSMUSG00000007891	8925.3	-0.161289	-1.11829	0.0318752	0.287225	8387.1	9032.31	7862.41	8880.04	9854.58	9535.39
WDR83OS	Wdr83os	ENSMUSG00000059355	630.459	-0.241357	-1.1821	0.0318907	0.287225	575.017	616.124	543.368	619.011	697.65	731.583
TULP4	Tulp4	ENSMUSG00000034377	7826.89	0.145393	1.10603	0.0320074	0.287813	7999.57	8437.83	8224.12	7534.27	7737.82	7027.73
BICD2	Bicd2	ENSMUSG00000037933	3500.61	-0.154021	-1.11267	0.0320129	0.287813	3413.32	3377.84	3150.74	3767.83	3730	3563.95
ZNF280C	Zfp280c	ENSMUSG00000036916	697.426	0.237334	1.17881	0.0320782	0.288219	711.977	767.684	783.272	710.64	579.262	631.722
EPHA8	Epha8	ENSMUSG00000028661	664.301	0.256375	1.19447	0.0320962	0.288219	626.528	721.714	821.186	607.166	571.805	637.41
INO80E	Ino80e	ENSMUSG00000030689	976.522	-0.240149	-1.18111	0.0321615	0.288634	1005.14	893.169	788.854	974.627	1029.32	1168.02
MECOM	Mecom	ENSMUSG00000027684	87.7515	0.609578	1.52581	0.0322168	0.288823	73.0539	97.9736	149.714	59.427	66.2636	80.0767
FRAS1	Fras1	ENSMUSG00000034687	1712.12	0.170818	1.1257	0.0322206	0.288823	1848.46	1806.78	1784.66	1695.09	1577.32	1560.4
PTPN1	Ptpn1	ENSMUSG00000027540	1789.92	-0.177637	-1.13103	0.0323067	0.289423	1629.37	1811.57	1599.79	1950.95	1886.93	1860.94
ZNF169	Zfp169	ENSMUSG00000050954	371.093	-0.365806	-1.2886	0.0323792	0.289863	388.564	304.224	281.088	365.143	360.314	527.223
TMEM109	Tmem109	ENSMUSG00000034659	1109.01	-0.213042	-1.15913	0.0324144	0.289863	1032.28	1115.38	935.398	1098.01	1224.55	1248.46
REEP3	Reep3	ENSMUSG00000019873	1504.62	-0.173185	-1.12755	0.0324253	0.289863	1409.55	1364.92	1467.72	1585.52	1627.77	1572.26
CAMSAP1	Camsap1	ENSMUSG00000026933	4134.65	0.211478	1.15787	0.0324463	0.289863	4897.28	4503.95	3911.32	4321.28	3700.9	3473.15
CERS6	Cers6	ENSMUSG00000027035	1713.88	0.178509	1.13171	0.0324934	0.289863	1842.62	1821.24	1794.69	1736.07	1562.93	1525.72
ACSS2	Acss2	ENSMUSG00000027605	1775.8	-0.204598	-1.15237	0.0325261	0.289863	1578.06	1861.28	1512.4	1860.83	1813.37	2028.86
DLGAP3	Dlgap3	ENSMUSG00000042388	10430.4	-0.140399	-1.10221	0.0325289	0.289863	10161.6	10200.1	9408.11	10976.7	11174.6	10660.9
EDN3	Edn3	ENSMUSG00000027524	148.111	-0.455384	-1.37115	0.0325395	0.289863	107.164	151.663	116.719	145.321	161.005	206.793
EXT2	Ext2	ENSMUSG00000027198	1106.03	0.20867	1.15562	0.0325549	0.289863	1156.63	1240.08	1161.66	1060.84	917.511	1099.45
NDUFB2	Ndufb2	ENSMUSG00000002416	1139.44	-0.285602	-1.21892	0.0325607	0.289863	980.976	1198.43	903.406	1076.11	1148.93	1528.78
MYL6	Myl6	ENSMUSG00000090841	6638.49	-0.153375	-1.11217	0.0325661	0.289863	6117.83	6735.03	6006.36	6725.21	7165.52	7080.98
DSC3	Dsc3	ENSMUSG00000059898	52.1559	0.704412	1.62948	0.0327302	0.291153	87.6838	59.1459	48.0799	34.4468	40.9415	42.6377
ZNF280D	Zfp280d	ENSMUSG00000038535	1136.77	0.230066	1.17289	0.0327747	0.291319	1263.96	1050.51	1366.55	1100.15	1060.22	979.253
SPOUT1	Spout1	ENSMUSG00000039660	986.416	-0.191688	-1.1421	0.0327994	0.291319	919.089	955.615	888.645	1039.97	1051.13	1064.05
MCTP2	Mctp2	ENSMUSG00000032776	82.7717	0.646876	1.56577	0.0328066	0.291319	99.541	60.0924	144.792	72.6535	58.782	60.769
SLCO2A1	Slco2a1	ENSMUSG00000032548	123.021	0.461138	1.37663	0.0329103	0.291468	168.846	143.598	115.859	108.554	99.7753	101.491
LTA4H	Lta4h	ENSMUSG00000015889	1128.16	0.213093	1.15917	0.032939	0.291468	1274.61	1106.55	1251.17	1088.28	1103.12	945.234
MAP3K10	Map3k10	ENSMUSG00000040390	5110.65	-0.150264	-1.10977	0.0329427	0.291468	4821	5141.96	4572.39	5389.16	5401.39	5337.97
RNPEP	Rnpep	ENSMUSG00000041926	972.926	-0.20504	-1.15272	0.0329685	0.291468	848.129	981.973	881.923	1006.33	1063.25	1055.96
DDX1	Ddx1	ENSMUSG00000037149	3625.15	0.270647	1.20635	0.0329925	0.291468	4068.04	3649.62	4170.09	3640.18	3802.34	2420.64
CAP1	Cap1	ENSMUSG00000028656	7073.14	-0.137247	-1.0998	0.0330006	0.291468	6749.42	6888.94	6573.41	7243.63	7340.06	7643.39
SDHAF2	Sdhaf2	ENSMUSG00000024668	929.544	-0.207775	-1.15491	0.0330046	0.291468	895.92	891.929	801.414	943.146	997.116	1047.74
TTC14	Ttc14	ENSMUSG00000027677	4019.89	-0.16136	-1.11834	0.033006	0.291468	3824.16	3874.45	3687.36	4537.2	3940.98	4255.2
GLP2R	Glp2r	ENSMUSG00000049928	116.83	0.459582	1.37514	0.0330156	0.291468	145.72	124.859	135.573	107.914	81.8891	105.025
LYST	Lyst	ENSMUSG00000019726	2643.52	0.187748	1.13898	0.0330745	0.291543	2593.79	3015.31	2834.78	2406.45	2703.32	2307.46
ERMARD	Ermard	ENSMUSG00000036552	638.977	0.2261	1.16967	0.0331093	0.291543	710.825	695.625	659.921	627.331	580.421	559.738
CUTC	Cutc	ENSMUSG00000025193	117.536	0.451749	1.3677	0.0331259	0.291543	127.538	123.69	156.015	95.2809	101.065	101.627
NDUFB11	Ndufb11	ENSMUSG00000031059	1819.79	-0.182656	-1.13497	0.0331347	0.291543	1707.29	1761.07	1646.99	1771.27	1968.72	2063.4
ZBTB49	Zbtb49	ENSMUSG00000029127	340.702	0.28646	1.21964	0.0331678	0.291543	394.711	335.518	392.846	313.626	300.866	306.647
ITGAM	Itgam	ENSMUSG00000030786	555.903	-0.274813	-1.20984	0.0331689	0.291543	498.128	574.493	437.377	572.852	677.33	575.235
HSPA2	Hspa2	ENSMUSG00000059970	1553.69	0.204334	1.15215	0.0331779	0.291543	1804.45	1597.16	1587.92	1564.06	1469.44	1299.13
CFDP1	Cfdp1	ENSMUSG00000031954	1168.39	-0.195824	-1.14538	0.0332575	0.291777	1026.24	1082.13	1159.19	1176.79	1267.93	1298.07
CNNM3	Cnnm3	ENSMUSG00000001138	1188	0.185195	1.13697	0.0332587	0.291777	1286.64	1224.4	1280.97	1068.5	1102.68	1164.79
RASL12	Rasl12	ENSMUSG00000041696	100.855	-0.54644	-1.46048	0.0332763	0.291777	63.5795	95.3184	87.2495	87.8896	128.934	142.158
SCAF8	Scaf8	ENSMUSG00000046201	1715.93	0.16841	1.12382	0.0332816	0.291777	1754.65	1827.6	1864.66	1628.16	1659.51	1560.97
INA	Ina	ENSMUSG00000034336	6234.34	-0.168837	-1.12415	0.0333422	0.29214	5972.52	6182.14	5454.61	6719.06	7010.69	6067.03
GYG1	Gyg	ENSMUSG00000019528	684.834	-0.238007	-1.17936	0.033392	0.292187	627.259	702.233	556.746	729.408	758.593	734.766
SLC6A6	Slc6a6	ENSMUSG00000030096	6184.5	0.167409	1.12304	0.0334427	0.292187	6967.78	5889.02	6770.37	6033.21	5819.55	5627.1
PYGO2	Pygo2	ENSMUSG00000047824	1379.71	-0.244194	-1.18443	0.033448	0.292187	1355.8	1360.61	1074.94	1479.16	1316.49	1691.26
CEP192	Cep192	ENSMUSG00000024542	349.706	0.353726	1.27786	0.0334545	0.292187	313.771	378.805	485.461	353.355	284.354	282.487
MMP16	Mmp16	ENSMUSG00000028226	740.713	0.222227	1.16653	0.0334564	0.292187	826.418	736.639	828.565	729.652	671.668	651.333
SUV39H1	Suv39h1	ENSMUSG00000039231	838.145	0.213164	1.15923	0.0334633	0.292187	952.713	871.371	875.985	806.146	716.822	805.835
ETS1	Ets1	ENSMUSG00000032035	393.772	-0.279997	-1.21419	0.0334892	0.292245	371.128	371.845	324.712	394.213	430.252	470.479
UBQLN4	Ubqln4	ENSMUSG00000008604	3033.3	-0.17648	-1.13012	0.033561	0.292535	2780.26	2939.02	2825.4	2922.3	3222.72	3510.11
CABIN1	Cabin1	ENSMUSG00000020196	3851.4	0.199148	1.14802	0.0336483	0.292982	4322.04	3806.46	4220.9	4073.3	3187.23	3498.48
RPL9	Rpl9	ENSMUSG00000047215	3467.58	-0.201833	-1.15016	0.033651	0.292982	3256.54	3411.53	3009.61	3474.89	3385.51	4267.39
GNA12	Gna12	ENSMUSG00000000149	4285.71	-0.188801	-1.13982	0.0336981	0.293224	4124	4152.3	3740.41	4418.01	5139.83	4139.71
ACTN4	Actn4	ENSMUSG00000054808	4648.41	-0.154572	-1.11309	0.033776	0.293603	4405.67	4685.18	4109.66	4945.61	4814.41	4929.92
PHTF2	Phtf2	ENSMUSG00000039987	577.037	0.230996	1.17364	0.0337965	0.293603	641.775	612.749	614.186	566.935	518.032	508.546
SLC13A3	Slc13a3	ENSMUSG00000018459	654.949	-0.258757	-1.19645	0.0338269	0.293603	515.022	690.859	584.051	713.817	751.995	673.95
GLRX3	Glrx3	ENSMUSG00000031068	1533.04	-0.189179	-1.14011	0.0338307	0.293603	1432.49	1543.02	1323.63	1548.41	1697.52	1653.2
TGFBRAP1	Tgfbrap1	ENSMUSG00000070939	2247.77	0.169637	1.12478	0.0338385	0.293603	2350.96	2339.2	2448.55	2279.26	2020.7	2047.95
DCAF17	Dcaf17	ENSMUSG00000041966	522.323	0.246416	1.18626	0.0338803	0.293797	573.749	534.105	592.852	500.088	436.945	496.198
RSL24D1	Rsl24d1	ENSMUSG00000032215	824.093	-0.210983	-1.15748	0.0339604	0.294184	704.314	768.739	818.833	883.586	870.888	898.197
SELENON	Selenon	ENSMUSG00000050989	738.719	-0.230334	-1.17311	0.03397	0.294184	648.661	749.223	643.21	784.957	748.501	857.759
DBNL	Dbnl	ENSMUSG00000020476	1943.06	-0.168146	-1.12361	0.0339831	0.294184	1855.06	1859.15	1775.74	1954.18	2049.65	2164.58
NUDT8	Nudt8	ENSMUSG00000110949	163.243	0.397875	1.31757	0.0340311	0.294431	169.287	197.915	190.106	140.591	121.499	160.062
RORA	Rora	ENSMUSG00000032238	2997.44	0.202649	1.15081	0.0340651	0.29453	3214.75	2923.69	3481.37	3100.01	2786.89	2477.92
FIRRE	Firre	ENSMUSG00000085396	2790.73	-0.252596	-1.19135	0.0340814	0.29453	2522.87	2599.22	2518.88	2661.87	2608.83	3832.68
CDADC1	Cdadc1	ENSMUSG00000021982	1246.98	-0.182096	-1.13453	0.0341391	0.294861	1137.31	1237.73	1130.76	1317.23	1341.87	1316.98
ATM	Atm	ENSMUSG00000034218	696.538	0.335483	1.2618	0.0342056	0.29517	627.538	1055.95	654.657	640.552	580.068	620.457
UTRN	Utrn	ENSMUSG00000019820	2149.88	-0.162795	-1.11945	0.0342305	0.29517	2009.01	1951.93	2124.94	2197.99	2311.02	2304.41
TEAD2	Tead2	ENSMUSG00000030796	95.0763	-0.504063	-1.4182	0.0342333	0.29517	81.4555	78.87	75.4196	125.015	89.689	120.009
SEMA3F	Sema3f	ENSMUSG00000034684	630.824	0.22409	1.16804	0.0342623	0.295252	656.261	694.75	687.937	608.494	592.159	545.343
C1orf198	2310022B05Rik	ENSMUSG00000031983	2432.36	0.169573	1.12473	0.0342945	0.295362	2632.45	2392.2	2699.38	2267.99	2394.16	2208
ASPDH	Aspdh	ENSMUSG00000038704	59.4427	-0.649598	-1.56873	0.034335	0.295542	35.7279	47.2039	56.2406	57.3473	82.4821	77.6544
ANP32B	Anp32b	ENSMUSG00000028333	925.406	-0.200233	-1.14888	0.0343748	0.295717	839.934	919.749	824.731	961.802	1017.48	988.734
BBS2	Bbs2	ENSMUSG00000031755	830.325	0.225594	1.16926	0.0344686	0.296356	836.182	883.998	963.746	799.532	809.731	688.76
EMC8	Emc8	ENSMUSG00000031819	2076.39	0.28778	1.22076	0.0345217	0.296541	2603.64	2124.84	2116.02	2295.91	1910.2	1407.7
OPA3	Opa3	ENSMUSG00000052214	1498.36	-0.18838	-1.13948	0.0345293	0.296541	1397.62	1486.07	1319.17	1486.79	1611.77	1688.77
SAP130	Sap130	ENSMUSG00000024260	1675.29	0.198936	1.14785	0.0345544	0.296571	1711.05	1773.07	1886.92	1690.4	1609.82	1380.46
ICA1L	Ica1l	ENSMUSG00000026018	964.431	0.202493	1.15068	0.0345719	0.296571	1095.04	1019.99	980.726	913.423	934.248	843.166
RXFP3	Rxfp3	ENSMUSG00000060735	132.806	0.447866	1.36402	0.0347968	0.298115	164.667	147.063	147.634	126.95	123.783	86.7413
GBE1	Gbe1	ENSMUSG00000022707	331.077	0.321593	1.24971	0.0348092	0.298115	354.985	370.512	375.167	275.643	358.2	251.957
DISP1	Disp1	ENSMUSG00000030768	252.825	0.345657	1.27073	0.0348109	0.298115	330.461	249.911	268.954	203.151	216.865	247.61
BRPF3	Brpf3	ENSMUSG00000063952	1410.46	0.199256	1.14811	0.0349358	0.298722	1481.76	1476.9	1562.07	1450.49	1309.27	1182.27
VAPA	Vapa	ENSMUSG00000024091	2336.02	-0.199453	-1.14826	0.0349501	0.298722	2059.56	2358.61	2108.38	2219.11	2513.62	2756.87
CCDC155	Ccdc155	ENSMUSG00000038292	55.9262	-0.622156	-1.53917	0.0349665	0.298722	48.7467	42.9766	40.2859	64.4898	73.9977	65.0605
TSC1	Tsc1	ENSMUSG00000026812	3004.21	0.16139	1.11836	0.0349857	0.298722	3190.27	3028.67	3296.96	2976.21	2672.77	2860.37
EIF2B3	Eif2b3	ENSMUSG00000028683	371.944	0.263378	1.20029	0.0351194	0.299572	407.908	415.56	394.185	327.439	342.028	344.542
ANK2	Ank2	ENSMUSG00000032826	27178	0.141021	1.10269	0.0351824	0.299941	28386.8	27789.9	29338	27596.7	24813.7	25142.7
ATP6V0A2	Atp6v0a2	ENSMUSG00000038023	2620.56	-0.165147	-1.12128	0.0352363	0.300232	2378.2	2649.03	2386.24	2728.94	2694.7	2886.26
CCNG1	Ccng1	ENSMUSG00000020326	1396.3	-0.204845	-1.15256	0.0352936	0.300431	1251.16	1428.9	1211.15	1562.81	1559.04	1364.74
RAB40B	Rab40b	ENSMUSG00000025170	703.897	0.209292	1.15612	0.0352993	0.300431	756.891	747.112	760.233	631.536	679.112	648.495
PAX5	Pax5	ENSMUSG00000014030	46.6638	0.784222	1.72216	0.0354026	0.300972	48.5325	72.6539	55.4859	26.9323	23.32	53.0583
CHTOP	Chtop	ENSMUSG00000001017	3151.56	-0.165278	-1.12138	0.0354611	0.301123	2922.2	3178.28	2815.32	3285.72	3192.49	3515.35
TNNT1	Tnnt1	ENSMUSG00000064179	181.973	-0.35768	-1.28136	0.0354628	0.301123	159.193	165.365	154.318	201.379	194.425	217.155
PIK3C2B	Pik3c2b	ENSMUSG00000026447	1144.49	-0.228248	-1.17141	0.0354846	0.301123	1007.83	1173.64	981.82	1209.97	1107.14	1386.52
CPPED1	Cpped1	ENSMUSG00000065979	1103.07	0.188435	1.13953	0.0354999	0.301123	1124.4	1188.55	1211.79	1083.74	1001.6	1008.32
PAPPA2	Pappa2	ENSMUSG00000073530	128.287	0.572441	1.48704	0.0355926	0.301741	229.496	142.008	91.3729	101.535	108.554	96.7562
TAX1BP3	Tax1bp3	ENSMUSG00000040158	227.246	-0.339021	-1.2649	0.0356171	0.30178	198.641	193.636	209.488	222.241	259.69	279.776
ANKEF1	Ankef1	ENSMUSG00000074771	35.0794	0.808532	1.75143	0.0356894	0.302224	41.5338	41.9212	50.428	20.5266	34.0929	21.9739
GLI1	Gli1	ENSMUSG00000025407	160.107	0.459605	1.37517	0.0357278	0.30238	185.841	183.418	186.526	127.771	95.8012	181.285
DGKH	Dgkh	ENSMUSG00000034731	4171.5	0.193535	1.14356	0.0357595	0.302465	4720.28	4249.66	4380.79	4466.63	3663.22	3548.45
TSFM	Tsfm	ENSMUSG00000040521	325.935	-0.302402	-1.2332	0.0357777	0.302465	256.068	300.393	319.844	333.64	352.759	392.905
ABCA5	Abca5	ENSMUSG00000018800	1554.15	0.218086	1.16319	0.0358115	0.302498	1657.04	1507.41	1847.15	1617.64	1379.76	1315.9
DDRGK1	Ddrgk1	ENSMUSG00000068290	1161.24	-0.239598	-1.18066	0.0358308	0.302498	1025.99	1159.58	1010.3	1117.15	1171.37	1483.05
DUSP19	Dusp19	ENSMUSG00000027001	267.901	-0.3178	-1.24643	0.0358416	0.302498	271.236	224.934	219.108	308.005	302.266	281.858
INCA1	Inca1	ENSMUSG00000057054	46.7575	0.70575	1.63099	0.0359446	0.30315	56.4922	60.4433	56.9665	45.969	25.7504	34.9235
SEC11C	Sec11c	ENSMUSG00000024516	1038.35	-0.197983	-1.14709	0.0359948	0.303284	937.551	973.996	989.432	1030.94	1195.62	1102.56
LMO7	Lmo7	ENSMUSG00000033060	2504.07	0.174636	1.12868	0.0360661	0.303716	2570.23	2686.28	2710.49	2445.4	2123.03	2488.96
CPEB4	Cpeb4	ENSMUSG00000020300	3196.03	0.191824	1.14221	0.0362563	0.305149	3665.58	3021.63	3534.23	3182.51	3049.2	2723.01
KCNH8	Kcnh8	ENSMUSG00000035580	36.3271	0.770692	1.70609	0.0362863	0.305232	49.1037	40.3594	47.7125	22.2878	30.4917	28.0074
CDHR1	Cdhr1	ENSMUSG00000021803	459.593	0.272579	1.20796	0.0363311	0.305381	446.391	484.052	577.843	398.27	415.079	435.926
C8orf33	1110038F14Rik	ENSMUSG00000063236	298.012	-0.318447	-1.24699	0.0363841	0.305381	222.594	291.857	282.074	318.629	313.235	359.684
PLA2G4A	Pla2g4a	ENSMUSG00000056220	137.184	-0.406421	-1.32539	0.0363847	0.305381	126.236	118.456	109.706	161.756	146.521	160.432
PTPRF	Ptprf	ENSMUSG00000033295	4632.81	0.197378	1.14661	0.0364156	0.305472	5019.98	4922.63	4903.49	5041.24	4089.87	3819.64
ACADL	Acadl	ENSMUSG00000026003	612.649	-0.224402	-1.16829	0.0364397	0.305505	548.34	581.546	565.835	614.588	684.823	680.762
LPO	Lpo	ENSMUSG00000009356	39.4152	-0.769879	-1.70513	0.0365079	0.305633	30.5865	32.3984	23.9297	57.9542	54.9933	36.6291
PTGES	Ptges	ENSMUSG00000050737	105.327	-0.511167	-1.4252	0.0365154	0.305633	96.4591	96.5688	68.2875	144.669	97.574	128.404
ERO1A	Ero1l	ENSMUSG00000021831	1345.25	0.185748	1.13741	0.0366763	0.306445	1395.66	1383.15	1514.79	1346.17	1219.58	1212.15
ACTA2	Acta2	ENSMUSG00000035783	435.134	-0.278791	-1.21318	0.0366936	0.306445	365.377	355.774	457.549	491.054	493.553	447.496
EPHB3	Ephb3	ENSMUSG00000005958	861.133	-0.264563	-1.20127	0.0367094	0.306445	882.221	820.086	645.21	892.768	860.382	1066.13
MEX3B	Mex3b	ENSMUSG00000057706	735.629	0.23471	1.17667	0.0367135	0.306445	759.105	832.306	793.42	650.193	768.124	610.624
CFAP54	Cfap54	ENSMUSG00000020014	275.535	0.357725	1.2814	0.036782	0.306679	363.102	263.812	302.117	200.441	242.079	281.66
INSIG2	Insig2	ENSMUSG00000003721	1273.66	0.183472	1.13561	0.0369007	0.307036	1423.74	1312.84	1326.43	1168.18	1261.83	1148.95
KDM4D	Kdm4d	ENSMUSG00000053914	45.5691	0.770193	1.7055	0.0369279	0.307036	55.1709	42.7148	74.3935	37.0713	21.0316	43.0324
PIGY	Pigyl	ENSMUSG00000010607	356.886	-0.286242	-1.21946	0.0369888	0.307036	312.796	363.829	288.957	388.213	374.263	413.26
RPL10A	Rpl10a	ENSMUSG00000037805	1601.7	-0.202902	-1.15101	0.0369901	0.307036	1574.75	1518.09	1375.34	1591.09	1628.7	1922.23
MAP1LC3A	Map1lc3a	ENSMUSG00000027602	3620.63	-0.187615	-1.13888	0.0370071	0.307036	3305.57	3794.03	3058.32	3662.6	3769.33	4133.95
SURF4	Surf4	ENSMUSG00000014867	2100.85	0.23365	1.17581	0.0370974	0.307559	2643.89	2151.36	2016.84	1840.74	2209.9	1742.37
CLCN5	Clcn5	ENSMUSG00000004317	693.786	0.229904	1.17276	0.0371371	0.307559	705.25	738.28	804.194	691.25	579.562	644.182
RRP9	Rrp9	ENSMUSG00000041506	515.084	-0.282913	-1.21665	0.0371653	0.307559	423.904	554.802	416.994	556.689	517.493	620.623
CCHCR1	Cchcr1	ENSMUSG00000040312	127.619	0.456197	1.37192	0.0372094	0.307559	154.342	160.719	127.431	87.6187	130.813	104.793
FNIP2	Fnip2	ENSMUSG00000061175	694.161	0.254024	1.19253	0.0372127	0.307559	799.164	667.921	796.345	671.245	685.334	544.956
CTSO	Ctso	ENSMUSG00000028015	792.956	0.229027	1.17204	0.0372612	0.307559	883.001	753.005	930.069	703.59	783.649	704.419
RCAN3	Rcan3	ENSMUSG00000059713	1792.08	0.192879	1.14304	0.0372712	0.307559	1906.24	1727.21	2100.5	1767.93	1672.17	1578.45
UBAP1L	Ubap1l	ENSMUSG00000086228	191.595	0.41467	1.33299	0.0372806	0.307559	209.837	171.787	275.805	164.878	142.801	184.46
COA3	Coa3	ENSMUSG00000017188	1148	-0.207593	-1.15476	0.0372883	0.307559	1057.88	1172.11	968.072	1145.21	1246.88	1297.85
TBC1D24	Tbc1d24	ENSMUSG00000036473	3809.2	0.154616	1.11312	0.0372914	0.307559	4051.68	3971.8	4014.91	3853.19	3590.13	3373.51
DNAJC10	Dnajc10	ENSMUSG00000027006	2043.39	0.182311	1.1347	0.0372934	0.307559	1943.81	2269.79	2302.7	1966.22	1935.22	1842.6
FAM192A	Fam192a	ENSMUSG00000031774	1112.64	-0.192698	-1.1429	0.0374323	0.308369	987.3	1080.44	1047.22	1127.13	1272.09	1161.64
RPL27A	Rpl27a	ENSMUSG00000046364	1582.22	-0.191015	-1.14157	0.037454	0.30838	1388.57	1637.97	1407.2	1659.6	1776.89	1623.08
SPATA2L	Spata2l	ENSMUSG00000033594	1854.96	-0.195477	-1.1451	0.0375826	0.308528	1849.56	1840.25	1499.36	2008.69	1924.56	2007.33
CCDC40	Ccdc40	ENSMUSG00000039963	80.9593	-0.51884	-1.4328	0.0375857	0.308528	58.3657	72.2531	69.1043	104.192	89.0092	92.8313
MSL1	Msl1	ENSMUSG00000052915	4386.25	-0.142928	-1.10414	0.0376182	0.308528	4134.1	4345.03	4028.86	4569.17	4728.85	4511.49
DZANK1	Dzank1	ENSMUSG00000037259	9387.8	0.139545	1.10156	0.0376301	0.308528	9828.03	9783.35	9911.4	9461.64	8874.8	8467.59
CDC23	Cdc23	ENSMUSG00000024370	1553.55	-0.202213	-1.15046	0.0376376	0.308528	1315.26	1569.13	1451.08	1614.4	1544.56	1826.89
NDUFAF2	Ndufaf2	ENSMUSG00000068184	215.215	-0.352956	-1.27717	0.0376524	0.308528	189.146	213.009	165.818	233.729	221.124	268.465
NKD2	Nkd2	ENSMUSG00000021567	190.406	0.364906	1.2878	0.0376695	0.308528	196.573	221.437	224.86	148.586	159.854	191.126
ELN	Eln	ENSMUSG00000029675	1166.51	-0.278682	-1.21309	0.0376712	0.308528	878.91	1256.37	1028.09	1157.24	1151.79	1526.67
TNFSF12	Tnfsf12	ENSMUSG00000097328	171.352	-0.393756	-1.31381	0.0376755	0.308528	138.468	169.15	137.446	169.805	187.684	225.557
DLGAP4	Dlgap4	ENSMUSG00000061689	7976.98	-0.130964	-1.09503	0.0377483	0.308957	7613	7853.36	7379.84	8280.57	8387.91	8347.2
ACKR1	Ackr1	ENSMUSG00000037872	1298.82	0.209583	1.15635	0.0378739	0.309635	1439.58	1269.6	1468.2	1245.71	1300.49	1069.34
C1orf162	I830077J02Rik	ENSMUSG00000074342	32.2824	0.921729	1.89438	0.0378924	0.309635	38.9409	24.4378	63.0519	19.7603	29.8233	17.6801
RNASEK	Rnasek	ENSMUSG00000093989	2369.09	-0.192365	-1.14263	0.0379241	0.309727	2120.43	2330.61	2184.73	2412.87	2306.41	2859.52
ABCA7	Abca7	ENSMUSG00000035722	1098.4	-0.194236	-1.14412	0.0379932	0.309779	1081.08	986.846	1005.48	1084.69	1221.24	1211.09
HIVEP3	Hivep3	ENSMUSG00000028634	3273.6	-0.180095	-1.13296	0.0380191	0.309779	3191.2	3000.53	3016.29	3559.13	3075.46	3798.96
NUAK1	Nuak1	ENSMUSG00000020032	2491.88	-0.193338	-1.14341	0.0380326	0.309779	2531.81	2412.47	2031.49	2713.47	2776.77	2485.28
FAM50A	Fam50a	ENSMUSG00000001962	894.317	0.202438	1.15064	0.0380351	0.309779	982.854	939.426	948.211	764.574	885.225	845.611
PMM1	Pmm1	ENSMUSG00000022474	3070.44	-0.156568	-1.11463	0.0380404	0.309779	2972.39	2983.3	2756.94	3086.26	3231.94	3391.77
MBLAC2	Mblac2	ENSMUSG00000051098	865.9	0.233715	1.17586	0.0380531	0.309779	938.92	954.14	911.545	859.819	860.214	670.764
RSPO1	Rspo1	ENSMUSG00000028871	112.264	-0.480688	-1.39541	0.0381202	0.310132	99.0651	83.7837	97.4731	122.873	107.231	163.158
CAPN1	Capn1	ENSMUSG00000024942	534.85	-0.239152	-1.1803	0.0381374	0.310132	463.377	544.322	464.803	572.792	583.727	580.079
KLHDC10	Klhdc10	ENSMUSG00000029775	4685.29	0.163218	1.11978	0.0381919	0.310409	4961.33	4950.43	4936.5	4813.15	4436.96	4013.37
TH	Th	ENSMUSG00000000214	369.528	0.300222	1.23133	0.0382134	0.310418	411.24	404.509	407.893	270.088	340.053	383.384
RNF145	Rnf145	ENSMUSG00000019189	3564.13	0.151898	1.11103	0.0383703	0.311358	3905.86	3563.1	3784.89	3528.02	3327.42	3275.48
DBN1	Dbn1	ENSMUSG00000034675	8408.22	-0.153326	-1.11213	0.0383941	0.311384	8404.97	8009.24	7471.98	8433.33	8703.24	9426.54
ATCAY	Atcay	ENSMUSG00000034958	7809.24	-0.135406	-1.0984	0.0385039	0.311941	7279.09	7825.69	7225.45	8191.17	8098.1	8235.93
APC	Apc	ENSMUSG00000005871	20070	0.193855	1.14382	0.0385708	0.312164	22293.9	18823.7	23130.3	21162.8	17191.9	17817.7
SOX11	Sox11	ENSMUSG00000063632	613.706	0.22619	1.16974	0.0385725	0.312164	709.363	633.137	642.28	537.388	600.396	559.671
GOPC	Gopc	ENSMUSG00000019861	1884.97	0.184704	1.13658	0.0386167	0.312354	1885.77	2048.59	2080	1886.31	1814.86	1594.28
CHRD	Chrd	ENSMUSG00000006958	1371.38	0.217901	1.16304	0.038678	0.312663	1525.83	1343.62	1553.9	1088.25	1352.48	1364.19
SHTN1	Shtn1	ENSMUSG00000041362	866.622	-0.211751	-1.15809	0.0386961	0.312663	741.394	793.696	873.887	874.609	977.044	939.103
PPP1R9A	Ppp1r9a	ENSMUSG00000032827	9574.71	0.159271	1.11672	0.0387754	0.313136	10012.4	9506.05	10787.9	9793.34	8670.48	8678.08
NRXN1	Nrxn1	ENSMUSG00000024109	13405.1	0.191131	1.14166	0.0388132	0.313275	14699.9	13812.6	14358.6	13897.2	13164.8	10497.6
TGIF2	Tgif2	ENSMUSG00000062175	92.1167	0.600656	1.51641	0.038834	0.313276	131.76	107.7	93.363	90.6822	87.1782	42.0161
ABI3BP	Abi3bp	ENSMUSG00000035258	393.542	-0.32369	-1.25153	0.0390008	0.314094	267.81	413.499	367.186	462.186	457.918	392.655
TMEM50B	Tmem50b	ENSMUSG00000022964	2672.75	-0.164891	-1.12108	0.0390367	0.314094	2580.37	2537.59	2440.95	2923.89	2960.54	2593.18
MLH1	Mlh1	ENSMUSG00000032498	386.402	0.305693	1.23601	0.0390423	0.314094	385.391	405.909	490.536	373.153	288.456	374.969
FCER1G	Fcer1g	ENSMUSG00000058715	106.96	-0.499061	-1.41329	0.0390597	0.314094	101.43	68.4452	95.9743	99.5141	134.339	142.054
ZNHIT6	Znhit6	ENSMUSG00000074182	312.436	0.308284	1.23823	0.0391668	0.314788	339.948	377.285	319.118	253.281	324.895	260.088
LRRC41	Lrrc41	ENSMUSG00000028703	1118.02	0.218362	1.16341	0.0391935	0.314836	1241.56	1132.22	1232.41	1164.6	899.38	1037.95
LINC00634	1500009C09Rik	ENSMUSG00000068099	2590.35	-0.178269	-1.13153	0.0392728	0.315306	2436.48	2566.58	2288.71	2535.52	2703.31	3011.47
SLC35B4	Slc35b4	ENSMUSG00000018999	2136.17	0.197004	1.14632	0.0393065	0.315409	2298.4	2408.21	2137.3	2237.22	1964.73	1771.18
USP51	Usp51	ENSMUSG00000067215	39.0255	0.722328	1.64984	0.0394553	0.316126	54.9872	46.1275	44.7302	28.5263	29.1774	30.6047
NMRAL1	Nmral1	ENSMUSG00000063445	322.681	-0.299329	-1.23057	0.0394584	0.316126	247.354	308.79	312.132	350.201	334.324	383.287
DDAH1	Ddah1	ENSMUSG00000028194	2972.73	-0.159614	-1.11699	0.0395328	0.316555	2701.24	2968.33	2755.81	3004.02	3326.82	3080.19
C6orf118	1700010I14Rik	ENSMUSG00000023873	32.4124	0.802647	1.7443	0.0395627	0.316618	44.2369	32.4487	46.8577	23.9819	22.7101	24.2388
TRUB1	Trub1	ENSMUSG00000025086	711.908	0.232985	1.17526	0.0395825	0.316618	714.952	709.26	883.495	661.73	649.574	652.438
TMEM106B	Tmem106b	ENSMUSG00000029571	5036.68	0.199252	1.1481	0.0396237	0.31678	5594.93	5123.34	5429.48	5321.81	4794.74	3955.76
FDX2	Fdx2	ENSMUSG00000079677	656.628	-0.245698	-1.18567	0.0396605	0.316908	557.466	677.346	568.432	636.026	731.858	768.641
UBAP2	Ubap2	ENSMUSG00000028433	1639.23	-0.164066	-1.12044	0.0397405	0.317276	1564.05	1480.13	1594.06	1690.94	1757.61	1748.57
REM2	Rem2	ENSMUSG00000022176	281.098	-0.297829	-1.22929	0.0397589	0.317276	271.923	243.941	240.72	288.173	311.806	330.022
PRRC2A	Prrc2a	ENSMUSG00000024393	12924.8	-0.197144	-1.14643	0.0397694	0.317276	11251.3	12475.2	12401.3	11632.2	14087.6	15701
ATP13A3	Atp13a3	ENSMUSG00000022533	2008.59	0.184973	1.1368	0.0398089	0.317424	2071.42	2251.76	2085.61	1911.18	2044.83	1686.72
SOX17	Sox17	ENSMUSG00000025902	202.284	-0.36312	-1.2862	0.0399511	0.318276	153.74	200.805	177.341	216.233	207.31	258.278
RALGPS2	Ralgps2	ENSMUSG00000026594	1386.45	0.219377	1.16423	0.0399578	0.318276	1351.31	1521.57	1599.63	1299.47	1433.87	1112.82
YPEL1	Ypel1	ENSMUSG00000022773	950.432	0.198764	1.14771	0.0400346	0.318531	1072.37	931.509	1043.43	911.186	890.488	853.606
RPL35	Rpl35	ENSMUSG00000062997	1383.46	-0.217991	-1.16311	0.040037	0.318531	1153.14	1348.27	1337.37	1285.58	1542.88	1633.55
PHACTR4	Phactr4	ENSMUSG00000066043	415.869	-0.264065	-1.20086	0.0400607	0.318531	364.142	379.324	390.571	421.499	429.823	509.857
TUBGCP3	Tubgcp3	ENSMUSG00000000759	1444.57	-0.166112	-1.12203	0.0400738	0.318531	1333.88	1398.43	1352.06	1517.72	1566.77	1498.58
ZHX1	Zhx1	ENSMUSG00000022361	1898.9	0.165206	1.12133	0.0401183	0.318586	2058.98	1989.26	1972.89	1867.17	1830.01	1675.12
EML1	Eml1	ENSMUSG00000058070	2860.36	-0.175841	-1.12962	0.04013	0.318586	2595.2	2896.66	2567.7	3106.28	3230.63	2765.68
PARP9	Parp9	ENSMUSG00000022906	96.6742	0.555699	1.46988	0.0402485	0.31925	127.445	72.9857	144.551	68.5294	77.4392	89.0949
HSPB8	Hspb8	ENSMUSG00000041548	353.143	-0.307847	-1.23786	0.0402984	0.319479	351.585	334.577	261.275	344.408	404.022	422.991
C16orf91	BC003965	ENSMUSG00000067722	681.627	-0.207177	-1.15443	0.0403244	0.319517	635.316	657.313	606.158	716.658	737.19	737.125
ABCC1	Abcc1	ENSMUSG00000023088	971.546	0.182957	1.13521	0.0404783	0.32057	1025.53	1026.34	1047.2	933.46	905.745	891.003
NGEF	Ngef	ENSMUSG00000026259	7389.48	-0.156221	-1.11436	0.0406327	0.321624	7242	7271.28	6456.76	7904.94	8176.35	7285.53
TPCN1	Tpcn1	ENSMUSG00000032741	1615.1	-0.173906	-1.12811	0.0407052	0.321745	1601.31	1544.32	1408.42	1647.89	1746.77	1741.86
COBL	Cobl	ENSMUSG00000020173	2833.05	-0.17248	-1.12699	0.0407095	0.321745	2726.8	2818.13	2447.4	3072.72	3154.25	2778.99
ATP5PD	Atp5h	ENSMUSG00000034566	3001.5	-0.19669	-1.14607	0.0407119	0.321745	2626.26	3050.52	2715.86	2841.18	3165.39	3609.76
ADGRA3	Adgra3	ENSMUSG00000029090	760.165	-0.269612	-1.20548	0.040761	0.321745	687.008	711.152	667.396	745.154	715.519	1034.76
NAGLU	Naglu	ENSMUSG00000001751	269.119	0.301963	1.23282	0.0407811	0.321745	277.921	311.759	301.806	237.968	261.924	223.332
PAN3	Pan3	ENSMUSG00000029647	1008.46	0.204359	1.15217	0.0407857	0.321745	1097.05	998.449	1144.61	943.252	862.065	1005.31
FOCAD	Focad	ENSMUSG00000038368	1740.99	0.166838	1.1226	0.0407965	0.321745	1873.53	1872.48	1778.71	1545.08	1660.7	1715.44
OAS1	Oas1c	ENSMUSG00000001166	31.6119	0.914616	1.88507	0.0408813	0.322245	38.161	24.6529	60.2085	15.7205	22.3678	28.5606
LNX1	Lnx1	ENSMUSG00000029228	710.969	-0.217367	-1.16261	0.0409431	0.322508	680.975	676.643	615.555	711.512	758.719	822.412
KIF2A	Kif2a	ENSMUSG00000021693	2351.02	0.178865	1.13199	0.0409572	0.322508	2404.39	2457.86	2624.55	2286.32	2357.87	1975.15
MPND	Mpnd	ENSMUSG00000003199	2123.68	-0.160403	-1.1176	0.0409795	0.322517	1938.71	2046.1	2031.97	2248.23	2354.4	2122.68
NAGK	Nagk	ENSMUSG00000034744	861.691	0.19224	1.14254	0.041024	0.322551	927.811	930.141	899.247	835.714	807.075	770.159
RABGAP1L	Rabgap1l	ENSMUSG00000026721	3319.46	0.143316	1.10444	0.0410303	0.322551	3480.79	3457.55	3513.51	3298.04	3075.31	3091.57
FMC1	Fmc1	ENSMUSG00000019689	198.067	-0.363664	-1.28669	0.0410477	0.322551	183.429	181.337	155.662	202.543	203.755	261.674
DNAH2	Dnah2	ENSMUSG00000005237	213.358	0.361828	1.28505	0.0411042	0.322828	249.511	195.536	274.272	166.936	202.122	191.774
AVL9	Avl9	ENSMUSG00000029787	1740.14	0.185495	1.13721	0.0411501	0.323021	1989.6	1744.35	1819.99	1738.99	1659.73	1488.18
GGA1	Gga1	ENSMUSG00000033128	1985.16	-0.158674	-1.11626	0.0412152	0.323237	1864.31	1936.17	1828.16	2008.47	2096.42	2177.42
SBK3	Sbk3	ENSMUSG00000085272	36.4994	-0.762737	-1.69671	0.0412203	0.323237	27.9623	20.7917	32.4471	42.3596	42.2346	53.2013
FRMPD4	Frmpd4	ENSMUSG00000049176	2544.45	0.186445	1.13796	0.04126	0.323271	2753.49	2578.17	2792.95	2702.43	2231.31	2208.36
TMEM14C	Tmem14c	ENSMUSG00000021361	744.1	-0.203079	-1.15115	0.0412673	0.323271	710.385	704.909	660.702	779.964	776.854	831.788
NLN	Nln	ENSMUSG00000021710	852.336	0.219523	1.16435	0.0413113	0.323448	829.411	995.517	924.904	844.625	799.435	720.127
CDH18	Cdh18	ENSMUSG00000040420	620.709	0.242233	1.18282	0.0414271	0.324188	715.364	618.48	683.205	637.05	562.867	507.292
HADHB	Hadhb	ENSMUSG00000059447	1578.6	-0.202849	-1.15097	0.041482	0.324283	1426.5	1665.38	1314.06	1573.8	1750.74	1741.14
OTUD7B	Otud7b	ENSMUSG00000038495	1727.35	-0.177055	-1.13057	0.0414934	0.324283	1613.14	1609.16	1643.6	1762.52	1721.67	2014
PCDHB8	Pcdhb8	ENSMUSG00000045876	89.1234	0.51908	1.43304	0.0415035	0.324283	88.8804	119.105	106.61	58.5755	89.7694	71.7995
CCDC28A	Ccdc28a	ENSMUSG00000059554	569.286	0.233311	1.17553	0.0416047	0.324907	582.45	646.603	616.609	575.214	490.6	504.238
FAM129B	Fam129b	ENSMUSG00000026796	1038.92	-0.229277	-1.17225	0.0418294	0.326465	1023.78	923.11	922.282	1074.33	1306.1	983.937
SENP8	Senp8	ENSMUSG00000051705	161.046	-0.443194	-1.35961	0.041865	0.326465	127.08	179.652	104.47	159.661	183.175	212.241
NAV3	Nav3	ENSMUSG00000020181	4383.07	0.164099	1.12047	0.0418939	0.326465	4497.77	4713.91	4685.18	4575.37	3828.68	3997.53
ZHX2	Zhx2	ENSMUSG00000071757	501.902	-0.239008	-1.18018	0.0419548	0.326624	459.493	443.762	477.29	566.262	571.02	493.583
CHL1	Chl1	ENSMUSG00000030077	4939.54	0.154822	1.11328	0.0419754	0.326624	5159.28	5057.34	5393.19	4962.76	4772.57	4292.07
GLO1	Glo1	ENSMUSG00000024026	2211.29	-0.165319	-1.12141	0.0420598	0.326945	2142.6	2105.03	2007.81	2174.17	2349.14	2489
RBPJ	Rbpj	ENSMUSG00000039191	1141.1	0.189404	1.14029	0.0421458	0.327129	1267.03	1169.99	1209.53	1150.41	1054.85	994.824
SLITRK4	Slitrk4	ENSMUSG00000046699	1097.7	0.247547	1.18719	0.0421705	0.327129	1126.91	1146.16	1297.74	1137.47	1068.61	809.305
ANKRD11	Ankrd11	ENSMUSG00000035569	8583.15	0.139332	1.1014	0.0421731	0.327129	8969.62	9013.76	9008.04	8718.56	8054.75	7734.2
ORC3	Orc3	ENSMUSG00000040044	780.04	0.231828	1.17432	0.0422389	0.327245	840.952	776.067	909.043	816.17	682.719	655.292
GPATCH11	Gpatch11	ENSMUSG00000050668	874.773	-0.238775	-1.17999	0.0422495	0.327245	764.116	912.711	731.88	872.321	892.202	1075.41
DDX23	Ddx23	ENSMUSG00000003360	2075.85	-0.154132	-1.11275	0.0423499	0.327855	2045.89	1965.59	1883.88	2192.23	2201.41	2166.09
SP9	Sp9	ENSMUSG00000068859	269.087	0.327218	1.25459	0.0424418	0.328246	309.758	284.57	301.952	247.492	275.918	194.833
USP22	Usp22	ENSMUSG00000042506	8446.44	0.149347	1.10907	0.0424437	0.328246	8933.99	9241.34	8474	8465.25	8151.95	7412.11
BPGM	Bpgm	ENSMUSG00000038871	1618.15	-0.205255	-1.15289	0.0425277	0.328728	1475.47	1685.02	1351.78	1687.38	1607.17	1902.09
ZIC1	Zic1	ENSMUSG00000032368	1514.63	0.278019	1.21253	0.0425505	0.328736	1434.47	1403.22	2140.72	1439.81	1460.73	1208.82
MDGA2	Mdga2	ENSMUSG00000034912	1445.63	0.193727	1.14371	0.0425728	0.328739	1675.66	1518.28	1433.83	1468.31	1322.01	1255.7
RPUSD3	Rpusd3	ENSMUSG00000051169	218.062	0.345171	1.2703	0.0425943	0.328739	213.293	289.414	231.275	183.155	187.631	203.605
STAT1	Stat1	ENSMUSG00000026104	707.606	0.308999	1.23885	0.0426422	0.328942	794.205	567.701	985.754	607.99	636.992	652.99
AVPI1	Avpi1	ENSMUSG00000018821	342.635	-0.268723	-1.20474	0.0427101	0.329287	298.061	318.58	315.818	346.119	397.6	379.635
SCG3	Scg3	ENSMUSG00000032181	5656.44	-0.136159	-1.09898	0.0427304	0.329287	5224.99	5474.4	5469.91	5674.41	6090.61	6004.31
STRADA	Strada	ENSMUSG00000069631	925.669	0.209073	1.15594	0.04278	0.32935	882.943	1082.67	1013.24	868.638	821.151	885.379
ERCC6L2	Ercc6l2	ENSMUSG00000021470	575.929	0.238694	1.17992	0.042787	0.32935	571.223	636.851	662.545	524.137	482.405	578.415
ZNF516	Zfp516	ENSMUSG00000058881	727.334	0.208857	1.15577	0.0428037	0.32935	837.578	743.857	757.597	706.312	650.458	668.204
KLHDC2	Klhdc2	ENSMUSG00000020978	3449.18	0.150849	1.11022	0.0428795	0.329765	3685.88	3587.8	3612.25	3435.9	3332	3041.25
PKN3	Pkn3	ENSMUSG00000026785	39.817	-0.869092	-1.82651	0.0429333	0.330011	20.9079	45.4296	18.7013	45.0716	34.0485	74.7429
XRN2	Xrn2	ENSMUSG00000027433	1277.25	0.178287	1.13154	0.0430753	0.330862	1357.98	1267.7	1442.2	1168.38	1217.41	1209.85
MID1IP1	Mid1ip1	ENSMUSG00000008035	2321.97	-0.178652	-1.13183	0.0430875	0.330862	2329.56	2103.95	2101.67	2235.38	2673.13	2488.09
GOLGA7B	Golga7b	ENSMUSG00000042532	3101.57	-0.142259	-1.10363	0.0431604	0.330982	2947.42	3021.21	2878.22	3153.89	3282.62	3326.04
NLK	Nlk	ENSMUSG00000017376	2664.75	-0.147544	-1.10768	0.0431797	0.330982	2562.3	2501.12	2522.9	2893.46	2671.81	2836.92
ZDHHC14	Zdhhc14	ENSMUSG00000034265	1172.8	-0.193047	-1.14318	0.0431885	0.330982	1020.2	1207.71	1055.82	1242.35	1305.38	1205.37
NEGR1	Negr1	ENSMUSG00000040037	6694.35	0.174441	1.12853	0.0432032	0.330982	7133.87	6920.24	7238.06	6941.47	6462.12	5470.35
NCKAP5	Nckap5	ENSMUSG00000049690	146.007	-0.408964	-1.32773	0.0432166	0.330982	149.495	102.936	125.193	151.89	175.658	170.869
TAB3	Tab3	ENSMUSG00000035476	648.139	0.278796	1.21318	0.0432428	0.330982	669.7	785.408	674.658	724.505	529.362	505.2
BMP4	Bmp4	ENSMUSG00000021835	174.96	-0.384031	-1.30498	0.0432896	0.330982	188.385	135.176	132.713	202.678	199.867	190.944
STK11IP	Stk11ip	ENSMUSG00000026213	1236.61	-0.205948	-1.15344	0.0433162	0.330982	1164.87	1243.57	1038.41	1234.68	1273.84	1464.29
CPLX2	Cplx2	ENSMUSG00000025867	31534.4	-0.142522	-1.10383	0.043319	0.330982	31302.9	30515.8	28116.1	32441.5	31672	35158.3
RPS6KB2	Rps6kb2	ENSMUSG00000024830	1011.58	-0.231566	-1.17411	0.0433216	0.330982	876.293	1037.19	879.061	936.775	1124.92	1215.21
ST3GAL6	St3gal6	ENSMUSG00000022747	331.803	-0.30859	-1.2385	0.0433516	0.331045	345.404	253.676	291.14	412.87	331.268	356.462
SLC39A2	Slc39a2	ENSMUSG00000072572	312.155	-0.306579	-1.23677	0.0433821	0.331111	301.698	304.451	231.909	329.113	327.788	377.969
AKR7A3	Akr7a5	ENSMUSG00000028743	444.167	-0.260408	-1.19782	0.043434	0.331275	431.502	416.257	365.159	455.845	457.819	538.423
DGKD	Dgkd	ENSMUSG00000070738	3918.78	0.163099	1.11969	0.0434748	0.331275	4272.65	3940.06	4206.83	4010.07	3385.52	3697.53
PYCR3	Pycrl	ENSMUSG00000022571	413.392	-0.273988	-1.20915	0.0434911	0.331275	406.848	388.043	327.987	403.153	491.421	462.903
TRPM3	Trpm3	ENSMUSG00000052387	3043.47	0.180012	1.13289	0.043533	0.331428	3478.6	2926.78	3294.43	2820.47	2639.22	3101.34
TAF1C	Taf1c	ENSMUSG00000031832	422.703	-0.252573	-1.19133	0.0435686	0.331533	378.896	386.487	391.916	411.954	474.894	492.071
RPN1	Rpn1	ENSMUSG00000030062	3428.07	-0.16295	-1.11957	0.0436135	0.331708	3392.58	2996.96	3313.75	3615.61	3853.72	3395.82
DNAJA1	Dnaja1	ENSMUSG00000028410	6934.76	-0.134379	-1.09762	0.0437224	0.332229	6528.39	6950.55	6358.78	7161.52	7223.89	7385.44
CHST3	Chst3	ENSMUSG00000057337	249.371	-0.309471	-1.23925	0.0437259	0.332229	243.165	223.421	201.819	261.295	272.512	294.015
GCA	Gca	ENSMUSG00000026893	338.628	-0.266172	-1.20261	0.043924	0.333223	300.121	296.515	326.581	361.711	359.613	387.229
PIP5K1A	Pip5k1a	ENSMUSG00000028126	1603.61	0.235495	1.17731	0.0439332	0.333223	1661.67	1441.16	2101.19	1551.3	1441.4	1424.93
GPR155	Gpr155	ENSMUSG00000041762	1935.12	-0.16924	-1.12447	0.0439506	0.333223	1777.54	1924.21	1762.54	2140.14	2105.69	1900.61
KHDRBS3	Khdrbs3	ENSMUSG00000022332	3002.72	-0.160441	-1.11763	0.0439772	0.333223	2934.99	2745.64	2825.89	3118.3	3430.65	2960.83
ANKRD37	Ankrd37	ENSMUSG00000050914	106.232	-0.445297	-1.36159	0.043981	0.333223	94.6293	79.2717	96.0642	131.522	111.425	124.479
HS1BP3	Hs1bp3	ENSMUSG00000020605	369.781	-0.305873	-1.23617	0.0440062	0.333223	309.498	303.341	379.515	366.491	374.448	485.394
RABGAP1	Rabgap1	ENSMUSG00000035437	2538.63	0.159063	1.11656	0.0440354	0.333223	2641.06	2558.51	2835.36	2517.08	2277.25	2402.49
MAP3K14	Map3k14	ENSMUSG00000020941	179.21	-0.413449	-1.33187	0.0440502	0.333223	166.494	151.159	142.004	161.509	268.955	185.142
SCN8A	Scn8a	ENSMUSG00000023033	13676.9	0.156645	1.11469	0.0440653	0.333223	15056.2	13998.7	14200.7	14341.6	12248.3	12216.2
TACC3	Tacc3	ENSMUSG00000037313	171.829	0.362905	1.28601	0.0440766	0.333223	168.335	200.878	210.764	152.058	156.666	142.274
ECE1	Ece1	ENSMUSG00000057530	1907.86	0.216917	1.16225	0.0443041	0.33461	1818.71	2126.07	2207.69	2010.94	1757.05	1526.7
RNF213	Rnf213	ENSMUSG00000070327	689.018	0.59652	1.51207	0.0443433	0.334739	901.588	534.675	1051.52	530.812	612.928	502.588
CIITA	Ciita	ENSMUSG00000022504	39.7217	-0.829102	-1.77658	0.0443815	0.334748	13.6473	32.4051	40.5416	42.077	46.8761	62.7829
RIDA	Rida	ENSMUSG00000022323	413.96	-0.255995	-1.19416	0.0443887	0.334748	377.844	407.701	347.179	415.76	470.719	464.559
NEMF	Nemf	ENSMUSG00000020982	2380.69	0.146914	1.1072	0.0444936	0.335205	2441.05	2481.47	2582.3	2308.36	2242.83	2228.1
SLC5A6	Slc5a6	ENSMUSG00000006641	759.084	0.205165	1.15282	0.0445156	0.335205	822.879	847.146	769.207	755.251	680.523	679.499
CLGN	Clgn	ENSMUSG00000002190	441.09	-0.25087	-1.18992	0.0445386	0.335211	371.816	430.792	406.48	471.962	447.181	518.31
GFM2	Gfm2	ENSMUSG00000021666	1069.7	0.190325	1.14102	0.0446272	0.335712	1165	1039.04	1215.64	1029.28	993.584	975.64
CEACAM1	Ceacam1	ENSMUSG00000074272	109.93	-0.451524	-1.36748	0.0446765	0.335916	102.819	102.393	73.8112	123.84	135.178	121.541
SF3B1	Sf3b1	ENSMUSG00000025982	8653.22	0.133276	1.09678	0.0447336	0.336179	8917.82	9031.24	9207.36	8725.22	8047.74	7989.96
FAM76B	Fam76b	ENSMUSG00000037808	484.353	0.246353	1.1862	0.0447631	0.336208	499.458	507.276	568.335	490.198	423.5	417.349
STARD3	Stard3	ENSMUSG00000018167	872.128	-0.219813	-1.16458	0.0447819	0.336208	802.51	901.365	714.708	878.363	933.413	1002.41
MPHOSPH10	Mphosph10	ENSMUSG00000030521	324.818	-0.287755	-1.22074	0.0449336	0.336872	263.29	275.774	338.251	348.668	371.492	351.429
DENND1B	Dennd1b	ENSMUSG00000056268	394.242	0.273558	1.20878	0.044937	0.336872	471.049	380.76	441.386	383.448	369.152	319.658
CAMTA2	Camta2	ENSMUSG00000040712	8949.77	-0.13462	-1.0978	0.0449745	0.336987	8439.24	8981.77	8177.57	9253.17	9174.62	9672.29
HNRNPR	Hnrnpr	ENSMUSG00000066037	2545.45	0.173368	1.12769	0.0450385	0.337181	2791.7	2443.47	2859.95	2497.3	2226.36	2453.93
SRSF7	Srsf7	ENSMUSG00000024097	2071.94	-0.150322	-1.10982	0.0450449	0.337181	1948.91	2018.08	1925.97	2119.62	2216.1	2202.99
DNASE1L2	Dnase1l2	ENSMUSG00000024136	184.311	-0.420964	-1.33882	0.0451101	0.337502	189.584	176.955	106.561	192.061	208.381	232.324
ZNRF1	Znrf1	ENSMUSG00000033545	4520.12	-0.148684	-1.10856	0.0451874	0.33768	4272.23	4577.02	4014.72	4612.61	4739.55	4904.59
MARCKSL1	Marcksl1	ENSMUSG00000047945	4388.54	0.13824	1.10056	0.0451948	0.33768	4455.71	4660.05	4680.83	4267.84	3994.34	4272.5
STEAP2	Steap2	ENSMUSG00000015653	680.672	0.229647	1.17255	0.0452268	0.33768	756.811	653.546	792.066	622.844	680.383	578.38
ACP2	Acp2	ENSMUSG00000002103	2805.45	0.151835	1.11098	0.0452293	0.33768	2924.65	2859.3	3073.9	2813.14	2591.5	2570.18
LEFTY2	Lefty2	ENSMUSG00000066652	44.8344	0.705719	1.63096	0.0452452	0.33768	64.821	50.068	51.0916	41.7816	37.9067	23.3377
DRC7	Drc7	ENSMUSG00000031786	93.1247	-0.472412	-1.38743	0.045307	0.3378	88.9034	73.9253	70.7695	115.696	111.883	97.5712
ANGPTL2	Angptl2	ENSMUSG00000004105	132.096	-0.403268	-1.3225	0.0453176	0.3378	118.542	108.385	114.224	130.452	155.321	165.654
CPEB3	Cpeb3	ENSMUSG00000039652	2509.88	0.204869	1.15258	0.0453585	0.337859	2743.42	2563.01	2753.63	2636.09	2420.44	1942.68
GFAP	Gfap	ENSMUSG00000020932	6330.05	-0.168947	-1.12424	0.0453997	0.338001	5516.11	6184.05	6179.43	5970.49	7101.86	7028.36
PHGDH	Phgdh	ENSMUSG00000053398	2151.09	-0.166976	-1.1227	0.0454594	0.3382	1978.97	2216.46	1886.06	2260.84	2246.68	2317.54
MRPL9	Mrpl9	ENSMUSG00000028140	905.012	-0.1915	-1.14195	0.0454893	0.3382	821.088	876.092	838.568	907.057	967.679	1019.59
KANSL1L	Kansl1l	ENSMUSG00000026004	278.075	0.300457	1.23153	0.0455113	0.3382	316.12	286.339	318.577	266.243	215.819	265.353
PRR18	Prr18	ENSMUSG00000055945	1900.59	-0.183826	-1.13589	0.0455406	0.3382	1901.87	1761.75	1674.62	1931.35	2240.87	1893.08
ZWINT	Zwint	ENSMUSG00000019923	23375.4	0.125408	1.09082	0.0455604	0.3382	24182.6	23698	25290.1	21935.7	23171.5	21974.3
MMP15	Mmp15	ENSMUSG00000031790	971.197	-0.250937	-1.18998	0.0457834	0.339631	1026.16	883.018	752.03	903.318	1161.28	1101.38
WWOX	Wwox	ENSMUSG00000004637	573.025	0.217895	1.16304	0.045798	0.339631	600.021	601.813	646.76	518.42	512.134	559.004
RSPH9	Rsph9	ENSMUSG00000023966	300.892	0.281784	1.2157	0.0459415	0.339934	352.22	332.439	306.03	291.669	263.419	259.573
LRRK1	Lrrk1	ENSMUSG00000015133	204.572	-0.470664	-1.38575	0.04595	0.339934	141.148	133.544	240.389	309.628	179.734	222.991
SREBF2	Srebf2	ENSMUSG00000022463	7726.84	-0.151172	-1.11047	0.0459635	0.339934	7752.53	7574.72	6640.26	8138.54	8365.49	7889.5
ZNF711	Zfp711	ENSMUSG00000025529	329.795	0.265324	1.20191	0.0460006	0.339934	350.418	357.635	371.044	299.205	317.287	283.182
HYPK	Hypk	ENSMUSG00000027245	342.928	-0.346874	-1.2718	0.0460014	0.339934	225.36	353.548	328.346	325.576	381.934	442.802
CYP1B1	Cyp1b1	ENSMUSG00000024087	95.3731	0.460681	1.37619	0.0460182	0.339934	99.9643	107.3	124.24	75.7623	83.3466	81.6254
ROBO2	Robo2	ENSMUSG00000052516	4046.18	0.178481	1.13169	0.0460609	0.340083	4874.99	3816.66	4198.99	3906.86	3686.71	3792.89
NLGN2	Nlgn2	ENSMUSG00000051790	10332.6	0.151374	1.11063	0.0461499	0.340248	10538.1	11612.5	10472.5	10584.2	9524.51	9263.51
CCDC97	Ccdc97	ENSMUSG00000002608	1659.6	-0.16162	-1.11854	0.0461618	0.340248	1552.85	1639.59	1508.58	1816.59	1737.69	1702.28
PRMT7	Prmt7	ENSMUSG00000060098	1269.84	0.172049	1.12666	0.0462087	0.340248	1299.01	1371.61	1365.73	1260.44	1164.23	1158.04
REPS1	Reps1	ENSMUSG00000019854	1092.57	0.186413	1.13793	0.0462091	0.340248	1149.05	1089.66	1249	1054.69	1037.17	975.834
NUP210	Nup210	ENSMUSG00000030091	1578.79	0.213473	1.15948	0.0462202	0.340248	1742.64	1743.23	1598.54	1681.05	1471.11	1236.15
ERH	Erh	ENSMUSG00000021131	1269.18	0.190625	1.14126	0.0462324	0.340248	1381.43	1365.03	1310.78	1251.73	1255.08	1051.03
PHKG1	Phkg1	ENSMUSG00000025537	510.675	-0.242403	-1.18296	0.0462404	0.340248	497.37	482.538	424.161	513.662	542.34	603.976
ALOXE3	Aloxe3	ENSMUSG00000020892	232.325	0.455787	1.37153	0.0462958	0.340271	327.231	176.26	301.482	165.143	260.831	163.005
ST7L	St7l	ENSMUSG00000045576	638.079	0.246116	1.18601	0.0463544	0.340427	615.73	761.271	699.22	583.705	653.357	515.192
FGF14	Fgf14	ENSMUSG00000025551	1025.07	0.198011	1.14712	0.0464355	0.340746	1035.69	1096	1152.44	1053.32	918.873	894.078
COQ3	Coq3	ENSMUSG00000028247	343.455	0.261577	1.19879	0.0464635	0.340746	352.632	373.661	397.275	322.112	300.377	314.673
ST8SIA5	St8sia5	ENSMUSG00000025425	1775.38	-0.164971	-1.12114	0.0464654	0.340746	1684.01	1756.17	1583.21	1902.81	1779.49	1946.59
HEXB	Hexb	ENSMUSG00000021665	1963.83	-0.205348	-1.15296	0.0465588	0.341131	1822.21	1722.58	1928.09	1765.18	2326.7	2218.23
LAP3	Lap3	ENSMUSG00000039682	1155.76	-0.193269	-1.14335	0.0465629	0.341131	1088.29	1140.18	1006.9	1167.63	1351.78	1179.76
PPP1R3C	Ppp1r3c	ENSMUSG00000067279	804.855	-0.255356	-1.19363	0.0466393	0.341392	799.117	824.217	578.794	853.9	938.93	834.173
NR1H3	Nr1h3	ENSMUSG00000002108	73.5475	-0.528659	-1.44259	0.0466454	0.341392	69.0487	48.1047	63.2265	90.2149	89.2362	81.4542
DPH2	Dph2	ENSMUSG00000028540	301.315	-0.313482	-1.2427	0.0467374	0.341625	253.443	315.448	237.863	292.381	335.964	372.794
VARS2	Vars2	ENSMUSG00000038838	914.23	0.233809	1.17594	0.046743	0.341625	1037.5	1070.29	858.054	914.943	728.107	876.487
GNPAT	Gnpat	ENSMUSG00000031985	1958.87	0.147455	1.10761	0.0468451	0.341954	2061.03	2086.84	2028.92	1850.82	1869.67	1855.95
PAK4	Pak4	ENSMUSG00000030602	314.384	-0.303736	-1.23434	0.0468605	0.341954	321.495	254.15	268.343	302.581	350.259	389.475
SNX15	Snx15	ENSMUSG00000024787	812.523	-0.215503	-1.16111	0.0468782	0.341954	699.807	783.208	773.587	820.619	819.461	978.459
FAM169A	Fam169a	ENSMUSG00000041817	1416.42	0.168498	1.12389	0.0469183	0.342082	1440.62	1516.36	1538.44	1391.67	1346.62	1264.8
ITGA3	Itga3	ENSMUSG00000001507	1094.1	0.182826	1.13511	0.046969	0.342287	1214.63	1155.91	1119.61	1010.29	1092.64	971.532
RHBDL3	Rhbdl3	ENSMUSG00000017692	1027.5	0.189889	1.14068	0.0469999	0.342347	1091.08	1098.05	1096.55	972.246	872.661	1034.41
KLC4	Klc4	ENSMUSG00000003546	631.528	-0.213317	-1.15935	0.0471553	0.343314	607.442	591.006	556.273	637.81	674.755	721.882
XIAP	Xiap	ENSMUSG00000025860	2519.67	0.168156	1.12362	0.0471819	0.343343	2729	2529.61	2736.73	2524.19	2449.78	2148.68
TPP1	Tpp1	ENSMUSG00000030894	2070.61	-0.162851	-1.1195	0.0473484	0.343931	2080.73	1926.55	1855.56	2165.13	2092.63	2303.06
IMPACT	Impact	ENSMUSG00000024423	7311.19	0.16144	1.1184	0.0473535	0.343931	7884.05	7513.14	7759.26	7234.62	7384.67	6091.43
NREP	Nrep	ENSMUSG00000042834	2167.58	-0.176555	-1.13018	0.0473617	0.343931	1841.73	2013.35	2250.21	2201.36	2318.25	2380.56
TMEM256	Tmem256	ENSMUSG00000070394	435.238	-0.268513	-1.20457	0.0474011	0.343931	377.9	440.205	367.562	433.651	448.456	543.652
GALK1	Galk1	ENSMUSG00000020766	260.696	0.291548	1.22395	0.0474184	0.343931	276.497	305.759	278.82	248.389	224.173	230.54
ARL4A	Arl4a	ENSMUSG00000047446	820.837	0.207164	1.15442	0.0474376	0.343931	779.883	916.025	942.563	780.796	750.417	755.336
H3F3B	H3f3b	ENSMUSG00000016559	3752.05	0.208675	1.15563	0.0474645	0.343931	3904.78	3772.09	4387.36	3441.17	4063.82	2943.1
TANGO2	Tango2	ENSMUSG00000013539	1915.26	-0.179497	-1.13249	0.0474763	0.343931	1745.93	2003.09	1641.31	2056.94	1953.54	2090.73
ZDHHC23	Zdhhc23	ENSMUSG00000036304	1167.73	-0.174516	-1.12859	0.0474779	0.343931	1107.44	1101.28	1082.62	1315.61	1188.78	1210.66
PLEKHJ1	Plekhj1	ENSMUSG00000035278	483.029	-0.306124	-1.23638	0.0474897	0.343931	428.387	460.04	407.711	444.956	471.99	685.091
PHYH	Phyh	ENSMUSG00000026664	1335.18	-0.183295	-1.13547	0.0475527	0.344105	1177.01	1366.6	1208.24	1360.95	1502.26	1396
USF3	Usf3	ENSMUSG00000068284	2677.92	0.164298	1.12062	0.0475671	0.344105	2901.74	2613.88	2974.22	2698.4	2391.94	2487.36
RRS1	Rrs1	ENSMUSG00000061024	457.32	-0.236759	-1.17834	0.0476119	0.344105	445.665	412.989	400.363	509.317	511.369	464.219
GPX8	Gpx8	ENSMUSG00000021760	98.7452	-0.516377	-1.43036	0.0476388	0.344105	65.9164	94.3867	83.7038	81.5911	129.672	137.201
ORC2	Orc2	ENSMUSG00000026037	755.861	0.224628	1.16848	0.0476482	0.344105	721.684	854.83	866.86	757.953	632.941	700.9
TMEM245	Tmem245	ENSMUSG00000055296	3286.87	0.16128	1.11828	0.0476751	0.344123	3350.55	3435.83	3623.77	3391.77	2879.51	3039.79
HES5	Hes5	ENSMUSG00000048001	360.371	-0.350466	-1.27497	0.0478801	0.345166	350.273	324.202	277.064	325.406	353.071	532.212
NEUROD6	Neurod6	ENSMUSG00000037984	1414.07	-0.175175	-1.1291	0.0480898	0.346456	1372.45	1369.15	1245.24	1424.01	1478.35	1595.19
VAPB	Vapb	ENSMUSG00000054455	4484.64	-0.170658	-1.12557	0.0481589	0.346591	4395.71	4056.24	4206.53	4428.97	4451.5	5368.92
SLC38A1	Slc38a1	ENSMUSG00000023169	6760.7	0.1496	1.10926	0.048171	0.346591	7382.86	6591.99	7355.79	6672.7	6564.95	5995.93
ZC3H12C	Zc3h12c	ENSMUSG00000035164	545.601	0.235434	1.17726	0.048177	0.346591	659.965	530.993	579.299	510.229	476.945	516.179
CPNE9	Cpne9	ENSMUSG00000030270	1645.27	-0.17954	-1.13252	0.0482235	0.346761	1369.84	1634.96	1625.54	1713.71	1735.43	1792.14
CEP128	Cep128	ENSMUSG00000061533	160.916	0.378097	1.29963	0.0482663	0.346904	185.473	174.025	184.817	168.431	119.705	133.049
BCOR	Bcor	ENSMUSG00000040363	1169.81	-0.194688	-1.14448	0.048295	0.346946	1200.36	1009.15	1062.41	1340.75	1227.4	1178.8
PRRG2	Prrg2	ENSMUSG00000007837	151.621	-0.395828	-1.3157	0.0483206	0.346965	119.728	118.799	154.083	195.999	172.274	148.841
LUZP1	Luzp1	ENSMUSG00000001089	3213.23	-0.162424	-1.11917	0.0483686	0.347146	3276.38	3032.78	2788.74	3592.17	3322.2	3267.1
DST	Dst	ENSMUSG00000026131	17928.2	-0.138367	-1.10066	0.048445	0.347529	17572.7	17423.8	16210.4	18917.9	19833.8	17610.3
DDX58	Ddx58	ENSMUSG00000040296	177.796	0.393693	1.31375	0.0484717	0.347556	202.586	154.603	248.355	159.66	139.285	162.289
PCSK1	Pcsk1	ENSMUSG00000021587	1237.55	-0.191196	-1.14171	0.0485734	0.347797	1258.69	1123.74	1083.87	1309	1422.88	1227.1
SIRT6	Sirt6	ENSMUSG00000034748	562.603	0.215211	1.16087	0.0485775	0.347797	585.573	585.61	642.02	532.693	521.812	507.911
UAP1	Uap1	ENSMUSG00000026670	1138.99	-0.172042	-1.12665	0.0485824	0.347797	1055.82	1086.29	1070.75	1183.43	1267.12	1170.52
CD74	Cd74	ENSMUSG00000024610	105.878	-0.521929	-1.43587	0.048597	0.347797	81.8169	99.6306	79.8612	81.7835	124.631	167.542
HRH1	Hrh1	ENSMUSG00000053004	435.241	-0.285759	-1.21905	0.0486683	0.347868	431.061	434.638	312.735	491.233	507.532	434.246
SELENOK	Selenok	ENSMUSG00000042682	1528.71	-0.233132	-1.17538	0.0486759	0.347868	1531.41	1286.89	1399.8	1438.26	1518.88	1997.05
RPS3	Rps3	ENSMUSG00000030744	4225.59	-0.202496	-1.15069	0.0487426	0.348181	3814.09	4002.31	3971.44	3919.6	4227.53	5418.58
CLIP1	Clip1	ENSMUSG00000049550	3854.99	0.146675	1.10701	0.0487808	0.348285	3963.9	4235.75	3951.81	3805.46	3744.79	3428.21
ZNF276	Zfp276	ENSMUSG00000001065	933.076	-0.234659	-1.17663	0.0488365	0.348285	901.191	930.905	741.111	1002.11	884.026	1139.12
EIF2S3	Eif2s3x	ENSMUSG00000035150	2941.53	0.160341	1.11755	0.0488491	0.348285	3249.21	2930.67	3132.56	2807.85	2961.23	2567.64
F2R	F2r	ENSMUSG00000048376	289.101	0.324095	1.25188	0.0488862	0.348386	286.141	314.531	362.331	273.962	290.293	207.35
RBP1	Rbp1	ENSMUSG00000046402	375.637	-0.277954	-1.21247	0.0489444	0.348637	350.377	378.063	290.697	387.064	453.385	394.236
DCAF12L1	Dcaf12l1	ENSMUSG00000045284	1589.75	0.209767	1.1565	0.0490917	0.349052	1773.5	1699.83	1639.14	1587.57	1617.24	1221.21
IREB2	Ireb2	ENSMUSG00000032293	2046.03	0.158031	1.11576	0.0491011	0.349052	2092.58	2130.39	2249.04	2057.39	1887.68	1859.06
AATK	Aatk	ENSMUSG00000025375	13366.4	-0.131075	-1.09511	0.0491042	0.349052	12964.2	13059.9	12254.4	14559.3	14085.9	13274.6
NLE1	Nle1	ENSMUSG00000020692	292.991	-0.293786	-1.22585	0.0491108	0.349052	261.346	265.765	262.282	305.284	288.444	374.826
FOXF2	Foxf2	ENSMUSG00000038402	139.025	-0.40032	-1.3198	0.0491178	0.349052	118.67	133.516	108.098	139.282	151.746	182.842
AATF	Aatf	ENSMUSG00000018697	264.059	-0.295207	-1.22706	0.0491773	0.349161	215.249	239.663	256.51	269.094	299.559	304.28
DMXL2	Dmxl2	ENSMUSG00000041268	9249.05	0.202306	1.15054	0.0492023	0.349161	10238.9	9384.25	10062.1	10248	8345.45	7215.56
BCL2L1	Bcl2l1	ENSMUSG00000007659	2512.81	-0.196986	-1.1463	0.0492751	0.349514	2163.34	2650.3	2212.75	2460.76	2584.32	3005.38
MAPK8IP1	Mapk8ip1	ENSMUSG00000027223	11017.9	-0.126912	-1.09195	0.0493573	0.349812	10482	10825	10294.4	11019.7	11910.7	11576
MAPK12	Mapk12	ENSMUSG00000022610	165.809	0.418625	1.33665	0.0493633	0.349812	160.202	202.558	205.998	165.386	101.566	159.147
COPZ2	Copz2	ENSMUSG00000018672	72.8339	-0.523261	-1.4372	0.0494912	0.350555	53.769	67.3937	58.3783	76.5866	81.9816	98.894
LMF2	Lmf2	ENSMUSG00000022614	587.33	-0.212341	-1.15857	0.0496122	0.351084	517.292	557.644	557.508	649.2	597.136	645.2
VWA3A	Vwa3a	ENSMUSG00000030889	245.152	0.325057	1.25271	0.0497032	0.351564	252.571	264.551	300.047	180.967	230.249	242.524
PANK3	Pank3	ENSMUSG00000018846	2246.87	0.184459	1.13639	0.0497516	0.351742	2350.88	2330.85	2484.63	2250.64	2247.75	1816.46
BLOC1S2	Bloc1s2	ENSMUSG00000057506	472.857	-0.230633	-1.17335	0.0498991	0.352312	424.383	440.544	441.092	496.237	484.136	550.748
FCHSD1	Fchsd1	ENSMUSG00000038524	287.342	-0.313468	-1.24269	0.049916	0.352312	215.524	281.161	272.372	273.062	335.799	346.135
PRICKLE2	Prickle2	ENSMUSG00000030020	6636.46	0.160854	1.11795	0.0499211	0.352312	7257.82	6958.15	6802.09	7010.57	5756.39	6033.73
CFL1	Cfl1	ENSMUSG00000056201	19405.6	-0.126271	-1.09147	0.0499474	0.352312	18589.1	19262.2	17820.4	19499	20394.3	20868.3
TRANK1	Trank1	ENSMUSG00000062296	13508	-0.161337	-1.11832	0.0499533	0.352312	12592.9	13412.9	12256.9	13566.7	13193.4	16025.3
CNTNAP1	Cntnap1	ENSMUSG00000017167	10089.6	-0.139223	-1.10131	0.0499717	0.352312	9445.08	10342.4	9023.53	10842.6	10381.3	10502.8
PGRMC1	Pgrmc1	ENSMUSG00000006373	6784.43	0.172849	1.12728	0.0500344	0.352527	7244.53	7123.47	7199.15	6724.04	6958.05	5457.31
ANKRD40	Ankrd40	ENSMUSG00000020864	3562.02	-0.142355	-1.10371	0.0500487	0.352527	3582.9	3212.82	3363.67	3739.88	3668.21	3804.67
GNAO1	Gnao1	ENSMUSG00000031748	22418.9	-0.125649	-1.091	0.0502054	0.353302	21367.7	22578.1	20385.6	23380.3	23189	23613
FBLN2	Fbln2	ENSMUSG00000064080	279.161	-0.285814	-1.2191	0.0502304	0.353314	261.883	231.059	261.573	321.624	281.445	317.381
ZPBP	Zpbp	ENSMUSG00000020193	41.0551	0.674364	1.59589	0.050256	0.35333	53.899	47.3164	50.6093	29.9317	27.5334	37.0406
PIGQ	Pigq	ENSMUSG00000025728	3965.85	-0.148277	-1.10825	0.0503681	0.353954	3856.17	3975.67	3456.14	4253.45	4120.91	4132.73
IGSF10	Igsf10	ENSMUSG00000036334	235.982	0.322994	1.25092	0.0503975	0.353997	234.951	240.421	311.379	213.861	201.802	213.478
DPF2	Dpf2	ENSMUSG00000024826	1679.91	-0.186096	-1.13768	0.0504404	0.354134	1573.94	1692.43	1450.07	1756.53	1641.06	1965.41
GPER1	Gper1	ENSMUSG00000053647	107.59	-0.447524	-1.3637	0.0504641	0.354137	76.9801	101.533	94.7562	144.206	119.323	108.743
CTSH	Ctsh	ENSMUSG00000032359	259.909	-0.395913	-1.31578	0.0505165	0.354332	201.924	227.062	243.972	270.604	212.331	403.56
PSME1	Psme1	ENSMUSG00000022216	801.853	0.226571	1.17005	0.0505387	0.354332	869.028	747.379	977.174	704.565	714.138	798.834
CHST10	Chst10	ENSMUSG00000026080	1968.66	-0.155729	-1.11398	0.0505806	0.354354	1932.8	1911.83	1743.27	2113.55	2086.94	2023.6
ZNF853	Zfp853	ENSMUSG00000093910	303.901	0.28424	1.21777	0.050643	0.354408	373.106	305.673	322.162	291.414	279.157	251.898
PANX2	Panx2	ENSMUSG00000058441	3368.86	-0.181299	-1.1339	0.0507355	0.354891	3166.83	3479.72	2826.29	3355.99	3938.75	3445.6
SLC19A1	Slc19a1	ENSMUSG00000001436	624.646	-0.259011	-1.19666	0.0507931	0.35513	665.22	556.526	485.246	710.056	734.136	596.689
ADAM23	Adam23	ENSMUSG00000025964	5048.97	0.167714	1.12328	0.0508442	0.355323	5462.55	5121.1	5440.95	5386.63	4400.64	4481.93
OTUD4	Otud4	ENSMUSG00000036990	1928.27	0.174445	1.12853	0.0509648	0.355497	2089.68	1906.44	2135.69	1906.49	1891.36	1639.93
PSMB2	Psmb2	ENSMUSG00000028837	1307.04	0.16269	1.11937	0.0510157	0.355497	1335.41	1390.45	1416.01	1204.32	1261.59	1234.43
IPCEF1	Ipcef1	ENSMUSG00000064065	2189.67	-0.170167	-1.12519	0.0510255	0.355497	2185.48	2046.48	1949.19	2440.6	2412.66	2103.61
PSRC1	Psrc1	ENSMUSG00000068744	176.733	-0.380168	-1.30149	0.0510267	0.355497	152.163	159.701	148.297	158.057	196.356	245.825
NKAIN3	Nkain3	ENSMUSG00000055761	180.94	0.34705	1.27196	0.0510503	0.355497	205.073	199.255	202.344	174.319	169.528	135.12
GPNMB	Gpnmb	ENSMUSG00000029816	54.5926	0.733208	1.66233	0.0510516	0.355497	49.1728	46.5354	109.3	34.8206	55.2544	32.4727
HMBS	Hmbs	ENSMUSG00000032126	378.001	-0.271285	-1.20688	0.0510567	0.355497	302.41	382.053	344.284	389.819	390.565	458.874
PARS2	Pars2	ENSMUSG00000043572	209.66	0.348282	1.27304	0.051108	0.355691	223.8	227.817	251.221	165.94	228.182	161.003
FUOM	Fuom	ENSMUSG00000025466	355.232	-0.282303	-1.21613	0.0512221	0.356116	346.997	336.462	279.029	349.845	380.153	438.904
STXBP5L	Stxbp5l	ENSMUSG00000022829	1469.87	0.220055	1.16478	0.0512403	0.356116	1585.96	1417.25	1739.75	1589.77	1282.23	1204.25
BBC3	Bbc3	ENSMUSG00000002083	158.997	0.358694	1.28226	0.0512499	0.356116	192.326	159.427	183.887	142.39	145.127	130.823
NUDT5	Nudt5	ENSMUSG00000025817	531.809	-0.243053	-1.18349	0.051263	0.356116	517.972	473.727	470.602	550.634	518.556	659.36
HBB	Hbb-bs	ENSMUSG00000052305	5733.86	-0.699076	-1.62346	0.0513902	0.356836	4402.56	6150.37	2561.12	6238.55	8085.33	6965.24
VPS11	Vps11	ENSMUSG00000032127	2238.3	0.169113	1.12437	0.0514816	0.357261	2399.69	2206.13	2501.14	2093.59	1950.64	2278.62
PPP2R3A	Ppp2r3a	ENSMUSG00000043154	1180.46	0.167258	1.12292	0.0514986	0.357261	1299.53	1201.91	1245.17	1096.46	1113.85	1125.82
UBXN2B	Ubxn2b	ENSMUSG00000028243	1361.47	-0.178487	-1.1317	0.0516072	0.357687	1347.45	1314.89	1169.32	1511.88	1463.1	1362.17
RTTN	Rttn	ENSMUSG00000023066	172.512	0.498193	1.41244	0.0516886	0.357839	206.741	112.373	288.926	139.7	142.673	144.661
HIF1A	Hif1a	ENSMUSG00000021109	2291.44	0.177565	1.13097	0.0517329	0.357839	2267.6	2348.6	2678.21	2343.64	2093.44	2017.18
TLE3	Tle3	ENSMUSG00000032280	1837.28	0.179211	1.13226	0.0517472	0.357839	2161.58	1960.76	1733.35	1696.77	1708.36	1762.83
SIX4	Six4	ENSMUSG00000034460	32.0424	-0.761504	-1.69526	0.0519132	0.358824	18.8658	28.0536	24.4923	36.8385	42.2619	41.7422
CYP2S1	Cyp2s1	ENSMUSG00000040703	150.921	-0.387456	-1.30808	0.0520791	0.358946	146.56	131.706	114.208	145.103	172.948	194.999
FAM43B	Fam43b	ENSMUSG00000078235	729.954	-0.23146	-1.17402	0.0520791	0.358946	707.108	751.504	556.47	792.492	801.881	770.269
PEX16	Pex16	ENSMUSG00000027222	626.766	-0.219069	-1.16398	0.0521163	0.358946	558.44	611.201	568.277	605.007	687.751	729.923
BRCA2	Brca2	ENSMUSG00000041147	228.837	0.331716	1.25851	0.0521381	0.358946	275.142	202.484	286.781	197.547	199.962	211.106
DHCR7	Dhcr7	ENSMUSG00000058454	1359.03	-0.173674	-1.12793	0.0521385	0.358946	1269.98	1373.54	1189.29	1392.52	1502.04	1426.84
PNMA8A	Pnmal1	ENSMUSG00000041141	3728.19	-0.143098	-1.10427	0.0521568	0.358946	3597.22	3588.12	3446.23	3734.66	3826.88	4176.01
RFT1	Rft1	ENSMUSG00000052395	318.387	0.26813	1.20425	0.0521637	0.358946	363.055	323.075	357.021	291.809	308.169	267.191
KIAA2012	Gm973	ENSMUSG00000047361	151.139	0.425533	1.34307	0.0521955	0.358946	227.438	163.633	129.202	123.893	126.818	135.851
DERL2	Derl2	ENSMUSG00000018442	629.202	-0.204698	-1.15244	0.0522377	0.358946	600.76	564.198	588.737	705.621	637.121	678.777
PKD2	Pkd2	ENSMUSG00000034462	1461.3	0.16799	1.12349	0.0522391	0.358946	1608.99	1430.01	1599.16	1333.13	1421.48	1374.99
FGFR1	Fgfr1	ENSMUSG00000031565	2729.53	0.148004	1.10804	0.0522879	0.358946	3062.06	2703.93	2842.47	2605.24	2566.92	2596.55
SNN	Snn	ENSMUSG00000037972	6557.08	0.136406	1.09916	0.0523086	0.358946	6910.64	6553.19	7136.44	6437.46	5909.65	6395.13
MMD2	Mmd2	ENSMUSG00000039533	4045.78	-0.152379	-1.1114	0.0523098	0.358946	3897.47	4056.22	3544.76	4074.85	4189.86	4511.51
DDX51	Ddx51	ENSMUSG00000029504	607.606	-0.24789	-1.18747	0.052342	0.358954	552.58	529.216	584.558	594.907	597.412	786.964
PLCXD2	Plcxd2	ENSMUSG00000087141	3755.2	-0.152463	-1.11147	0.0523583	0.358954	3552.95	3673.06	3443.78	4053.8	4196.44	3611.14
NUP93	Nup93	ENSMUSG00000032939	707.556	0.227121	1.1705	0.05246	0.359467	746.371	677.961	864.793	598.379	667.414	690.418
FAM110A	Fam110a	ENSMUSG00000027459	172.92	-0.357343	-1.28106	0.0524806	0.359467	161.935	165.83	126.925	205.253	200.179	177.398
SRA1	Sra1	ENSMUSG00000006050	629.094	-0.250866	-1.18992	0.0525072	0.359472	601.315	595.289	528.102	593.004	645.085	811.771
SPSB3	Spsb3	ENSMUSG00000024160	1594.57	0.15401	1.11266	0.0525455	0.359472	1653.54	1639.73	1745.54	1506.92	1531.7	1489.99
ENPEP	Enpep	ENSMUSG00000028024	80.4794	-0.494171	-1.40851	0.0525797	0.359472	66.2239	77.4047	57.0244	87.4795	104.718	90.0264
PRKAB2	Prkab2	ENSMUSG00000038205	1444.29	-0.167941	-1.12345	0.0527319	0.359472	1333.98	1470.48	1277.35	1540.6	1506.99	1536.33
[truncated: 11,098 more rows]

## Sheet: All genes (memantine)
Supplementary Table 1. Total RNA-Seq results of forebrain transcriptomes from early and chronically vehicle/memantine-treated WT and Shank2-KO mice.
Gene Information			Deseq2 Results					KO			WT
HGNC symbol	Mouse symbol	Ensemble ID	baseMean	log2FC	FC	p-value	adjusted p-value	M-KO1-20M	M-KO2-26M	M-KO3-4M	M-WT1-12M	M-WT2-6M	M-WT3-8M
SHANK2	Shank2	ENSMUSG00000037541	5538.84	-1.44127	-2.7156	4.17028e-54	6.49105e-50	2896.01	2782.38	3266.54	8155.47	8776.12	7356.53
CCND1	Ccnd1	ENSMUSG00000070348	1046.99	-0.912595	-1.88243	1.01608e-17	5.27179e-14	635.029	781.641	763.715	1391.25	1375.61	1334.71
TNFRSF25	Tnfrsf25	ENSMUSG00000024793	181.692	-1.85291	-3.61229	2.06397e-13	6.42515e-10	54.9485	67.7304	114.317	290.043	224.237	338.874
TSPAN11	Tspan11	ENSMUSG00000030351	167.746	-1.51461	-2.85721	1.86306e-12	4.83309e-09	70.2468	91.221	98.3063	222.798	308.418	215.484
WNT10B	Wnt10b	ENSMUSG00000022996	105.864	1.81795	3.52581	1.02704e-11	1.99824e-08	194.988	143.027	155.798	34.7029	44.5541	62.1161
COL9A3	Col9a3	ENSMUSG00000027570	827.485	-0.707817	-1.63333	4.75479e-11	7.32865e-08	599.369	593.25	691.897	987.789	1024.89	1067.71
MYL4	Myl4	ENSMUSG00000061086	378.686	-1.09546	-2.13681	5.63295e-11	7.32865e-08	184.295	250.672	289.532	505.958	475.686	565.972
MT-ATP6	mt-Atp6	ENSMUSG00000064357	23416.5	-0.884628	-1.84629	7.73212e-11	9.25773e-08	11996.4	17324.6	20042.4	29031.9	29653.4	32450.5
HR	Hr	ENSMUSG00000022096	1618.41	-0.538934	-1.4529	1.28573e-09	1.33416e-06	1344.35	1286.65	1327.96	1996.4	1777.4	1977.7
CMTM5	Cmtm5	ENSMUSG00000040759	1062.2	-0.733622	-1.66281	1.96855e-09	1.91503e-06	702.951	739.316	951.951	1326.15	1254.63	1398.2
PLA2G4E	Pla2g4e	ENSMUSG00000050211	499.862	1.06442	2.09134	2.58384e-09	2.36573e-06	868.543	589.466	568.654	262.691	379.569	330.245
LENG8	Leng8	ENSMUSG00000035545	17209.2	0.489555	1.40401	5.32513e-09	4.60476e-06	21917.3	20332.6	18052.5	14348.3	14709.3	13895
MIIP	Miip	ENSMUSG00000029022	626.906	0.726718	1.65487	6.9529e-09	5.69589e-06	868.093	792.482	682.726	437.352	489.513	491.271
PHKA2	Phka2	ENSMUSG00000031295	1683.18	0.789105	1.728	1.07345e-08	8.35414e-06	2604.97	2145	1646.93	1308.42	1255.44	1138.33
HSPG2	Hspg2	ENSMUSG00000028763	1061.81	-0.837214	-1.7866	1.53957e-08	1.02106e-05	639.445	663.686	985.909	1409.97	1236.23	1435.64
INF2	Inf2	ENSMUSG00000037679	4636.87	-0.464807	-1.38013	1.5396e-08	1.02106e-05	3617.69	3910.56	4162.51	5643.52	5176.83	5310.1
ARMCX5	Armcx5	ENSMUSG00000072969	827.183	0.955003	1.93858	1.65797e-08	1.02106e-05	1416.94	1082.97	773.564	537.597	557.836	594.183
HRK	Hrk	ENSMUSG00000046607	2278.75	0.498559	1.4128	1.65919e-08	1.02106e-05	2871.56	2662.9	2470	1835.62	1972.74	1859.69
TBKBP1	Tbkbp1	ENSMUSG00000038517	2051.71	0.490278	1.40472	2.38279e-08	1.37363e-05	2519.43	2474.6	2196.18	1706.55	1663.82	1749.67
ETNPPL	Etnppl	ENSMUSG00000019232	1226.59	0.741143	1.6715	3.09046e-08	1.7034e-05	1800.52	1615.34	1188.16	893.549	926.041	935.926
GJC2	Gjc2	ENSMUSG00000043448	715.65	-0.927133	-1.90149	3.1737e-08	1.7034e-05	364.304	463.043	653.962	900.185	905.704	1006.7
RBM3	Rbm3	ENSMUSG00000031167	3108.58	0.628797	1.54627	3.31069e-08	1.7177e-05	4187.2	3819.21	3319.36	2199.5	2294.18	2832.01
CIRBP	Cirbp	ENSMUSG00000045193	1991.67	0.731965	1.6609	4.01166e-08	2.01424e-05	2986.58	2417.14	2053.97	1323.24	1453.28	1715.8
TSPAN17	Tspan17	ENSMUSG00000025875	606.284	-0.731071	-1.65987	6.68797e-08	3.25307e-05	407.437	446.737	514.188	761.431	657.179	850.734
AQP4	Aqp4	ENSMUSG00000024411	3029.88	-0.632488	-1.55024	7.20739e-08	3.39948e-05	2070.72	2185.13	2873.68	3983.69	3517.06	3549.02
SPACA6	Spaca6	ENSMUSG00000080316	1273.83	0.75742	1.69047	8.92886e-08	3.89491e-05	1867.87	1721.4	1212.36	875.072	930.873	1035.43
LIMS2	Lims2	ENSMUSG00000024395	482.284	-0.927132	-1.90149	9.00847e-08	3.89491e-05	248.258	325.421	425.893	655.823	557.544	680.767
PAQR4	Paqr4	ENSMUSG00000023909	1792.7	-0.456941	-1.37263	1.00542e-07	4.11823e-05	1537.55	1455.09	1540.78	2050.84	1979.18	2192.8
MRPS25	Mrps25	ENSMUSG00000014551	1254.35	-0.685592	-1.60836	1.82275e-07	7.27465e-05	792.473	929.732	1163.84	1692.79	1443.9	1503.33
PLA2G3	Pla2g3	ENSMUSG00000034579	290.688	0.986439	1.98129	2.5621e-07	9.95485e-05	467.2	413.664	277.574	179.912	208.971	196.808
FAM214A	Fam214a	ENSMUSG00000034858	2017.99	0.722911	1.65051	2.62222e-07	9.95485e-05	3002.59	2628.39	1907.93	1552.91	1667.38	1348.78
LCAT	Lcat	ENSMUSG00000035237	519.11	-0.890656	-1.85402	2.84344e-07	0.000105184	264.302	350.06	478.186	706.699	664.242	651.173
C9orf16	1110008P14Rik	ENSMUSG00000039195	1942.16	-0.681646	-1.60397	3.33343e-07	0.000117519	1272.85	1318.66	1885.39	2365.01	2231.56	2579.5
LRRC29	Lrrc29	ENSMUSG00000041679	107.612	1.59149	3.01361	3.39758e-07	0.000117519	236.792	154.289	93.1205	46.2406	58.4136	56.8131
AP1G2	Ap1g2	ENSMUSG00000040701	648.001	0.849585	1.80198	3.8886e-07	0.000131578	1037.37	752.114	709.515	360.829	514.964	513.21
TSC22D3	Tsc22d3	ENSMUSG00000031431	1853.39	-0.58021	-1.49507	3.99272e-07	0.000132227	1382.09	1309.71	1766.3	2356.28	2123.38	2182.55
PADI2	Padi2	ENSMUSG00000028927	927.528	-0.809935	-1.75313	4.43837e-07	0.000143923	500.979	636.435	885.299	1235.84	1105.46	1201.16
RGS5	Rgs5	ENSMUSG00000026678	2055.98	-0.691436	-1.61489	4.68063e-07	0.000148682	1270.51	1494.95	1953.55	2871.44	2395.61	2349.85
SCN10A	Scn10a	ENSMUSG00000034533	54.9951	2.53843	5.80956	4.90973e-07	0.00015284	127.397	124.587	29.3159	9.14318	13.7614	25.7657
MFGE8	Mfge8	ENSMUSG00000030605	3261.51	-0.656103	-1.57582	5.16451e-07	0.000157619	2059.38	2329.26	3209.96	4157.41	3894.87	3918.19
IPO9	Ipo9	ENSMUSG00000041879	7428.22	0.62567	1.54293	6.98367e-07	0.00020904	10555.3	9459.72	7027.82	6493.04	5636.32	5397.16
PLXNB3	Plxnb3	ENSMUSG00000031385	1580.61	-0.653784	-1.57329	7.27473e-07	0.000213644	961.831	1247.97	1476.57	2058.56	1835.26	1903.47
HS3ST2	Hs3st2	ENSMUSG00000046321	886.676	-0.601937	-1.51775	7.71418e-07	0.000222354	586.897	725.402	802.039	1043.02	1099.91	1062.79
PRDX6	Prdx6	ENSMUSG00000026701	3593.59	-0.438126	-1.35484	8.01319e-07	0.000223294	2971.35	2869.58	3316.3	4302	3819.39	4282.89
REV3L	Rev3l	ENSMUSG00000019841	1879.66	0.474458	1.3894	8.70146e-07	0.000234902	2340.16	2272.04	1945.89	1644.63	1564.57	1510.68
KRT80	Krt80	ENSMUSG00000037185	89.2046	-1.22232	-2.33322	8.75316e-07	0.000234902	48.7357	60.2881	51.7988	136.849	116.543	121.013
SEMA7A	Sema7a	ENSMUSG00000038264	3671.59	-0.512923	-1.42694	9.41238e-07	0.000248311	2575.09	3033.83	3469.78	4514	4206.89	4229.97
ZNF483	Zkscan16	ENSMUSG00000038630	1288.87	0.811511	1.75505	9.6505e-07	0.00025035	1919.87	1780.01	1226.34	1083.26	1010.51	713.213
MFSD11	Mfsd11	ENSMUSG00000020818	1140.32	0.717092	1.64387	9.81823e-07	0.000250526	1783.43	1377.85	1093.47	866.568	807.698	912.913
RMND1	Rmnd1	ENSMUSG00000019763	744.995	-0.592523	-1.50788	1.15146e-06	0.000284483	527.119	627.991	628.119	977.843	910.106	798.789
STX3	Stx3	ENSMUSG00000041488	1061.11	0.588886	1.50409	1.28534e-06	0.000312599	1429.36	1349.56	1044.7	834.593	864.234	844.217
FA2H	Fa2h	ENSMUSG00000033579	2104.36	-0.539357	-1.45332	1.34055e-06	0.000318416	1446.36	1826.94	1874.7	2389.18	2353.03	2735.95
THBS4	Thbs4	ENSMUSG00000021702	280.343	-0.755072	-1.68772	1.35017e-06	0.000318416	181.292	223.972	221.356	379.983	328.957	346.499
TXNL4A	Txnl4a	ENSMUSG00000057130	524.09	-0.651382	-1.57067	1.38859e-06	0.000319333	377.213	457.643	389.407	712.187	644.697	563.397
ACAA1	Acaa1a	ENSMUSG00000036138	2107.05	-0.619286	-1.53611	1.3951e-06	0.000319333	1383.4	1538.22	2064.16	2638.22	2378.29	2640.01
WFIKKN2	Wfikkn2	ENSMUSG00000044177	157.922	1.21149	2.31576	1.46132e-06	0.000325665	266.481	248.121	146.42	74.0254	113.452	99.0302
NCAN	Ncan	ENSMUSG00000002341	9695.83	-0.395658	-1.31554	1.82011e-06	0.000399015	7925.07	8089.01	9110.76	11486.1	11260.5	10303.5
CPEB1	Cpeb1	ENSMUSG00000025586	1604.24	0.58029	1.49515	2.02149e-06	0.000436357	2312.74	1837.3	1617.4	1336.17	1237.35	1284.46
RNPC3	Rnpc3	ENSMUSG00000027981	1143.94	0.50395	1.41809	2.2117e-06	0.000459001	1424.92	1392.96	1205.91	929.151	1028.04	882.633
PRRC1	Prrc1	ENSMUSG00000024594	902.833	0.555345	1.46952	2.32547e-06	0.000476263	1100.91	1174.84	947.428	772.313	767.512	653.996
TTC9B	Ttc9b	ENSMUSG00000007944	3503.03	-0.45985	-1.3754	2.39723e-06	0.000484582	2765.15	2757.09	3327.28	4047.55	3771.6	4349.54
IGFBP2	Igfbp2	ENSMUSG00000039323	792.187	-0.834743	-1.78354	2.48691e-06	0.000495161	460.403	449.852	798.41	1002.96	955.837	1085.66
CRYAB	Cryab	ENSMUSG00000032060	1573.09	-0.710239	-1.63608	2.51319e-06	0.000495161	944.019	1099.97	1537.73	1900.87	1735.98	2219.94
ADAMTSL4	Adamtsl4	ENSMUSG00000015850	130.522	-1.2261	-2.33934	2.65061e-06	0.000515709	63.2688	86.5378	82.8072	123.367	239.6	187.551
URI1	Uri1	ENSMUSG00000030421	1359.23	0.709256	1.63496	2.71084e-06	0.000520916	2053.84	1685.56	1320.61	1232.42	906.521	956.4
ITGB4	Itgb4	ENSMUSG00000020758	317.192	-0.914455	-1.88486	2.82241e-06	0.000535742	181.736	238.153	238.896	531.987	398.68	313.703
PEG3	Peg3	ENSMUSG00000002265	20414.7	0.513697	1.4277	3.1757e-06	0.00059554	27789.9	24176.6	20066.3	17036.7	18156.9	15261.6
PLEKHA1	Plekha1	ENSMUSG00000040268	4587.77	0.386431	1.30716	3.33878e-06	0.000602395	5549.65	5325.4	4719.6	3986.19	4047.85	3897.93
PHYHD1	Phyhd1	ENSMUSG00000079484	398.043	0.934342	1.91102	3.35418e-06	0.000602395	653.999	580.173	333.108	259.501	279.086	282.387
RGCC	Rgcc	ENSMUSG00000022018	264.086	-0.787877	-1.72653	3.43617e-06	0.000602395	157.302	214.634	210.23	342.935	302.374	357.038
HMGCS1	Hmgcs1	ENSMUSG00000093930	8616.94	-0.590601	-1.50587	3.44238e-06	0.000602395	5652.64	6236.01	8744.88	10579	10024.2	10465
CCAR1	Ccar1	ENSMUSG00000020074	2095.12	0.395189	1.31512	3.50645e-06	0.000602395	2452.64	2333.01	2353.92	1828.42	1915.25	1687.47
SERPINH1	Serpinh1	ENSMUSG00000070436	782.232	-0.829392	-1.77694	3.50675e-06	0.000602395	402.589	512.046	775.877	916.857	1063.05	1022.98
GLI1	Gli1	ENSMUSG00000025407	188.947	1.01976	2.02758	3.53628e-06	0.000602395	314.272	266.077	177.89	112.242	133.025	130.176
RAD18	Rad18	ENSMUSG00000030254	230.77	0.87366	1.83231	3.56057e-06	0.000602395	357.329	300.211	237.386	166.952	176.972	145.77
PCP4	Pcp4	ENSMUSG00000090223	4971.84	-0.47553	-1.39043	3.83326e-06	0.000634759	3631.4	4017.69	4831.64	5630.14	5622.22	6097.92
CNP	Cnp	ENSMUSG00000006782	18128.9	-0.478068	-1.39288	3.85999e-06	0.000634759	13356.3	14911.7	17190.2	20218.7	19475.6	23620.9
ARHGEF28	Arhgef28	ENSMUSG00000021662	1503.33	0.615956	1.53257	3.88602e-06	0.000634759	2180.31	1870.57	1407.75	1223.64	1160.7	1177.03
TMA16	Tma16	ENSMUSG00000025591	452.188	0.775111	1.71132	3.91499e-06	0.000634759	706.717	558.395	447.111	375.764	301.833	323.31
TIMM44	Timm44	ENSMUSG00000002949	2114.7	0.484996	1.39958	4.01892e-06	0.000635407	2830.37	2360.99	2206.76	1652.94	1815.26	1821.9
DEAF1	Deaf1	ENSMUSG00000058886	2851.49	0.529791	1.44372	4.0398e-06	0.000635407	3657.32	3596.83	2852.51	2084.02	2282.67	2635.59
ARMC9	Armc9	ENSMUSG00000062590	1280.58	0.465763	1.38105	4.04146e-06	0.000635407	1596.78	1535.4	1323.91	1074.58	1115.57	1037.22
ZNF395	Zfp395	ENSMUSG00000034522	447.764	0.716167	1.64281	4.19699e-06	0.000653262	621.882	610.203	437.396	311.24	334.903	370.957
MATN2	Matn2	ENSMUSG00000022324	1136.7	0.486245	1.40079	4.34064e-06	0.000663764	1460.6	1290.3	1228.66	1021.31	885.292	934.065
ZNF687	Zfp687	ENSMUSG00000019338	1355.7	0.528749	1.44268	4.65009e-06	0.000702706	1848.88	1586.06	1368.23	1053.8	1121.65	1155.56
PLTP	Pltp	ENSMUSG00000017754	1635.01	-0.635589	-1.55357	4.92606e-06	0.000737251	1013.83	1209.49	1619.87	1973.1	1878.46	2115.31
KLHL7	Klhl7	ENSMUSG00000028986	2974.05	0.479264	1.39403	5.10255e-06	0.000754667	3996.95	3391.57	3001.39	2497.2	2580.63	2376.54
HIRA	Hira	ENSMUSG00000022702	2345.24	0.39932	1.31889	5.1394e-06	0.000754667	2899.49	2558.93	2543.69	1938.05	2079.21	2052.06
GABRD	Gabrd	ENSMUSG00000029054	1732.06	-0.408312	-1.32713	5.24262e-06	0.00076263	1397.53	1472.32	1596.13	1888.17	2006.44	2031.75
ATP11B	Atp11b	ENSMUSG00000037400	4867.04	0.526427	1.44036	5.82212e-06	0.000831968	6700.53	5892.51	4640.87	3785	3948.46	4234.85
DLK2	Dlk2	ENSMUSG00000047428	928.066	-0.622165	-1.53918	5.82618e-06	0.000831968	611.019	668.376	915.022	1103.15	1117.03	1153.79
HNRNPC	Hnrnpc	ENSMUSG00000060373	3578.49	-0.417901	-1.33598	6.10241e-06	0.000863491	2741.51	3041.38	3409.83	4211.24	4111.37	3955.6
SLC2A4	Slc2a4	ENSMUSG00000018566	108.676	1.55647	2.94133	6.2863e-06	0.000881497	223.412	181.77	80.3042	68.6431	36.8369	61.0865
SCN2B	Scn2b	ENSMUSG00000070304	7532.68	-0.441485	-1.358	6.37222e-06	0.000885568	5526.7	6330.99	7310.82	8767.38	8764.21	8496
LYNX1	Lynx1	ENSMUSG00000022594	13583.4	-0.364599	-1.28752	6.55682e-06	0.000887543	10989.8	11581.2	13058.8	15590.7	15003	15277
LCN2	Lcn2	ENSMUSG00000026822	29.8179	2.05732	4.16212	6.59574e-06	0.000887543	48.0728	50.2952	46.1547	16.9042	10.116	7.36456
ENPP6	Enpp6	ENSMUSG00000038173	852.21	-0.599971	-1.51569	6.59829e-06	0.000887543	591.059	606.106	836.469	1023.71	1013.19	1042.72
PEX6	Pex6	ENSMUSG00000002763	1392.93	-0.491572	-1.40598	6.61452e-06	0.000887543	998.869	1160.53	1315.99	1626	1579.48	1676.72
MICAL2	Mical2	ENSMUSG00000038244	10495.7	-0.341582	-1.26715	6.87202e-06	0.000904585	8629.97	9453.57	9694.46	11935.6	12041.7	11218.7
CFAP46	Cfap46	ENSMUSG00000049571	290.85	1.06701	2.09509	6.91587e-06	0.000904585	351.407	384.563	442.93	200.708	258.719	106.771
DDX50	Ddx50	ENSMUSG00000020076	1965.19	0.397764	1.31746	7.14444e-06	0.000919034	2231	2408.51	2064.26	1656.95	1713.51	1716.9
NAV1	Nav1	ENSMUSG00000009418	9563.71	0.436812	1.35361	7.28088e-06	0.000928909	11721.7	11226.7	10053.2	8499.36	8816.6	7064.76
MAPK11	Mapk11	ENSMUSG00000053137	1188.25	-0.600829	-1.51659	7.68721e-06	0.000972776	759.168	921.996	1152.89	1425.96	1346.12	1523.37
UVSSA	Uvssa	ENSMUSG00000037355	555.74	0.814901	1.75918	7.95636e-06	0.000998715	895.396	736.139	493.472	394.909	457.358	357.164
TNNC1	Tnnc1	ENSMUSG00000091898	231.038	-0.845415	-1.79678	8.25574e-06	0.00102801	137.195	145.366	213.582	281.674	296.218	312.196
DNASE1L2	Dnase1l2	ENSMUSG00000024136	160.121	-0.973327	-1.96336	8.32349e-06	0.00102822	89.5122	90.5461	144.037	220.192	199.363	217.075
KCNA6	Kcna6	ENSMUSG00000038077	3209.48	-0.471532	-1.38658	8.515e-06	0.00104359	2235.75	2814.2	3020.18	3779.89	3723.84	3683.05
IER5	Ier5	ENSMUSG00000056708	1387.86	-0.703311	-1.62824	9.03763e-06	0.00109693	808.282	1030.91	1330.97	1791.18	1405.85	1959.99
TANGO2	Tango2	ENSMUSG00000013539	1836.9	-0.455483	-1.37124	9.09119e-06	0.00109693	1408.69	1469.8	1770.3	2115.27	2037.07	2220.25
FAM205C	Fam205c	ENSMUSG00000050141	167.718	0.882504	1.84357	9.29764e-06	0.00111321	254.772	213.41	183.755	114.326	130.164	109.881
AGPAT5	Agpat5	ENSMUSG00000031467	1746.27	-0.398495	-1.31813	9.40007e-06	0.00111689	1387.95	1525.51	1608.59	1996.69	1928.37	2030.52
MATN1	Matn1	ENSMUSG00000040533	53.3262	2.26873	4.81899	9.67473e-06	0.00114081	132.082	112.415	20.4874	21.4761	17.7515	15.7446
ARFIP2	Arfip2	ENSMUSG00000030881	3080.17	0.398549	1.31818	9.90904e-06	0.00115966	3860.79	3229.58	3417.01	2534.46	2680.18	2758.97
CCDC13	Ccdc13	ENSMUSG00000079235	186.345	-0.876189	-1.83552	1.01917e-05	0.00118383	100.192	154.66	140.285	240.906	257.507	224.519
SCD	Scd1	ENSMUSG00000037071	4278.42	-0.466754	-1.382	1.05337e-05	0.0012129	3071.56	3516.76	4189.76	5180.68	4872.58	4839.18
KCNJ10	Kcnj10	ENSMUSG00000044708	7713.37	-0.468749	-1.38391	1.05978e-05	0.0012129	5625.55	6081.12	7708.35	9235.04	8889.09	8741.04
MOG	Mog	ENSMUSG00000076439	3428.13	-0.539766	-1.45374	1.11354e-05	0.00126513	2451.25	2592.2	3340.01	3879.35	3650.98	4654.99
GALNT16	Galnt16	ENSMUSG00000021130	5981.07	0.558533	1.47277	1.16738e-05	0.00130721	8509.72	7458.33	5404.72	4747.36	4798.62	4967.65
HSPA8	Hspa8	ENSMUSG00000015656	56185	-0.288824	-1.22164	1.18275e-05	0.00130834	48352.2	51173.8	52213.6	62374.1	60812.2	62183.9
NRGN	Nrgn	ENSMUSG00000053310	24271.7	-0.37746	-1.29905	1.1852e-05	0.00130834	19198.8	20897.5	23248.5	26844.7	26304.2	29136.7
S1PR5	S1pr5	ENSMUSG00000045087	484.274	-0.628071	-1.5455	1.21324e-05	0.00132987	312.102	430.574	400.028	599.407	537.015	626.518
COL15A1	Col15a1	ENSMUSG00000028339	288.479	-0.667091	-1.58787	1.29021e-05	0.00140434	195.851	236.676	236.624	379.348	329.884	352.49
BRPF3	Brpf3	ENSMUSG00000063952	1612.3	0.446048	1.3623	1.35763e-05	0.00146746	1923.11	1964.97	1689.97	1405.27	1466.31	1224.16
GPR17	Gpr17	ENSMUSG00000052229	5064.52	-0.588184	-1.50335	1.40537e-05	0.00150859	3049.03	4026.94	5064.13	6330.93	6075.74	5840.36
CLIP4	Clip4	ENSMUSG00000024059	1900.84	0.430682	1.34787	1.43856e-05	0.00152659	2308.24	2231.22	2006.43	1745.15	1660.57	1453.4
NREP	Nrep	ENSMUSG00000042834	1952.92	-0.630122	-1.5477	1.44176e-05	0.00152659	1300.44	1281	2018.47	2281.79	2537.28	2298.55
NEFM	Nefm	ENSMUSG00000022054	8181.41	-0.457612	-1.37327	1.47816e-05	0.0015481	5858.43	7065.2	7761.19	8834.77	9169.1	10399.8
SEMA4D	Sema4d	ENSMUSG00000021451	3688.71	-0.510159	-1.42421	1.48196e-05	0.0015481	2667.4	2737.19	3726.81	4174.45	4240.75	4585.68
NFYB	Nfyb	ENSMUSG00000020248	1207.02	0.433396	1.35041	1.62132e-05	0.00168238	1473.58	1436.2	1251.08	1027.61	980.525	1073.11
LSM11	Lsm11	ENSMUSG00000044847	1645.34	-0.394206	-1.31422	1.65747e-05	0.00170227	1364.41	1381.86	1519.67	1875.14	1972.63	1758.3
KLF2	Klf2	ENSMUSG00000055148	205.695	-0.757964	-1.6911	1.66235e-05	0.00170227	130.698	154.721	174.14	268.233	243.691	262.689
TRAF7	Traf7	ENSMUSG00000052752	2166.36	0.345422	1.27052	1.71069e-05	0.00173287	2464.43	2500.92	2308.28	1942.45	1909.97	1872.12
ZNF365	Zfp365	ENSMUSG00000037855	11400.2	-0.380046	-1.30138	1.72088e-05	0.00173287	8879.06	9909.38	10935.2	13511.3	12868	12298.4
OLFML3	Olfml3	ENSMUSG00000027848	286.388	-1.06153	-2.08715	1.72564e-05	0.00173287	104.379	184.469	268.288	415.085	421.836	324.271
OTOA	Otoa	ENSMUSG00000034990	33.8118	2.18042	4.53286	1.78058e-05	0.00175208	90.1445	49.0966	26.5329	9.23021	14.3564	13.5101
GADD45A	Gadd45a	ENSMUSG00000036390	178.166	-0.891413	-1.85499	1.78896e-05	0.00175208	116.547	106.396	152.084	255.981	186.309	251.681
COQ8A	Coq8a	ENSMUSG00000026489	1255.54	0.555957	1.47014	1.78949e-05	0.00175208	1544.56	1623.38	1313.86	1208.85	857.853	984.723
PTBP2	Ptbp2	ENSMUSG00000028134	2661.09	0.44848	1.3646	1.78979e-05	0.00175208	3499.89	3058.6	2655.78	2359.92	2246.55	2145.79
TFR2	Tfr2	ENSMUSG00000029716	246.868	0.795033	1.73512	1.8491e-05	0.00179531	391.058	294.833	252.655	180.548	191.3	170.813
CSTF2	Cstf2	ENSMUSG00000031256	4339.56	0.401917	1.32126	1.85702e-05	0.00179531	5316.9	5188.94	4314.33	3890.31	3760.56	3566.3
LRRCC1	Lrrcc1	ENSMUSG00000027550	618.262	0.581818	1.49673	1.88854e-05	0.00181451	858.227	740.533	623.882	508.283	525.346	453.301
GNA12	Gna12	ENSMUSG00000000149	3938.57	-0.459185	-1.37476	1.90732e-05	0.00182131	2804.89	3298.6	3849.45	4699.51	4334.81	4644.18
ANXA6	Anxa6	ENSMUSG00000018340	2349.96	-0.510819	-1.42486	1.97071e-05	0.00187038	1610.39	1853.9	2351.65	2754.37	2720.09	2809.39
ZC3H11A	Zc3h11a	ENSMUSG00000102976	646.837	-0.563508	-1.47786	1.98944e-05	0.00187671	440.142	552.948	571.682	748.538	856.689	711.021
STX17	Stx17	ENSMUSG00000061455	966.347	0.52493	1.43886	2.16061e-05	0.00200178	1267.28	1120.97	1029.9	675.993	834.929	869.008
METRN	Metrn	ENSMUSG00000002274	1719.27	-0.502533	-1.4167	2.17574e-05	0.00200387	1235.78	1373.96	1660.07	2003.56	1823.81	2218.43
MYOC	Myoc	ENSMUSG00000026697	532.299	-0.780183	-1.71735	2.29558e-05	0.00208951	295.982	337.079	543.303	728.123	628.306	661.002
BCAS1	Bcas1	ENSMUSG00000013523	3234.18	-0.434942	-1.35186	2.32217e-05	0.00209649	2523.86	2868.22	2859.46	3591.45	3321.07	4241.03
REPIN1	Repin1	ENSMUSG00000052751	1410.98	0.464845	1.38017	2.33018e-05	0.00209649	1869.46	1606.42	1432.31	1128.38	1198.57	1230.76
GMIP	Gmip	ENSMUSG00000036246	375.433	-0.656808	-1.57659	2.3447e-05	0.00209743	325.776	242.084	307.249	453.004	409.829	514.654
LDB1	Ldb1	ENSMUSG00000025223	3734.1	0.431437	1.34858	2.36643e-05	0.00210477	4865.38	4303.8	3694.55	3065.38	3130.49	3345.02
GPT	Gpt	ENSMUSG00000022546	375.546	-0.562878	-1.47721	2.39151e-05	0.00211499	278.901	308.909	321.845	456.59	423.937	463.095
TMEM88B	Tmem88b	ENSMUSG00000073680	1514.54	-0.436151	-1.35299	2.46305e-05	0.00216595	1121.35	1374.28	1368.04	1835.79	1679.57	1708.19
PLOD1	Plod1	ENSMUSG00000019055	859.918	-0.51098	-1.42502	2.56036e-05	0.00222187	633.942	669.613	824.455	1054.25	932.712	1044.54
ELOVL5	Elovl5	ENSMUSG00000032349	1600.55	-0.444982	-1.3613	2.56943e-05	0.00222187	1202.14	1327.41	1538.75	1948.92	1825.68	1760.38
ATR	Atr	ENSMUSG00000032409	550.969	0.632516	1.55027	2.56946e-05	0.00222187	668.965	550.386	791.68	486.039	428.359	380.384
IGFBP3	Igfbp3	ENSMUSG00000020427	825.412	0.645018	1.56376	2.59245e-05	0.00222936	1291.21	920.675	808.03	611.186	625.859	695.509
GUF1	Guf1	ENSMUSG00000029208	1308.09	0.50311	1.41726	2.6129e-05	0.0022346	1800.81	1498.32	1302.34	1143.59	1053.78	1049.68
UBR3	Ubr3	ENSMUSG00000044308	8748.9	0.451725	1.36767	2.64528e-05	0.00224909	11326.4	10689.1	8306.89	7149.62	7875.93	7145.51
C6orf10	BC051142	ENSMUSG00000057246	110.532	1.02683	2.03754	2.65873e-05	0.00224909	157.334	163.344	123.346	61.0253	66.1085	92.0375
MAP6D1	Map6d1	ENSMUSG00000041205	2040.74	-0.50098	-1.41517	2.69204e-05	0.00226266	1422.65	1612.02	2036.49	2471.47	2427.03	2274.76
GLTP	Gltp	ENSMUSG00000011884	1529.37	-0.480337	-1.39507	2.74372e-05	0.00228375	1164.38	1184.38	1483.69	1783.82	1622.95	1937.02
KLHDC7A	Klhdc7a	ENSMUSG00000078234	447.286	-0.615103	-1.53167	2.7607e-05	0.00228566	285.118	387.929	387.998	567.943	554.544	500.184
CHRDL1	Chrdl1	ENSMUSG00000031283	277.175	-0.723438	-1.65111	2.858e-05	0.0023413	182.36	184.171	261.783	335.408	368.315	331.01
ZGRF1	Zgrf1	ENSMUSG00000051278	238.619	0.650318	1.56951	2.87327e-05	0.00234149	306.05	290.411	277.756	192.821	181.854	182.821
CREB3L2	Creb3l2	ENSMUSG00000038648	566.729	-0.507349	-1.42144	2.91499e-05	0.00235646	426.989	462.349	515.233	643.962	709.96	641.882
MYO1D	Myo1d	ENSMUSG00000035441	502.445	-0.611265	-1.5276	2.92191e-05	0.00235646	327.312	386.762	479.843	637.403	573.779	609.571
ADAMTS8	Adamts8	ENSMUSG00000031994	118.539	-0.91539	-1.88608	3.07199e-05	0.00245208	76.9156	96.1731	73.3706	151.676	166.394	146.707
EMP2	Emp2	ENSMUSG00000022505	714.492	-0.585546	-1.50061	3.13925e-05	0.00248767	453.498	582.2	679.429	799.625	879.135	893.066
LGALS4	Lgals4	ENSMUSG00000053964	112.061	1.01289	2.01795	3.14854e-05	0.00248767	179.39	154.476	115.337	70.1537	69.3781	83.6304
TP53INP2	Trp53inp2	ENSMUSG00000038375	7122.02	-0.371265	-1.29349	3.18513e-05	0.00249234	5594.41	6116.12	6922.97	8364.22	7813.36	7921.05
NPR1	Npr1	ENSMUSG00000027931	206.672	0.789375	1.72833	3.18648e-05	0.00249234	216.353	321.999	249.096	154.87	153.857	143.854
ABHD12B	Abhd12b	ENSMUSG00000090121	57.1756	-1.58332	-2.9966	3.26221e-05	0.0025287	23.2427	16.0641	46.9001	77.4828	107.285	72.0794
GPR3	Gpr3	ENSMUSG00000049649	260.341	-0.762507	-1.69644	3.26546e-05	0.0025287	149.738	195.22	235.415	360.797	294.712	326.162
MAG	Mag	ENSMUSG00000036634	11019.7	-0.349245	-1.27389	3.46997e-05	0.0026726	9109.39	9542.18	10427.1	12358.9	11434.4	13246.5
PAMR1	Pamr1	ENSMUSG00000027188	798.894	-0.42204	-1.33982	3.55789e-05	0.00270139	671.547	651.321	725.434	936.918	914.51	893.633
BTF3L4	Btf3l4	ENSMUSG00000028568	1949.94	0.42415	1.34178	3.7109e-05	0.00280389	2290.04	2355.26	2058.59	1763.04	1453.86	1778.83
OVGP1	Ovgp1	ENSMUSG00000074340	215.687	1.05313	2.07503	3.75146e-05	0.00280864	400.838	277.8	193.736	109.392	127.045	185.311
NIN	Nin	ENSMUSG00000021068	1950.04	0.393416	1.3135	3.75328e-05	0.00280864	2430.98	2030.11	2181.95	1784.64	1609.19	1663.36
FGFBP1	Fgfbp1	ENSMUSG00000048373	84.0465	1.13325	2.19352	3.78688e-05	0.00282023	142.401	115.219	88.3126	47.7308	57.6225	52.9931
RASGRP3	Rasgrp3	ENSMUSG00000071042	286.647	-0.660151	-1.58025	3.8891e-05	0.00288256	232.912	212.155	220.667	321.844	416.185	316.116
COL5A3	Col5a3	ENSMUSG00000004098	231.201	0.883774	1.8452	3.94192e-05	0.00289789	355.103	344.826	199.119	146.958	169.256	171.948
TRUB1	Trub1	ENSMUSG00000025086	823.359	0.509752	1.42381	3.96559e-05	0.00289789	1112.1	957.817	831.458	639.099	677.387	722.289
BLM	Blm	ENSMUSG00000030528	138.121	1.23308	2.35068	3.96563e-05	0.00289789	272.655	199.802	107.77	65.5003	106.298	76.6997
ELAC1	Elac1	ENSMUSG00000036941	1273.46	0.433281	1.3503	4.00243e-05	0.00291111	1602.69	1510.75	1275.5	1055.29	1086.46	1110.05
IRAK1	Irak1	ENSMUSG00000031392	1591.26	0.450157	1.36619	4.08424e-05	0.0029568	2037.33	1918.97	1556.64	1403.4	1347.79	1283.43
MAP3K9	Map3k9	ENSMUSG00000042724	1961	0.529227	1.44316	4.13992e-05	0.00298323	2728.41	2286.27	1934.52	1657.27	1783.91	1375.62
BMP1	Bmp1	ENSMUSG00000022098	3451.56	0.346432	1.27141	4.24084e-05	0.00303015	4054.57	3876.68	3658.26	2804.82	3152.81	3162.19
GPSM1	Gpsm1	ENSMUSG00000026930	2309.53	0.356513	1.28033	4.24632e-05	0.00303015	2769.02	2488.66	2521.86	2135.29	2033	1909.32
PLP1	Plp1	ENSMUSG00000031425	95645.6	-0.371058	-1.2933	4.28058e-05	0.00303015	74972.1	80958.6	94310	106357	103684	113592
PIGQ	Pigq	ENSMUSG00000025728	3868.6	-0.434623	-1.35156	4.2829e-05	0.00303015	2799.99	3237.63	3834.69	4465.13	4555.92	4318.25
FADS1	Fads1	ENSMUSG00000010663	5773.06	-0.399696	-1.31923	4.38559e-05	0.00308877	4637.33	4531.62	5767.25	6797.78	6370.54	6533.85
ADAM8	Adam8	ENSMUSG00000025473	129.183	-1.21779	-2.32591	4.48643e-05	0.00314556	46.1495	66.9827	119.609	226.835	151.116	164.408
ACOT7	Acot7	ENSMUSG00000028937	8306.14	-0.358321	-1.28193	4.55364e-05	0.00317836	6616.41	7169.48	8055.01	9044.39	9099.53	9852.02
SHISA4	Shisa4	ENSMUSG00000041889	2813.26	-0.443819	-1.3602	4.59482e-05	0.00319279	2086.23	2288.63	2778.2	3308.22	2995.26	3423.06
EFNB2	Efnb2	ENSMUSG00000001300	2042.01	0.340974	1.26661	4.61778e-05	0.00319281	2373.5	2196.55	2275.62	1715.36	1879.57	1811.45
CARM1	Carm1	ENSMUSG00000032185	2645.95	0.455592	1.37135	4.63588e-05	0.00319281	3607.96	2988.02	2585.3	2211.32	2189.34	2293.74
RAB7B	Rab7b	ENSMUSG00000052688	133.398	-1.16437	-2.24136	4.78766e-05	0.00328281	47.7433	75.1402	124.461	160.309	205.309	187.427
FBXL20	Fbxl20	ENSMUSG00000020883	2637.46	0.465225	1.38053	4.9146e-05	0.00335508	3579.87	2999.19	2597.12	2339.87	2279.92	2028.8
IGSF1	Igsf1	ENSMUSG00000031111	660.484	-0.598744	-1.5144	5.08995e-05	0.00345252	418.338	516.448	641.458	723.88	842.85	819.929
ADAMTS3	Adamts3	ENSMUSG00000043635	936.138	0.573044	1.48766	5.26467e-05	0.00353384	1351.29	1099.79	907.115	798.985	798.238	661.419
SOD3	Sod3	ENSMUSG00000072941	278.101	-0.7412	-1.67157	5.26727e-05	0.00353384	185.239	177.304	262.895	388.797	299.395	354.978
ELN	Eln	ENSMUSG00000029675	1145.96	-0.4829	-1.39755	5.34635e-05	0.0035715	980.632	808.42	1078.73	1403.51	1210.67	1393.82
ARL4D	Arl4d	ENSMUSG00000034936	383.509	-0.783252	-1.72101	5.57603e-05	0.00370901	181.095	315.125	350.56	492.114	484.638	477.522
TBC1D19	Tbc1d19	ENSMUSG00000039178	682.286	-0.559414	-1.47367	5.7759e-05	0.00382561	466.161	532.823	656.491	801.781	898.843	737.617
IGFBP4	Igfbp4	ENSMUSG00000017493	1892.97	-0.39209	-1.31229	5.91327e-05	0.0039	1463.71	1744.81	1705.79	2204.67	1999.67	2239.17
SPARC	Sparc	ENSMUSG00000018593	22920.6	0.423612	1.34128	5.96839e-05	0.00391832	28372	28494.1	21918.4	18370.8	18876.8	21491.6
RGS4	Rgs4	ENSMUSG00000038530	12176.2	-0.426343	-1.34382	5.99139e-05	0.00391832	8771.17	10186.9	12213.3	14172.4	14355.6	13357.9
CYP51A1	Cyp51	ENSMUSG00000001467	2082.25	-0.499665	-1.41388	6.03885e-05	0.00393283	1469.39	1580.73	2125.63	2319.82	2412.14	2585.8
ARPP19	Arpp19	ENSMUSG00000007656	5890.52	-0.368768	-1.29125	6.08908e-05	0.00393323	4511.38	5249.56	5664.62	6772.37	6764.76	6380.41
RELT	Relt	ENSMUSG00000008318	610.614	0.681791	1.60413	6.09001e-05	0.00393323	997.493	678.362	579.782	437.294	492.003	478.752
GAMT	Gamt	ENSMUSG00000020150	457.047	-0.834938	-1.78378	6.27343e-05	0.00403275	217.933	303.667	464.879	621.015	499.129	635.659
ME1	Me1	ENSMUSG00000032418	1691.7	-0.378972	-1.30042	6.32181e-05	0.00403275	1322.9	1491.29	1599.1	1877.34	1911.24	1948.3
YLPM1	Ylpm1	ENSMUSG00000021244	5045.43	0.371873	1.29403	6.57236e-05	0.00417546	5904.02	6142.94	5029.41	4262.71	4711.92	4221.55
KLK6	Klk6	ENSMUSG00000050063	101.07	-1.28103	-2.43012	6.99477e-05	0.00441659	36.1203	46.4768	95.0891	138.164	115.387	175.182
TAPT1	Tapt1	ENSMUSG00000046985	1785.98	0.41974	1.33769	7.03703e-05	0.00441659	2346.26	1979.23	1806.14	1581.72	1499.5	1503.04
CHD2	Chd2	ENSMUSG00000078671	2772.17	0.391748	1.31198	7.09584e-05	0.00443561	3529.82	3137.53	2771.46	2510.75	2339.5	2343.94
SLC44A5	Slc44a5	ENSMUSG00000028360	646.323	0.440323	1.35691	7.21318e-05	0.00449092	782.322	767.854	682.145	546.9	549.237	549.481
ALDH1A1	Aldh1a1	ENSMUSG00000053279	1552.37	-0.41205	-1.33057	7.35651e-05	0.00456192	1193.08	1332.11	1473.04	1855.53	1628.49	1831.96
SQLE	Sqle	ENSMUSG00000022351	2063.53	-0.503681	-1.41783	7.58497e-05	0.0046514	1424.37	1588.92	2108.86	2449.38	2257.49	2552.17
GAL3ST1	Gal3st1	ENSMUSG00000049721	735.213	-0.477399	-1.39223	7.58906e-05	0.0046514	556.397	614.603	673.636	828.54	785.925	952.18
ADCYAP1R1	Adcyap1r1	ENSMUSG00000029778	7459.25	0.326167	1.25368	7.59046e-05	0.0046514	8749.64	8654.02	7493.1	6847.83	6530.8	6480.09
ACSBG1	Acsbg1	ENSMUSG00000032281	3937.81	-0.343315	-1.26867	7.65554e-05	0.00467288	3132.21	3504.86	3779.02	4500.2	4316.77	4393.81
JOSD2	Josd2	ENSMUSG00000038695	1405.63	-0.518399	-1.43236	7.81221e-05	0.00474988	944.094	1121.44	1402.7	1584.06	1571.36	1810.16
TMEM82	Tmem82	ENSMUSG00000043085	48.4896	1.80693	3.49897	7.99589e-05	0.00484265	133.172	54.087	38.9925	20.4607	28.0265	16.1991
GRM2	Grm2	ENSMUSG00000023192	1832.53	-0.402614	-1.3219	8.09421e-05	0.00486798	1472.49	1629.52	1633.91	2212.31	2224.29	1822.68
PMS2	Pms2	ENSMUSG00000079109	625.403	0.525628	1.43956	8.10026e-05	0.00486798	881.885	670.148	662.044	497.746	515.699	524.895
OSBPL1A	Osbpl1a	ENSMUSG00000044252	7135.62	-0.359593	-1.28306	8.13447e-05	0.00486973	5623.19	6113.49	7016.63	8202.99	8219.16	7638.28
DOK3	Dok3	ENSMUSG00000035711	206.289	-1.03374	-2.04732	8.35533e-05	0.00496377	84.0467	108.805	214.459	263.939	271.832	294.653
MMP17	Mmp17	ENSMUSG00000029436	5862.99	-0.382523	-1.30362	8.41721e-05	0.00498152	4437.14	5176.42	5658.86	7063.17	6589.76	6252.57
ICAM1	Icam1	ENSMUSG00000037405	106.268	1.09557	2.13698	8.69076e-05	0.00512393	184.631	159.436	90.1921	72.6407	65.9955	64.716
RFTN1	Rftn1	ENSMUSG00000039316	360.866	-0.575738	-1.49044	8.72418e-05	0.00512422	268.371	272.309	328.558	458.109	453.596	384.251
UGP2	Ugp2	ENSMUSG00000001891	1089.09	-0.422477	-1.34023	9.02883e-05	0.00526817	828.412	924.186	1040.44	1209.91	1221.45	1310.1
FCGRT	Fcgrt	ENSMUSG00000003420	356.716	-0.614975	-1.53153	9.03695e-05	0.00526817	228.573	318.131	300.214	465.034	390.846	437.498
TUBB2B	Tubb2b	ENSMUSG00000045136	6293.18	-0.421489	-1.33931	9.20429e-05	0.0053457	4800.42	4908.65	6433.47	7495.04	6885.51	7235.97
NRSN1	Nrsn1	ENSMUSG00000048978	6982.84	-0.273329	-1.20859	9.44134e-05	0.00544276	6219.07	6422.59	6329.58	7981.49	7430.97	7513.32
PTGDS	Ptgds	ENSMUSG00000015090	17488.6	0.500087	1.4143	9.48721e-05	0.00544902	22595.2	22059.1	16813.7	12435.5	13580	17448.4
DYNLL1	Dynll1	ENSMUSG00000009013	5234.14	-0.402841	-1.32211	9.82148e-05	0.00562027	3915.72	4526.71	5081.91	5428.16	6046.39	6405.93
GPR37L1	Gpr37l1	ENSMUSG00000026424	4874.3	-0.349103	-1.27377	9.89589e-05	0.00564211	4019.1	4071.66	4772.92	5596.4	5134.33	5651.39
CFP	Cfp	ENSMUSG00000001128	203.269	-0.704075	-1.6291	0.000100182	0.00569097	148.978	132.959	182.287	269.004	233.46	252.925
DOCK6	Dock6	ENSMUSG00000032198	1135.62	-0.388465	-1.309	0.000100829	0.0057069	926.948	946.597	1078.02	1317.54	1318.21	1226.38
RAMP3	Ramp3	ENSMUSG00000041046	610.496	-0.495984	-1.41028	0.000101712	0.00573604	469.856	457.676	592.606	687.394	712.09	743.352
MTRR	Mtrr	ENSMUSG00000034617	360.505	-0.5624	-1.47672	0.000102878	0.00578087	281.79	271.778	318.843	443.086	470.19	377.342
FN1	Fn1	ENSMUSG00000026193	3736.93	-0.332898	-1.25954	0.000103648	0.00580317	3081.47	3249.2	3593.91	4392.03	4037.78	4067.21
TOMM40L	Tomm40l	ENSMUSG00000005674	1335.58	-0.453911	-1.36975	0.000107015	0.00592773	950.619	1155.13	1277.26	1547.06	1429.27	1654.12
S100B	S100b	ENSMUSG00000033208	2268.68	-0.420421	-1.33832	0.000108155	0.00596962	1705.99	1916.77	2199.91	2602.41	2360.22	2826.77
EPB41L4B	Epb41l4b	ENSMUSG00000028434	1769.73	0.422017	1.3398	0.000110611	0.00608362	2227.37	2139.86	1712.74	1575.17	1537.09	1426.16
CLCC1	Clcc1	ENSMUSG00000027884	659.462	0.549315	1.46339	0.000113426	0.00621647	907.872	825.767	617.246	566.55	523.422	515.917
FDFT1	Fdft1	ENSMUSG00000021273	2520.27	-0.380713	-1.30198	0.000114772	0.00626814	2061.89	2046.97	2460.83	2839.04	2656.96	3055.91
RANBP17	Ranbp17	ENSMUSG00000040594	248.519	0.660622	1.58076	0.000115251	0.00627231	339.432	296.772	275.056	174.948	227.46	177.448
CDC25B	Cdc25b	ENSMUSG00000027330	614.324	0.506301	1.4204	0.000117947	0.00639669	824.123	719.376	618.639	469.096	540.454	514.255
PLCXD2	Plcxd2	ENSMUSG00000087141	3551.16	-0.427022	-1.34446	0.000118847	0.00640597	2680.31	2929.25	3479.94	4486.47	4127.04	3603.93
GABRR2	Gabrr2	ENSMUSG00000023267	47.0731	1.75917	3.38504	0.000119034	0.00640597	113.863	74.4852	29.4055	15.8596	19.8974	28.9284
CD9	Cd9	ENSMUSG00000030342	1114.93	-0.433395	-1.35041	0.000119353	0.00640597	837.497	983.322	1026.25	1227.22	1197.78	1417.49
TAF9	Taf9	ENSMUSG00000052293	431.788	0.623046	1.54012	0.000121177	0.00646818	595.493	522.873	450.938	268.308	372.452	380.667
GIPR	Gipr	ENSMUSG00000030406	130.049	1.0776	2.11052	0.000121487	0.00646818	225.146	204.066	100.098	89.2997	73.1066	88.5766
NCKAP5	Nckap5	ENSMUSG00000049690	126.647	-0.888276	-1.85096	0.000125596	0.00664935	95.2594	73.2318	97.1381	155.14	135.656	203.453
FOSL2	Fosl2	ENSMUSG00000029135	1164.74	-0.534106	-1.44804	0.000127716	0.00673866	719.374	1037.75	1099.27	1479.37	1341.66	1311.03
A2M	A2m	ENSMUSG00000030111	258.648	0.906107	1.87398	0.000132499	0.0069674	391.55	427.226	192.9	171.792	179.415	189.004
ARGLU1	Arglu1	ENSMUSG00000040459	4144.82	0.384714	1.3056	0.000133158	0.00697402	5310.2	4770.05	4001.55	3567.11	3634.87	3585.13
XPC	Xpc	ENSMUSG00000030094	715.707	0.647011	1.56592	0.000133521	0.00697402	1161.24	812.525	646.836	546.049	555.532	572.061
MOB3B	Mob3b	ENSMUSG00000073910	162.021	-0.797969	-1.73865	0.000134268	0.00698958	97.5372	111.99	146.065	212.062	178.561	225.911
TFAP2B	Tfap2b	ENSMUSG00000025927	88.2588	0.950665	1.93276	0.00013886	0.00719693	109.124	103.254	137.228	63.3393	55.1185	61.49
METTL16	Mettl16	ENSMUSG00000010554	757.071	-0.467196	-1.38242	0.000140067	0.00719693	559	617.763	730.121	944.867	838.689	851.984
FAM78A	Fam78a	ENSMUSG00000050592	155.945	-0.822549	-1.76853	0.000140099	0.00719693	101.033	120.152	114.913	159.486	188.223	251.862
POLR3F	Polr3f	ENSMUSG00000027427	635.933	0.520476	1.43443	0.000140101	0.00719693	882.331	745.838	620.638	541.867	530.117	494.806
GRK3	Grk3	ENSMUSG00000042249	4773.52	0.390893	1.3112	0.000141967	0.00725391	6085.65	5565	4597.38	4155.57	4329	3908.49
ILF3	Ilf3	ENSMUSG00000032178	2929.44	0.362893	1.286	0.000142142	0.00725391	3640.33	3354.82	2892.23	2531.69	2527.87	2629.7
CHORDC1	Chordc1	ENSMUSG00000001774	1368.89	-0.463135	-1.37853	0.000147947	0.00750252	946.02	1148.58	1357.02	1546.74	1664.42	1550.58
DIRAS2	Diras2	ENSMUSG00000047842	8055.54	-0.308709	-1.2386	0.000148309	0.00750252	6751.4	7515.52	7324.83	9262.22	9259.34	8219.91
SNAPC4	Snapc4	ENSMUSG00000036281	1916.95	0.346946	1.27187	0.000149659	0.00751435	2330.37	1977.77	2130.43	1674.89	1635.85	1752.41
CNTN2	Cntn2	ENSMUSG00000053024	4777.21	-0.31754	-1.2462	0.000150205	0.00751747	4122.4	4008.49	4631.39	5579.9	5177.53	5143.54
MTMR3	Mtmr3	ENSMUSG00000034354	3939.29	0.338739	1.26465	0.000151565	0.00756125	4835	4423.33	3939.8	3543.15	3493.69	3400.79
SGPP2	Sgpp2	ENSMUSG00000032908	702.049	-0.573663	-1.4883	0.000153529	0.00761922	432.997	587.112	673.78	887.925	888.949	741.533
DHCR24	Dhcr24	ENSMUSG00000034926	5242.32	-0.388339	-1.30889	0.000154133	0.00761922	4052.13	4233.53	5338.69	6011.86	5752.86	6064.84
ZFAND4	Zfand4	ENSMUSG00000042213	155.76	0.870211	1.82793	0.000154196	0.00761922	249.985	208.94	145.002	125.951	100.598	104.086
CRELD1	Creld1	ENSMUSG00000030284	2030.73	-0.408348	-1.32716	0.000155134	0.00763973	1573.57	1670.94	1991.36	2105.51	2343.03	2499.99
KCNG4	Kcng4	ENSMUSG00000045246	245.326	-0.740184	-1.67039	0.000155592	0.00763973	142.043	173.453	236.527	307.36	271.444	341.129
BTG3	Btg3	ENSMUSG00000022863	429.758	0.615426	1.53201	0.000156936	0.00768148	609.459	498.006	451.387	287.886	409.627	322.186
HAUS4	Haus4	ENSMUSG00000022177	84.8392	0.984569	1.97872	0.000157978	0.00770823	130.628	111.806	95.1374	49.4515	59.1929	62.8188
SCN4B	Scn4b	ENSMUSG00000046480	5740.01	-0.261876	-1.19904	0.000159217	0.00772031	5061.89	5301.33	5299.21	6333.57	6119.43	6324.65
ZBTB22	Zbtb22	ENSMUSG00000051390	1021.14	0.383905	1.30487	0.000161613	0.00781143	1242.88	1110.28	1115.34	950.844	846.661	860.862
CHN2	Chn2	ENSMUSG00000004633	1583.87	-0.415244	-1.33352	0.0001621	0.00781143	1217.45	1259.93	1596.03	1782.46	1816.8	1830.54
GCFC2	Gcfc2	ENSMUSG00000035125	205.592	0.955407	1.93913	0.000164418	0.00788603	351.543	301.285	160.368	114.284	165.789	140.285
AGPAT4	Agpat4	ENSMUSG00000023827	1816.38	-0.444974	-1.36129	0.000164662	0.00788603	1303.6	1502.65	1810.38	2060.62	1958.06	2262.96
SF3B1	Sf3b1	ENSMUSG00000025982	9784.73	0.344259	1.2695	0.000167425	0.00799378	12058	11099.6	9681.4	8737.89	9013.58	8117.95
SLC6A6	Slc6a6	ENSMUSG00000030096	6978.61	0.445738	1.36201	0.000167975	0.0079955	9400.79	7958.26	6783	6151.93	6471.05	5106.62
C19orf57	4930432K21Rik	ENSMUSG00000008129	60.5362	1.14704	2.21459	0.000170509	0.00809136	79.2386	69.7542	101.97	38.6631	40.7982	32.7935
TESC	Tesc	ENSMUSG00000029359	788.918	-0.384427	-1.30534	0.000174132	0.00818859	679.871	670.249	703.493	896.721	843.137	940.036
SERPINA3	Serpina3n	ENSMUSG00000021091	463.732	0.596977	1.51254	0.000175168	0.00818859	673.512	568.84	432.219	373.662	348.299	385.858
PCDHA7	Pcdha7	ENSMUSG00000104318	315.655	-0.573773	-1.48841	0.000175188	0.00818859	269.676	216.094	275.513	410.105	351.329	371.215
RPE	Rpe	ENSMUSG00000026005	371.959	-0.604731	-1.5207	0.000175805	0.00819281	225.278	325.325	335.448	460.195	456.661	428.845
NSD1	Nsd1	ENSMUSG00000021488	6092.95	0.444337	1.36069	0.000178035	0.00827199	8002.79	7147.39	5920.51	5483.2	5627.99	4375.84
CD82	Cd82	ENSMUSG00000027215	381.128	-0.574186	-1.48884	0.000178805	0.00828305	260.165	309.175	349.938	464.609	400.384	502.497
KCNT1	Kcnt1	ENSMUSG00000058740	8040.42	0.360972	1.28429	0.000181458	0.00838101	10244.6	9067.31	7811.1	7180.25	6999.04	6940.24
KCNG1	Kcng1	ENSMUSG00000074575	1602.18	-0.504629	-1.41876	0.000183093	0.00841268	1007.26	1380.68	1587.93	1901.14	1813.64	1922.4
SLK	Slk	ENSMUSG00000025060	3573.12	0.347401	1.27227	0.000183225	0.00841268	4407.75	3844.63	3750.57	3360.14	3173.46	2902.15
TET2	Tet2	ENSMUSG00000040943	1789.32	0.569765	1.48428	0.000185797	0.00850567	2700.25	1927.59	1785.56	1691.8	1456.75	1173.95
LMAN2L	Lman2l	ENSMUSG00000001143	993.82	-0.50458	-1.41871	0.000187901	0.00857675	670.4	808.705	987.628	1252.24	1183.84	1060.11
TRO	Tro	ENSMUSG00000025272	10875.4	0.3221	1.25015	0.000189767	0.00860656	13373.7	11915.1	10963.2	9768.34	9965.95	9266.23
TJAP1	Tjap1	ENSMUSG00000012296	867.395	-0.525518	-1.43945	0.000190212	0.00860656	543.508	753.483	838.065	1028.02	995.027	1046.27
QDPR	Qdpr	ENSMUSG00000015806	2055.74	-0.489858	-1.40431	0.000192477	0.0086838	1477.78	1525.63	2127.97	2425.14	2160.07	2617.85
SREBF2	Srebf2	ENSMUSG00000022463	7341.18	-0.383814	-1.30479	0.000195296	0.00876016	5687.36	5915.76	7509.44	8676.91	8209.29	8048.32
THRA	Thra	ENSMUSG00000058756	28172.3	0.348185	1.27296	0.000197641	0.00883989	34243.5	33020.4	27401.7	23771.8	24003.9	26592.6
SZT2	Szt2	ENSMUSG00000033253	3677.85	0.400938	1.32037	0.000198398	0.00884747	4913.71	4026.92	3616.52	3329.34	3054.05	3126.53
RBAK	Rbak	ENSMUSG00000061898	469.85	0.622368	1.5394	0.000198947	0.00884747	727.21	533.197	447.961	353.893	357.337	399.504
TGFBR3L	Tgfbr3l	ENSMUSG00000089736	170.542	0.76497	1.69933	0.000202235	0.00890954	254.762	168.845	220.61	130.686	113.585	134.765
PHC1	Phc1	ENSMUSG00000040669	2389.79	0.310097	1.23979	0.000202377	0.00890954	2635.22	2713.04	2588.66	2289.6	2081.55	2030.64
ANKRD16	Ankrd16	ENSMUSG00000047909	1446.5	0.458521	1.37413	0.000202488	0.00890954	1921.77	1596.22	1502.3	1120.23	1119.63	1418.83
EGR4	Egr4	ENSMUSG00000071341	1094.34	-0.567035	-1.48148	0.000203709	0.00890954	662.547	856.055	1129.51	1251.64	1263.99	1402.29
EML2	Eml2	ENSMUSG00000040811	9198.49	0.398121	1.31779	0.000203856	0.00890954	11797.4	10384.3	9196.09	7298.33	7480.62	9034.17
EHMT2	Ehmt2	ENSMUSG00000013787	8011.49	0.396468	1.31628	0.000204132	0.00890954	10610.9	9051.47	7653.8	6715.52	6765.14	7272.13
CNOT1	Cnot1	ENSMUSG00000036550	4970.25	0.280335	1.21448	0.000204958	0.00890954	5622.99	5468.99	5261.75	4499.14	4265.57	4703.09
ARHGEF10L	Arhgef10l	ENSMUSG00000040964	2111.93	0.456958	1.37264	0.000205812	0.00890954	2903.07	2369.33	2057.12	1644.71	1717.42	1979.95
ADCYAP1	Adcyap1	ENSMUSG00000024256	407.934	-0.521476	-1.43542	0.000206269	0.00890954	334.161	333.553	335.836	408.338	496.661	539.055
SREBF1	Srebf1	ENSMUSG00000020538	1992.24	0.517356	1.43133	0.00020644	0.00890954	2527.37	2764.01	1745.02	1545.09	1779.61	1592.35
BICD2	Bicd2	ENSMUSG00000037933	3405.22	-0.373943	-1.29589	0.000207413	0.00890954	2573.1	2984.09	3343.5	4037.11	3840.4	3653.13
DNAH9	Dnah9	ENSMUSG00000056752	305.851	0.781927	1.71943	0.000208554	0.00890954	376.013	456.054	323.712	198.731	167.655	312.941
DESI1	Desi1	ENSMUSG00000022472	3450.55	-0.412897	-1.33136	0.000208598	0.00890954	2485.31	2903.27	3493.13	4022.02	3780.93	4018.63
MYOM1	Myom1	ENSMUSG00000024049	114.364	-0.849892	-1.80237	0.000209045	0.00890954	76.2136	98.7168	70.5949	156.76	131.136	152.763
SLC9A5	Slc9a5	ENSMUSG00000014786	1715.77	0.32542	1.25303	0.000209898	0.00890954	2021.46	1915.5	1787.98	1530.96	1477.01	1561.68
MED12	Med12	ENSMUSG00000079487	2363.99	0.480763	1.39548	0.000210671	0.00890954	3251.93	2890.14	2120.03	2082.94	1949.6	1889.33
CPNE9	Cpne9	ENSMUSG00000030270	1532.66	-0.482001	-1.39668	0.000211219	0.00890954	1068.04	1211.22	1559.2	1854.33	1605.96	1897.21
GJB1	Gjb1	ENSMUSG00000047797	366.159	-0.691878	-1.61538	0.000216131	0.00908102	205.55	310.649	325.105	517.38	363.325	474.947
IQCB1	Iqcb1	ENSMUSG00000022837	537.664	0.528189	1.44212	0.000216451	0.00908102	744.438	645.244	515.517	426.085	438.151	456.548
TSPAN7	Tspan7	ENSMUSG00000058254	26243.3	-0.275304	-1.21025	0.000218018	0.00912216	22483.3	23076	25682.9	29118.9	28316.2	28782.7
PANX2	Panx2	ENSMUSG00000058441	3362.65	-0.288077	-1.22101	0.000221777	0.00925458	2863.65	3092.78	3128.1	3636.87	3616.38	3838.12
C5orf34	4833420G17Rik	ENSMUSG00000062822	1219.57	0.483427	1.39806	0.000223247	0.00929102	1672.48	1430.95	1162.06	1112.29	1021.25	918.4
LCT	Lct	ENSMUSG00000026354	160.803	-1.04204	-2.05914	0.000225661	0.00936611	57.0783	117.351	141.283	208.64	273.133	167.333
SELPLG	Selplg	ENSMUSG00000048163	635.42	-0.715577	-1.64214	0.000226329	0.00936611	370.007	385.782	688.375	894.785	693.233	780.336
CBX7	Cbx7	ENSMUSG00000053411	1698.71	0.372438	1.29454	0.000226857	0.00936611	2071.91	2009.4	1667.66	1473.11	1447	1523.21
PCGF2	Pcgf2	ENSMUSG00000018537	983.757	0.464902	1.38022	0.00023226	0.00953858	1272.14	1188.01	961.715	775.981	774.076	930.615
SLC37A1	Slc37a1	ENSMUSG00000024036	216.099	0.718394	1.64535	0.000233337	0.00955761	313.835	233.636	259.265	198.102	132.011	159.742
TSPYL2	Tspyl2	ENSMUSG00000041096	3775.61	0.394784	1.31475	0.000234766	0.00959089	4834.97	4382.2	3649.62	3318.62	2984.04	3484.2
IGFBP7	Igfbp7	ENSMUSG00000036256	515.256	-0.564456	-1.47883	0.000239415	0.00975522	351.582	390.215	507.04	659.871	529.45	653.38
CA4	Car4	ENSMUSG00000000805	978.353	-0.368384	-1.29091	0.000241453	0.00981255	808.144	863.24	891.769	1082.85	1045.98	1178.13
DMTN	Dmtn	ENSMUSG00000022099	8806.92	-0.318388	-1.24694	0.000242927	0.00984677	6940.26	8018.7	8559.62	9663.78	9769.83	9889.35
ATOH7	Atoh7	ENSMUSG00000036816	41.5348	1.34277	2.53637	0.000245626	0.00993031	72.0996	58.8161	47.594	19.8795	23.217	27.6029
TALDO1	Taldo1	ENSMUSG00000025503	2247.57	-0.406397	-1.32537	0.000250286	0.0100925	1675.56	1895.66	2229.2	2496.22	2398.91	2789.84
EEF1AKMT1	Eef1akmt1	ENSMUSG00000021951	382.887	-0.505413	-1.41953	0.000251471	0.0101141	307.926	307.628	333.774	406.905	438.589	502.501
SLC35B3	Slc35b3	ENSMUSG00000021432	461.837	0.545433	1.45946	0.000253463	0.0101459	628.536	551.26	463.74	359.497	339.074	428.915
NANOS2	Nanos2	ENSMUSG00000051965	45.6361	1.41017	2.65768	0.000253566	0.0101459	94.7394	60.3706	43.7023	24.3569	23.4259	27.2215
MMP15	Mmp15	ENSMUSG00000031790	854.453	-0.497675	-1.41194	0.000257864	0.0102565	579.76	698.781	848.778	1032.34	909.013	1058.05
PTN	Ptn	ENSMUSG00000029838	6219.48	-0.445508	-1.36179	0.000260217	0.0102565	4619.29	4594.54	6587.66	7417.61	6803.16	7294.6
VGLL4	Vgll4	ENSMUSG00000030315	756.595	-0.436501	-1.35332	0.000261128	0.0102565	571.009	657.044	701.605	930.769	894.228	784.916
NID1	Nid1	ENSMUSG00000005397	666.664	-0.575456	-1.49015	0.000261639	0.0102565	432.053	498.156	676.131	786.111	706.965	900.569
EIF2AK2	Eif2ak2	ENSMUSG00000024079	218.924	0.889408	1.85242	0.000261706	0.0102565	356.172	328.029	169.507	168.459	126.932	164.441
SCG2	Scg2	ENSMUSG00000050711	6719.15	0.338406	1.26436	0.000262252	0.0102565	7840.58	8158.16	6512.02	6031.54	5714.96	6057.62
NTSR2	Ntsr2	ENSMUSG00000020591	4159.54	-0.330689	-1.25761	0.000262919	0.0102565	3488.57	3593.62	3974.13	4598.41	4250.83	5051.7
SGIP1	Sgip1	ENSMUSG00000028524	5158.5	0.362522	1.28567	0.000265887	0.0103022	6234.1	5913.09	5261.4	4715.25	4880.69	3946.47
MT3	Mt3	ENSMUSG00000031760	5680.47	-0.274028	-1.20918	0.000266159	0.0103022	5018.1	5075.28	5335.47	6248.5	5888.63	6516.85
LINC00461	C130071C03Rik	ENSMUSG00000050334	1486.9	0.369522	1.29192	0.000266738	0.0103022	1831.72	1515.96	1680.6	1210.24	1375.52	1307.36
TST	Tst	ENSMUSG00000044986	425.763	-0.565016	-1.4794	0.000269041	0.0103144	291.119	327.051	413.126	491.602	461.064	570.617
CAMKK2	Camkk2	ENSMUSG00000029471	8137.66	-0.350205	-1.27474	0.000269041	0.0103144	6536.91	6876.61	8051.33	9373.87	9688.09	8299.13
YIPF3	Yipf3	ENSMUSG00000071074	1561.46	-0.323826	-1.25165	0.000271225	0.0103474	1304.72	1398.63	1458.69	1750.21	1665.53	1791
HAPLN4	Hapln4	ENSMUSG00000007594	1946.37	-0.367899	-1.29047	0.000271861	0.0103474	1459.7	1827.55	1813.35	2228.24	2167.07	2182.28
SUMO3	Sumo3	ENSMUSG00000020265	3759.92	0.324503	1.25223	0.000271898	0.0103474	4575.84	4220	3745.83	3257.57	3362.46	3397.81
SMAD7	Smad7	ENSMUSG00000025880	554.867	-0.47345	-1.38843	0.00027288	0.0103531	416.601	514.418	463.423	618.42	596.663	719.678
KNSTRN	Knstrn	ENSMUSG00000027331	51.4603	-1.28769	-2.44137	0.000281788	0.0106457	25.6967	24.218	38.3607	62.1367	58.3248	100.025
CLDN11	Cldn11	ENSMUSG00000037625	10109.2	-0.339141	-1.265	0.000286682	0.0108044	8095.48	8813.84	9871.08	10734.3	10755.8	12384.4
VPS11	Vps11	ENSMUSG00000032127	2662.99	0.354978	1.27897	0.000288103	0.0108288	3378.39	2928.74	2658.28	2286.87	2320.57	2405.1
SRF	Srf	ENSMUSG00000015605	1396.14	-0.31682	-1.24558	0.000288865	0.0108288	1211.1	1225.9	1294.03	1574.34	1490.81	1580.68
TOMM34	Tomm34	ENSMUSG00000018322	1561.24	-0.325486	-1.25309	0.000289417	0.0108288	1337.44	1334.23	1487.11	1782.12	1666.71	1759.85
OCRL	Ocrl	ENSMUSG00000001173	2638.99	0.361356	1.28463	0.00029065	0.0108325	3319.24	3010.18	2572.65	2269.18	2399.67	2263.02
RSPH10B2	Rsph10b	ENSMUSG00000075569	276.171	0.695973	1.61998	0.00029152	0.0108325	422.104	351.794	250.079	219.241	189.838	223.969
PLA2G7	Pla2g7	ENSMUSG00000023913	1633.85	-0.366579	-1.28929	0.000291605	0.0108325	1360.27	1319.62	1603.26	1941.06	1733.85	1845.02
DLG5	Dlg5	ENSMUSG00000021782	2271.44	0.304666	1.23513	0.000293284	0.010869	2662.46	2416.3	2450.55	1944.62	2036.83	2117.88
LPAR1	Lpar1	ENSMUSG00000038668	1244.01	-0.498061	-1.41231	0.000294802	0.0108993	813.65	1028.73	1253.41	1486.13	1326.76	1555.41
ATP5F1E	Atp5e	ENSMUSG00000016252	1271.3	-0.475416	-1.39032	0.000295609	0.0109032	1028.04	913.354	1249.86	1339.29	1379.97	1717.26
PITPNM1	Pitpnm1	ENSMUSG00000024851	11599.3	0.28672	1.21986	0.000297359	0.0109418	13663.8	12693.6	11885.8	10271.9	10068.6	11012
OLIG1	Olig1	ENSMUSG00000046160	4779.94	-0.305592	-1.23593	0.0003016	0.0110693	3900.48	4510.52	4417.36	5218.08	5062.64	5570.55
KCNC1	Kcnc1	ENSMUSG00000058975	6634.76	-0.292386	-1.22466	0.000302245	0.0110693	5656.96	5714.66	6524.52	7473.02	7089.55	7349.87
BGN	Bgn	ENSMUSG00000031375	441.187	-0.603859	-1.51978	0.000303027	0.0110719	302.609	297.123	451.035	532.851	480.792	582.713
C17orf75	5730455P16Rik	ENSMUSG00000057181	2260.56	0.345992	1.27102	0.000309328	0.011253	2741.81	2613.24	2234.93	1998.88	2061.84	1912.63
LIN7B	Lin7b	ENSMUSG00000003872	1203.36	-0.440558	-1.35713	0.000310293	0.011253	929.607	943.191	1190.28	1344.82	1258.48	1553.81
CPNE7	Cpne7	ENSMUSG00000034796	4662.33	0.359374	1.28287	0.000310583	0.011253	5887.17	5327.13	4504.87	4079.93	3915.28	4259.61
KLHL4	Klhl4	ENSMUSG00000025597	373.801	-0.610254	-1.52653	0.000315133	0.0113806	228.406	285.478	374.553	458.706	459.873	435.79
NSDHL	Nsdhl	ENSMUSG00000031349	553.105	-0.527981	-1.44191	0.000319592	0.0114943	391.896	407.355	560.45	635.886	621.11	701.934
NPHP3	Nphp3	ENSMUSG00000032558	374.554	0.686469	1.60934	0.000320476	0.0114943	501.334	520.379	363.026	279.381	218.433	364.772
TSGA10	Tsga10	ENSMUSG00000060771	355.989	-0.655485	-1.57515	0.000321144	0.0114943	204.678	279.566	345.96	457.572	470.982	377.178
TBC1D2	Tbc1d2	ENSMUSG00000039813	176.168	-0.828478	-1.77581	0.000321723	0.0114943	84.9111	130.685	166.234	217.046	206.135	251.996
IGFBP5	Igfbp5	ENSMUSG00000026185	4641.03	-0.424693	-1.34229	0.000321973	0.0114943	3372.57	3678.78	4838.38	5550.86	5440.27	4965.31
STMN1	Stmn1	ENSMUSG00000028832	8710.42	-0.406506	-1.32547	0.000323483	0.011518	6369.94	7055.75	9049.37	9610.21	9645.04	10532.2
TSC1	Tsc1	ENSMUSG00000026812	3537.62	0.452224	1.36815	0.000330109	0.011683	4920.95	4116.8	3225.04	3124.7	3059.28	2778.97
RLF	Rlf	ENSMUSG00000049878	1320.07	0.408551	1.32735	0.000330261	0.011683	1755.91	1422.55	1338.06	1178.54	1146.99	1078.38
KCNK1	Kcnk1	ENSMUSG00000033998	2731.59	-0.286694	-1.21984	0.000333222	0.011761	2368.27	2439.35	2575.9	2918.03	2950.68	3137.3
SLC13A3	Slc13a3	ENSMUSG00000018459	528.706	-0.702183	-1.62697	0.00033584	0.0118053	289.006	349.059	570.74	720.068	592.683	650.682
MEG3	Meg3	ENSMUSG00000021268	201092	0.26753	1.20375	0.000335993	0.0118053	234326	215347	209376	182726	191094	173680
SUV39H1	Suv39h1	ENSMUSG00000039231	1011.33	0.396177	1.31602	0.000337555	0.0118132	1268.26	1153.41	1024.72	810.073	912.918	898.576
TM6SF2	Tm6sf2	ENSMUSG00000036151	54.6969	-1.51612	-2.8602	0.000338344	0.0118132	14.6894	22.8786	47.7695	118.574	62.855	61.4148
C11orf24	1810055G02Rik	ENSMUSG00000035372	857.707	-0.382694	-1.30377	0.000338496	0.0118132	735.954	713.356	784.147	913.231	936.794	1062.76
RASGRP2	Rasgrp2	ENSMUSG00000032946	1534.29	-0.457642	-1.3733	0.000341904	0.01188	1268.16	1101.64	1508.59	1587.46	1695.86	2044.03
LAS1L	Las1l	ENSMUSG00000057421	2099.99	0.379313	1.30072	0.000342042	0.01188	2692.38	2325.7	2104.48	1785.11	1716.91	1975.32
XBP1	Xbp1	ENSMUSG00000020484	1734.06	-0.504003	-1.41814	0.000345546	0.0119521	1127.47	1382.15	1794.07	1878.84	1967.59	2254.23
COL4A3BP	Col4a3bp	ENSMUSG00000021669	2675.06	0.34501	1.27016	0.000347802	0.0119724	2834.62	3292.94	2851.88	2309.49	2577.61	2183.8
CA11	Car11	ENSMUSG00000003273	2413.66	-0.34442	-1.26964	0.000347902	0.0119724	1884.35	2127.8	2369.77	2681.97	2646.74	2771.35
KAT6B	Kat6b	ENSMUSG00000021767	2426.86	0.443452	1.35985	0.000348442	0.0119724	3264.56	2809.83	2315.72	2165.7	2213.46	1791.88
TMEM151B	Tmem151b	ENSMUSG00000096847	5110.86	-0.289646	-1.22234	0.000350393	0.0120129	4278.77	4512.05	5008.99	5627.42	5669.11	5568.82
CCDC167	Ccdc167	ENSMUSG00000024018	403.607	-0.556443	-1.47064	0.000354333	0.0121148	271.14	315.385	395.045	500.984	434.949	504.137
CDK18	Cdk18	ENSMUSG00000026437	1119.63	-0.425438	-1.34298	0.000355923	0.0121224	799.168	989.537	1079	1349.37	1300.78	1199.94
MLEC	Mlec	ENSMUSG00000048578	4517.1	-0.411222	-1.32981	0.000359865	0.0122299	3230.06	3734.47	4669.75	5131.37	5364.24	4972.71
ARHGEF1	Arhgef1	ENSMUSG00000040940	2948.68	0.277184	1.21183	0.000362628	0.0122702	3233.62	3305.74	3153.13	2554.67	2649.17	2795.76
TRIP12	Trip12	ENSMUSG00000026219	6913.46	0.313794	1.24297	0.000366708	0.0123814	8287.75	7481.38	7216.91	6595.75	6278.27	5620.69
CKMT1B	Ckmt1	ENSMUSG00000000308	5646.39	-0.31269	-1.24202	0.000370116	0.0124424	4568.6	4987.19	5555.79	6106.6	6117.34	6542.83
OPTN	Optn	ENSMUSG00000026672	545.033	0.410724	1.32935	0.000372936	0.0124633	620.831	584.849	661.007	460.385	460.577	482.55
POLR2A	Polr2a	ENSMUSG00000005198	5238.45	0.310866	1.24045	0.000373405	0.0124633	6252.74	5920.11	5228.51	4839.19	4764.76	4425.39
AKT2	Akt2	ENSMUSG00000004056	2428.81	-0.361272	-1.28456	0.000373939	0.0124633	1845.35	2366.3	2168.74	2823.85	2792.94	2575.68
CLIC4	Clic4	ENSMUSG00000037242	2697.56	-0.381305	-1.30252	0.000375026	0.0124671	1985.34	2431.13	2614.9	3274.8	2877.74	3001.44
OPHN1	Ophn1	ENSMUSG00000031214	1383.87	0.354263	1.27833	0.000375656	0.0124671	1532.71	1637.73	1488.03	1305.95	1247.99	1090.83
ESPL1	Espl1	ENSMUSG00000058290	65.5666	-1.57438	-2.97808	0.000377388	0.0124849	24.4857	43.7637	28.0894	35.0816	99.4483	162.531
OPN3	Opn3	ENSMUSG00000026525	197.654	-0.715157	-1.64166	0.000377795	0.0124849	116.947	141.498	191.128	226.749	244.083	265.518
REV1	Rev1	ENSMUSG00000026082	1018.77	0.370863	1.29313	0.000383533	0.0126164	1271.3	1120.79	1054.21	912.467	892.175	861.681
COL24A1	Col24a1	ENSMUSG00000028197	324.853	0.548328	1.46239	0.000384207	0.0126164	364.027	395.079	396.091	262.05	223.956	307.917
ITM2A	Itm2a	ENSMUSG00000031239	1048.63	-0.596634	-1.51218	0.000385761	0.0126408	632.469	729.901	1143.28	1353.42	1181.83	1250.87
GPD2	Gpd2	ENSMUSG00000026827	3164.37	-0.353025	-1.27724	0.000388423	0.0126769	2549.28	2763.61	3025.07	3749.74	3762.73	3135.78
CIDEB	Cideb	ENSMUSG00000022219	37.3887	-1.52944	-2.88674	0.00039011	0.0127031	14.2608	14.1234	29.6386	75.68	45.6052	45.0243
MYL9	Myl9	ENSMUSG00000067818	328.135	-0.558709	-1.47295	0.000391963	0.0127034	217.685	280.927	298.379	396.413	357.388	418.016
HSDL2	Hsdl2	ENSMUSG00000028383	751.204	-0.505104	-1.41923	0.000392384	0.0127034	513.223	691.192	657.317	860.167	1025.58	759.751
BAG1	Bag1	ENSMUSG00000028416	1894.04	-0.354221	-1.2783	0.000392611	0.0127034	1512.92	1648.7	1828.13	2123.55	1966.24	2284.68
COL4A2	Col4a2	ENSMUSG00000031503	2927.78	-0.290525	-1.22309	0.000393384	0.0127034	2469.47	2719.11	2713.93	3210.14	3367.37	3086.67
SLC30A2	Slc30a2	ENSMUSG00000028836	70.0571	-1.03266	-2.04579	0.000400136	0.0128946	33.1201	49.2801	56.0453	104.021	89.2331	88.6424
RBM11	Rbm11	ENSMUSG00000032940	188.692	0.732954	1.66204	0.000405372	0.0130127	285.056	229.508	191.098	114.616	156.811	155.061
BRF1	Brf1	ENSMUSG00000011158	1499.39	0.347937	1.27274	0.000406812	0.0130127	1836.6	1696.02	1504.75	1333.11	1278.57	1347.27
GCNT4	Gcnt4	ENSMUSG00000091387	264.501	-0.552778	-1.46691	0.000407182	0.0130127	203.413	205.448	234.388	305.805	347.106	290.843
ABCA8	Abca8a	ENSMUSG00000041828	87.5469	-0.964341	-1.95117	0.00040798	0.0130127	49.8065	51.8305	75.3606	106.991	99.4821	141.81
LGI2	Lgi2	ENSMUSG00000039252	3388.3	-0.315295	-1.24427	0.000421069	0.0134028	2862.7	2823.61	3373.28	3850.59	3686.58	3733.01
ITGA10	Itga10	ENSMUSG00000090210	138.268	-0.864167	-1.82029	0.000430712	0.0136817	88.0569	71.2771	135.577	194.656	155.516	184.525
HTR2C	Htr2c	ENSMUSG00000041380	2553.24	0.293964	1.226	0.000433758	0.0137504	2918.66	2902.87	2614.67	2208.32	2365.88	2309.04
SLC29A4	Slc29a4	ENSMUSG00000050822	782.165	-0.523896	-1.43783	0.000435163	0.0137669	510.188	598.012	818.027	935.451	933.216	898.096
LZTR1	Lztr1	ENSMUSG00000022761	4821.34	-0.29917	-1.23044	0.000436652	0.013786	4123.45	4270.21	4575.48	5265.13	4935.91	5757.89
NEFH	Nefh	ENSMUSG00000020396	2434.31	-0.435175	-1.35207	0.000437948	0.0137989	1801.86	2029.64	2379.09	2570.14	2526.63	3298.5
ITGA1	Itga1	ENSMUSG00000042284	396.158	-0.491745	-1.40614	0.000442377	0.013888	316.617	322.455	349.182	509.894	478.475	400.323
IGFBP6	Igfbp6	ENSMUSG00000023046	286.582	-0.524013	-1.43795	0.000443736	0.013888	213.354	229.909	262.624	344.126	335.628	333.849
MTF2	Mtf2	ENSMUSG00000029267	1167.08	0.4282	1.34555	0.000444198	0.013888	1412.98	1390.57	1211.14	1046.17	1113.8	827.834
SPEF1	Spef1	ENSMUSG00000027329	243.029	-0.645428	-1.5642	0.000444344	0.013888	161.825	173.156	234.172	283.522	268.752	336.747
PPP1R2	Ppp1r2	ENSMUSG00000047714	3888.5	0.345544	1.27063	0.000446817	0.0139373	4856.3	4453.91	3744.79	3322.42	3456.16	3497.46
TUBA4A	Tuba4a	ENSMUSG00000026202	17186.9	-0.39155	-1.3118	0.000449059	0.0139605	13005.3	13560	18042.4	19186.2	18661.4	20666.3
LIX1	Lix1	ENSMUSG00000047786	1106.54	-0.402832	-1.3221	0.000449354	0.0139605	832.309	923.489	1104.44	1308.24	1255.74	1215.05
CHCHD10	Chchd10	ENSMUSG00000049422	2917.43	-0.376314	-1.29802	0.000450413	0.0139655	2408.32	2525.59	2684.21	3075.52	2947.92	3863
RALGAPA1	Ralgapa1	ENSMUSG00000021027	5107.1	0.301903	1.23277	0.000452507	0.0140025	5793.68	5607.36	5518.2	4851.39	4790.75	4081.22
VSIG2	Vsig2	ENSMUSG00000001943	245.225	0.688521	1.61163	0.000453604	0.0140086	379.962	297.644	230.084	204.971	192.007	166.681
NUP93	Nup93	ENSMUSG00000032939	822.219	0.398053	1.31773	0.000454872	0.0140105	984.546	952.32	866.041	644.389	698.167	787.848
LAMP5	Lamp5	ENSMUSG00000027270	3452.61	-0.265659	-1.20218	0.000455466	0.0140105	3016.34	3165.04	3226.6	3868.78	3625.64	3813.26
LIPA	Lipa	ENSMUSG00000024781	545.316	-0.498068	-1.41232	0.000475059	0.0145333	374.112	434.942	548.208	638.77	628.608	647.254
SPATA7	Spata7	ENSMUSG00000021007	524.76	0.545781	1.45981	0.000475263	0.0145333	786.155	562.555	519.377	403.703	428.903	447.867
SMYD3	Smyd3	ENSMUSG00000055067	1112.21	0.489277	1.40374	0.000482441	0.0147239	1533.36	1376.25	986.545	877.786	937.697	961.628
KLHDC9	Klhdc9	ENSMUSG00000045259	190.034	0.751475	1.68351	0.000485271	0.0147555	305.359	234.064	175.364	133.525	135.795	156.096
CLDN14	Cldn14	ENSMUSG00000047109	86.14	-1.05604	-2.07922	0.000488527	0.0148218	45.2585	38.1509	84.847	117.366	104.659	126.559
RAPGEF1	Rapgef1	ENSMUSG00000039844	6627.4	0.333945	1.26046	0.000489507	0.0148218	8404.34	7321.33	6446.15	5872.72	5870.59	5849.28
DHCR7	Dhcr7	ENSMUSG00000058454	1298.34	-0.440793	-1.35735	0.000490409	0.0148218	931.58	1061.64	1312.86	1601.97	1348.03	1533.93
ECHDC1	Echdc1	ENSMUSG00000019883	693.042	-0.407882	-1.32674	0.000492604	0.0148494	549.58	562.094	676.428	805.199	803.784	761.168
LRRC75A	Lrrc75a	ENSMUSG00000046417	296.6	-0.666017	-1.58669	0.00049323	0.0148494	160.195	239.171	289.466	359.003	354.797	376.967
GREB1L	Greb1l	ENSMUSG00000042942	401.046	0.704766	1.62988	0.000497148	0.014911	656.282	487.559	346.647	340.161	326.905	248.722
PLK2	Plk2	ENSMUSG00000021701	4881.54	0.258656	1.19636	0.000497194	0.014911	5611.94	5264.58	5076.94	4514.22	4389.66	4431.88
C4B	C4b	ENSMUSG00000073418	1034.79	1.07462	2.10617	0.000505826	0.0151407	1847.24	1464.2	897.797	593.061	718.147	688.291
SLC24A4	Slc24a4	ENSMUSG00000041771	1591.07	0.396012	1.31587	0.000507418	0.0151592	2054.7	1787.48	1580.68	1423.97	1468.3	1231.28
MORN1	Morn1	ENSMUSG00000029049	175.905	0.738717	1.66869	0.00051146	0.0152507	279.729	185.022	194.678	136.591	146.271	113.142
ATG4A	Atg4a	ENSMUSG00000079418	201.822	0.828064	1.7753	0.000520587	0.0154932	353.172	232.705	188.029	176.684	144.854	115.485
SLC22A23	Slc22a23	ENSMUSG00000038267	3632.53	-0.298491	-1.22986	0.000524651	0.0155843	3190.8	3202.52	3380.52	4173.48	4229.49	3618.35
RIOK1	Riok1	ENSMUSG00000021428	431.558	0.493391	1.40775	0.000528865	0.0156571	546.529	522.985	444.22	391.479	373.025	311.108
MSH3	Msh3	ENSMUSG00000014850	768.578	0.449392	1.36546	0.000529112	0.0156571	1015.79	914.646	731.177	635.106	630.463	684.289
BTBD17	Btbd17	ENSMUSG00000000202	543.855	-0.507796	-1.42188	0.000538161	0.0158946	376.696	435.024	537.035	638.514	570.663	705.199
ANKRD11	Ankrd11	ENSMUSG00000035569	9479.16	0.242232	1.18282	0.000543609	0.0160251	10381.1	10648.5	9790.12	8883.15	8635.6	8536.42
TCAP	Tcap	ENSMUSG00000007877	81.0402	-0.936559	-1.91396	0.000546217	0.0160716	45.1142	57.8057	64.3533	111.627	87.2236	120.117
FN3K	Fn3k	ENSMUSG00000025175	579.663	-0.503101	-1.41726	0.000549969	0.0161466	373.698	504.652	561.892	661.877	676.096	699.765
FAM20A	Fam20a	ENSMUSG00000020614	411.735	-0.532334	-1.44627	0.000550842	0.0161466	266.138	394.833	350.408	497.497	464.357	497.177
RLBP1	Rlbp1	ENSMUSG00000039194	296.186	-0.716097	-1.64273	0.000560956	0.0164122	167.04	209.103	296.309	436.459	371.812	296.394
WDR90	Wdr90	ENSMUSG00000073434	1320.3	0.366515	1.28923	0.000564321	0.0164797	1631.05	1432.97	1394.73	1098.09	1081.91	1283.04
CRHR1	Crhr1	ENSMUSG00000018634	643.458	-0.454371	-1.37019	0.000565644	0.0164873	450.737	545.987	633.281	741.547	733.89	755.305
CD200	Cd200	ENSMUSG00000022661	2715.44	0.32736	1.25472	0.000566872	0.0164923	3321.26	3037.44	2707.83	2322.38	2346.92	2556.83
MAP1LC3A	Map1lc3a	ENSMUSG00000027602	3753.06	-0.331567	-1.25838	0.000568206	0.0165002	3264.92	3054.19	3652.69	4070.3	3875.59	4600.67
ZBTB49	Zbtb49	ENSMUSG00000029127	392.558	0.514276	1.42828	0.000570908	0.0165235	516.166	480.615	388.343	338.053	343.351	288.821
FLNB	Flnb	ENSMUSG00000025278	5297.06	1.02375	2.03319	0.000571131	0.0165235	9518.77	7304.1	4481.91	3477.13	3617.39	3383.06
ZKSCAN2	Zkscan2	ENSMUSG00000030757	1199.36	0.577013	1.49176	0.000579294	0.0167286	1903.48	1308.01	1095.37	1040.74	1046.2	802.38
CALCOCO1	Calcoco1	ENSMUSG00000023055	2828.28	0.358062	1.2817	0.000581771	0.0167533	3370.14	3458.96	2702.31	2341.09	2464.14	2633.07
CSF2RA	Csf2ra	ENSMUSG00000059326	992.091	-0.389069	-1.30955	0.000582739	0.0167533	746.77	868.834	962.383	1119.34	1179.2	1076.01
SARDH	Sardh	ENSMUSG00000009614	441.083	-0.469794	-1.38491	0.00058338	0.0167533	332.463	378.216	398.637	453.827	530.24	553.116
FABP7	Fabp7	ENSMUSG00000019874	557.132	-0.627072	-1.54443	0.00058751	0.0167707	301.303	427.135	586.24	650.67	695.818	681.627
ZNF414	Zfp414	ENSMUSG00000073423	814.536	0.378083	1.29961	0.000588295	0.0167707	1013.04	904.449	843.223	676.606	714.124	735.769
CHDH	Chdh	ENSMUSG00000015970	139.708	0.769667	1.70488	0.000593454	0.0168868	150.145	224.089	154.484	109.454	93.7605	106.314
TUBB4B	Tubb4b	ENSMUSG00000036752	11245.5	-0.4046	-1.32372	0.000596351	0.0169159	8159.27	9000.6	11878	12564	12186.1	13685
CCDC183	Ccdc183	ENSMUSG00000026940	46.8079	1.28698	2.44017	0.000596648	0.0169159	87.9189	64.2149	47.0252	27.7427	19.8553	34.0906
CENPF	Cenpf	ENSMUSG00000026605	65.4952	-1.40607	-2.65015	0.000602594	0.0170534	18.0394	22.117	67.7505	81.5583	112.525	90.9811
PLAA	Plaa	ENSMUSG00000028577	1315.38	0.344042	1.26931	0.000617262	0.0174052	1631.11	1408.64	1374.5	1188.47	1098.98	1190.57
KIAA1211L	2010300C02Rik	ENSMUSG00000026090	8027.93	0.375292	1.2971	0.000622956	0.017534	10679.9	9035.62	7481.85	7094.13	6959.44	6916.68
MAGT1	Magt1	ENSMUSG00000031232	429.093	-0.48548	-1.40005	0.00063068	0.0176874	305.916	356.476	410.817	530.616	506.597	464.137
DPYSL2	Dpysl2	ENSMUSG00000022048	4165.49	-0.262521	-1.19957	0.000632884	0.0177173	3656.43	3772.55	3933.86	4354.15	4498.85	4777.11
HEYL	Heyl	ENSMUSG00000032744	325.345	0.63174	1.54943	0.000634118	0.01772	496.711	399.141	290.254	271.462	253.825	240.675
IMPDH1	Impdh1	ENSMUSG00000003500	1881.16	-0.33581	-1.26209	0.000637723	0.0177888	1480.72	1645.76	1864.4	2111.65	2085.56	2098.85
TUBB3	Tubb3	ENSMUSG00000062380	16801.2	-0.404021	-1.32319	0.000642424	0.0178575	12616.6	12838.7	17937.5	18637.1	18385.8	20391.5
KSR1	Ksr1	ENSMUSG00000018334	2747.74	0.370608	1.2929	0.000642481	0.0178575	3654	2867.73	2773.85	2510.14	2396.13	2284.58
EBF3	Ebf3	ENSMUSG00000010476	207.356	0.626356	1.54366	0.000645074	0.0178713	251.35	266.687	237.31	171.223	129.384	188.182
SERINC2	Serinc2	ENSMUSG00000023232	140.967	-0.683207	-1.60571	0.00064891	0.0179401	96.3036	115.014	113.736	183.086	157.24	180.42
HEXA	Hexa	ENSMUSG00000025232	1026.21	-0.543261	-1.45726	0.000653573	0.018037	604.031	822.121	1080.97	1247.09	1152.73	1250.31
MPV17	Mpv17	ENSMUSG00000107283	1034.44	-0.359736	-1.28319	0.000654974	0.0180437	801.724	931.402	986.287	1131.08	1181.21	1174.95
TPPP	Tppp	ENSMUSG00000021573	18167.8	-0.357833	-1.2815	0.000661914	0.0181852	13575.6	15930.1	18274.8	21710.7	20900.6	18615.3
FMNL1	Fmnl1	ENSMUSG00000055805	3603.32	-0.354442	-1.27849	0.000662448	0.0181852	2841.9	3221.33	3425.77	4166.45	3524.62	4439.85
CWC22	Cwc22	ENSMUSG00000027014	513.384	0.451419	1.36738	0.000670187	0.0183653	675.993	579.352	523.094	404.076	444.12	453.671
EIF4B	Eif4b	ENSMUSG00000058655	5867.88	0.311779	1.24124	0.000673457	0.0184103	7144.34	6677.39	5675.95	5289.68	5141.46	5278.45
GUCY2GP	Gucy2g	ENSMUSG00000055523	119.469	-0.901408	-1.86789	0.000674646	0.0184103	61.5171	74.676	114.353	187.137	154.863	124.268
COL11A2	Col11a2	ENSMUSG00000024330	1062.02	-0.427677	-1.34507	0.000675379	0.0184103	868.65	848.715	999.213	1169.61	1051.16	1434.79
STARD4	Stard4	ENSMUSG00000024378	759.242	-0.454238	-1.37006	0.000677092	0.0184247	561.777	578.825	781.622	878.656	840.787	913.783
RASGRF1	Rasgrf1	ENSMUSG00000032356	15736.3	0.298986	1.23028	0.000678724	0.0184369	18819.8	18023	15239.3	13731.6	14039.2	14564.8
GATM	Gatm	ENSMUSG00000027199	1825.51	-0.321479	-1.24961	0.000687343	0.0186385	1515.6	1563.44	1790.05	2023.18	1934.29	2126.5
RGS6	Rgs6	ENSMUSG00000021219	1473.56	-0.350863	-1.27532	0.000691739	0.0187251	1202.42	1204.36	1479.78	1696.27	1621.27	1637.26
GPR137C	Gpr137c	ENSMUSG00000049092	1196.87	0.337473	1.26354	0.000703057	0.0189984	1328.16	1435.9	1244.26	1073.27	1113.9	985.712
DDX17	Ddx17	ENSMUSG00000055065	17432.8	0.295237	1.22709	0.000707131	0.0190754	20692.1	19346.2	17591	15789	16789.6	14388.7
IDH2	Idh2	ENSMUSG00000030541	1411.44	0.421027	1.33888	0.000708935	0.0190909	1904.02	1628.72	1314.22	1154.31	1216.79	1250.62
MCTP1	Mctp1	ENSMUSG00000021596	1792.93	0.409898	1.32859	0.000710976	0.0191128	2312.1	2135.71	1689.34	1659.43	1587.29	1373.73
HMGCR	Hmgcr	ENSMUSG00000021670	3848.4	-0.436974	-1.35376	0.000712963	0.0191332	2686.95	2971.72	4153.68	4509.9	4380.46	4387.66
KDSR	Kdsr	ENSMUSG00000009905	1029.22	0.434083	1.35105	0.000721166	0.0193201	1391.22	1033.6	1122.6	892.04	960.607	775.234
CCSAP	Ccsap	ENSMUSG00000031971	1589.9	0.314229	1.24335	0.000737042	0.0196534	1819.84	1865.38	1601.01	1384.38	1463.24	1405.56
DDC	Ddc	ENSMUSG00000020182	540.023	0.629582	1.54712	0.000737398	0.0196534	739.406	762.467	465.881	346.65	405.97	519.765
SLC12A9	Slc12a9	ENSMUSG00000037344	1241	0.302331	1.23313	0.000739118	0.0196656	1421.09	1379.95	1310.2	1102.57	1092.85	1139.34
RNF122	Rnf122	ENSMUSG00000039328	492.807	-0.452568	-1.36847	0.000747772	0.0198619	366.176	401.403	481.879	549.59	556.469	601.327
NOD1	Nod1	ENSMUSG00000038058	301.181	-0.540771	-1.45475	0.000753975	0.0199915	257.207	212.336	266.836	341.886	320.213	408.606
MOBP	Mobp	ENSMUSG00000032517	37878.7	-0.262287	-1.19938	0.000755636	0.0199915	32432.3	35125	35778.8	41281.3	38563.6	44091
SLC7A10	Slc7a10	ENSMUSG00000030495	723.989	-0.49364	-1.40799	0.000756595	0.0199915	474.282	583.03	747.496	839.42	819.938	879.765
SDAD1	Sdad1	ENSMUSG00000029415	927.316	0.337223	1.26332	0.000757788	0.0199915	1072.02	954.202	1079.56	837.265	811.29	809.567
ACOX3	Acox3	ENSMUSG00000029098	1571.56	0.292933	1.22513	0.000761101	0.02004	1819.27	1745.64	1626.03	1421.81	1404.68	1411.95
PKIA	Pkia	ENSMUSG00000027499	5148.4	0.274161	1.20929	0.000762202	0.02004	6105.85	5520.71	5280.78	4735.78	4767.29	4479.98
CCDC184	Ccdc184	ENSMUSG00000029875	706.999	-0.547428	-1.46148	0.000765627	0.0200961	424.95	575.582	723.858	781.471	799.966	936.166
ACTR8	Actr8	ENSMUSG00000015971	1665.58	0.365911	1.2887	0.000767529	0.0201093	2063.22	1902.31	1659.63	1326.55	1607.14	1434.63
MORC2	Morc2a	ENSMUSG00000034543	1726.97	0.337918	1.26393	0.000770016	0.0201093	2165.25	1881.02	1737.39	1470.01	1526.09	1582.02
BSG	Bsg	ENSMUSG00000023175	12632.7	-0.277364	-1.21198	0.000771296	0.0201093	10690.2	11359.8	12217	13231	13352.9	14945.5
PLEKHO1	Plekho1	ENSMUSG00000015745	687.58	-0.441919	-1.35841	0.000773053	0.0201214	630.666	572.583	545.084	671.12	793.086	912.943
DHTKD1	Dhtkd1	ENSMUSG00000025815	288.462	0.531165	1.4451	0.000776075	0.0201663	385.805	297.589	339.682	253.734	217.618	236.346
NCAPD3	Ncapd3	ENSMUSG00000035024	1132.23	0.396213	1.31605	0.000777802	0.0201775	1506.59	1242.52	1110	982.521	961.341	990.431
MBTPS1	Mbtps1	ENSMUSG00000031835	3563.24	0.314236	1.24335	0.000781267	0.0201949	4388.74	3912.81	3546.59	3215.54	3301.79	3013.97
HEATR1	Heatr1	ENSMUSG00000050244	684.783	-0.395357	-1.31527	0.000781824	0.0201949	555.672	561.507	657.599	828.499	786.18	719.243
IRF7	Irf7	ENSMUSG00000025498	99.4012	1.021	2.02932	0.000782364	0.0201949	149.617	174.344	75.7737	56.9839	60.7696	78.9188
SNHG11	Snhg11	ENSMUSG00000044349	65275.5	0.2622	1.19931	0.000785029	0.020216	76643.4	69825.8	67101.3	56719.1	62833.6	58529.9
PAN3	Pan3	ENSMUSG00000029647	1111.4	0.449955	1.366	0.000789151	0.0202358	1435.1	1365.12	1050.03	1082.88	840.998	894.258
LDHA	Ldha	ENSMUSG00000063229	8063.78	-0.335116	-1.26148	0.000790507	0.0202372	6223.69	6949.78	8222.05	8723.41	8795.33	9468.44
AGMO	Agmo	ENSMUSG00000050103	120.869	0.781485	1.7189	0.000797593	0.0203851	126.163	136.529	195.971	82.952	92.1302	91.4705
SCLY	Scly	ENSMUSG00000026307	294.82	-0.548337	-1.4624	0.000799522	0.0204009	205.469	225.688	287.955	363.112	323.064	363.632
SLC7A14	Slc7a14	ENSMUSG00000069072	4652.45	0.303589	1.23421	0.000809914	0.0206323	5444.99	5434.12	4540.8	4258.88	4277.51	3958.39
TIE1	Tie1	ENSMUSG00000033191	409.138	-0.489024	-1.4035	0.000811976	0.020651	283.134	347.685	391.673	506.53	458.595	467.213
TOP2B	Top2b	ENSMUSG00000017485	3406.61	0.35574	1.27964	0.000813624	0.0206591	3537.54	4509.89	3428.73	2957.45	2883.84	3122.2
DPP9	Dpp9	ENSMUSG00000001229	2509.02	-0.321365	-1.24951	0.000827514	0.0209435	2015.2	2158.83	2519.57	2850.87	2792.13	2717.52
ITGAD	Itgad	ENSMUSG00000070369	58.4014	1.33935	2.53038	0.000834283	0.0210358	113.281	94.4326	43.1166	28.8415	23.354	47.3822
CHRD	Chrd	ENSMUSG00000006958	1543.04	0.409991	1.32868	0.000835214	0.0210358	2080.75	1764.46	1436.63	1327.16	1280.9	1368.36
NDST1	Ndst1	ENSMUSG00000054008	6228.5	0.342854	1.26826	0.000838561	0.0210859	7956.19	6967.57	5970.87	5709.49	5623.95	5142.93
C4orf48	Gm1673	ENSMUSG00000070858	436.549	-0.46918	-1.38432	0.000839968	0.0210873	322.377	382.37	395.007	478.826	468.594	572.12
TUBB4A	Tubb4a	ENSMUSG00000062591	32344.3	-0.300316	-1.23141	0.000845554	0.0211933	26480.3	28003.3	32487.9	35649.6	33514.8	37930.1
EEF2K	Eef2k	ENSMUSG00000035064	1406.52	0.454968	1.37075	0.000851316	0.0213034	1957.94	1497.5	1422.98	1396.91	1075.51	1088.28
BBS5	Bbs5	ENSMUSG00000063145	289.74	0.550449	1.46454	0.000860019	0.0214867	341.903	313.248	378	271.751	238.134	195.403
EDN3	Edn3	ENSMUSG00000027524	114.362	-1.01079	-2.01502	0.000871845	0.0217472	68.0825	48.9193	110.978	207.507	125.814	124.87
ALDH6A1	Aldh6a1	ENSMUSG00000021238	1821.61	0.4444	1.36075	0.000873424	0.0217517	2525.87	2163.76	1609.6	1503.34	1599.85	1527.22
TRIM36	Trim36	ENSMUSG00000033949	247.884	-0.634777	-1.5527	0.000884548	0.0219585	140.245	205.736	237.648	305.339	289.52	308.815
ENPP2	Enpp2	ENSMUSG00000022425	9668.98	-0.440366	-1.35695	0.00088982	0.0220542	6318.73	7881.14	10415.4	11200.9	11248.7	10949
USP48	Usp48	ENSMUSG00000043411	3989.82	0.361876	1.2851	0.000899369	0.0222555	5080.57	4669.86	3711.36	3309.38	3513.52	3654.21
GPRASP2	Gprasp2	ENSMUSG00000072966	5680.06	0.275258	1.21021	0.000902758	0.0222854	6844.68	5987.74	5827.23	5031.2	5214.29	5175.2
BCLAF1	Bclaf1	ENSMUSG00000037608	3572.58	0.273815	1.209	0.000903445	0.0222854	4091.79	4023.68	3616.16	3373.6	3110.85	3219.42
ASAP1	Asap1	ENSMUSG00000022377	4377.12	-0.260964	-1.19828	0.000905044	0.0222896	3796.73	3897.12	4253.71	4834.59	4891.73	4588.88
DUSP3	Dusp3	ENSMUSG00000003518	4643.12	-0.261188	-1.19847	0.000907396	0.0223122	3971.39	4303.48	4398	5300.65	5044.24	4840.99
CAT	Cat	ENSMUSG00000027187	1328.41	-0.364251	-1.28721	0.000929133	0.0227092	989.682	1192.13	1304.27	1530.94	1491.42	1462.01
ACR	Acr	ENSMUSG00000022622	51.5899	1.30032	2.46284	0.000930493	0.0227092	100.091	78.3019	42.0972	31.8233	19.3842	37.8426
STEAP3	Steap3	ENSMUSG00000026389	168.019	-0.923093	-1.89618	0.000930838	0.0227092	68.9561	114.252	165.736	288.62	182.362	188.188
MVD	Mvd	ENSMUSG00000006517	730.995	-0.490876	-1.4053	0.000934512	0.0227553	526.635	535.926	761.741	842.062	769.465	950.143
SLC20A2	Slc20a2	ENSMUSG00000037656	1933.28	0.372004	1.29415	0.000936661	0.0227553	2438.57	2263.44	1840.51	1574.71	1655.57	1826.86
ERICH3	Erich3	ENSMUSG00000078161	1070.13	-0.342851	-1.26826	0.000937111	0.0227553	837.874	980.343	1012.98	1180.53	1180.44	1228.63
AMY2B	Amy1	ENSMUSG00000074264	930.453	0.479816	1.39457	0.000941322	0.0227941	1244.08	1115.36	890.25	639.786	797.761	895.483
SETD7	Setd7	ENSMUSG00000037111	5715.41	-0.441881	-1.35837	0.000941638	0.0227941	3807.9	5040.7	5693.51	7385.29	6820.61	5544.42
SLC15A3	Slc15a3	ENSMUSG00000024737	61.3281	1.17502	2.25797	0.000948	0.0228561	104.758	102.182	47.8402	32.6232	47.4987	33.0666
ZNF462	Zfp462	ENSMUSG00000060206	2248.83	0.322086	1.25014	0.000949755	0.0228561	2435.86	2668.87	2392.72	2212.78	1980.91	1801.84
CA10	Car10	ENSMUSG00000056158	2701.64	-0.286929	-1.22004	0.000950097	0.0228561	2271.7	2441.31	2588.45	2900.07	3162.45	2845.89
COX5A	Cox5a	ENSMUSG00000000088	3647.51	-0.313223	-1.24248	0.000951444	0.0228561	3027.65	3264.95	3467.59	3813.8	3792.06	4519.03
SAT1	Sat1	ENSMUSG00000025283	1073.36	0.429658	1.34691	0.000951543	0.0228561	1249.75	1317.89	1127.5	751.963	909.276	1083.79
ZFP28	Zfp28	ENSMUSG00000062861	291.319	0.574485	1.48915	0.000961131	0.0230509	415.92	279.014	350.907	215.894	258.703	227.475
FAAP100	Faap100	ENSMUSG00000025384	729.711	-0.405642	-1.32468	0.000964423	0.0230942	637.38	586.761	658.181	764.538	767.908	963.496
NDUFS8	Ndufs8	ENSMUSG00000059734	2073.36	-0.327178	-1.25456	0.000978435	0.0233233	1729.56	1751.39	2037.01	2139.1	2276.4	2506.69
IGHM	Ighm	ENSMUSG00000076617	326.165	-1.59065	-3.01185	0.000978486	0.0233233	91.8334	126.623	269.668	589.023	401.787	478.054
PIAS3	Pias3	ENSMUSG00000028101	685.347	0.465602	1.38089	0.000986457	0.0234774	969.866	757.681	657.304	560.187	559.552	607.494
HOMER1	Homer1	ENSMUSG00000007617	4567.53	-0.417663	-1.33576	0.000988906	0.0234917	2991.34	4144.05	4598.19	5425.52	5352.77	4893.34
CCL25	Ccl25	ENSMUSG00000023235	318.858	0.619354	1.53619	0.000990078	0.0234917	501.728	370.962	286.167	253.175	252.182	248.934
HTR3A	Htr3a	ENSMUSG00000032269	256.9	0.578349	1.49314	0.000995303	0.0234988	366.588	305.963	249.886	199.804	221.322	197.838
EPHB1	Ephb1	ENSMUSG00000032537	1662.28	-0.42365	-1.34132	0.000995496	0.0234988	1118.64	1438.31	1705.27	1954.33	1861.13	1895.99
MAP7	Map7	ENSMUSG00000019996	3094.68	0.275948	1.21079	0.000996418	0.0234988	3646.86	3360.93	3160.76	2880.73	2816.6	2702.19
MRPS36	Mrps36	ENSMUSG00000061474	309.84	-0.52996	-1.44389	0.000998993	0.0235226	216.706	241.023	303.55	339.247	369.41	389.105
MALT1	Malt1	ENSMUSG00000032688	283.718	0.580927	1.49581	0.00100185	0.0235226	325.294	387.726	307.207	273.227	223.833	185.023
EPC2	Epc2	ENSMUSG00000069495	1449.47	0.303719	1.23432	0.00100196	0.0235226	1694.35	1590.12	1519.48	1377.86	1244.32	1270.73
RBM28	Rbm28	ENSMUSG00000029701	1219.54	-0.482716	-1.39737	0.0010129	0.0237437	817.482	999.246	1236.13	1465.7	1612.28	1186.4
FBRSL1	Fbrsl1	ENSMUSG00000043323	2445.81	0.288052	1.22099	0.00101564	0.0237579	2825.72	2799.26	2441.48	2171.32	2165.77	2271.31
C3AR1	C3ar1	ENSMUSG00000040552	66.8916	1.25146	2.38082	0.00102566	0.0239276	137.098	103.38	42.1012	43.0353	35.0157	40.7184
ANXA3	Anxa3	ENSMUSG00000029484	400.883	0.592598	1.50796	0.00102689	0.0239276	566.647	536.557	343.578	282.241	332.445	343.827
SCAP	Scap	ENSMUSG00000032485	4239.45	0.298662	1.23	0.00103436	0.0240654	4978.05	4561.87	4489.75	4213.77	3704.39	3488.87
GOLGA7	Golga7	ENSMUSG00000015341	2345.46	-0.309537	-1.23931	0.00103966	0.0241527	1942.4	1979.89	2363.05	2569.25	2592.89	2625.31
RNF170	Rnf170	ENSMUSG00000013878	1238.19	0.374176	1.2961	0.00104597	0.0241962	1520.47	1474.86	1197.13	1015.25	1176.77	1044.64
FGFR3	Fgfr3	ENSMUSG00000054252	5328.23	0.251859	1.19074	0.0010462	0.0241962	5970.43	5617.2	5788.63	5195.39	4717.68	4680.07
TSPAN15	Tspan15	ENSMUSG00000037031	727.5	-0.365932	-1.28871	0.0010485	0.0242135	631.457	629.163	645.5	738.89	823.543	896.445
GALNT14	Galnt14	ENSMUSG00000024064	608.682	-0.353628	-1.27777	0.00105405	0.0243057	539.377	519.99	543.643	666.07	705.243	677.772
DHRS1	Dhrs1	ENSMUSG00000002332	1537.59	-0.299183	-1.23045	0.00105728	0.0243166	1304.33	1378.86	1453.29	1670.53	1617.66	1800.85
ZFAS1	Zfas1	ENSMUSG00000074578	521.16	0.506973	1.42107	0.00105765	0.0243166	623.282	706.26	506.127	407.66	374.889	508.741
TMCO3	Tmco3	ENSMUSG00000038497	1291.04	-0.401898	-1.32124	0.00106904	0.0245062	1076.89	1207.12	1051.81	1546.54	1205.03	1658.85
MPLKIP	Mplkip	ENSMUSG00000012429	206.503	0.64138	1.55982	0.00106905	0.0245062	267.968	299.509	188.204	159.376	159.876	164.086
CHST3	Chst3	ENSMUSG00000057337	216.145	-0.542187	-1.45618	0.00107403	0.0245842	170.265	169.352	188.277	245.897	281.514	241.567
PACS2	Pacs2	ENSMUSG00000021143	6967.72	-0.272948	-1.20827	0.00107884	0.024658	5801.23	6238.44	6893.77	7816.89	7312.64	7743.36
CRIM1	Crim1	ENSMUSG00000024074	2928.31	0.317874	1.24649	0.00108359	0.0246861	3304.71	3388.57	3054.4	2757.88	2790.2	2274.1
NEFL	Nefl	ENSMUSG00000022055	13108.9	-0.269774	-1.20562	0.00108444	0.0246861	10877.7	11771.3	13012.4	14049.1	14045.7	14897
CARF	Carf	ENSMUSG00000026017	586.041	0.515759	1.42975	0.00108853	0.0246861	789.672	721.082	557.425	544.961	513.5	389.609
TSG101	Tsg101	ENSMUSG00000014402	1699.66	0.338202	1.26418	0.00108931	0.0246861	2004.27	2005.39	1683.36	1384.45	1490.92	1629.56
LAMTOR5	Lamtor5	ENSMUSG00000087260	638.645	-0.409358	-1.32809	0.0010911	0.0246861	468.293	555.571	623.095	717.609	721.061	746.238
ACRBP	Acrbp	ENSMUSG00000072770	191.624	-0.635084	-1.55303	0.00109117	0.0246861	114.545	169.964	166.421	231.798	247.499	219.516
KLHL40	Klhl40	ENSMUSG00000074001	246.307	0.727261	1.65549	0.00109364	0.0247061	399.994	326.298	194.884	196.753	176.506	183.409
ARHGDIG	Arhgdig	ENSMUSG00000073433	1458.23	-0.344499	-1.26971	0.0010982	0.0247731	1197.4	1211.06	1447.03	1560.11	1562.85	1770.91
MED12L	Med12l	ENSMUSG00000056476	1860.72	0.333284	1.25988	0.00110439	0.0248768	2227.66	1999.59	1995.19	1655.66	1826.6	1459.61
POU6F1	Pou6f1	ENSMUSG00000009739	4884.86	0.306444	1.23666	0.0011088	0.02494	6079.22	5154.44	4969.63	4373.94	4623.92	4108.01
HCFC1R1	Hcfc1r1	ENSMUSG00000023904	1251.42	-0.335961	-1.26222	0.00111156	0.0249659	998.198	1139.51	1182.32	1326.97	1355.39	1506.12
LIN54	Lin54	ENSMUSG00000035310	398.38	0.453584	1.36944	0.00111347	0.0249729	529.194	425.231	426.48	331.017	345.946	332.408
CCK	Cck	ENSMUSG00000032532	5526.1	-0.319435	-1.24784	0.00111894	0.0250378	4386.43	4795.68	5570.19	6145.83	5719.55	6538.92
TMEM68	Tmem68	ENSMUSG00000028232	702.998	-0.396171	-1.31601	0.00111958	0.0250378	582.333	552.963	685.078	798.194	863.812	735.609
CAPN1	Capn1	ENSMUSG00000024942	484.576	-0.432334	-1.34941	0.00112173	0.0250498	363.923	417.545	456.613	551.976	514.343	603.057
MBOAT1	Mboat1	ENSMUSG00000038732	64.3846	-0.965749	-1.95308	0.00112703	0.0250981	40.8855	35.7153	54.0546	74.8192	88.0877	92.7454
ABCA5	Abca5	ENSMUSG00000018800	1629.28	0.344877	1.27004	0.00112712	0.0250981	1976.93	1727.75	1763.17	1475.46	1575.12	1257.28
MLLT10	Mllt10	ENSMUSG00000026743	1150.95	0.429534	1.3468	0.00113143	0.0251206	1631.12	1182.92	1149.28	939.458	1047.37	955.562
MED15	Med15	ENSMUSG00000012114	2848.5	0.34082	1.26648	0.00113244	0.0251206	3472.79	3235.6	2841.43	2734.62	2213.31	2593.23
PDIA6	Pdia6	ENSMUSG00000020571	2583.92	-0.482355	-1.39702	0.00113616	0.0251206	1714.78	1892.01	2862.11	2769.26	3113.29	3152.06
DHRS7B	Dhrs7b	ENSMUSG00000042569	450.18	-0.399443	-1.319	0.00113619	0.0251206	377.899	370.739	416.12	495.747	514.216	526.362
ST18	St18	ENSMUSG00000033740	352.367	-0.579973	-1.49482	0.00114223	0.0251825	262.185	290.101	294.33	510.353	449.074	308.158
AS3MT	As3mt	ENSMUSG00000003559	178.328	-0.833173	-1.7816	0.00115112	0.0253298	99.0874	90.881	196.51	255.618	205.613	222.261
VMP1	Vmp1	ENSMUSG00000018171	2220.79	-0.340855	-1.26651	0.00115217	0.0253298	1678.42	2031.07	2170.69	2336.7	2506.14	2601.76
SFXN2	Sfxn2	ENSMUSG00000025036	366.14	0.479287	1.39405	0.00116461	0.0255673	494.542	383.289	400.643	293.248	298.182	326.934
CCL27	Ccl27a	ENSMUSG00000073888	1601.48	-0.416012	-1.33423	0.00117014	0.0256485	1146.67	1289.2	1681.42	1719.03	1808.9	1963.65
ATF5	Atf5	ENSMUSG00000038539	480.414	-0.432007	-1.34911	0.00117186	0.0256485	366.522	413.166	448.026	586.14	492.456	576.174
ATP5F1D	Atp5d	ENSMUSG00000003072	5718.15	-0.27502	-1.21001	0.00117326	0.0256485	4949.73	5047.58	5527.96	6152.1	5852.63	6778.92
ANXA5	Anxa5	ENSMUSG00000027712	1091.02	-0.552066	-1.46618	0.00117592	0.0256706	595.106	944.3	1116.28	1319.21	1167.85	1403.38
ELOVL6	Elovl6	ENSMUSG00000041220	2292.97	-0.47007	-1.38518	0.00118645	0.0258617	1420.14	1909.46	2439.51	2768.93	2696.4	2523.37
STK32C	Stk32c	ENSMUSG00000015981	4157.56	-0.280205	-1.21437	0.00119055	0.0258811	3543.81	3556.1	4166.12	4494.26	4496.21	4688.89
ZNF280C	Zfp280c	ENSMUSG00000036916	736.995	0.456594	1.3723	0.00119246	0.0258866	906.874	971.907	678.522	611.623	685.061	567.985
TOX3	Tox3	ENSMUSG00000043668	637.563	0.437933	1.35466	0.00120082	0.0260316	826.057	737.33	636.325	549.581	603.985	472.097
TBP	Tbp	ENSMUSG00000014767	908.422	0.372569	1.29466	0.0012185	0.0263782	1079.38	986.49	1006.1	691.704	893.312	793.546
PHB	Phb	ENSMUSG00000038845	2048.94	-0.30878	-1.23866	0.0012276	0.0265384	1752.34	1757.19	1981.9	2121.94	2201.85	2478.42
SEH1L	Seh1l	ENSMUSG00000079614	868.86	0.350783	1.27525	0.0012314	0.0265836	984.714	1060.2	877.023	794.055	767.634	729.531
CHID1	Chid1	ENSMUSG00000025512	1572.52	-0.359924	-1.28336	0.00123775	0.0266836	1343.06	1185.87	1604.41	1801.51	1724.79	1775.49
PDIA3	Pdia3	ENSMUSG00000027248	4088.82	-0.322258	-1.25029	0.00124577	0.0268072	3311.42	3411.29	4179.84	4248.92	4679.98	4701.45
JADE1	Jade1	ENSMUSG00000025764	1576.93	0.386977	1.30765	0.00124693	0.0268072	2117.72	1718.58	1524.26	1283.01	1462.58	1355.41
CWC27	Cwc27	ENSMUSG00000021715	400.272	0.576291	1.49101	0.00126359	0.0270022	597.694	482.336	356.904	295.271	305.405	364.021
YWHAH	Ywhah	ENSMUSG00000018965	24039	-0.23269	-1.17502	0.00126467	0.0270022	20779.4	22042.4	23493.1	25612.8	25826.4	26479.9
EEF1G	Eef1g	ENSMUSG00000071644	5138.37	-0.286113	-1.21935	0.00126697	0.0270143	4136.36	4696.78	5060.18	5826.19	5431	5679.72
NR4A2	Nr4a2	ENSMUSG00000026826	1110.04	-0.350887	-1.27534	0.00127879	0.027229	930.222	959.205	1036.07	1217.97	1398.98	1117.81
ADAM19	Adam19	ENSMUSG00000011256	1070.71	-0.536303	-1.45025	0.00128618	0.0273489	626.945	861.811	1134.71	1363.8	1338.2	1098.82
SYN1	Syn1	ENSMUSG00000037217	18953	-0.219308	-1.16417	0.00128838	0.0273584	16858	17436.9	18252.2	20863.5	20426.7	19880.8
ACTA2	Acta2	ENSMUSG00000035783	367.433	-0.462383	-1.37782	0.00129658	0.027473	288.251	347.478	293.018	443.396	379.462	452.993
MCOLN1	Mcoln1	ENSMUSG00000004567	2930.93	0.325142	1.25279	0.00129866	0.027473	3699.69	3256.36	2822.28	2582.31	2557.32	2667.61
TAZ	Taz	ENSMUSG00000009995	1316.69	0.336775	1.26293	0.00129907	0.027473	1673.14	1385.51	1349.43	1178.31	1165.2	1148.54
TNIP2	Tnip2	ENSMUSG00000059866	473.849	0.515688	1.42968	0.00130797	0.0276185	646.781	599.912	426.605	391.663	352.249	425.884
INA	Ina	ENSMUSG00000034336	6429.63	-0.275531	-1.21044	0.00132138	0.0278312	5229.49	6046.02	6178.93	7084.44	6704.09	7334.8
USHBP1	Ushbp1	ENSMUSG00000034911	190.224	-0.660127	-1.58022	0.00132496	0.0278375	110.943	167.487	164.475	266.966	201.008	230.463
PLEKHA5	Plekha5	ENSMUSG00000030231	2785.51	0.377461	1.29905	0.00132526	0.0278375	3753.61	3064.21	2625.21	2466	2534.03	2270.02
KMT5C	Kmt5c	ENSMUSG00000059851	662.175	-0.427154	-1.34458	0.00133765	0.0280599	487.796	530.005	677.159	737.165	795.975	744.951
SAMD14	Samd14	ENSMUSG00000047181	2022.72	0.32785	1.25514	0.00134277	0.0281047	2457.04	2292.99	2003.05	1636.98	1833.06	1913.2
GMFB	Gmfb	ENSMUSG00000062014	4217.77	-0.300423	-1.23151	0.00134551	0.0281112	3434.32	3664.86	4242.33	4847.75	4733.21	4384.13
ENO3	Eno3	ENSMUSG00000060600	299.223	0.577579	1.49234	0.00136303	0.0283905	405.371	390.27	278.195	201.655	263.38	256.47
TSPAN12	Tspan12	ENSMUSG00000029669	351.375	-0.469364	-1.3845	0.00136419	0.0283905	277.645	282.423	323.801	455.062	407.753	361.566
KLF13	Klf13	ENSMUSG00000052040	6051.65	0.320848	1.24906	0.00136617	0.0283905	7485.24	6680.33	5998.53	5669.14	5676.11	4800.56
SH3BP1	Sh3bp1	ENSMUSG00000022436	445.225	-0.410935	-1.32955	0.00138542	0.0285325	342.158	403.884	401.302	492.959	497.828	533.219
GOLGA4	Golga4	ENSMUSG00000038708	3843.86	0.278998	1.21335	0.00138612	0.0285325	4391.01	4110.67	4141.83	3691.29	3608.87	3119.5
MKI67	Mki67	ENSMUSG00000031004	150.231	-0.921795	-1.89447	0.00138767	0.0285325	75.6113	66.8945	169.353	212.544	195.505	181.476
CDK5RAP3	Cdk5rap3	ENSMUSG00000018669	938.421	0.36552	1.28835	0.00138994	0.0285415	1194.54	985.217	990.241	815.874	760.608	884.046
EML1	Eml1	ENSMUSG00000058070	2795.61	-0.331668	-1.25847	0.00140072	0.0287249	2146.72	2468.01	2813.1	2938.77	3129.35	3277.68
SRSF11	Srsf11	ENSMUSG00000055436	5574.12	0.260096	1.19756	0.00141354	0.0289247	6544.52	5885.48	5794.17	5054.6	5340.48	4825.45
TSHZ1	Tshz1	ENSMUSG00000046982	1497.96	0.400949	1.32038	0.00141418	0.0289247	1925.01	1567.64	1621.26	1385.2	1433.07	1055.58
SULF1	Sulf1	ENSMUSG00000016918	747.384	-0.463892	-1.37926	0.00141657	0.0289355	479.675	653.183	753.149	882.84	840.766	874.693
PPARD	Ppard	ENSMUSG00000002250	969.427	-0.314814	-1.24385	0.00142126	0.0289934	818.242	856.746	918.173	1105.9	1026.83	1090.67
NT5C3B	Nt5c3b	ENSMUSG00000017176	683.411	-0.418251	-1.33631	0.00142522	0.029036	498.911	584.503	673.538	849.157	716.395	777.963
NFX1	Nfx1	ENSMUSG00000028423	3499.47	0.274946	1.20995	0.00143239	0.0290935	4127.8	3881.3	3486.14	3284.69	3091.48	3125.42
MMD2	Mmd2	ENSMUSG00000039533	3890.91	-0.295583	-1.22738	0.00143297	0.0290935	3231.96	3289.17	3961.17	4301.54	4179.35	4382.29
NUMB	Numb	ENSMUSG00000021224	1396.9	-0.414887	-1.33319	0.00143365	0.0290935	965.166	1355.46	1271.66	1588.67	1780.04	1420.4
KDM3A	Kdm3a	ENSMUSG00000053470	1515.28	0.38776	1.30836	0.00143929	0.02917	1962.61	1805.23	1385.36	1372.12	1307.43	1258.93
HMGB3	Hmgb3	ENSMUSG00000015217	1032.42	0.358657	1.28223	0.00146324	0.0296053	1321.64	1068.15	1089.31	858.483	891.029	965.944
TLK2	Tlk2	ENSMUSG00000020694	1512.28	0.324957	1.25263	0.00146457	0.0296053	1848.69	1687.93	1507.99	1256.34	1357.93	1414.82
IGSF9B	Igsf9b	ENSMUSG00000034275	4028.72	-0.359418	-1.28291	0.00146773	0.0296236	3173.69	3546.12	3869.64	5099.75	4694.15	3788.98
HYOU1	Hyou1	ENSMUSG00000032115	3668.1	-0.281952	-1.21584	0.00147237	0.0296236	3057.7	3211.33	3663.63	3860.79	4156.83	4058.31
CAD	Cad	ENSMUSG00000013629	895.289	-0.32704	-1.25444	0.00147301	0.0296236	865.092	746.175	772.956	1017.28	1008.29	961.932
DCST1	Dcst1	ENSMUSG00000042672	144.21	0.756377	1.68924	0.00147309	0.0296236	241.55	165.624	136.084	103.59	118.94	99.4737
MYH14	Myh14	ENSMUSG00000030739	940.723	-0.389598	-1.31003	0.0014784	0.0296366	789.266	754.325	900.672	1161.55	905.617	1132.91
CX3CL1	Cx3cl1	ENSMUSG00000031778	24465.4	-0.265073	-1.2017	0.00148507	0.0297109	20369.1	22708.2	23596.8	28679.7	26346.3	25092.6
HNRNPA1	Hnrnpa1	ENSMUSG00000046434	5311.95	-0.257092	-1.19507	0.00148905	0.0297524	4695.94	4548.18	5276.33	5897.61	5656.14	5797.47
STAC2	Stac2	ENSMUSG00000017400	1663.9	-0.340091	-1.26584	0.00149839	0.0298889	1361.11	1366.82	1679.24	1843.98	1732.13	2000.12
LIME1	Lime1	ENSMUSG00000090077	905.039	-0.403396	-1.32262	0.00150585	0.0299552	676.308	777.199	884.732	998.384	927.782	1165.83
TMF1	Tmf1	ENSMUSG00000030059	1148.57	0.329537	1.25661	0.0015069	0.0299552	1420.87	1265.45	1150.45	1025.41	1031.17	998.038
LY6E	Ly6e	ENSMUSG00000022587	4158.7	-0.257967	-1.19579	0.00152109	0.0301986	3523.47	3812.78	4028.53	4462.63	4391.88	4732.9
DNAJA4	Dnaja4	ENSMUSG00000032285	1207.69	-0.352877	-1.2771	0.00153698	0.0304753	896.925	1140.24	1145.86	1309.63	1391.83	1361.67
NAP1L5	Nap1l5	ENSMUSG00000055430	11082.1	0.295597	1.22739	0.0015395	0.0304865	12943.3	12649.3	11046.8	9129.78	9683.65	11039.9
TRAFD1	Trafd1	ENSMUSG00000042726	2497.32	0.291096	1.22357	0.00154438	0.0305441	3066.45	2546.49	2632.01	2254.59	2203.52	2280.84
ARID4B	Arid4b	ENSMUSG00000039219	1764.16	0.298904	1.23021	0.0015486	0.0305887	2055.03	1999.47	1784.09	1632.14	1646.07	1468.15
CRYBG3	Crybg3	ENSMUSG00000022723	420.214	-0.589767	-1.505	0.00155075	0.0305924	290.154	331.983	382.664	495.308	652.751	368.425
MKKS	Mkks	ENSMUSG00000027274	412.519	-0.61609	-1.53272	0.00155553	0.0306478	229.503	304.234	443.801	460.775	556.145	480.653
COL26A1	Col26a1	ENSMUSG00000004415	256.919	-0.500742	-1.41494	0.00155793	0.0306563	203.771	198.692	235.833	285.326	329.734	288.157
EFHD2	Efhd2	ENSMUSG00000040659	5655.69	-0.242625	-1.18314	0.00157145	0.0308834	4903.77	5425.1	5215.92	6106.43	5876.73	6406.16
PDLIM1	Pdlim1	ENSMUSG00000055044	183.874	-0.725797	-1.65381	0.0015801	0.0310142	99.0756	181.821	135.903	185.783	241.689	258.971
PPP1R3F	Ppp1r3f	ENSMUSG00000039556	910.674	0.427662	1.34505	0.00158951	0.0311595	1217.17	1078.15	837.867	762.291	722.678	845.884
PABPN1	Pabpn1	ENSMUSG00000022194	4152.82	0.286561	1.21973	0.00159569	0.0312415	4828.09	4765.58	4097.34	3512.64	3726.72	3986.54
GLDC	Gldc	ENSMUSG00000024827	636.912	-0.416839	-1.335	0.00160374	0.0313596	474.924	551.299	610.983	750.026	795.076	639.167
MKRN3	Mkrn3	ENSMUSG00000070527	99.1294	0.788324	1.72707	0.00161383	0.0315173	155.663	106.39	114.211	71.8166	80.5779	66.1178
ITIH2	Itih2	ENSMUSG00000037254	187.923	0.55829	1.47252	0.00161636	0.0315272	230.43	244.226	196.745	150.447	150.333	155.355
LDLR	Ldlr	ENSMUSG00000032193	1173.22	-0.3563	-1.28014	0.00162651	0.0316062	889.82	1034.85	1164.16	1401.17	1264.35	1284.94
PLD1	Pld1	ENSMUSG00000027695	435.023	-0.42221	-1.33998	0.00163819	0.031754	365.742	346.111	403.436	504.241	445.901	544.705
LRRC55	Lrrc55	ENSMUSG00000075224	948.181	-0.493916	-1.40826	0.0016479	0.0318628	621.927	718.052	1023.24	1095.35	1232.19	998.334
ADAMTS18	Adamts18	ENSMUSG00000053399	126.723	0.675294	1.59692	0.00166464	0.0320812	151.457	154.646	161.132	98.4003	114.044	80.661
TRAPPC13	Trappc13	ENSMUSG00000021711	1291.22	-0.321196	-1.24937	0.0016652	0.0320812	1022.96	1158.64	1263.29	1384.23	1436.9	1481.29
REEP5	Reep5	ENSMUSG00000005873	9254.28	-0.297088	-1.22866	0.00166938	0.0320812	7345.87	8088.27	9481.8	10233.6	9919.05	10457.1
VTI1B	Vti1b	ENSMUSG00000021124	2458.59	-0.30893	-1.23879	0.00167156	0.0320812	1962.15	2195.1	2433.1	2702.97	2560.38	2897.84
SUN1	Sun1	ENSMUSG00000036817	4059.4	0.289619	1.22232	0.00168555	0.0323099	4927.81	4438.15	4029.82	3814.15	3715.76	3430.72
FAM43A	Fam43a	ENSMUSG00000046546	436.229	-0.393179	-1.31328	0.00169853	0.0325186	349.262	382.895	399.925	494.71	477.171	513.413
EFCC1	Efcc1	ENSMUSG00000068263	255.84	0.620522	1.53743	0.00172436	0.0329725	370.501	273.128	285.048	238.052	218.401	149.91
THAP3	Thap3	ENSMUSG00000039759	299.929	0.58613	1.50121	0.00172959	0.033032	456.19	346.139	277.373	210.921	258.665	250.289
TAF1D	Taf1d	ENSMUSG00000031939	607.921	0.475391	1.39029	0.00173668	0.033105	768.829	761.269	588.917	444.979	618.687	464.842
SAFB	Safb	ENSMUSG00000071054	5400.29	0.284492	1.21798	0.00173767	0.033105	6484.07	5669.61	5637.28	4536	4752.15	5322.61
CDK5R2	Cdk5r2	ENSMUSG00000090071	10029.9	-0.239202	-1.18034	0.00174121	0.033132	8828.33	8861.48	9911.92	10535	10828	11214.9
SIRT6	Sirt6	ENSMUSG00000034748	607.096	0.350677	1.27516	0.00174744	0.03321	684.139	691.481	665.839	499.451	528.685	572.981
NKX2-2	Nkx2-2	ENSMUSG00000027434	189.717	-0.556367	-1.47056	0.00175106	0.0332381	131.324	168.415	161.331	220.424	226.576	230.235
FBXO38	Fbxo38	ENSMUSG00000042211	1740	0.325509	1.25311	0.00175759	0.0333214	2137.43	2009.2	1659.33	1560.07	1533.78	1540.2
ETS2	Ets2	ENSMUSG00000022895	2520.09	0.269551	1.20543	0.00176334	0.0333898	2892.58	2852.32	2518.58	2221.57	2283.07	2352.45
INSC	Insc	ENSMUSG00000048782	154.795	-0.667277	-1.58807	0.00177253	0.0335231	99.2339	108.394	151.062	172.637	185.282	212.164
EIF2AK4	Eif2ak4	ENSMUSG00000005102	1188.81	0.324024	1.25182	0.0017799	0.0335809	1409.38	1366.17	1190.07	1135.32	1012.75	1019.14
TUFM	Tufm	ENSMUSG00000073838	1875.72	-0.307876	-1.23788	0.00180607	0.0340333	1459.85	1745.49	1824.19	2078.39	2055.11	2091.33
TMEM165	Tmem165	ENSMUSG00000029234	813.108	0.329174	1.25629	0.00181356	0.0341175	955.018	916.735	843.546	677.071	743.923	742.357
TUBA1B	Tuba1b	ENSMUSG00000023004	23974.3	-0.357422	-1.28113	0.00181535	0.0341175	18553.2	19139.6	25367.1	25412.5	25461.5	29912.1
COA6	Coa6	ENSMUSG00000051671	280.857	-0.535446	-1.44939	0.00181916	0.0341175	193.517	216.936	278.178	312.73	312.685	371.097
SLC36A4	Slc36a4	ENSMUSG00000043885	2604.39	0.344807	1.26998	0.00182162	0.0341197	3137.94	3149.7	2453.75	2390.31	2424.31	2070.31
EMC10	Emc10	ENSMUSG00000008140	4332.43	-0.275173	-1.21014	0.00182566	0.0341543	3647.58	3775.14	4340.06	4780.15	4513.08	4938.57
SGMS2	Sgms2	ENSMUSG00000050931	125.482	0.683481	1.60601	0.00184265	0.034385	178.445	151.553	133.707	110.81	90.0074	88.3697
TUBA1A	Tuba1a	ENSMUSG00000072235	53783.5	-0.338895	-1.26479	0.00184462	0.034385	42362.9	43125.4	56998.8	57045.6	58364.2	64804.2
DICER1	Dicer1	ENSMUSG00000041415	2625.42	0.374656	1.29653	0.00185917	0.0346149	3412.96	3006.69	2473.03	2428.78	2435.26	1995.83
TMEM50B	Tmem50b	ENSMUSG00000022964	2567.2	-0.338261	-1.26423	0.00186494	0.0346807	1913.45	2308.62	2581.84	2695.03	2911.52	2992.75
DYRK1A	Dyrk1a	ENSMUSG00000022897	2562.12	0.318501	1.24703	0.00188419	0.0349552	3218.18	2661.54	2650.24	2385.88	2387.14	2069.74
RPS6KB1	Rps6kb1	ENSMUSG00000020516	1403.77	0.305909	1.2362	0.00189811	0.0351389	1621.97	1532.35	1500.53	1307.88	1336.04	1123.84
CNMD	Cnmd	ENSMUSG00000022025	40.5129	-1.3344	-2.52171	0.00189861	0.0351389	12.1076	19.4854	37.6661	70.1512	42.8575	60.8094
DAD1	Dad1	ENSMUSG00000022174	1382.71	-0.335283	-1.26162	0.00190636	0.0352405	1090.3	1235.4	1343.66	1477.75	1452.2	1696.93
ARIH2	Arih2	ENSMUSG00000064145	1664.11	0.313179	1.24244	0.00191112	0.0352865	2052.31	1785.42	1693.51	1459.25	1405.27	1588.88
NOTUM	Notum	ENSMUSG00000042988	139.953	-0.724127	-1.6519	0.00191733	0.0353481	96.9023	90.5866	129.353	157.693	144.807	220.376
RPRD2	Rprd2	ENSMUSG00000028106	1718.28	0.402629	1.32191	0.00191899	0.0353481	2333.68	1935.99	1599.92	1586.16	1545.85	1308.06
MIEN1	Mien1	ENSMUSG00000002580	735.933	-0.419651	-1.3376	0.00192596	0.0354345	519.265	638.562	732.599	869.967	759.16	896.046
PLCE1	Plce1	ENSMUSG00000024998	750.49	0.473415	1.38839	0.00193154	0.0354952	944.858	997.868	674.038	628.941	716.495	540.739
CACNA1H	Cacna1h	ENSMUSG00000024112	3975.46	0.223883	1.16787	0.0019391	0.0355921	4409.46	4157.1	4282.65	3651.45	3743.91	3608.17
CXXC5	Cxxc5	ENSMUSG00000046668	1747.86	-0.305103	-1.23551	0.00194571	0.0356714	1400.03	1653.64	1638.47	1824.9	1903.56	2066.56
ARHGAP21	Arhgap21	ENSMUSG00000036591	7281.86	0.285922	1.21919	0.00195058	0.0357185	8435.22	7877.5	7688.05	6617.26	7274.9	5798.22
CHST2	Chst2	ENSMUSG00000033350	4442.6	-0.252029	-1.19088	0.00195358	0.0357315	3975.91	3807.37	4384.25	5012.11	4745.84	4730.12
ATRNL1	Atrnl1	ENSMUSG00000054843	3875.94	-0.323661	-1.2515	0.00196709	0.0359363	3136.34	3303.83	3889.31	4420.56	4687.67	3817.9
AGPAT1	Agpat1	ENSMUSG00000034254	3955.72	-0.31449	-1.24357	0.00197298	0.0360016	3034.43	3508.64	4037.25	4325.56	4297.47	4530.98
SETD5	Setd5	ENSMUSG00000034269	4665.4	0.286361	1.21956	0.00198272	0.036137	5652.47	4852.77	4874	4378.34	4410.89	3823.96
TARBP2	Tarbp2	ENSMUSG00000023051	722.399	0.361865	1.28509	0.00200302	0.0363996	901.123	823.279	712.31	617.901	637.043	642.738
PLD3	Pld3	ENSMUSG00000003363	21132.5	-0.236931	-1.17848	0.00200418	0.0363996	18516.6	19248.3	20439.1	22618.5	21594.6	24378
TF	Trf	ENSMUSG00000032554	6166.69	-0.887376	-1.84981	0.00200648	0.0363996	3028.25	4082.32	5873.56	8710.21	7227.61	8078.22
ORAI2	Orai2	ENSMUSG00000039747	3857.09	0.26834	1.20442	0.00201456	0.0365037	4493.75	4147.66	4002.15	3802.76	3394.65	3301.59
PRR5L	Prr5l	ENSMUSG00000032841	344.124	-0.480351	-1.39508	0.00201715	0.0365081	257.415	276.146	328.711	418.031	344.365	440.078
MRPL24	Mrpl24	ENSMUSG00000019710	728.985	-0.420307	-1.33821	0.00202278	0.0365531	499.286	642.345	729.426	795.053	836.122	871.676
TMEM64	Tmem64	ENSMUSG00000043252	1339.71	-0.371427	-1.29363	0.00202434	0.0365531	989.772	1139.96	1376.13	1589.53	1532.81	1410.07
ZNF512B	Zfp512b	ENSMUSG00000000823	3953.71	0.32046	1.24873	0.00203225	0.0366535	5110.16	3939.1	4122.39	3547.36	3697.97	3305.25
SLC7A6	Slc7a6	ENSMUSG00000031904	1073.39	0.311213	1.24075	0.00203894	0.0367296	1238.06	1254.73	1073.37	979.214	925.755	969.2
PCSK1	Pcsk1	ENSMUSG00000021587	1372.92	-0.332338	-1.25905	0.00204119	0.0367296	1060.8	1328.13	1258.43	1596.86	1581.18	1412.12
CCDC124	Ccdc124	ENSMUSG00000007721	1450.03	-0.312441	-1.24181	0.00204682	0.0367884	1217.66	1260.43	1403.58	1560.17	1494.89	1763.45
SYNGR3	Syngr3	ENSMUSG00000007021	4745.72	-0.270483	-1.20621	0.00207514	0.037136	3913.4	4234.34	4759.64	5024.51	5206.19	5336.23
SLC25A16	Slc25a16	ENSMUSG00000071253	1379.77	0.31351	1.24273	0.00207824	0.037136	1674.41	1533.14	1379.11	1275.35	1265	1151.59
SLC46A1	Slc46a1	ENSMUSG00000020829	416.226	-0.456255	-1.37198	0.00208034	0.037136	295.084	348.044	410.508	456.011	463.797	523.914
CNTNAP1	Cntnap1	ENSMUSG00000017167	9915.88	-0.233192	-1.17543	0.00208047	0.037136	8608.54	9005.26	9735.9	10857.9	10977.3	10310.4
HNRNPR	Hnrnpr	ENSMUSG00000066037	2597.36	0.268123	1.20424	0.00209279	0.0373131	3088.81	2729.12	2695.84	2328.34	2278.65	2463.4
PRPF39	Prpf39	ENSMUSG00000035597	1415.38	0.313427	1.24266	0.00212174	0.037786	1699.96	1614.01	1390.37	1243.01	1332.33	1212.61
PRKCQ	Prkcq	ENSMUSG00000026778	556.486	-0.390446	-1.3108	0.00213219	0.0379286	418.185	526.814	501.179	660.026	588.315	644.396
SFXN5	Sfxn5	ENSMUSG00000033720	4554.49	-0.323591	-1.25144	0.00214947	0.0380826	3658.26	3706.72	4773.94	5339.2	4856.9	4991.94
DNAJC24	Dnajc24	ENSMUSG00000027166	166.465	-0.597246	-1.51283	0.00215063	0.0380826	115.453	143.452	138.38	173.058	223.428	205.02
MYH7	Myh7	ENSMUSG00000053093	454.264	-0.590986	-1.50628	0.00216742	0.0383362	251.402	346.657	492.292	592.139	499.354	543.741
PDZD2	Pdzd2	ENSMUSG00000022197	3626.52	0.450487	1.3665	0.00217908	0.038455	4964.16	4439.27	3160.19	3371.68	3341.25	2482.58
RAB3GAP2	Rab3gap2	ENSMUSG00000039318	3382.89	0.248507	1.18798	0.00218154	0.038455	3955.45	3609.98	3454.82	3140.31	3087.47	3049.33
TPT1	Tpt1	ENSMUSG00000060126	10332.6	-0.248212	-1.18773	0.00218972	0.0384903	8779.82	9436.52	10123	11322.2	10568.8	11765.1
PCM1	Pcm1	ENSMUSG00000031592	3189.36	0.330619	1.25755	0.00219096	0.0384903	3870.18	3571.2	3217.01	2931.85	3128.91	2417.01
WASHC1	Washc1	ENSMUSG00000024101	926.839	0.371866	1.29403	0.00219097	0.0384903	1174.15	984.205	977.52	720.955	790.441	913.761
SEC16A	Sec16a	ENSMUSG00000026924	2859.51	0.243993	1.18427	0.00223867	0.0392398	3077.43	3279.79	2946.27	2693.92	2590.5	2569.15
RPH3A	Rph3a	ENSMUSG00000029608	13411.8	-0.246729	-1.18651	0.00224155	0.0392461	11305.7	12669.6	12830.1	15535.9	14023.8	14105.8
MRNIP	Mrnip	ENSMUSG00000020381	248.839	0.601563	1.51736	0.00225318	0.0394053	367.832	312.768	219.063	199.407	177.555	216.41
OASL2P	Oasl2	ENSMUSG00000029561	127.267	0.965722	1.95304	0.00227136	0.0396661	187.012	213.629	102.271	67.7878	59.9838	132.918
PVALB	Pvalb	ENSMUSG00000005716	588.736	-0.401902	-1.32125	0.00227663	0.0396661	473.855	508.226	539.931	609.568	617.858	782.98
ST6GALNAC4	St6galnac4	ENSMUSG00000079442	1002.11	-0.363084	-1.28617	0.00227785	0.0396661	769.701	849.691	1011.98	1064.54	1097.01	1219.74
ADGRL2	Adgrl2	ENSMUSG00000028184	3919.23	0.245137	1.18521	0.00228147	0.0396771	4513.4	4232.84	4006.16	3425.2	3704.26	3633.53
COX19	Cox19	ENSMUSG00000045438	859.407	0.399298	1.31887	0.00229006	0.0397094	1146.45	974.131	812.241	697.234	728.243	798.145
BCAP31	Bcap31	ENSMUSG00000002015	971.994	-0.326427	-1.2539	0.00229025	0.0397094	789.871	874.321	924.33	1080.42	1000.36	1162.66
ZNF436	Zfp46	ENSMUSG00000051351	2899.36	0.92588	1.89984	0.00229097	0.0397094	5181.38	3791.9	2423.75	1910.02	2045.26	2043.88
JAM2	Jam2	ENSMUSG00000053062	1299.62	-0.341962	-1.26748	0.00229763	0.0397482	1030.82	1091.15	1317.77	1511.57	1509.91	1336.52
PLIN3	Plin3	ENSMUSG00000024197	299.576	-0.578615	-1.49341	0.00229832	0.0397482	219.687	199.281	303.357	366.862	290.198	418.068
SLC44A2	Slc44a2	ENSMUSG00000057193	1518.66	0.334348	1.26081	0.00230406	0.0398033	1789.32	1839.27	1452.27	1334	1442.16	1254.94
ZNF777	Zfp777	ENSMUSG00000071477	1194.95	0.403671	1.32287	0.00230965	0.0398556	1613.95	1380.84	1086.69	950.501	1075.5	1062.23
DIS3	Dis3	ENSMUSG00000033166	499.884	0.563814	1.47817	0.00232186	0.0399889	737.587	604.073	446.3	435.971	311.219	464.151
CTDSPL	Ctdspl	ENSMUSG00000047409	1236.19	0.302257	1.23307	0.00232252	0.0399889	1515	1292.48	1287.34	1095.45	1106.89	1120.02
GARNL3	Garnl3	ENSMUSG00000038860	3136.59	0.306629	1.23681	0.00234168	0.0402299	3866.4	3582.04	2956.84	2777.15	2845.79	2791.33
TBC1D15	Tbc1d15	ENSMUSG00000020130	842.058	0.346336	1.27133	0.00234723	0.0402808	896.644	1014.2	916.25	755.197	812.001	658.056
UGT8	Ugt8a	ENSMUSG00000032854	3612.85	-0.923899	-1.89724	0.00235322	0.0403391	1704.19	2290.15	3488.04	4835.28	4708.37	4651.08
CORO7-PAM16	Coro7	ENSMUSG00000039637	3041.33	0.235434	1.17726	0.00235585	0.0403396	3304.37	3323.3	3239.74	2923.67	2649.11	2807.77
OTUB2	Otub2	ENSMUSG00000021203	926.742	-0.375963	-1.29771	0.0023687	0.0405153	663.756	894.125	863.621	1107.55	1029.99	1001.41
GPR37	Gpr37	ENSMUSG00000039904	1678.59	-0.335132	-1.26149	0.00237412	0.0405208	1253.9	1562.56	1638.8	1961.09	1753.78	1901.39
NUDT16L1	Nudt16l1	ENSMUSG00000022516	1260.02	-0.284876	-1.21831	0.00237423	0.0405208	1110.04	1114.89	1183.63	1361.4	1309.42	1480.77
FNDC5	Fndc5	ENSMUSG00000001334	2236.07	-0.291104	-1.22358	0.00238539	0.0405681	1825.33	1940.42	2269	2456.29	2454.55	2470.85
MRPL36	Mrpl36	ENSMUSG00000021607	444.014	-0.406831	-1.32577	0.00238564	0.0405681	336.588	375.265	434.504	514.376	489.614	513.738
PIP5K1A	Pip5k1a	ENSMUSG00000028126	1883.06	0.300675	1.23172	0.00238751	0.0405681	2218.33	2089.85	1926.29	1867.84	1634.93	1561.11
EDC4	Edc4	ENSMUSG00000036270	3259.97	0.320817	1.24904	0.00239004	0.0405681	4239.63	3447.27	3174.89	2836	2851.56	3010.47
ENO1	Eno1	ENSMUSG00000063524	21894	-0.247364	-1.18704	0.00239787	0.0406227	18276.6	20325.7	21463.8	23003.3	23176.4	25118.2
UROS	Uros	ENSMUSG00000030979	504.328	-0.427866	-1.34524	0.00240009	0.0406227	389.611	388.39	512.163	531.35	618.071	586.382
TMEM33	Tmem33	ENSMUSG00000037720	2324.24	-0.34169	-1.26724	0.00240137	0.0406227	1892.68	1973.53	2284.31	2747.01	2844.71	2203.2
COBL	Cobl	ENSMUSG00000020173	2769.18	-0.363865	-1.28687	0.0024037	0.0406227	1973.95	2498.32	2793.85	3014.35	3436.48	2898.14
PEPD	Pepd	ENSMUSG00000063931	904.683	-0.315381	-1.24434	0.00242005	0.0408548	775.449	768.911	875.065	1045.56	945.982	1017.13
RNF207	Rnf207	ENSMUSG00000058498	239.981	0.564472	1.47885	0.00242894	0.0409604	334.992	307.989	215.797	198.661	197.496	184.952
IL17RA	Il17ra	ENSMUSG00000002897	584.028	-0.429556	-1.34682	0.00243165	0.0409618	563.774	399.74	531.045	685.228	709.795	614.583
RGS16	Rgs16	ENSMUSG00000026475	551.126	-0.512711	-1.42673	0.00245916	0.0413516	333.247	443.494	586.93	651.277	611.43	680.377
TMBIM1	Tmbim1	ENSMUSG00000006301	1277.25	-0.36244	-1.2856	0.00246274	0.0413516	979.613	1110.28	1264.46	1602.15	1272.78	1434.21
DNAJB2	Dnajb2	ENSMUSG00000026203	2296.4	-0.315608	-1.24454	0.00246425	0.0413516	1853.31	1962.25	2324.14	2603.39	2326.78	2708.53
EMCN	Emcn	ENSMUSG00000054690	117.7	-0.733003	-1.6621	0.00246542	0.0413516	66.001	104.042	96.0065	172.498	130.066	137.588
NUP188	Nup188	ENSMUSG00000052533	1059.44	0.297014	1.2286	0.00247369	0.0414457	1243	1099.63	1160.77	935.106	1001.5	916.658
RANGAP1	Rangap1	ENSMUSG00000022391	7168.92	-0.26954	-1.20542	0.0024832	0.0415541	6015.6	6173.71	7315.25	7852.77	7555.44	8100.72
UFM1	Ufm1	ENSMUSG00000027746	1307.23	-0.312014	-1.24144	0.00249261	0.0415541	1217.45	1172.15	1109.42	1392.73	1329.3	1622.32
THPO	Thpo	ENSMUSG00000022847	213.135	0.555469	1.46965	0.00249262	0.0415541	283.315	272.264	204.835	157.441	173.342	187.61
COX6B1	Cox6b1	ENSMUSG00000036751	3708.14	-0.259273	-1.19688	0.00249351	0.0415541	3201.84	3310.45	3615.55	3824.46	3956.82	4339.71
THRSP	Thrsp	ENSMUSG00000035686	354.116	-0.417495	-1.33561	0.00250171	0.041611	307.403	280.663	321.801	408.768	372.961	433.102
ROBO3	Robo3	ENSMUSG00000032128	960.781	-0.964639	-1.95158	0.0025142	0.0417469	434.51	593.586	925.236	1291.12	1254.5	1265.73
ZNF316	Zfp316	ENSMUSG00000046658	1146.06	0.330716	1.25764	0.00251581	0.0417469	1453.37	1175.1	1200.67	973.503	1002.21	1071.53
KIAA2012	Gm973	ENSMUSG00000047361	140.902	0.746987	1.67828	0.0025201	0.0417735	215.703	196.839	117.902	102.519	121.931	90.5201
HOPX	Hopx	ENSMUSG00000059325	626.175	-0.430727	-1.34791	0.00254503	0.0420864	442.135	509.489	649.88	767.634	675.288	712.626
SLC6A9	Slc6a9	ENSMUSG00000028542	1996.15	-0.293457	-1.22557	0.00254709	0.0420864	1613.12	1752.6	2016.8	2225.46	2171.02	2197.89
PGK1	Pgk1	ENSMUSG00000062070	11642.5	-0.251622	-1.19055	0.00255577	0.0421852	10045.2	10213.2	11631.5	12188.8	12306.4	13469.8
ARHGAP6	Arhgap6	ENSMUSG00000031355	425.999	0.428846	1.34616	0.0025602	0.042204	552.94	499.233	414.115	385.302	358.821	345.582
RFLNB	Rflnb	ENSMUSG00000020846	517.459	-0.351451	-1.27584	0.00256301	0.042204	448.395	461.772	454.572	597.444	539.955	602.616
PHF14	Phf14	ENSMUSG00000029629	2017.82	0.315173	1.24416	0.00257814	0.0423299	2417.22	2083.95	2210.67	1984.62	1836.46	1574.01
DCST2	Dcst2	ENSMUSG00000109293	52.1063	1.48548	2.8001	0.002581	0.0423322	135.933	68.5207	25.6862	20.4797	21.2023	40.8158
HMGCS2	Hmgcs2	ENSMUSG00000027875	333.373	0.463276	1.37867	0.00258716	0.0423886	418.581	420.94	319.435	283.626	292.948	264.709
NPNT	Npnt	ENSMUSG00000040998	1281.79	-0.289394	-1.22213	0.00260554	0.0426449	1141.76	1101.17	1217.63	1386.66	1516.83	1326.68
CAP2	Cap2	ENSMUSG00000021373	5297.4	-0.259892	-1.19739	0.00262422	0.0428559	4375.84	4822.28	5268.51	5932.95	5856.01	5528.83
ATP5MF	Atp5j2	ENSMUSG00000038690	2012.7	-0.330378	-1.25734	0.00262945	0.0428559	1585.73	1777.63	1987.94	2221.8	2009.41	2493.71
FGGY	Fggy	ENSMUSG00000028573	227.121	-0.512687	-1.4267	0.00263342	0.0428757	158.286	189.007	215.118	269.409	273.148	257.755
XPO6	Xpo6	ENSMUSG00000000131	4286.64	0.292352	1.22463	0.00264665	0.0430461	5334.11	4540.36	4283.19	3715.42	3695.23	4151.55
ARHGAP17	Arhgap17	ENSMUSG00000030766	659.487	0.31516	1.24415	0.00264988	0.0430536	732.111	733.471	727.665	570.749	609.338	583.591
SPR	Spr	ENSMUSG00000033735	574.262	-0.38049	-1.30178	0.00267312	0.043386	438.401	497.346	561.935	638.48	617.755	691.656
VRK1	Vrk1	ENSMUSG00000021115	465.156	0.438826	1.3555	0.00268828	0.0435866	602.992	562.215	440.702	375.043	373.963	436.019
DTD2	Dtd2	ENSMUSG00000020956	258.684	0.55579	1.46997	0.0026958	0.043663	373.175	303.69	246.789	210.897	180.717	236.836
TPPP3	Tppp3	ENSMUSG00000014846	1018.69	-0.412639	-1.33112	0.00271058	0.0438567	791.058	848.766	982.507	1037.61	1028.26	1423.91
XRN1	Xrn1	ENSMUSG00000032410	1429.71	0.426092	1.34359	0.00272209	0.0439973	1924.87	1707.64	1284.42	1276.03	1353.63	1031.64
ZRANB1	Zranb1	ENSMUSG00000030967	1817.86	0.321071	1.24926	0.00274058	0.0442501	2328.42	1921.12	1807.13	1522.17	1657.02	1671.27
ATP6V0A2	Atp6v0a2	ENSMUSG00000038023	2595.53	-0.274714	-1.20975	0.0027457	0.0442868	2204.55	2224.33	2619.55	2931.6	2746.37	2846.78
CPEB3	Cpeb3	ENSMUSG00000039652	2696.4	0.320386	1.24866	0.00276657	0.0444725	3219.23	3011.41	2752.04	2517.79	2636.24	2041.71
SLC26A8	Slc26a8	ENSMUSG00000036196	195.828	0.620399	1.5373	0.00276871	0.0444725	302.214	230.232	179.04	146.496	153.62	163.367
EPHX2	Ephx2	ENSMUSG00000022040	278.261	-0.596556	-1.5121	0.00276966	0.0444725	158.174	212.737	294.604	351.427	312.122	340.5
ANKHD1-EIF4EBP3	Ankhd1	ENSMUSG00000024483	2584.32	0.339628	1.26543	0.00277149	0.0444725	2940.17	3099.39	2621.57	2380.81	2562.64	1901.32
DCTN3	Dctn3	ENSMUSG00000028447	1823.18	-0.272208	-1.20765	0.00278862	0.0447013	1580.8	1607.98	1767.16	2002.44	1867.52	2113.16
DNAH14	Dnah14	ENSMUSG00000047369	98.0086	0.987413	1.98263	0.00281418	0.044888	159.871	141.328	85.8958	41.6249	56.5306	102.801
EPHA10	Epha10	ENSMUSG00000028876	2135.71	0.262346	1.19943	0.00281586	0.044888	2471.37	2134.76	2382.06	1987.04	1886.51	1952.53
MYH9	Myh9	ENSMUSG00000022443	3486.85	-0.285219	-1.2186	0.00281739	0.044888	2798.27	3241.43	3391.97	4144.95	3620.09	3724.36
SUSD5	Susd5	ENSMUSG00000086596	253.42	-0.551003	-1.4651	0.00281783	0.044888	175.565	176.114	265.803	312.595	288.843	301.601
CDC42EP2	Cdc42ep2	ENSMUSG00000045664	477.689	-0.418926	-1.33693	0.00282019	0.044888	344.082	441.471	441.432	501.817	537.297	600.033
KMT2E	Kmt2e	ENSMUSG00000029004	4342.49	0.288222	1.22113	0.00282046	0.044888	4939.96	4917.33	4466.52	4221.07	4114.88	3395.18
TEAD3	Tead3	ENSMUSG00000002249	133.718	0.721087	1.64842	0.0028255	0.0449222	221.033	156.258	122.255	94.5888	104.995	103.177
MYO6	Myo6	ENSMUSG00000033577	3341.11	-0.26884	-1.20484	0.00284042	0.0451133	2801.39	2979.17	3313.19	3896.26	3475.61	3581.03
CEP164	Cep164	ENSMUSG00000043987	834.036	0.336859	1.263	0.00286229	0.0454045	1018.01	820.187	954.617	727.533	772.141	711.732
ANGPTL2	Angptl2	ENSMUSG00000004105	106.475	-0.9346	-1.91136	0.00286458	0.0454045	50.5261	51.4561	118.054	169.499	119.895	129.421
LUC7L3	Luc7l3	ENSMUSG00000020863	4518.62	0.223861	1.16785	0.00286772	0.045408	4840.29	5031.64	4732.51	3967.11	4335.6	4204.6
SULT1A1	Sult1a1	ENSMUSG00000030711	391.37	0.597951	1.51356	0.00289744	0.0457984	581.827	518.589	313.775	347.61	258.301	328.12
ARRDC1	Arrdc1	ENSMUSG00000026972	319.18	0.487927	1.40243	0.00289826	0.0457984	429.612	364.81	322.897	247.507	240.597	309.658
SYNJ2BP	Synj2bp	ENSMUSG00000090935	832.578	-0.423748	-1.34141	0.00290553	0.0458181	559.707	700.831	874.279	987.323	957.634	915.693
CYB5R4	Cyb5r4	ENSMUSG00000032872	840.152	-0.438212	-1.35492	0.00290834	0.0458181	546.141	709.391	887.268	976.264	955.888	965.959
ZMAT3	Zmat3	ENSMUSG00000027663	4434.25	-0.246512	-1.18634	0.00292873	0.0460201	3931.35	3908.83	4329.44	5136.49	4751.81	4547.59
S1PR1	S1pr1	ENSMUSG00000045092	2709.77	-0.369013	-1.29147	0.00293121	0.0460201	1837.27	2511.05	2748.43	3039.6	2963.48	3158.76
FPGS	Fpgs	ENSMUSG00000009566	258.013	0.593218	1.50861	0.00293488	0.0460201	413.764	257.426	259.709	214.454	218.358	184.367
SHKBP1	Shkbp1	ENSMUSG00000089832	523.964	-0.411088	-1.32969	0.00293706	0.0460201	430.691	420.96	497.163	568.252	529.346	697.373
GPKOW	Gpkow	ENSMUSG00000031148	1149.63	0.294159	1.22617	0.00293752	0.0460201	1384.44	1225.38	1189.12	1056.27	1048.26	994.306
C15orf61	2300009A05Rik	ENSMUSG00000032403	270.72	0.584944	1.49998	0.0029389	0.0460201	404.384	304.551	265.141	211.641	175.543	263.061
CYCS	Cycs	ENSMUSG00000063694	1359.6	-0.288463	-1.22134	0.00294202	0.0460226	1155.4	1159.3	1358.28	1517.08	1482.93	1484.62
MAU2	Mau2	ENSMUSG00000031858	4824.59	0.250386	1.18953	0.00294918	0.0460883	5501.45	5302.87	4920.78	4396.19	4728.18	4098.06
TREML2	Treml2	ENSMUSG00000071068	26.9208	1.38774	2.61669	0.00295992	0.0461943	46.6629	46.3278	23.8329	16.5179	15.4236	12.7597
SLC45A3	Slc45a3	ENSMUSG00000026435	114.421	-0.653794	-1.5733	0.0029619	0.0461943	85.2747	97.2519	84.4976	136.925	125.426	157.151
MMP14	Mmp14	ENSMUSG00000000957	537.004	0.503773	1.41792	0.00297826	0.0463567	699.856	662.897	525.661	333.222	460.365	540.024
NDUFA1	Ndufa1	ENSMUSG00000016427	985.462	-0.342589	-1.26803	0.00299469	0.0465587	788.123	824.874	994.868	1096.72	1026.74	1181.44
KCNK13	Kcnk13	ENSMUSG00000045404	168.265	-0.650173	-1.56936	0.00299722	0.0465587	95.4155	140.585	157.331	173.378	215.014	227.869
BRD8	Brd8	ENSMUSG00000003778	1866.39	0.275462	1.21038	0.00301629	0.0467912	2154.66	2097.59	1879.68	1797.78	1676.01	1592.61
PPID	Ppid	ENSMUSG00000027804	1368.15	-0.389227	-1.30969	0.00301875	0.0467912	936.045	1185.16	1434.75	1554.1	1562.28	1536.58
UBE2G2	Ube2g2	ENSMUSG00000009293	1248.24	0.280949	1.21499	0.00302121	0.0467912	1347.95	1455.75	1304.48	1063.14	1176.49	1141.63
PAQR7	Paqr7	ENSMUSG00000037348	1752.04	-0.401621	-1.32099	0.00302895	0.0468551	1187.63	1477.05	1865.7	1876.15	1965.99	2139.73
WDR6	Wdr6	ENSMUSG00000066357	9949.25	0.261692	1.19888	0.00303136	0.0468551	11967.6	10090.1	10488.5	8675.45	8709.09	9764.83
CHFR	Chfr	ENSMUSG00000014668	1685.33	0.342597	1.26804	0.00304021	0.0468951	2150.39	1794.16	1707.65	1311.02	1493.65	1655.1
MAMLD1	Mamld1	ENSMUSG00000059401	1464.57	0.253061	1.19173	0.00304283	0.0468951	1603.58	1616.65	1558.45	1377.86	1285.04	1345.84
FKTN	Fktn	ENSMUSG00000028414	1650.59	-0.3015	-1.23242	0.00304298	0.0468951	1293.14	1568.29	1576.18	1913.67	1732.36	1819.9
MMD	Mmd	ENSMUSG00000003948	4221.23	-0.254157	-1.19264	0.00305137	0.0469779	3526.7	3835.54	4190.28	4766.89	4588.65	4419.31
FKBP4	Fkbp4	ENSMUSG00000030357	3206.6	-0.283937	-1.21751	0.00306726	0.0471195	2711.97	2753.59	3210.84	3305.49	3421.11	3836.57
ADCY2	Adcy2	ENSMUSG00000021536	4217.57	-0.252996	-1.19168	0.00306966	0.0471195	3591.19	3711.77	4244.35	4699.45	4602.95	4455.69
ATP13A4	Atp13a4	ENSMUSG00000038094	513.384	0.579273	1.4941	0.00308772	0.0473394	553.661	858.057	435.353	369.319	412.151	451.76
GRB10	Grb10	ENSMUSG00000020176	2058.83	0.254099	1.19259	0.00309223	0.0473394	2306.54	2201.21	2211.58	2023.1	1811.35	1799.2
UGT1A6	Ugt1a6a	ENSMUSG00000054545	122.395	2.1427	4.41587	0.00309311	0.0473394	321.058	217.548	60.0446	26.6223	49.1937	59.9049
GJA1	Gja1	ENSMUSG00000050953	5168.72	-0.299698	-1.23089	0.00309807	0.0473688	3912.71	4745.51	5244.24	5617.73	5737.95	5754.19
RASGEF1A	Rasgef1a	ENSMUSG00000030134	7397.04	0.243285	1.18368	0.00313032	0.0478149	8653.33	8066.93	7336.04	6508.88	6821.11	6995.94
DNAJC15	Dnajc15	ENSMUSG00000022013	1237.73	-0.428097	-1.34546	0.00315758	0.0480917	859.543	1126.83	1178.77	1183.45	1363.18	1714.62
TMEM254	Tmem254c	ENSMUSG00000072680	301.245	0.725459	1.65343	0.00315771	0.0480917	314.252	350.572	462.386	254.742	124.388	301.131
SLC22A8	Slc22a8	ENSMUSG00000063796	613.454	-0.513006	-1.42702	0.00317727	0.0483424	349.849	520.148	647.228	756.175	722.998	684.328
SCN3A	Scn3a	ENSMUSG00000057182	2323.23	0.376764	1.29843	0.00319642	0.0485583	2805.3	2809.72	2258.23	2010.79	2389.56	1665.8
ATP6V0B	Atp6v0b	ENSMUSG00000033379	4818.3	-0.257192	-1.19515	0.0031977	0.0485583	4103.33	4305.35	4761.78	5005.84	5081.65	5651.86
ABCB9	Abcb9	ENSMUSG00000029408	1784.49	-0.255069	-1.19339	0.00320888	0.0486805	1569.35	1569.55	1742.4	1890.09	1986.15	1949.37
SAT2	Sat2	ENSMUSG00000069835	186.042	0.601491	1.51728	0.00322526	0.0488437	267.422	224.422	180.332	125.727	147.758	170.595
RRP12	Rrp12	ENSMUSG00000035049	1367.06	-0.293275	-1.22542	0.00322591	0.0488437	1234.41	1129.35	1322.77	1622.01	1427.21	1466.62
DCBLD1	Dcbld1	ENSMUSG00000019891	388.933	0.38484	1.30571	0.00324417	0.0490445	462.066	455.826	403.6	346.968	328.702	336.435
PNPT1	Pnpt1	ENSMUSG00000020464	574.659	0.357378	1.2811	0.00324548	0.0490445	658.229	697.857	580.496	531.998	508.032	471.341
ADRB1	Adrb1	ENSMUSG00000035283	814.427	-0.358802	-1.28236	0.00326521	0.0491363	624.831	703.196	813.579	872.222	997.112	875.621
CENPJ	Cenpj	ENSMUSG00000064128	87.7113	-0.942719	-1.92215	0.00326529	0.0491363	83.012	57.1041	39.6537	81.0366	153.768	111.693
DHRS11	Dhrs11	ENSMUSG00000034449	121.714	0.61037	1.52665	0.00326554	0.0491363	146.89	150.865	143.506	100.339	99.7828	88.9003
APBB3	Apbb3	ENSMUSG00000117679	1246.33	0.307986	1.23798	0.00326734	0.0491363	1358.25	1297.03	1480.66	1007.8	1110.55	1223.72
REPS1	Reps1	ENSMUSG00000019854	1228.7	0.283735	1.21734	0.00329833	0.0495545	1447.35	1308.44	1291.22	1105.22	1049.26	1170.7
CACNA1B	Cacna1b	ENSMUSG00000004113	6954.86	0.2806	1.2147	0.00330524	0.0495552	8217.01	7456.02	7213.51	6547.3	6811.47	5483.88
GOLGA7B	Golga7b	ENSMUSG00000042532	3272.55	-0.229855	-1.17272	0.00330629	0.0495552	2921.71	2940.47	3175.44	3445.03	3478.25	3674.44
ACE	Ace	ENSMUSG00000020681	978.425	0.287328	1.22038	0.00331111	0.0495552	1151.88	1043.57	1030.83	902.28	867.96	874.028
ZRANB2	Zranb2	ENSMUSG00000028180	4040.99	0.252729	1.19146	0.00332323	0.0495941	4778.5	4404.22	3998.12	3644.06	3811.84	3609.21
CCNB2	Ccnb2	ENSMUSG00000032218	34.3798	-1.19159	-2.28404	0.00332327	0.0495941	15.1236	18.1348	29.7264	43.8027	51.5745	47.9169
CCBE1	Ccbe1	ENSMUSG00000046318	241.974	0.571279	1.48584	0.00333463	0.0496738	372.014	269.804	225.916	205.777	195.19	183.145
RPS6KA5	Rps6ka5	ENSMUSG00000021180	941.786	0.378888	1.30034	0.00334004	0.0496738	1187.37	1103.9	901.395	829.736	913.679	714.647
TEN1	Ten1	ENSMUSG00000020778	403.262	-0.397083	-1.31684	0.00334099	0.0496738	358.258	324.027	361.152	407.782	492.16	476.194
GSN	Gsn	ENSMUSG00000026879	5864.37	-0.768263	-1.70322	0.00334137	0.0496738	3574.72	3566.25	5875.73	7342.44	6898.59	7928.51
SH3BGRL3	Sh3bgrl3	ENSMUSG00000028843	1978.27	-0.287631	-1.22063	0.00336358	0.0499086	1600.4	1778.5	1967.69	2106.85	2105.66	2310.51
STAG1	Stag1	ENSMUSG00000037286	1219.52	0.290438	1.22301	0.00337075	0.0499674	1467.02	1284.41	1273.93	1158.6	1066.03	1067.12
RBM34	Rbm34	ENSMUSG00000033931	476.748	0.350812	1.27528	0.00337418	0.0499706	543.274	509.069	550.706	399.326	421.164	436.945
CCNJL	Ccnjl	ENSMUSG00000044707	129.042	-0.687649	-1.61066	0.00338107	0.0500251	74.0749	99.5284	122.823	144.69	183.293	149.845
HIPK4	Hipk4	ENSMUSG00000040424	1366.93	-0.831167	-1.77912	0.00339083	0.0500369	730.214	876.851	1344.55	1935.57	1735.89	1578.49
MBD6	Mbd6	ENSMUSG00000025409	2206.58	0.230732	1.17343	0.00339117	0.0500369	2427.49	2419.52	2301.05	2082.81	2019.2	1989.41
UBXN2B	Ubxn2b	ENSMUSG00000028243	1242.44	-0.405602	-1.32464	0.00339152	0.0500369	867.842	1059.63	1280.2	1537.43	1495.97	1213.57
CNNM3	Cnnm3	ENSMUSG00000001138	1317.3	0.277762	1.21231	0.00339835	0.0500903	1501.67	1449.8	1378.19	1104.26	1267.48	1202.42
ARL15	Arl15	ENSMUSG00000042348	907.101	0.296405	1.22808	0.00340233	0.0501015	972.129	1080.14	947.666	799.927	839.009	803.733
HEBP1	Hebp1	ENSMUSG00000042770	421.088	-0.383959	-1.30492	0.00341051	0.0501271	350.697	350.848	394.895	458.846	450.749	520.496
RTCA	Rtca	ENSMUSG00000000339	1728.81	0.318603	1.24712	0.00342102	0.0502341	2116.57	1871.35	1768.4	1478.76	1395.7	1742.1
WLS	Wls	ENSMUSG00000028173	1018.31	-0.366585	-1.2893	0.0034383	0.0504403	772.673	820.352	1077.03	1153.87	1165.35	1120.6
GLRB	Glrb	ENSMUSG00000028020	4601.04	-0.265867	-1.20236	0.00344303	0.0504621	3753.68	4169.21	4612.84	5178.38	5133.99	4758.12
SLC25A28	Slc25a28	ENSMUSG00000040414	1389.19	0.368984	1.29144	0.00345078	0.0505281	1839.74	1491.9	1364.03	1114.14	1142.5	1382.82
MXRA8	Mxra8	ENSMUSG00000029070	277.165	0.426436	1.34391	0.00346076	0.0506267	330.077	309.771	313.336	250.835	227.373	231.597
SCG5	Scg5	ENSMUSG00000023236	4363.08	0.258321	1.19609	0.00347204	0.0507162	4988.68	4901.44	4367.22	3781.88	3819	4320.29
CAPNS1	Capns1	ENSMUSG00000001794	3616.17	-0.281156	-1.21517	0.0034734	0.0507162	2915.91	3361.75	3518.37	3905.48	3681.77	4313.76
TACC1	Tacc1	ENSMUSG00000065954	6258.97	-0.204618	-1.15238	0.00348269	0.0507853	5711.15	5746.11	5991.01	6898.69	6704.21	6502.63
EXOC3L4	Exoc3l4	ENSMUSG00000021280	29.0885	-1.20706	-2.30867	0.00348466	0.0507853	17.5169	16.1123	19.376	37.1447	39.6159	44.7655
SLC38A9	Slc38a9	ENSMUSG00000047789	851.933	0.38804	1.30861	0.00350096	0.0509391	1045.09	1065.59	787.198	730.968	813.62	669.137
APPL2	Appl2	ENSMUSG00000020263	2453.55	0.282705	1.21647	0.00350176	0.0509391	2674.12	2989.36	2415.89	2233.82	2318.76	2089.36
SCN5A	Scn5a	ENSMUSG00000032511	464.786	0.379949	1.3013	0.00350794	0.0509815	562.983	530.936	483.29	446.108	375.655	389.748
CHI3L1	Chil1	ENSMUSG00000064246	176.709	-0.631845	-1.54955	0.00351196	0.0509922	126.361	105.789	184.213	209.481	201.517	232.893
CTSO	Ctso	ENSMUSG00000028015	835.699	0.340129	1.26587	0.00353092	0.0512198	1053.95	922.443	824.91	779.714	709.885	723.295
BFSP2	Bfsp2	ENSMUSG00000032556	198.536	-0.53822	-1.45218	0.00353761	0.0512243	139.525	157.371	189.206	216.065	226.509	262.54
DKKL1	Dkkl1	ENSMUSG00000030792	201.347	-0.635462	-1.55343	0.00354104	0.0512243	124.212	150.623	199.014	234.004	196.902	303.327
RAB15	Rab15	ENSMUSG00000021062	6919.16	-0.199008	-1.14791	0.003544	0.0512243	6207.48	6580.37	6540.66	7377.84	7423.71	7384.88
NUDT16	Nudt16	ENSMUSG00000032565	404.922	0.438041	1.35476	0.0035444	0.0512243	563.049	418.481	415.575	333.888	346.039	352.501
TMEM70	Tmem70	ENSMUSG00000025940	772.875	-0.322191	-1.25023	0.00354784	0.0512264	636.588	668.327	756.564	830.428	838.64	906.701
GAL3ST4	Gal3st4	ENSMUSG00000075593	60.8474	-0.84987	-1.80234	0.00357765	0.051609	41.7931	37.6271	50.705	73.5842	80.7505	80.6247
SH3RF3	Sh3rf3	ENSMUSG00000037990	1657.26	-0.285152	-1.21854	0.0036122	0.0520109	1422.96	1511.07	1547.87	1848.14	1983.82	1629.69
ELL2	Ell2	ENSMUSG00000001542	716.643	-0.441	-1.35755	0.00361635	0.0520227	485.665	576.25	762.993	781.913	781.019	912.018
THBS3	Thbs3	ENSMUSG00000028047	1050.52	0.496599	1.41088	0.00364202	0.0522835	1500.59	1362.87	825.448	776.694	918.771	918.728
HRH1	Hrh1	ENSMUSG00000053004	428.202	-0.539703	-1.45367	0.00364487	0.0522835	259.314	310.771	478.569	505.805	513.039	501.712
NGEF	Ngef	ENSMUSG00000026259	7835.3	-0.199177	-1.14804	0.00364792	0.0522835	7052.71	7338.14	7495.48	8211.7	8363.14	8550.64
C16orf74	1190005I06Rik	ENSMUSG00000043687	124.497	0.776191	1.7126	0.00366598	0.0522952	190.93	171.701	108.464	72.7949	83.1444	119.948
AP4E1	Ap4e1	ENSMUSG00000001998	462.033	0.375625	1.2974	0.00366688	0.0522952	552.855	515.776	496.698	433.745	416.172	356.953
TMCO1	Tmco1	ENSMUSG00000052428	799.111	-0.367202	-1.28985	0.00367032	0.0522952	576.913	740.236	778.038	940.098	842.149	917.235
NEURL1B	Neurl1b	ENSMUSG00000034413	1976.2	-0.257635	-1.19552	0.00367531	0.0522952	1805.13	1719.64	1875.82	2249.47	2220.6	1986.54
DNLZ	Dnlz	ENSMUSG00000075467	921.818	-0.360769	-1.28411	0.00367566	0.0522952	704.251	766.163	952.295	1113.93	1001.71	992.564
ABHD4	Abhd4	ENSMUSG00000040997	1928	-0.231304	-1.1739	0.00367683	0.0522952	1807.58	1734.23	1779.58	2081.97	2036.32	2128.3
PHGDH	Phgdh	ENSMUSG00000053398	2061.59	-0.2816	-1.21554	0.00368707	0.0522952	1822.41	1787.37	1973.71	2185.52	2079.65	2520.9
NEK1	Nek1	ENSMUSG00000031644	1114.43	-0.35092	-1.27537	0.00368897	0.0522952	884.559	931.088	1123.91	1401.56	1216.98	1128.47
BAALC	Baalc	ENSMUSG00000022296	5242.26	-0.217384	-1.16262	0.0036893	0.0522952	4608.04	4828.65	5108.96	5787.93	5504.62	5615.38
NADK	Nadk	ENSMUSG00000029063	1926.67	-0.281457	-1.21542	0.00368964	0.0522952	1548.06	1741.48	1929.9	2149.75	2093.82	2097
WBP1	Wbp1	ENSMUSG00000030035	717.406	-0.360333	-1.28372	0.00369228	0.0522952	546.237	630.623	708.866	822.976	739.119	856.612
ALDH7A1	Aldh7a1	ENSMUSG00000053644	2172.58	-0.321191	-1.24936	0.00369242	0.0522952	1684.61	1866.97	2245.05	2584.55	2399.51	2254.78
NOM1	Nom1	ENSMUSG00000001569	1008.38	0.295591	1.22739	0.00372901	0.0527088	1184.09	1107.95	1040.21	843.536	949.979	924.523
FXYD7	Fxyd7	ENSMUSG00000036578	1593.57	-0.320184	-1.24849	0.0037302	0.0527088	1348.9	1262.16	1641.72	1677.89	1741.19	1889.54
NDUFC1	Ndufc1	ENSMUSG00000037152	554.626	-0.405351	-1.32441	0.00373177	0.0527088	466.481	424.645	541.03	601.885	563.492	730.225
CALB1	Calb1	ENSMUSG00000028222	3063.97	-0.23546	-1.17728	0.00374319	0.0528221	2727.86	2788.37	2925.7	3278.96	3524.1	3138.84
IGSF6	Igsf6	ENSMUSG00000035004	43.4856	1.06217	2.08807	0.00374969	0.0528658	60.5208	73.9956	41.7473	24.3621	30.3904	29.8975
HAP1	Hap1	ENSMUSG00000006930	7062.23	0.200007	1.1487	0.00376302	0.0529579	7790.57	7453.34	7408.44	6505.53	6454.02	6761.51
GIGYF1	Gigyf1	ENSMUSG00000029714	2814.16	0.271538	1.20709	0.00377354	0.05301	3390.32	3117.89	2725.95	2600.71	2555.29	2494.82
MFRP	Mfrp	ENSMUSG00000034739	153.041	-0.726945	-1.65513	0.00381153	0.0534954	78.0601	101.803	168.148	204.885	182.662	182.69
CYB5A	Cyb5a	ENSMUSG00000024646	919.03	-0.289034	-1.22182	0.00383026	0.0536615	798.891	812.876	870.352	981	978.036	1073.03
SOCS2	Socs2	ENSMUSG00000020027	519.821	0.358708	1.28228	0.00385117	0.0538741	623.45	614.967	514.607	450.583	451.07	464.252
INPP5K	Inpp5k	ENSMUSG00000006127	1738.87	0.348806	1.27351	0.00385235	0.0538741	2272.17	1978.24	1592.54	1446.37	1532.48	1611.43
EEF1A2	Eef1a2	ENSMUSG00000016349	30768	-0.217391	-1.16263	0.00387132	0.0540762	26510.9	29032	29821.6	33234.7	31559	34449.8
FNIP1	Fnip1	ENSMUSG00000035992	1468.44	0.269099	1.20505	0.00387375	0.0540762	1631.17	1650.91	1532.95	1411.12	1358.64	1225.85
CAPN15	Capn15	ENSMUSG00000037326	2580.52	-0.233582	-1.17575	0.00387784	0.0540847	2276.15	2348.53	2491.61	2690.96	2773.18	2902.7
S100PBP	S100pbp	ENSMUSG00000040928	1242.59	0.27544	1.21036	0.00388271	0.0541042	1408.31	1403.35	1271.25	1179.91	1132.72	1060.02
NWD2	Nwd2	ENSMUSG00000090061	1882.66	-0.362309	-1.28548	0.00389443	0.054219	1348.22	1978.23	1617.71	2132.03	1957.01	2262.73
ANKRD29	Ankrd29	ENSMUSG00000057766	602.591	-0.395903	-1.31577	0.00390893	0.0543722	447.296	483.277	631.5	697.776	686.364	669.33
HP1BP3	Hp1bp3	ENSMUSG00000028759	6360.21	0.211319	1.15775	0.00391575	0.0544185	7171.95	6861.19	6441.47	5840.42	5939.47	5906.77
UPP2	Upp2	ENSMUSG00000026839	419.798	-0.55199	-1.46611	0.00392011	0.0544305	280.897	283.428	457.981	566.192	523.969	406.321
ALOX12B	Alox12b	ENSMUSG00000032807	95.6917	0.711868	1.63792	0.00393431	0.0545161	144.459	109.458	102.285	69.9358	71.4119	76.6004
RGS2	Rgs2	ENSMUSG00000026360	1150.64	-0.350488	-1.27499	0.00393679	0.0545161	865.077	965.809	1204.87	1270.3	1253.33	1344.46
CALM3	Calm3	ENSMUSG00000019370	45550.5	-0.233692	-1.17584	0.00394559	0.0545894	39169.6	40344	46095.6	48719.8	47635.3	51338.6
STRADB	Stradb	ENSMUSG00000026027	1308.82	-0.274665	-1.20971	0.00397063	0.0548056	1099.35	1267.64	1187.27	1369.35	1435.02	1494.28
SMOX	Smox	ENSMUSG00000027333	1783.76	0.436253	1.35309	0.00397172	0.0548056	2485.49	2182.54	1486.68	1339.24	1526.38	1682.22
CYP2S1	Cyp2s1	ENSMUSG00000040703	156.859	-0.546183	-1.46022	0.00397178	0.0548056	135.873	112.066	134.297	177.025	195.534	186.362
ATG4B	Atg4b	ENSMUSG00000026280	2017.43	0.236333	1.17799	0.00397871	0.0548526	2296.4	2104.33	2145.8	1895.2	1848.43	1814.39
COL6A1	Col6a1	ENSMUSG00000001119	3546.7	0.239462	1.18055	0.00400677	0.0551906	4054.86	3938.14	3526.79	3128.11	3324.22	3308.08
PHF20	Phf20	ENSMUSG00000038116	2521.08	0.258694	1.1964	0.00402392	0.055302	2883.41	2856.98	2498.66	2399.32	2323.56	2164.54
TIAM1	Tiam1	ENSMUSG00000002489	4316.78	0.246229	1.1861	0.00402469	0.055302	5085.39	4601.33	4365.7	4098.73	4032.22	3717.33
ABI3BP	Abi3bp	ENSMUSG00000035258	333.685	-0.632873	-1.55065	0.00402551	0.055302	235.646	186.546	363.156	465.94	442.857	307.964
SUGP1	Sugp1	ENSMUSG00000011306	1628.08	0.295441	1.22726	0.00403253	0.0553495	1951.63	1854.93	1576.13	1555.85	1402.02	1427.92
OLFM2	Olfm2	ENSMUSG00000032172	3347.22	-0.278776	-1.21317	0.00403712	0.0553637	2798.64	2820.23	3456.55	3629.04	3547.67	3831.16
BLNK	Blnk	ENSMUSG00000061132	117.14	-0.609134	-1.52534	0.00404526	0.0554265	88.2563	93.3089	96.9289	150.869	142.298	131.182
SLIT1	Slit1	ENSMUSG00000025020	4181.58	0.256104	1.19425	0.00405984	0.0555741	5001.76	4580.86	4071.76	3892.58	3795.94	3746.6
SRM	Srm	ENSMUSG00000006442	1222.78	-0.325892	-1.25344	0.00406318	0.0555741	979.453	1014.96	1262.75	1383.58	1278.49	1417.43
GAS5	Gas5	ENSMUSG00000053332	2010.6	0.263574	1.20045	0.00407755	0.0557217	2185.35	2374.58	2021.72	1840.8	1734.68	1906.47
PHKB	Phkb	ENSMUSG00000036879	801.988	-0.415703	-1.33395	0.00409169	0.0558524	631.745	591.859	838.732	1033.22	924.341	792.027
PPP1R37	Ppp1r37	ENSMUSG00000051403	4142.85	-0.23916	-1.18031	0.00410306	0.0558524	3719.13	3671.94	4009.75	4372.95	4238.16	4845.19
ZC3H6	Zc3h6	ENSMUSG00000042851	480.661	0.520714	1.43467	0.00410365	0.0558524	738.522	537.794	422.187	405.988	437.669	341.804
SUFU	Sufu	ENSMUSG00000025231	691.94	0.339632	1.26543	0.00410505	0.0558524	861.879	760.703	695.576	609.436	646.047	578.001
DAPK1	Dapk1	ENSMUSG00000021559	5222.94	0.246054	1.18596	0.00410923	0.0558603	6089.25	5684.45	5226.93	4872.53	5007.71	4456.75
MAP3K21	Map3k21	ENSMUSG00000031853	148.65	0.749276	1.68095	0.00412556	0.0560334	272.387	139.323	146.893	108.948	124.275	100.073
DECR1	Decr1	ENSMUSG00000028223	277.007	-0.450352	-1.36637	0.00414232	0.0561141	217.391	234.949	250.615	325.102	279.18	354.804
CETN2	Cetn2	ENSMUSG00000031347	475.93	-0.432128	-1.34922	0.00415938	0.0562841	322.128	416.63	477.653	585.686	511.078	542.404
INTS4	Ints4	ENSMUSG00000025133	900.421	-0.285124	-1.21852	0.0041621	0.0562841	771.348	856.226	808.137	968.42	966.007	1032.39
WAPL	Wapl	ENSMUSG00000041408	1429.49	0.271979	1.20746	0.00420628	0.0567921	1651.89	1510.81	1527.75	1302.62	1387.49	1196.37
CANX	Canx	ENSMUSG00000020368	8126.04	-0.243095	-1.18353	0.00420696	0.0567921	6690.2	7539.13	8100.51	8777.8	9072.31	8576.27
ARPC1B	Arpc1b	ENSMUSG00000029622	981.666	-0.361323	-1.2846	0.0042352	0.0570788	776.141	793.843	1009.04	1123.93	980.024	1207.02
SLC38A3	Slc38a3	ENSMUSG00000010064	2049.39	-0.249951	-1.18917	0.00423782	0.0570788	1732.98	1880.58	2003.65	2249.92	2271.23	2158
RAP1GDS1	Rap1gds1	ENSMUSG00000028149	10419.8	-0.206343	-1.15376	0.00424037	0.0570788	9300.25	9420.47	10307.9	11239.1	10997	11253.9
PLA2G4A	Pla2g4a	ENSMUSG00000056220	123.48	-0.695736	-1.61971	0.00424582	0.0570788	68.4636	89.2138	125.497	142.053	160.376	155.275
USP18	Usp18	ENSMUSG00000030107	52.525	1.03245	2.0455	0.00424728	0.0570788	79.1603	84.0258	48.1684	29.2807	26.0451	48.4699
GDPD5	Gdpd5	ENSMUSG00000035314	1387.66	-0.257527	-1.19543	0.0042502	0.0570788	1329.43	1211.69	1251.47	1584.04	1478.68	1470.65
OST4	Ost4	ENSMUSG00000038803	698.101	-0.311424	-1.24093	0.00425579	0.0571046	574.445	627.283	667.972	756.932	767.299	794.676
CNTLN	Cntln	ENSMUSG00000038070	398.77	0.408394	1.32721	0.00426894	0.0572318	478.125	499.146	386.945	332.924	369.33	326.148
PINK1	Pink1	ENSMUSG00000028756	12019.8	0.309362	1.23916	0.00427515	0.0572656	14845.1	13976.6	11087.8	10058.2	10296.4	11854.6
FOSB	Fosb	ENSMUSG00000003545	298.728	-0.496219	-1.41051	0.00428662	0.0573699	199.383	297.014	246.47	320.238	397.76	331.504
ASTN2	Astn2	ENSMUSG00000028373	1419.78	-0.253996	-1.19251	0.00429668	0.0574552	1308.15	1241.91	1335.88	1625.48	1497.78	1509.48
PITPNC1	Pitpnc1	ENSMUSG00000040430	2388.48	-0.241118	-1.18191	0.004323	0.0577576	2081.84	2242.16	2244.4	2640.21	2702.88	2419.4
PPP2R3A	Ppp2r3a	ENSMUSG00000043154	1268.91	0.292125	1.22444	0.0043325	0.057789	1565.67	1338.22	1286.29	1177.72	1125.07	1120.5
HLA-A	H2-K1	ENSMUSG00000061232	586.772	0.431654	1.34878	0.00433278	0.057789	736.852	762.408	522.735	527.443	442.798	528.397
SOD2	Sod2	ENSMUSG00000006818	5814.16	-0.247452	-1.18711	0.00434807	0.0578981	4764.97	5540.57	5647.4	6604.22	6280.65	6047.16
PCDHGC5	Pcdhgc5	ENSMUSG00000102543	5914.41	0.317119	1.24584	0.0043484	0.0578981	7443.97	6483.35	5759.05	5838.83	5410.08	4551.16
ZNF366	Zfp366	ENSMUSG00000050919	370.779	-0.546446	-1.46048	0.00435774	0.0579729	197.52	353.996	353.456	422.607	435.826	461.267
EPHB3	Ephb3	ENSMUSG00000005958	948.188	-0.393755	-1.31381	0.00438451	0.0582792	662.447	847.649	949.673	1059.55	954.534	1215.28
APOC1	Apoc1	ENSMUSG00000040564	34.9419	1.22668	2.34029	0.0044132	0.0585746	60.9942	51.1214	34.4637	12.7303	21.0468	29.2951
LXN	Lxn	ENSMUSG00000047557	744.247	-0.472427	-1.38744	0.00441802	0.0585746	476.101	576.094	819.522	906.686	765.408	921.673
KCTD21	Kctd21	ENSMUSG00000044952	379.141	-0.563698	-1.47805	0.00442919	0.0586726	200.235	316.854	401.871	473.114	456.356	426.413
TMSB10	Tmsb10	ENSMUSG00000079523	1928.85	-0.345306	-1.27042	0.00444622	0.0587652	1476.3	1578.37	2043.75	2045.8	2059.6	2369.31
TFEB	Tfeb	ENSMUSG00000023990	334.937	-0.411467	-1.33004	0.00444921	0.0587652	270.71	275.408	316.962	359.735	365.278	421.526
GAB2	Gab2	ENSMUSG00000004508	817.781	0.33133	1.25817	0.00445679	0.0587652	1038.7	864.813	829.337	728.329	756.436	689.072
CALR	Calr	ENSMUSG00000003814	8505.23	-0.654749	-1.57434	0.0044585	0.0587652	5151.74	6079.95	8591.88	9795.44	10312.7	11099.7
NCOR1	Ncor1	ENSMUSG00000018501	7345.04	0.248137	1.18767	0.00446217	0.0587652	8326.26	7955.95	7641.48	6404.11	7484.49	6257.95
METTL22	Mettl22	ENSMUSG00000039345	587.748	0.341184	1.2668	0.00446261	0.0587652	672.368	676.725	619.539	477.319	578.311	502.225
FUCA1	Fuca1	ENSMUSG00000028673	981.515	0.275738	1.21061	0.004477	0.0588554	1080.79	1134.72	1009.4	876.573	880.54	907.061
PAF1	Paf1	ENSMUSG00000003437	1951.73	0.272268	1.2077	0.00447702	0.0588554	2297.64	2206.05	1901.9	1716.69	1736.08	1852.05
TNIK	Tnik	ENSMUSG00000027692	7964.07	0.334051	1.26055	0.00448326	0.0588878	10100.2	8285.4	8259.7	7951.92	7416.16	5771.09
LCORL	Lcorl	ENSMUSG00000015882	812.819	0.326061	1.25359	0.00450224	0.0590646	985.173	901.97	824.879	716.127	787.715	661.048
SMIM13	Smim13	ENSMUSG00000091264	5968.42	-0.245544	-1.18554	0.00450432	0.0590646	4986.3	5354.01	6045.84	6530.27	6624.39	6269.72
SNHG20	Snhg20	ENSMUSG00000086859	439.228	0.439776	1.35639	0.00451913	0.059209	578.706	493.715	443.597	324.398	351.512	443.439
SLC9A8	Slc9a8	ENSMUSG00000039463	1454.58	0.266598	1.20297	0.00454281	0.0594692	1734.61	1506.83	1523.58	1352.98	1330.89	1278.59
CAV1	Cav1	ENSMUSG00000007655	358.977	-0.575692	-1.49039	0.00455431	0.0595594	191.018	296.035	378.851	487.515	408.949	391.492
NHLRC3	Nhlrc3	ENSMUSG00000042997	510.855	0.435338	1.35223	0.00456692	0.0596343	728.618	557.714	474.959	435.324	439.604	428.91
SATB2	Satb2	ENSMUSG00000038331	1652.84	-0.309567	-1.23934	0.00458872	0.0598688	1292.5	1590.02	1545.97	1744.64	2036.6	1707.34
NUP107	Nup107	ENSMUSG00000052798	480.156	0.372954	1.295	0.00459294	0.0598736	614.46	519.662	490.113	401.917	442.808	411.977
CCKBR	Cckbr	ENSMUSG00000030898	1771.06	-0.381549	-1.30274	0.00461304	0.0600548	1170.96	1772.54	1672	1825.44	2109.21	2076.18
LMO7	Lmo7	ENSMUSG00000033060	2842.2	0.293322	1.22546	0.00461455	0.0600548	3492.34	3161.29	2735.68	2626.03	2703.84	2334.05
EIF5	Eif5	ENSMUSG00000021282	6095.23	0.217044	1.16235	0.00461982	0.0600731	6685.3	6653.22	6317.88	5660.21	5965.42	5289.37
GRM4	Grm4	ENSMUSG00000063239	1858.78	-0.273078	-1.20838	0.00462616	0.0601054	1482.78	1769.45	1799.24	2024.59	2079.07	1997.54
GABARAP	Gabarap	ENSMUSG00000018567	2447.26	-0.264145	-1.20092	0.00464142	0.0602031	2101.73	2316.83	2253.51	2521.09	2525.91	2964.45
IMPDH2	Impdh2	ENSMUSG00000062867	1431.34	0.257822	1.19567	0.00465559	0.0603365	1585.81	1528.79	1562.44	1264.25	1239.47	1407.26
ZDHHC22	Zdhhc22	ENSMUSG00000048483	2332.94	-0.27056	-1.20628	0.00469319	0.0607733	1846.09	2276.76	2223.07	2574.4	2549.72	2527.58
CD68	Cd68	ENSMUSG00000018774	241.822	0.513596	1.4276	0.00471183	0.0608574	316.438	316.359	219.847	194.866	214.74	188.68
TSPAN13	Tspan13	ENSMUSG00000020577	3468.85	-0.234632	-1.17661	0.0047137	0.0608574	2955.82	3170.26	3436.87	3641.55	3791.59	3817
DCHS1	Dchs1	ENSMUSG00000036862	1079.19	0.357155	1.2809	0.00471533	0.0608574	1400.74	1081.64	1152.89	996.948	1029.12	813.782
FNBP4	Fnbp4	ENSMUSG00000008200	2158.62	0.428454	1.34579	0.0047259	0.0609434	3245.09	2281.29	1903.84	2037.73	1798.01	1685.74
UQCR11	Uqcr11	ENSMUSG00000020163	1856.32	-0.276302	-1.21109	0.00473327	0.0609879	1590.76	1671.44	1775.61	1914.03	1919.27	2266.79
JARID2	Jarid2	ENSMUSG00000038518	1746.74	0.250775	1.18985	0.00474481	0.0610702	1996.45	1924.77	1773.21	1669.81	1579.62	1536.6
GLB1L	Glb1l	ENSMUSG00000026200	319.905	0.435206	1.3521	0.00475062	0.0610702	390.916	359.775	350.758	234.531	316.802	266.649
FKBP5	Fkbp5	ENSMUSG00000024222	1989.2	0.778298	1.71511	0.00475143	0.0610702	3388.48	2320.76	1830.04	1586.02	1307.38	1502.5
TRIM23	Trim23	ENSMUSG00000021712	1882.14	0.263009	1.19998	0.00477917	0.0612749	2229.7	2032.05	1896.81	1729.22	1787.43	1617.64
GALNT9	Galnt9	ENSMUSG00000033316	3259.99	-0.255933	-1.19411	0.00479212	0.0613904	2813.98	2897.77	3203.38	3379.73	3382.41	3882.66
GLMN	Glmn	ENSMUSG00000029276	264.538	0.481997	1.39668	0.00481535	0.0616192	344.553	327.119	253.821	235.963	194.139	231.636
GRID2IP	Grid2ip	ENSMUSG00000010825	389.784	0.383712	1.30469	0.00482107	0.0616192	459.038	430.325	434.447	382.192	313.541	319.161
MTMR11	Mtmr11	ENSMUSG00000045934	191.565	0.639209	1.55747	0.00482186	0.0616192	269.447	203.373	226.405	115.952	127.157	207.057
TAGLN3	Tagln3	ENSMUSG00000022658	4423.45	-0.277839	-1.21238	0.00484339	0.0618436	3542.09	4001.09	4454.32	4589.15	4679.54	5274.5
MRPS21	Mrps21	ENSMUSG00000054312	501.704	-0.484042	-1.39866	0.00486174	0.0620149	297.008	496.505	463.141	590.095	526.542	636.929
FAM50A	Fam50a	ENSMUSG00000001962	987.161	0.314636	1.2437	0.00486477	0.0620149	1133.26	1103.98	1045.12	797.034	838.46	1005.1
NDUFA3	Ndufa3	ENSMUSG00000035674	1196.21	-0.328651	-1.25584	0.00487959	0.0621196	1065.54	1014	1101.64	1169.52	1263.22	1563.32
CCDC149	Ccdc149	ENSMUSG00000045790	1710.02	0.308694	1.23859	0.00488097	0.0621196	2103.64	1947.93	1623.96	1413.9	1627.15	1543.54
CLN6	Cln6	ENSMUSG00000032245	358.214	0.473399	1.38838	0.00489736	0.0622773	481.595	453.406	314.15	288.987	294.827	316.321
ACOT11	Acot11	ENSMUSG00000034853	1658.8	-0.290331	-1.22292	0.00490309	0.0622993	1406.36	1551.49	1520.81	2050.03	1792.61	1631.48
DUSP5	Dusp5	ENSMUSG00000034765	331.623	-0.430963	-1.34813	0.00492144	0.0624259	256.67	294.835	296.659	384.768	325.316	431.489
PHF2	Phf2	ENSMUSG00000038025	2151.58	0.266593	1.20296	0.00492509	0.0624259	2527	2374.37	2147.77	2061.89	1995.6	1802.83
FKBP2	Fkbp2	ENSMUSG00000056629	1101.67	-0.332056	-1.25881	0.00493966	0.0625597	847.716	965.108	1114.44	1156.51	1183.58	1342.67
ZDHHC4	Zdhhc4	ENSMUSG00000001844	643.808	0.334851	1.26125	0.00496651	0.0628486	813.533	674.022	666.227	575.814	558.888	574.366
SCCPDH	Sccpdh	ENSMUSG00000038936	2032.86	-0.286724	-1.21987	0.00498578	0.0630244	1675.76	1844.57	1974.83	2062.95	2143.57	2495.49
BEND3	Bend3	ENSMUSG00000038214	255.029	0.442315	1.35878	0.00499255	0.0630244	301.096	272.309	308.347	236.659	217.317	194.446
SPNS2	Spns2	ENSMUSG00000040447	2139.98	0.300749	1.23178	0.0050405	0.0634752	2695.92	2362.83	2027.08	1962.53	1822.21	1969.32
DUBR	Dubr	ENSMUSG00000022639	205.554	-0.594263	-1.5097	0.00505746	0.0635859	123.867	150.312	217.514	244.044	276.626	220.964
HADHB	Hadhb	ENSMUSG00000059447	1453.32	-0.325662	-1.25324	0.00506483	0.0636272	1068.77	1338.29	1464.28	1538.27	1643.73	1666.58
DENND6B	Dennd6b	ENSMUSG00000015377	3175.03	0.221318	1.1658	0.00507774	0.0636914	3423.96	3461.54	3367.82	2782.1	2892.24	3122.54
FUBP1	Fubp1	ENSMUSG00000028034	3638.49	0.2959	1.22765	0.00507813	0.0636914	3954.81	4317.99	3757.91	3560.86	3482.75	2756.62
OSMR	Osmr	ENSMUSG00000022146	153.306	0.570375	1.48491	0.00509928	0.0639053	215.102	184.489	149.766	126.422	122.988	121.07
IRGM	Irgm1	ENSMUSG00000046879	199.734	0.586299	1.50139	0.00512257	0.0641454	234.922	308.2	176.241	159.631	153.347	166.066
MON1A	Mon1a	ENSMUSG00000032583	645.068	-0.376682	-1.29835	0.00513113	0.0642009	483.6	561.074	640.322	706.569	659.69	819.15
NDST2	Ndst2	ENSMUSG00000039308	538.425	0.386022	1.30678	0.00513574	0.0642071	701.249	601.857	526.101	506.652	472.839	421.854
VOPP1	Vopp1	ENSMUSG00000037788	3005.3	-0.275022	-1.21001	0.00514469	0.0642673	2362.5	2782.41	3015.63	3355.29	3369.02	3146.97
LRRC27	Lrrc27	ENSMUSG00000015980	194.788	0.478197	1.393	0.00515442	0.0643219	225.782	221.041	232.933	147.487	174.345	167.141
XRCC1	Xrcc1	ENSMUSG00000051768	859.289	0.312815	1.24213	0.00515768	0.0643219	1029.1	946.927	880.362	826.539	693.913	778.89
GLT8D2	Glt8d2	ENSMUSG00000020251	198.404	-0.635577	-1.55356	0.0051869	0.0645649	107.722	184.453	174.061	262.993	185.465	275.729
LRRC58	Lrrc58	ENSMUSG00000034158	3247.55	0.298642	1.22999	0.00519286	0.0645649	4036.45	3663.96	3046.08	3031.11	3025.3	2682.41
FDPS	Fdps	ENSMUSG00000059743	1513.29	-0.424244	-1.34187	0.00520555	0.0646643	1089.24	1128.43	1660.18	1546.55	1612.95	2042.37
ULK4	Ulk4	ENSMUSG00000040936	234.95	0.667736	1.58858	0.00521856	0.0647298	211.408	223.153	435.209	181.301	193.646	164.981
DDX3X	Ddx3x	ENSMUSG00000000787	6591.97	0.282728	1.21649	0.00522045	0.0647298	8134	7118.28	6454.23	6333.75	6198.03	5313.52
ADGRG2	Adgrg2	ENSMUSG00000031298	76.1478	0.809111	1.75213	0.00522722	0.0647298	122.36	98.064	71.0172	63.4498	52.8421	49.1536
TIMP2	Timp2	ENSMUSG00000017466	12504.4	0.211478	1.15787	0.00522745	0.0647298	13861.8	14015.5	12379.9	11500.4	11355.7	11912.9
ENTPD3	Entpd3	ENSMUSG00000041608	333.563	-0.390806	-1.31113	0.00524793	0.0649317	260.912	302.53	303.128	372.595	364.709	397.503
KCNN1	Kcnn1	ENSMUSG00000002908	636.229	-0.300276	-1.23138	0.00525775	0.0650015	562.994	560.815	587.04	718.484	668.011	720.029
PRG4	Prg4	ENSMUSG00000006014	119.62	0.642068	1.56056	0.00527231	0.0651298	131.05	171.94	132.801	86.875	82.9581	112.095
CROCC	Crocc	ENSMUSG00000040860	3501.28	-0.317946	-1.24655	0.00528514	0.0651848	2686.74	2899.7	3766.91	3965.83	3956.34	3732.14
SUPT3H	Supt3	ENSMUSG00000038954	213.996	-0.459098	-1.37468	0.00531727	0.0655291	165.719	179.4	195.794	238.967	244.925	259.169
GPR101	Gpr101	ENSMUSG00000036357	628.431	0.334211	1.26069	0.00532725	0.0656001	701.049	779.642	622.099	557.688	538.82	571.285
KAT2B	Kat2b	ENSMUSG00000000708	717.488	0.299017	1.23031	0.0053346	0.0656303	785.787	777.002	812.577	696.722	614.975	617.863
AZIN2	Azin2	ENSMUSG00000028789	1191.54	0.334532	1.26097	0.00533812	0.0656303	1467.91	1349.23	1167.95	923.84	1054.7	1185.62
SPATA33	Spata33	ENSMUSG00000048478	247.814	0.426712	1.34417	0.00539222	0.066243	283.837	303.184	265.748	211.221	206.278	216.617
MAP3K6	Map3k6	ENSMUSG00000028862	150.575	0.70945	1.63518	0.0054072	0.0663729	257.346	148.528	155.11	142.198	93.368	106.903
RNASEL	Rnasel	ENSMUSG00000066800	418.293	0.365765	1.28857	0.00541132	0.0663729	460.433	519.165	434.079	363.663	347.536	384.881
HOOK1	Hook1	ENSMUSG00000028572	2331.43	0.272314	1.20774	0.0054517	0.0667264	2674.99	2539.9	2435.93	2141.38	2332.88	1863.51
VAMP3	Vamp3	ENSMUSG00000028955	882.678	-0.291745	-1.22412	0.00545301	0.0667264	730.416	793.898	857.793	958.833	936.983	1018.15
HSPA12B	Hspa12b	ENSMUSG00000074793	325.723	-0.417992	-1.33607	0.00546614	0.0667821	268.868	256.317	312.05	388.278	328.052	400.774
SRD5A1	Srd5a1	ENSMUSG00000021594	724.75	-0.361529	-1.28479	0.00549524	0.0670851	585.024	640.119	677.668	802.661	695.547	947.478
SGPL1	Sgpl1	ENSMUSG00000020097	1142.83	0.317349	1.24604	0.00550894	0.0671469	1468.33	1136.24	1199.31	1017.44	964.728	1070.93
UBA6	Uba6	ENSMUSG00000035898	665.047	-0.461302	-1.37678	0.00552134	0.0672318	417.063	586.233	675.568	781.4	883.085	646.934
PCYOX1L	Pcyox1l	ENSMUSG00000024579	572.842	-0.37794	-1.29948	0.00552489	0.0672318	428.361	480.864	585.612	594.832	669.73	677.657
SREK1	Srek1	ENSMUSG00000032621	2249.19	0.259972	1.19746	0.00552886	0.0672318	2735.64	2341.82	2276.61	2107.96	2055.4	1977.71
LIN28B	Lin28b	ENSMUSG00000063804	245.245	0.560555	1.47484	0.00554823	0.0673986	352.623	322.538	201.154	190.644	204.783	199.729
TRHDE	Trhde	ENSMUSG00000050663	811.899	-0.326671	-1.25412	0.0055816	0.0677145	663.816	720.112	777.687	972.82	945.748	791.211
FBXO21	Fbxo21	ENSMUSG00000032898	5597.64	0.2444	1.1846	0.00561704	0.0680362	6755.74	5956.21	5498.41	4997	5205.43	5173.05
TUBB	Tubb5	ENSMUSG00000001525	19077.3	-0.3097	-1.23945	0.00562449	0.0680362	14741.3	15842.9	20529.1	19941.1	20628.9	22780.5
SCN3B	Scn3b	ENSMUSG00000049281	4566.28	0.204382	1.15219	0.00562561	0.0680362	4821.47	5082.8	4762.49	4128.86	4411.62	4190.42
RGS17	Rgs17	ENSMUSG00000019775	3255.3	0.241798	1.18247	0.0056472	0.0682078	3615.44	3628.31	3337.35	3031.46	3197.36	2721.88
THRB	Thrb	ENSMUSG00000021779	1229.3	-0.294856	-1.22676	0.00564856	0.0682078	1184.59	1081.37	1046.83	1403	1464.7	1195.32
PRDX1	Prdx1	ENSMUSG00000028691	2520.06	-0.243921	-1.18421	0.00566824	0.0682344	2195.06	2399.78	2328.12	2631.34	2590.32	2975.72
MGLL	Mgll	ENSMUSG00000033174	6292.33	-0.191735	-1.14214	0.00566993	0.0682344	5666.71	5954.83	6003.08	6587.66	6722.63	6819.05
COL17A1	Col17a1	ENSMUSG00000025064	34.2372	-1.36103	-2.56869	0.00567269	0.0682344	18.6046	16.8996	20.7872	60.0996	17.8762	71.156
RBM5	Rbm5	ENSMUSG00000032580	5753.22	0.251641	1.19056	0.00567743	0.0682387	6764.07	6546.53	5450.23	5173.8	5311.15	5273.55
LITAF	Litaf	ENSMUSG00000022500	701.769	0.369877	1.29224	0.00568732	0.0683049	804.208	840.106	729.382	577.109	529.194	730.614
RCN1	Rcn1	ENSMUSG00000005973	552.101	-0.428979	-1.34628	0.00570065	0.0683798	367.99	453.763	590.904	619.005	650.29	630.654
SLC4A1AP	Slc4a1ap	ENSMUSG00000029141	767.191	-0.329725	-1.25677	0.00570336	0.0683798	593.112	746.514	700.144	818.524	925.387	819.462
NCALD	Ncald	ENSMUSG00000051359	11655.4	-0.211305	-1.15774	0.00570674	0.0683798	10138.4	10761	11511	12617.1	12931.1	11973.7
DNAJC10	Dnajc10	ENSMUSG00000027006	2164.69	0.249992	1.1892	0.00572428	0.0685373	2536.44	2376.99	2140.83	1954.88	2051.92	1927.07
LRRC41	Lrrc41	ENSMUSG00000028703	1212.13	0.301726	1.23262	0.00575719	0.0688783	1354.39	1405.82	1252.14	1071.34	1225.75	963.307
AGTPBP1	Agtpbp1	ENSMUSG00000021557	5718.67	-0.214298	-1.16014	0.00577131	0.0689941	5011.66	5178.61	5695.07	6159.9	6269.24	5997.54
MORN2	Morn2	ENSMUSG00000045257	170.367	-0.578749	-1.49355	0.00577861	0.0690284	101.239	141.987	167.444	206.193	188.881	216.46
MACO1	Maco1	ENSMUSG00000028826	1995.29	0.273116	1.20841	0.00579863	0.0692145	2415.35	2221.29	1913.84	1829.58	1769.81	1821.85
MLIP	Mlip	ENSMUSG00000032355	648.596	-0.355798	-1.27969	0.00580703	0.0692616	660.237	537.668	508.422	690.526	700.521	794.201
SFPQ	Sfpq	ENSMUSG00000028820	5951.08	0.226236	1.16978	0.00582899	0.0694703	6469.51	6786.16	5994.3	5592.97	5747.15	5116.42
DDX60	Ddx60	ENSMUSG00000037921	31.9707	1.23799	2.3587	0.00583431	0.0694805	68.9644	34.2252	31.2379	17.7667	18.2816	21.3482
TNC	Tnc	ENSMUSG00000028364	346.842	-0.485839	-1.4004	0.00584776	0.0695123	213.036	304.455	350.353	405.55	435.85	371.811
SATB1	Satb1	ENSMUSG00000023927	3309.53	-0.252178	-1.191	0.00584776	0.0695123	2774.92	3025.83	3262.29	3555.88	3878.78	3359.45
GSTA3	Gsta3	ENSMUSG00000025934	31.6209	1.15451	2.22609	0.00585038	0.0695123	41.6779	55.2611	34.2248	20.0626	15.8815	22.6177
MT-ND2	mt-Nd2	ENSMUSG00000064345	43863.7	-0.24311	-1.18354	0.00585871	0.0695582	36374.3	39839.1	44318.1	51022.4	46528.1	45100.2
BRD1	Brd1	ENSMUSG00000022387	2022.98	0.285064	1.21846	0.0058869	0.0698396	2536.86	2176.93	1952.08	1864.36	1833.48	1774.16
IRX1	Irx1	ENSMUSG00000060969	92.9357	-0.733974	-1.66321	0.00589428	0.0698513	51.882	87.8897	70.1272	106.477	105.067	136.172
ATP5ME	Atp5k	ENSMUSG00000050856	1285.46	-0.314296	-1.2434	0.00589917	0.0698513	1008.47	1216.89	1213.23	1336.12	1329.01	1609.04
C14orf93	4931414P19Rik	ENSMUSG00000022179	104.547	0.689354	1.61256	0.00590135	0.0698513	119.638	121.236	145.673	65.8832	70.5228	104.33
ZC3H15	Zc3h15	ENSMUSG00000027091	2370.54	-0.259814	-1.19732	0.00591025	0.0699035	1953.29	2194.1	2325.2	2493.13	2778.61	2478.9
RAB34	Rab34	ENSMUSG00000002059	583.646	0.40123	1.32063	0.00593334	0.0701234	819.279	594.863	578.014	470.056	518.527	521.14
TMEFF2	Tmeff2	ENSMUSG00000026109	2663.8	-0.27325	-1.20853	0.00594535	0.070212	2076.98	2523.49	2637.31	2824.46	2903.79	3016.81
CCDC115	Ccdc115	ENSMUSG00000042111	491.39	0.386109	1.30686	0.00596214	0.0703569	617.069	544.758	507.673	379.915	403.648	495.274
LRRC8C	Lrrc8c	ENSMUSG00000054720	930.976	-0.319504	-1.2479	0.00599081	0.0706417	748.584	780.52	956.501	1063.71	1063.77	972.779
NCMAP	Ncmap	ENSMUSG00000043924	40.5926	1.29922	2.46095	0.00600295	0.0706945	98.2828	48.6967	26.5468	28.95	25.0721	16.0071
DLK1	Dlk1	ENSMUSG00000040856	1306.82	0.364244	1.28721	0.00600438	0.0706945	1699.33	1540.17	1173.65	1127.95	1035.3	1264.5
NOL4	Nol4	ENSMUSG00000041923	2362.21	-0.249507	-1.1888	0.00602006	0.0708256	2167.07	2031.33	2277.37	2741.48	2604.32	2351.69
CCDC136	Ccdc136	ENSMUSG00000029769	3153.09	0.290247	1.22285	0.00603903	0.0709481	3795.96	3604.14	3005.93	2644.88	2717.27	3150.33
OSGEP	Osgep	ENSMUSG00000006289	630.956	-0.427248	-1.34467	0.00603959	0.0709481	402.63	632.781	581.518	681.034	789.289	698.486
STUM	Stum	ENSMUSG00000053963	12025	0.2133	1.15934	0.00607881	0.071355	13655.3	12835.5	12245.7	11676	11302.3	10435.4
SLC27A4	Slc27a4	ENSMUSG00000059316	3649.47	-0.219072	-1.16398	0.00608473	0.0713707	3202.36	3305.4	3611.99	3862.67	3859.76	4054.63
ANGPTL6	Angptl6	ENSMUSG00000038742	149.804	-0.655964	-1.57567	0.00610016	0.0714577	78.5346	114.08	157.187	182.653	173.369	193
CLASP1	Clasp1	ENSMUSG00000064302	5022.85	0.234686	1.17665	0.00610134	0.0714577	5936.19	5444.1	4911.22	4698.31	4591.48	4555.82
RRBP1	Rrbp1	ENSMUSG00000027422	1863.88	-0.240039	-1.18102	0.00611436	0.0715564	1618.07	1741.37	1768.49	2034.3	1900.1	2120.97
HACD3	Hacd3	ENSMUSG00000033629	4350.22	-0.273315	-1.20858	0.00613356	0.0717272	3356.06	4033.05	4430.6	4790.17	4686.38	4805.07
SLC17A8	Slc17a8	ENSMUSG00000019935	149.406	-0.530359	-1.44429	0.00613903	0.0717372	106.525	130.581	129.901	171.536	175.523	182.369
CDK2AP2	Cdk2ap2	ENSMUSG00000024856	373.296	-0.392595	-1.31275	0.00619896	0.072291	292.176	313.53	363.153	394.209	410.184	466.523
KIAA1191	4833439L19Rik	ENSMUSG00000025871	3797.72	-0.207076	-1.15435	0.0062026	0.072291	3387.55	3460.41	3729.51	4092.85	4096.83	4019.15
[truncated: 12,109 more rows]

## Sheet: All genes (WT)
Supplementary Table 1. Total RNA-Seq results of forebrain transcriptomes from early and chronically vehicle/memantine-treated WT and Shank2-KO mice.
[truncated: 14,543 more rows]

[truncated: 1 more sheets: All genes (KO)]
