# Supplementary material for: Early Chronic Memantine Treatment-Induced Transcriptomic Changes in Wild-Type and Shank2-Mutant Mice
Source: Front Mol Neurosci. 2021 Sep 14;14:712576. doi: 10.3389/fnmol.2021.712576 (PMC8477010; doi:10.3389/fnmol.2021.712576)
Supplement: Supplementary Table 2 — Lists of up- and downregulated DEGs in Veh-K/W, Mem-K/W, KO-M/V, and WT-M/V transcripts. [file Table_2.XLSX]

## Sheet: Veh-KW
Supplementary Table 2. Lists of up- and downregulated DEGs in Veh-K/W, Mem-K/W, KO-M/V, WT-M/V transcripts.
Gene information			DESeq2 results
HGNC symbol	Full name	Ensembl ID (mouse)	baseMean	log2FC	FC	p-value	adjusted p-value	direction
SHANK2	SH3 and multiple ankyrin repeat domains 2	ENSMUSG00000037541	5315.73	-1.45014	-2.73235	2.56378e-77	3.88617e-73	down
CRYAB	crystallin alpha B	ENSMUSG00000032060	1885.59	-0.714695	-1.64114	3.50564e-11	1.32846e-07	down
MAPK11	mitogen-activated protein kinase 11	ENSMUSG00000053137	1232.29	-0.602463	-1.51831	2.33827e-10	7.0887e-07	down
ITPR3	inositol 1,4,5-trisphosphate receptor type 3	ENSMUSG00000042644	302.572	0.933657	1.91011	4.56835e-10	1.15412e-06	up
ARAP3	ArfGAP with RhoGAP domain, ankyrin repeat and PH domain 3	ENSMUSG00000024451	378.229	-0.941737	-1.92084	6.11702e-10	1.3246e-06	down
CCND1	cyclin D1	ENSMUSG00000070348	1059.02	-0.754271	-1.68678	1.99762e-09	3.785e-06	down
APLN	apelin	ENSMUSG00000037010	598.386	-0.951841	-1.93434	7.76504e-09	1.24117e-05	down
CALR	calreticulin	ENSMUSG00000003814	9192.4	-0.455908	-1.37165	8.18822e-09	1.24117e-05	down
IGHM	immunoglobulin heavy constant mu	ENSMUSG00000076617	411.742	-1.13994	-2.20373	1.24256e-08	1.71225e-05	down
ETNPPL	ethanolamine-phosphate phospho-lyase	ENSMUSG00000019232	1047.74	0.758872	1.69217	1.68099e-08	2.12336e-05	up
SERPINH1	serpin family H member 1	ENSMUSG00000070436	909.671	-0.619486	-1.53633	2.52286e-08	2.94166e-05	down
EML2	echinoderm microtubule associated protein like 2	ENSMUSG00000040811	7532.04	0.449523	1.36559	2.81235e-08	3.04497e-05	up
ABHD12B	abhydrolase domain containing 12B	ENSMUSG00000090121	94.5662	-1.39406	-2.62817	3.68423e-08	3.72304e-05	down
HS3ST2	heparan sulfate-glucosamine 3-sulfotransferase 2	ENSMUSG00000046321	944.743	-0.521354	-1.4353	4.70657e-08	4.2501e-05	down
C4B	complement C4B (Chido blood group)	ENSMUSG00000073418	793.156	0.891166	1.85468	4.79222e-08	4.2501e-05	up
MYOC	myocilin	ENSMUSG00000026697	660.461	-0.85064	-1.8033	5.04696e-08	4.2501e-05	down
HSPG2	heparan sulfate proteoglycan 2	ENSMUSG00000028763	1112.88	-0.687131	-1.61008	6.0695e-08	4.80154e-05	down
RBM28	RNA binding motif protein 28	ENSMUSG00000029701	1408.94	-0.641309	-1.55974	6.33532e-08	4.80154e-05	down
ZNF436	zinc finger protein 436	ENSMUSG00000051351	2054.88	0.618684	1.53547	1.18787e-07	8.57418e-05	up
COL1A1	collagen type I alpha 1 chain	ENSMUSG00000001506	835.234	-0.780123	-1.71728	2.16582e-07	0.000149225	down
NEFM	neurofilament medium	ENSMUSG00000022054	8724.28	-0.390172	-1.31055	2.37339e-07	0.000156417	down
PLA2G4E	phospholipase A2 group IVE	ENSMUSG00000050211	390.079	0.89357	1.85777	2.54346e-07	0.000160641	up
DOCK5	dedicator of cytokinesis 5	ENSMUSG00000044447	460.769	-0.713093	-1.63931	2.71694e-07	0.000164734	down
C9orf16	chromosome 9 open reading frame 16	ENSMUSG00000039195	2039.91	-0.623304	-1.5404	3.85694e-07	0.00022486	down
IER5	immediate early response 5	ENSMUSG00000056708	1343.39	-0.621327	-1.53829	5.78797e-07	0.000313336	down
RGCC	regulator of cell cycle	ENSMUSG00000022018	291.45	-0.758156	-1.69133	6.33146e-07	0.000330939	down
IGFBP2	insulin like growth factor binding protein 2	ENSMUSG00000039323	935.853	-0.699852	-1.62434	7.25994e-07	0.00036682	down
RBM3	RNA binding motif protein 3	ENSMUSG00000031167	2621.95	0.604611	1.52057	8.5036e-07	0.000415799	up
CIRBP	cold inducible RNA binding protein	ENSMUSG00000045193	1565.04	0.507109	1.4212	1.29462e-06	0.000613247	up
MICAL2	microtubule associated monooxygenase, calponin and LIM domain containing 2	ENSMUSG00000038244	10266.9	-0.4332	-1.35022	1.3883e-06	0.000637692	down
TMEM88B	transmembrane protein 88B	ENSMUSG00000073680	1919.69	-0.460778	-1.37628	1.62687e-06	0.000725299	down
METTL16	methyltransferase like 16	ENSMUSG00000010554	817.936	-0.583913	-1.49891	1.68666e-06	0.000730468	down
FKBP5	FK506 binding protein 5	ENSMUSG00000024222	1304.2	0.561903	1.47622	1.91564e-06	0.00080659	up
RMND1	required for meiotic nuclear division 1 homolog	ENSMUSG00000019763	797.594	-0.483895	-1.39851	2.34249e-06	0.000959663	down
IPO9	importin 9	ENSMUSG00000041879	6499.68	0.455269	1.37104	2.4549e-06	0.000979247	up
BCAS1	breast carcinoma amplified sequence 1	ENSMUSG00000013523	3603.46	-0.454907	-1.37069	2.59228e-06	0.00100307	down
DOK3	docking protein 3	ENSMUSG00000035711	231.709	-0.883977	-1.84545	2.64697e-06	0.00100307	down
SEMA7A	semaphorin 7A (John Milton Hagen blood group)	ENSMUSG00000038264	3926.57	-0.386985	-1.30766	2.80078e-06	0.00103547	down
TOMM40L	translocase of outer mitochondrial membrane 40 like	ENSMUSG00000005674	1462.98	-0.516718	-1.4307	3.01876e-06	0.00108949	down
AGT	angiotensinogen	ENSMUSG00000031980	1875.14	0.509562	1.42362	3.20441e-06	0.00110392	up
QDPR	quinoid dihydropteridine reductase	ENSMUSG00000015806	2486.49	-0.529127	-1.44306	3.31296e-06	0.00111595	down
IGF2	insulin like growth factor 2	ENSMUSG00000048583	2788.87	-0.490474	-1.40491	3.4581e-06	0.00113248	down
STAC2	SH3 and cysteine rich domain 2	ENSMUSG00000017400	1705.87	-0.387058	-1.30772	3.51144e-06	0.00113248	down
IDI1	isopentenyl-diphosphate delta isomerase 1	ENSMUSG00000058258	1658.5	-0.427293	-1.34471	3.76786e-06	0.0011844	down
INF2	inverted formin, FH2 and WH2 domain containing	ENSMUSG00000037679	4868.11	-0.376818	-1.29848	3.82872e-06	0.0011844	down
GAMT	guanidinoacetate N-methyltransferase	ENSMUSG00000020150	562.596	-0.640221	-1.55857	3.98341e-06	0.00120761	down
CA2	carbonic anhydrase 2	ENSMUSG00000027562	3542.87	-0.498529	-1.41277	4.13868e-06	0.00123008	down
HAPLN4	hyaluronan and proteoglycan link protein 4	ENSMUSG00000007594	2283.11	-0.394622	-1.3146	4.55467e-06	0.00132769	down
USP13	ubiquitin specific peptidase 13	ENSMUSG00000056900	1211.29	0.429196	1.34648	5.98257e-06	0.00171101	up
KLHL40	kelch like family member 40	ENSMUSG00000074001	162.738	0.829323	1.77685	6.09701e-06	0.00171145	up
TAF9	TATA-box binding protein associated factor 9	ENSMUSG00000052293	306.139	0.701448	1.62614	6.78315e-06	0.00186944	up
TBX3	T-box 3	ENSMUSG00000018604	110.159	-1.1509	-2.22052	7.24299e-06	0.00191298	down
JOSD2	Josephin domain containing 2	ENSMUSG00000038695	1648.23	-0.438716	-1.3554	7.28834e-06	0.00191298	down
ERMN	ermin	ENSMUSG00000026830	1829.97	-0.385233	-1.30607	7.44595e-06	0.00191298	down
GNG11	G protein subunit gamma 11	ENSMUSG00000032766	125.713	-1.02347	-2.0328	8.33981e-06	0.00204426	down
HTR2A	5-hydroxytryptamine receptor 2A	ENSMUSG00000034997	907.504	0.435949	1.3528	8.65164e-06	0.00204426	up
ROBO3	roundabout guidance receptor 3	ENSMUSG00000032128	1260.5	-0.484383	-1.39899	8.68852e-06	0.00204426	down
HSPA1B	heat shock protein family A (Hsp70) member 1B	ENSMUSG00000090877	428.617	-0.570737	-1.48528	8.69444e-06	0.00204426	down
HIPK4	homeodomain interacting protein kinase 4	ENSMUSG00000040424	1503.81	-0.518348	-1.43231	8.84402e-06	0.00204426	down
FMNL1	formin like 1	ENSMUSG00000055805	3504.16	-0.504798	-1.41892	9.16726e-06	0.00204426	down
PDIA6	protein disulfide isomerase family A member 6	ENSMUSG00000020571	2678.84	-0.438275	-1.35498	9.24056e-06	0.00204426	down
AQP4	aquaporin 4	ENSMUSG00000024411	3600.57	-0.47402	-1.38897	9.26635e-06	0.00204426	down
UGT8	UDP glycosyltransferase 8	ENSMUSG00000032854	4363.87	-0.319272	-1.2477	9.2909e-06	0.00204426	down
MTF2	metal response element binding transcription factor 2	ENSMUSG00000029267	1093.68	0.406627	1.32558	9.30556e-06	0.00204426	up
RIMKLB	ribosomal modification protein rimK like family member B	ENSMUSG00000040649	1257.18	0.491764	1.40616	9.48725e-06	0.0020544	up
MANF	mesencephalic astrocyte derived neurotrophic factor	ENSMUSG00000032575	852.32	-0.548331	-1.46239	9.68435e-06	0.00206754	down
CYP11A1	cytochrome P450 family 11 subfamily A member 1	ENSMUSG00000032323	116.289	-1.0489	-2.06895	1.10848e-05	0.00233366	down
PLXNB3	plexin B3	ENSMUSG00000031385	1888.47	-0.342282	-1.26776	1.16869e-05	0.00242671	down
LYNX1	Ly6/neurotoxin 1	ENSMUSG00000022594	13689	-0.323092	-1.25101	1.21703e-05	0.00248711	down
CARF	calcium responsive transcription factor	ENSMUSG00000026017	570.964	0.57262	1.48722	1.24471e-05	0.00248711	up
AKT2	AKT serine/threonine kinase 2	ENSMUSG00000004056	2525.01	-0.393375	-1.31346	1.247e-05	0.00248711	down
MYH7B	myosin heavy chain 7B	ENSMUSG00000074652	235.094	0.718763	1.64577	1.27311e-05	0.0025062	up
P4HA1	prolyl 4-hydroxylase subunit alpha 1	ENSMUSG00000019916	1144.8	-0.60612	-1.52216	1.2955e-05	0.00251759	down
LRRK2	leucine rich repeat kinase 2	ENSMUSG00000036273	1600.99	-0.422819	-1.34054	1.32523e-05	0.00254277	down
COL1A2	collagen type I alpha 2 chain	ENSMUSG00000029661	1172.03	-0.456626	-1.37233	1.35022e-05	0.00255833	down
SCD	stearoyl-CoA desaturase	ENSMUSG00000037071	4771.56	-0.421462	-1.33928	1.57285e-05	0.00290748	down
SMYD3	SET and MYND domain containing 3	ENSMUSG00000055067	981.191	0.495432	1.40974	1.62373e-05	0.00296537	up
RASGRP3	RAS guanyl releasing protein 3	ENSMUSG00000071042	320.42	-0.595785	-1.51129	1.68174e-05	0.00303474	down
CLIC4	chloride intracellular channel 4	ENSMUSG00000037242	3003.47	-0.30596	-1.23624	1.70934e-05	0.00304826	down
ADAM8	ADAM metallopeptidase domain 8	ENSMUSG00000025473	125.917	-0.935961	-1.91316	1.74068e-05	0.00306806	down
GADD45A	growth arrest and DNA damage inducible alpha	ENSMUSG00000036390	187.997	-0.830517	-1.77832	1.88571e-05	0.00324814	down
HEXA	hexosaminidase subunit alpha	ENSMUSG00000025232	1145.49	-0.441786	-1.35828	2.16905e-05	0.00369421	down
PHKA2	phosphorylase kinase regulatory subunit alpha 2	ENSMUSG00000031295	1405.74	0.479937	1.39468	2.32772e-05	0.00392039	up
STIP1	stress induced phosphoprotein 1	ENSMUSG00000024966	4148.55	-0.364009	-1.287	2.37941e-05	0.00396341	down
GTDC1	glycosyltransferase like domain containing 1	ENSMUSG00000036890	914.375	0.498016	1.41227	2.58476e-05	0.0041914	up
PEX6	peroxisomal biogenesis factor 6	ENSMUSG00000002763	1506.58	-0.393077	-1.31319	2.60937e-05	0.0041914	down
CFAP46	cilia and flagella associated protein 46	ENSMUSG00000049571	284.753	0.677741	1.59963	2.62689e-05	0.0041914	up
CLDN5	claudin 5	ENSMUSG00000041378	1335.73	-0.439207	-1.35586	2.73563e-05	0.00431944	down
NEFH	neurofilament heavy	ENSMUSG00000020396	2576.86	-0.342114	-1.26761	2.88641e-05	0.0044973	down
ITGB4	integrin subunit beta 4	ENSMUSG00000020758	410.874	-0.75579	-1.68856	2.90761e-05	0.0044973	down
WNT10B	Wnt family member 10B	ENSMUSG00000022996	62.1954	1.27439	2.41896	3.0406e-05	0.0046555	up
THRA	thyroid hormone receptor alpha	ENSMUSG00000058756	23880.7	0.317947	1.24656	3.21346e-05	0.00487096	up
FAM214A	family with sequence similarity 214 member A	ENSMUSG00000034858	1715.89	0.435554	1.35243	3.71329e-05	0.00557288	up
PADI2	peptidyl arginine deiminase 2	ENSMUSG00000028927	1205.73	-0.388794	-1.3093	3.87306e-05	0.00570457	down
USP34	ubiquitin specific peptidase 34	ENSMUSG00000056342	5581.29	0.307069	1.23719	3.87631e-05	0.00570457	up
NKD1	naked cuticle homolog 1	ENSMUSG00000031661	688.703	-0.421643	-1.33945	4.05729e-05	0.00586861	down
SETD7	SET domain containing lysine methyltransferase 7	ENSMUSG00000037111	6385.66	-0.267414	-1.20365	4.06521e-05	0.00586861	down
ZNF483	zinc finger protein 483	ENSMUSG00000038630	1053.26	0.482456	1.39712	4.26585e-05	0.00610017	up
EPDR1	ependymin related 1	ENSMUSG00000002808	1968.2	-0.373863	-1.29582	4.33009e-05	0.00613416	down
PDIA4	protein disulfide isomerase family A member 4	ENSMUSG00000025823	1114.68	-0.489215	-1.40368	4.43374e-05	0.00622284	down
STAG3	stromal antigen 3	ENSMUSG00000036928	78.1489	1.13171	2.19118	4.63857e-05	0.00631263	up
PCP4	Purkinje cell protein 4	ENSMUSG00000090223	5150.71	-0.348703	-1.27342	4.64903e-05	0.00631263	down
DEAF1	DEAF1 transcription factor	ENSMUSG00000058886	2318.52	0.427018	1.34445	4.68099e-05	0.00631263	up
KRT80	keratin 80	ENSMUSG00000037185	91.1152	-1.03122	-2.04375	4.71418e-05	0.00631263	down
ABI1	abl interactor 1	ENSMUSG00000058835	2754.36	0.307552	1.23761	4.77564e-05	0.00631263	up
COL4A2	collagen type IV alpha 2 chain	ENSMUSG00000031503	2976.77	-0.444237	-1.36059	4.78908e-05	0.00631263	down
CCDC184	coiled-coil domain containing 184	ENSMUSG00000029875	749.042	-0.429274	-1.34656	4.78924e-05	0.00631263	down
SPARC	secreted protein acidic and cysteine rich	ENSMUSG00000018593	20711.3	0.454482	1.37029	4.84972e-05	0.00633725	up
RGS5	regulator of G protein signaling 5	ENSMUSG00000026678	2291.37	-0.38624	-1.30698	5.08973e-05	0.00659402	down
HRK	harakiri, BCL2 interacting protein	ENSMUSG00000046607	1989.64	0.350006	1.27457	5.34247e-05	0.00686281	up
IMPG2	interphotoreceptor matrix proteoglycan 2	ENSMUSG00000035270	55.5807	-1.55787	-2.9442	5.55349e-05	0.00707394	down
GIPR	gastric inhibitory polypeptide receptor	ENSMUSG00000030406	102.565	0.978332	1.97019	6.05576e-05	0.00763268	up
ENG	endoglin	ENSMUSG00000026814	1208.54	-0.352139	-1.27645	6.16143e-05	0.00763268	down
CCL27	C-C motif chemokine ligand 27	ENSMUSG00000073888	1737.12	-0.442659	-1.35911	6.23754e-05	0.00763268	down
WDR6	WD repeat domain 6	ENSMUSG00000066357	8536.88	0.323519	1.25138	6.28992e-05	0.00763268	up
HSPH1	heat shock protein family H (Hsp110) member 1	ENSMUSG00000029657	7402	-0.43671	-1.35351	6.33899e-05	0.00763268	down
BAHCC1	BAH domain and coiled-coil containing 1	ENSMUSG00000039741	1218.34	-0.368112	-1.29066	6.34462e-05	0.00763268	down
WDFY4	WDFY family member 4	ENSMUSG00000051506	99.0129	1.26095	2.39653	6.56786e-05	0.00782034	up
DMTN	dematin actin binding protein	ENSMUSG00000022099	9013.4	-0.311288	-1.24082	6.6038e-05	0.00782034	down
HSP90B1	heat shock protein 90 beta family member 1	ENSMUSG00000020048	7174.84	-0.323966	-1.25177	6.82542e-05	0.00802013	down
TOX3	TOX high mobility group box family member 3	ENSMUSG00000043668	566.872	0.470518	1.38561	6.98516e-05	0.00813219	up
CA11	carbonic anhydrase 11	ENSMUSG00000003273	2646.78	-0.472106	-1.38713	7.02809e-05	0.00813219	down
DLK1	delta like non-canonical Notch ligand 1	ENSMUSG00000040856	1185.14	0.442486	1.35894	7.14529e-05	0.00820518	up
CNP	2',3'-cyclic nucleotide 3' phosphodiesterase	ENSMUSG00000006782	20103.7	-0.301171	-1.23214	7.79495e-05	0.0088839	down
SREBF1	sterol regulatory element binding transcription factor 1	ENSMUSG00000020538	1757.42	0.517212	1.43119	7.89307e-05	0.00892604	up
EIF1AD	eukaryotic translation initiation factor 1A domain containing	ENSMUSG00000024841	749.144	0.452657	1.36856	7.9497e-05	0.00892604	up
ABCA1	ATP binding cassette subfamily A member 1	ENSMUSG00000015243	1433.82	0.517543	1.43151	8.58338e-05	0.00954587	up
UBR3	ubiquitin protein ligase E3 component n-recognin 3	ENSMUSG00000044308	7753.01	0.275585	1.21048	8.62769e-05	0.00954587	up
SLC2A4	solute carrier family 2 member 4	ENSMUSG00000018566	71.5557	1.11241	2.16206	8.85752e-05	0.00972916	up
RASGRF1	Ras protein specific guanine nucleotide releasing factor 1	ENSMUSG00000032356	13598.1	0.298564	1.22992	9.01929e-05	0.00983556	up
KCNJ10	potassium voltage-gated channel subfamily J member 10	ENSMUSG00000044708	8412.42	-0.290601	-1.22315	9.24999e-05	0.0100151	down
FAM193B	family with sequence similarity 193 member B	ENSMUSG00000021495	3436.4	-0.32431	-1.25207	9.39049e-05	0.0100951	down
TMEM63A	transmembrane protein 63A	ENSMUSG00000026519	1154.47	-0.370643	-1.29293	9.74547e-05	0.010384	down
CFP	complement factor properdin	ENSMUSG00000001128	217.437	-0.691839	-1.61534	9.79621e-05	0.010384	down
PPP1R37	protein phosphatase 1 regulatory subunit 37	ENSMUSG00000051403	3931.58	-0.285472	-1.21881	9.86578e-05	0.0103851	down
PTN	pleiotrophin	ENSMUSG00000029838	6857.4	-0.294926	-1.22682	0.000104615	0.0108782	down
VMP1	vacuole membrane protein 1	ENSMUSG00000018171	2246.6	-0.334026	-1.26053	0.000104777	0.0108782	down
DDX21	DExD-box helicase 21	ENSMUSG00000020075	790.245	0.396519	1.31633	0.000108352	0.0111728	up
CMTM5	CKLF like MARVEL transmembrane domain containing 5	ENSMUSG00000040759	1299.53	-0.406138	-1.32513	0.000111266	0.0113451	down
ALDH6A1	aldehyde dehydrogenase 6 family member A1	ENSMUSG00000021238	1636.71	0.357291	1.28102	0.00011152	0.0113451	up
LBHD1	LBH domain containing 1	ENSMUSG00000096740	150.823	-1.09941	-2.14267	0.000114483	0.0115092	down
SLC1A6	solute carrier family 1 member 6	ENSMUSG00000005357	388.006	0.552101	1.46622	0.000114651	0.0115092	up
ZNF365	zinc finger protein 365	ENSMUSG00000037855	11725.8	-0.262217	-1.19932	0.000118899	0.0118234	down
HSPB1	heat shock protein family B (small) member 1	ENSMUSG00000004951	181.768	-0.694393	-1.6182	0.000121501	0.0118234	down
TP53INP2	tumor protein p53 inducible nuclear protein 2	ENSMUSG00000038375	7488.17	-0.318291	-1.24685	0.000121776	0.0118234	down
GSN	gelsolin	ENSMUSG00000026879	6450.49	-0.367382	-1.29001	0.000121989	0.0118234	down
GJB1	gap junction protein beta 1	ENSMUSG00000047797	470.812	-0.543049	-1.45705	0.000122035	0.0118234	down
MOBP	myelin-associated oligodendrocyte basic protein	ENSMUSG00000032517	40866.7	-0.308868	-1.23874	0.000122462	0.0118234	down
EFNB2	ephrin B2	ENSMUSG00000001300	1913.99	0.424723	1.34231	0.00012664	0.0120289	up
EPHB1	EPH receptor B1	ENSMUSG00000032537	1743.41	-0.318736	-1.24724	0.000127565	0.0120289	down
NSDHL	NAD(P) dependent steroid dehydrogenase-like	ENSMUSG00000031349	638.156	-0.42812	-1.34548	0.000128068	0.0120289	down
IGFBP6	insulin like growth factor binding protein 6	ENSMUSG00000023046	297.07	-0.572409	-1.487	0.000128393	0.0120289	down
ADGRE1	adhesion G protein-coupled receptor E1	ENSMUSG00000004730	147.651	0.789825	1.72886	0.000128558	0.0120289	up
LRRCC1	leucine rich repeat and coiled-coil centrosomal protein 1	ENSMUSG00000027550	565.191	0.427617	1.34501	0.000133237	0.0123903	up
STMN1	stathmin 1	ENSMUSG00000028832	9275.5	-0.308258	-1.23821	0.000136249	0.012593	down
VWA1	von Willebrand factor A domain containing 1	ENSMUSG00000042116	928.668	-0.390722	-1.31105	0.00013868	0.0127401	down
LFNG	LFNG O-fucosylpeptide 3-beta-N-acetylglucosaminyltransferase	ENSMUSG00000029570	573.996	0.418864	1.33687	0.000143073	0.0130304	up
RABL6	RAB, member RAS oncogene family like 6	ENSMUSG00000015087	4534.42	-0.268138	-1.20425	0.000144072	0.0130304	down
TRA2A	transformer 2 alpha homolog	ENSMUSG00000029817	2215.29	-0.355045	-1.27903	0.000144419	0.0130304	down
BRD9	bromodomain containing 9	ENSMUSG00000057649	2479.27	-0.321982	-1.25005	0.000154131	0.0138244	down
LMAN2L	lectin, mannose binding 2 like	ENSMUSG00000001143	1085.38	-0.37271	-1.29478	0.000155169	0.0138356	down
SEMA4A	semaphorin 4A	ENSMUSG00000028064	1472.91	-0.310985	-1.24055	0.000156909	0.0138492	down
WDFY1	WD repeat and FYVE domain containing 1	ENSMUSG00000073643	1994.6	0.309366	1.23916	0.000165893	0.0144518	up
TAGLN3	transgelin 3	ENSMUSG00000022658	4493.6	-0.290082	-1.22271	0.000182123	0.0156853	down
RTCA	RNA 3'-terminal phosphate cyclase	ENSMUSG00000000339	1439.4	0.359694	1.28315	0.000185465	0.0158829	up
NRGN	neurogranin	ENSMUSG00000053310	24772.6	-0.387166	-1.30782	0.000188132	0.0160208	down
EXOC7	exocyst complex component 7	ENSMUSG00000020792	1959.53	0.295624	1.22742	0.00019433	0.0163965	up
SLC5A3	solute carrier family 5 member 3	ENSMUSG00000089774	871.165	-0.406962	-1.32589	0.000195421	0.0163965	down
NXF1	nuclear RNA export factor 1	ENSMUSG00000010097	2487.23	-0.311548	-1.24104	0.000195789	0.0163965	down
KLHL11	kelch like family member 11	ENSMUSG00000048732	873.868	0.39591	1.31577	0.000197477	0.016447	up
RGS16	regulator of G protein signaling 16	ENSMUSG00000026475	632.439	-0.463468	-1.37885	0.000204542	0.0169418	down
COL3A1	collagen type III alpha 1 chain	ENSMUSG00000026043	391.051	-0.532173	-1.44611	0.000205653	0.0169418	down
HTR2C	5-hydroxytryptamine receptor 2C	ENSMUSG00000041380	2419.43	0.354344	1.2784	0.00021065	0.0172596	up
GLMP	glycosylated lysosomal membrane protein	ENSMUSG00000001418	950.134	-0.382867	-1.30393	0.00021523	0.0175401	down
ANKRD12	ankyrin repeat domain 12	ENSMUSG00000034647	2223.14	0.291975	1.22431	0.000221065	0.0179193	up
PTPRVP	protein tyrosine phosphatase, receptor type V, pseudogene	ENSMUSG00000097993	153.437	-0.834409	-1.78313	0.000225162	0.0181543	down
CLN6	CLN6, transmembrane ER protein	ENSMUSG00000032245	322.555	0.532112	1.44604	0.000226464	0.0181626	up
SCN3A	sodium voltage-gated channel alpha subunit 3	ENSMUSG00000057182	2054.84	0.305617	1.23595	0.00023431	0.018693	up
UFM1	ubiquitin fold modifier 1	ENSMUSG00000027746	1286.33	-0.316934	-1.24568	0.00024738	0.0196324	down
HIRA	histone cell cycle regulator	ENSMUSG00000022702	2084.69	0.33054	1.25748	0.000249469	0.0196857	up
ACSBG1	acyl-CoA synthetase bubblegum family member 1	ENSMUSG00000032281	3984.9	-0.301835	-1.23271	0.000250649	0.0196857	down
MYL4	myosin light chain 4	ENSMUSG00000061086	369.429	-0.605239	-1.52123	0.000253064	0.0197109	down
SPRED3	sprouty related EVH1 domain containing 3	ENSMUSG00000037239	1618.95	-0.344939	-1.2701	0.000257668	0.0199272	down
CCK	cholecystokinin	ENSMUSG00000032532	5369.5	-0.321369	-1.24952	0.000265475	0.0204267	down
HEATR1	HEAT repeat containing 1	ENSMUSG00000050244	722.499	-0.403986	-1.32316	0.000272071	0.0208285	down
ABCG1	ATP binding cassette subfamily G member 1	ENSMUSG00000024030	2065.37	0.377701	1.29927	0.00027902	0.0212282	up
ARHGEF28	Rho guanine nucleotide exchange factor 28	ENSMUSG00000021662	1301.1	0.338709	1.26462	0.000280668	0.0212282	up
CYS1	cystin 1	ENSMUSG00000062563	252.509	-0.555611	-1.46979	0.000281493	0.0212282	down
UVSSA	UV stimulated scaffold protein A	ENSMUSG00000037355	481.548	0.536501	1.45045	0.000284187	0.0212543	up
MRPS21	mitochondrial ribosomal protein S21	ENSMUSG00000054312	527.038	-0.452344	-1.36826	0.000284643	0.0212543	down
OLIG1	oligodendrocyte transcription factor 1	ENSMUSG00000046160	5054.02	-0.247451	-1.18711	0.000287034	0.0213277	down
CROCC	ciliary rootlet coiled-coil, rootletin	ENSMUSG00000040860	3652.9	-0.358174	-1.2818	0.000289069	0.0213742	down
FLNB	filamin B	ENSMUSG00000025278	4129.21	0.32813	1.25539	0.000296969	0.0216939	up
DNAJB11	DnaJ heat shock protein family (Hsp40) member B11	ENSMUSG00000004460	1209.01	-0.355904	-1.27979	0.000297793	0.0216939	down
NT5C3B	5'-nucleotidase, cytosolic IIIB	ENSMUSG00000017176	713.765	-0.409229	-1.32798	0.000298783	0.0216939	down
TENM1	teneurin transmembrane protein 1	ENSMUSG00000016150	2434.14	0.375771	1.29753	0.000299118	0.0216939	up
S1PR5	sphingosine-1-phosphate receptor 5	ENSMUSG00000045087	562.925	-0.447078	-1.36328	0.000300551	0.0216941	down
XBP1	X-box binding protein 1	ENSMUSG00000020484	1750.28	-0.407285	-1.32619	0.000303991	0.0218383	down
FKBP4	FK506 binding protein 4	ENSMUSG00000030357	3220.02	-0.304379	-1.23489	0.000309862	0.0221552	down
R3HDM1	R3H domain containing 1	ENSMUSG00000056211	10179.7	-0.225561	-1.16923	0.000316793	0.0225132	down
SOX18	SRY-box 18	ENSMUSG00000046470	292.189	-0.603435	-1.51933	0.000318609	0.0225132	down
FLT1	fms related tyrosine kinase 1	ENSMUSG00000029648	1771.76	-0.303304	-1.23397	0.000319325	0.0225132	down
FANCM	FA complementation group M	ENSMUSG00000055884	498.864	0.517927	1.4319	0.000341464	0.0238521	up
ALDH1A1	aldehyde dehydrogenase 1 family member A1	ENSMUSG00000053279	1664.12	-0.381505	-1.3027	0.000343236	0.0238659	down
C17orf75	chromosome 17 open reading frame 75	ENSMUSG00000057181	2067.04	0.298461	1.22983	0.00035494	0.0244647	up
TJAP1	tight junction associated protein 1	ENSMUSG00000012296	927.139	-0.449577	-1.36564	0.00035544	0.0244647	down
ANXA6	annexin A6	ENSMUSG00000018340	2560.28	-0.321126	-1.24931	0.00035669	0.0244647	down
MRM1	mitochondrial rRNA methyltransferase 1	ENSMUSG00000018405	316.085	-0.678068	-1.6	0.00036399	0.024853	down
GJC2	gap junction protein gamma 2	ENSMUSG00000043448	842.154	-0.42319	-1.34089	0.000366411	0.0249061	down
CDKL3	cyclin dependent kinase like 3	ENSMUSG00000020389	277.92	0.650319	1.56952	0.000371165	0.0250697	up
GRIK4	glutamate ionotropic receptor kainate type subunit 4	ENSMUSG00000032017	982.985	0.332159	1.2589	0.000372126	0.0250697	up
MSMO1	methylsterol monooxygenase 1	ENSMUSG00000031604	1753.12	-0.423126	-1.34083	0.00037552	0.0251864	down
ZNHIT1	zinc finger HIT-type containing 1	ENSMUSG00000059518	608.774	-0.475147	-1.39006	0.000377696	0.0252208	down
USP10	ubiquitin specific peptidase 10	ENSMUSG00000031826	1694.79	0.347238	1.27212	0.000380113	0.0252708	up
CLK3	CDC like kinase 3	ENSMUSG00000032316	2503.82	-0.272969	-1.20829	0.000382305	0.0253056	down
LAMP5	lysosomal associated membrane protein family member 5	ENSMUSG00000027270	3211.61	-0.332959	-1.25959	0.00038856	0.0256078	down
NAA35	N(alpha)-acetyltransferase 35, NatC auxiliary subunit	ENSMUSG00000021555	1474.42	-0.341133	-1.26675	0.000392786	0.0257122	down
CNOT1	CCR4-NOT transcription complex subunit 1	ENSMUSG00000036550	4542.1	0.301277	1.23223	0.000396887	0.0257122	up
RSPH10B2	radial spoke head 10 homolog B2	ENSMUSG00000075569	223.729	0.694908	1.61878	0.00039693	0.0257122	up
MAG	myelin associated glycoprotein	ENSMUSG00000036634	11609.6	-0.261477	-1.19871	0.000401749	0.0258039	down
EEF2K	eukaryotic elongation factor 2 kinase	ENSMUSG00000035064	1225.28	0.381678	1.30286	0.00041068	0.0261982	up
NPAS3	neuronal PAS domain protein 3	ENSMUSG00000021010	428.269	0.502666	1.41683	0.000411345	0.0261982	up
PLP1	proteolipid protein 1	ENSMUSG00000031425	106145	-0.277006	-1.21168	0.00043478	0.0275749	down
PHLDB1	pleckstrin homology like domain family B member 1	ENSMUSG00000048537	5919.1	-0.267262	-1.20352	0.000448188	0.0282267	down
TPCN2	two pore segment channel 2	ENSMUSG00000048677	125.461	-0.712173	-1.63827	0.000448783	0.0282267	down
KMT2E	lysine methyltransferase 2E	ENSMUSG00000029004	4007.72	0.311829	1.24128	0.000459518	0.0287825	up
RIT1	Ras like without CAAX 1	ENSMUSG00000028057	839.382	-0.388273	-1.30883	0.000465477	0.0289711	down
REV3L	REV3 like, DNA directed polymerase zeta catalytic subunit	ENSMUSG00000019841	1713.23	0.396539	1.31635	0.000466351	0.0289711	up
DESI1	desumoylating isopeptidase 1	ENSMUSG00000022472	3741.62	-0.337823	-1.26385	0.000473133	0.0292513	down
FBXL4	F-box and leucine rich repeat protein 4	ENSMUSG00000040410	423.894	0.443745	1.36013	0.000474721	0.0292513	up
IGSF1	immunoglobulin superfamily member 1	ENSMUSG00000031111	683.69	-0.4593	-1.37487	0.000476738	0.0292566	down
XKR4	XK related 4	ENSMUSG00000051951	1524.9	0.382005	1.30315	0.000482603	0.0294972	up
IGSF9B	immunoglobulin superfamily member 9B	ENSMUSG00000034275	4183.56	-0.264686	-1.20137	0.000489201	0.0297456	down
RAB15	RAB15, member RAS oncogene family	ENSMUSG00000021062	6670.39	-0.285492	-1.21883	0.000490711	0.0297456	down
PLA2G7	phospholipase A2 group VII	ENSMUSG00000023913	1880.11	-0.326822	-1.25425	0.000492554	0.0297456	down
R3HDM2	R3H domain containing 2	ENSMUSG00000025404	8072.91	-0.215981	-1.16149	0.000494856	0.029766	down
PFKFB3	6-phosphofructo-2-kinase/fructose-2,6-biphosphatase 3	ENSMUSG00000026773	1063.78	-0.421506	-1.33932	0.000515382	0.0307566	down
GHITM	growth hormone inducible transmembrane protein	ENSMUSG00000041028	8874.05	-0.243102	-1.18353	0.000521101	0.0307655	down
ERBB3	erb-b2 receptor tyrosine kinase 3	ENSMUSG00000018166	932.854	-0.409545	-1.32827	0.000522081	0.0307655	down
SERINC2	serine incorporator 2	ENSMUSG00000023232	143.042	-0.701075	-1.62572	0.000525136	0.0307655	down
WFIKKN2	WAP, follistatin/kazal, immunoglobulin, kunitz and netrin domain containing 2	ENSMUSG00000044177	93.6188	0.995342	1.99355	0.000525681	0.0307655	up
UGGT2	UDP-glucose glycoprotein glucosyltransferase 2	ENSMUSG00000042104	983.246	0.331418	1.25825	0.00052874	0.0308256	up
AP1B1	adaptor related protein complex 1 subunit beta 1	ENSMUSG00000009090	6788.66	0.25634	1.19444	0.000537126	0.0311126	up
MT-CYB	mitochondrially encoded cytochrome b	ENSMUSG00000064370	137087	-0.308582	-1.23849	0.000537769	0.0311126	down
SDF2L1	stromal cell derived factor 2 like 1	ENSMUSG00000022769	344.026	-0.587192	-1.50232	0.000540145	0.0311313	down
SCN5A	sodium voltage-gated channel alpha subunit 5	ENSMUSG00000032511	393.155	0.49873	1.41297	0.00054719	0.0313661	up
COL26A1	collagen type XXVI alpha 1 chain	ENSMUSG00000004415	285.474	-0.496475	-1.41076	0.000548359	0.0313661	down
ZFAND6	zinc finger AN1-type containing 6	ENSMUSG00000030629	917.476	-0.348466	-1.27321	0.000552273	0.0314712	down
RNF170	ring finger protein 170	ENSMUSG00000013878	1111.5	0.349477	1.2741	0.000560548	0.0318021	up
MT-ND1	mitochondrially encoded NADH:ubiquinone oxidoreductase core subunit 1	ENSMUSG00000064341	80069.4	-0.343869	-1.26916	0.000562275	0.0318021	down
ZNF410	zinc finger protein 410	ENSMUSG00000042472	648.183	0.368693	1.29118	0.000572707	0.0322717	up
DCBLD2	discoidin, CUB and LCCL domain containing 2	ENSMUSG00000035107	1302.3	0.285879	1.21915	0.00057913	0.032359	up
CDC42EP1	CDC42 effector protein 1	ENSMUSG00000049521	665.316	-0.404705	-1.32382	0.000581252	0.032359	down
CACNA1B	calcium voltage-gated channel subunit alpha1 B	ENSMUSG00000004113	6309.73	0.231373	1.17395	0.000582796	0.032359	up
MRS2	magnesium transporter MRS2	ENSMUSG00000021339	2852.88	-0.331552	-1.25837	0.00059142	0.0327181	down
MT-CO1	mitochondrially encoded cytochrome c oxidase I	ENSMUSG00000064351	381587	-0.34278	-1.2682	0.000605133	0.0333358	down
RPL5	ribosomal protein L5	ENSMUSG00000058558	704.538	0.374905	1.29675	0.000607121	0.0333358	up
LHPP	phospholysine phosphohistidine inorganic pyrophosphate phosphatase	ENSMUSG00000030946	336.087	-0.495314	-1.40963	0.000609184	0.0333358	down
PIGA	phosphatidylinositol glycan anchor biosynthesis class A	ENSMUSG00000031381	315.534	-0.492565	-1.40694	0.0006235	0.0339965	down
PLEKHB1	pleckstrin homology domain containing B1	ENSMUSG00000030701	5989.89	-0.268968	-1.20495	0.00063508	0.0343315	down
SGSM1	small G protein signaling modulator 1	ENSMUSG00000042216	4481.47	-0.243825	-1.18413	0.000636543	0.0343315	down
KLHL7	kelch like family member 7	ENSMUSG00000028986	2611.66	0.284782	1.21823	0.000638661	0.0343315	up
SPTLC2	serine palmitoyltransferase long chain base subunit 2	ENSMUSG00000021036	1200.73	0.410874	1.32949	0.000638705	0.0343315	up
ZNF316	zinc finger protein 316	ENSMUSG00000046658	982.04	0.316778	1.24555	0.000646824	0.0346451	up
RANBP17	RAN binding protein 17	ENSMUSG00000040594	206.11	0.593847	1.50927	0.000659825	0.0350934	up
GLTP	glycolipid transfer protein	ENSMUSG00000011884	1633.92	-0.288494	-1.22136	0.000667117	0.0353572	down
MRPL12	mitochondrial ribosomal protein L12	ENSMUSG00000039640	1232.67	-0.342851	-1.26826	0.00067166	0.0353603	down
ELP1	elongator complex protein 1	ENSMUSG00000028431	2608.94	0.252175	1.191	0.000671841	0.0353603	up
BGN	biglycan	ENSMUSG00000031375	525.858	-0.410311	-1.32897	0.000701886	0.0366869	down
NES	nestin	ENSMUSG00000004891	344.226	-0.493695	-1.40805	0.000714054	0.0371946	down
PRRT1	proline rich transmembrane protein 1	ENSMUSG00000015476	3753.93	-0.294517	-1.22647	0.000719009	0.0373245	down
TFRC	transferrin receptor	ENSMUSG00000022797	3782.96	0.371685	1.29386	0.000741825	0.0382469	up
ARHGAP33	Rho GTPase activating protein 33	ENSMUSG00000036882	7052.16	-0.297754	-1.22923	0.000751203	0.0385991	down
DZIP1	DAZ interacting zinc finger protein 1	ENSMUSG00000042156	2421.52	-0.270108	-1.2059	0.000772356	0.0395519	down
WDR18	WD repeat domain 18	ENSMUSG00000035754	1739.51	-0.34033	-1.26605	0.000780317	0.0395542	down
GALT	galactose-1-phosphate uridylyltransferase	ENSMUSG00000036073	1453.38	-0.303694	-1.2343	0.000780916	0.0395542	down
PEG3	paternally expressed 3	ENSMUSG00000002265	17647.7	0.244392	1.18459	0.000787523	0.0396587	up
USP21	ubiquitin specific peptidase 21	ENSMUSG00000053483	1148.95	-0.348481	-1.27322	0.000802734	0.0402909	down
THBS3	thrombospondin 3	ENSMUSG00000028047	894.828	0.467624	1.38283	0.000810602	0.0404877	up
MAP6D1	MAP6 domain containing 1	ENSMUSG00000041205	2186.24	-0.266061	-1.20252	0.000813465	0.0404877	down
PAQR7	progestin and adipoQ receptor family member 7	ENSMUSG00000037348	1975.26	-0.270757	-1.20644	0.000818984	0.0404877	down
YLPM1	YLP motif containing 1	ENSMUSG00000021244	4802.29	0.271165	1.20678	0.000819396	0.0404877	up
MLEC	malectin	ENSMUSG00000048578	4719.18	-0.2371	-1.17862	0.000820011	0.0404877	down
TOMM20	translocase of outer mitochondrial membrane 20	ENSMUSG00000093904	9021.7	0.282767	1.21653	0.000826516	0.0406764	up
FBN1	fibrillin 1	ENSMUSG00000027204	439.759	0.426124	1.34362	0.000835578	0.0408571	up
APLNR	apelin receptor	ENSMUSG00000044338	49.8952	-1.09128	-2.13063	0.00083862	0.040874	down
HNRNPC	heterogeneous nuclear ribonucleoprotein C (C1/C2)	ENSMUSG00000060373	3891.93	-0.275818	-1.21068	0.000843633	0.0409865	down
PKIA	cAMP-dependent protein kinase inhibitor alpha	ENSMUSG00000027499	4801.64	0.269205	1.20514	0.000848268	0.04108	up
SOD3	superoxide dismutase 3	ENSMUSG00000072941	326.042	-0.530479	-1.44441	0.000853943	0.0412101	down
CCDC163	coiled-coil domain containing 163	ENSMUSG00000028689	69.9997	-0.972182	-1.9618	0.000856392	0.0412101	down
KCNIP3	potassium voltage-gated channel interacting protein 3	ENSMUSG00000079056	3074.03	-0.250004	-1.18921	0.000861544	0.0413269	down
SUN1	Sad1 and UNC84 domain containing 1	ENSMUSG00000036817	3555.23	0.254036	1.19254	0.000876966	0.0419339	up
PLOD1	procollagen-lysine,2-oxoglutarate 5-dioxygenase 1	ENSMUSG00000019055	975.264	-0.358802	-1.28236	0.000914498	0.0435911	down
GALNT15	polypeptide N-acetylgalactosaminyltransferase 15	ENSMUSG00000021903	110.008	0.968753	1.95715	0.000929281	0.0441569	up
EPOP	elongin BC and polycomb repressive complex 2 associated protein	ENSMUSG00000043439	1121.63	-0.364339	-1.28729	0.000932861	0.0441885	down
MYH7	myosin heavy chain 7	ENSMUSG00000053093	466.827	-0.53246	-1.44639	0.000946911	0.0447142	down
CALN1	calneuron 1	ENSMUSG00000060371	9117.68	0.259341	1.19693	0.000969867	0.0454457	up
BCAP31	B cell receptor associated protein 31	ENSMUSG00000002015	1033.33	-0.301328	-1.23228	0.000971667	0.0454457	down
RAB7B	RAB7B, member RAS oncogene family	ENSMUSG00000052688	163.374	-0.692821	-1.61644	0.000978914	0.0454457	down
ABCC6	ATP binding cassette subfamily C member 6	ENSMUSG00000030834	78.5252	-0.899534	-1.86546	0.00097985	0.0454457	down
THBD	thrombomodulin	ENSMUSG00000074743	495.989	-0.391329	-1.3116	0.000979885	0.0454457	down
TNIK	TRAF2 and NCK interacting kinase	ENSMUSG00000027692	7233.87	0.235673	1.17746	0.00098442	0.0454457	up
ITGA10	integrin subunit alpha 10	ENSMUSG00000090210	144.51	-0.738291	-1.6682	0.000986386	0.0454457	down
GPR137B	G protein-coupled receptor 137B	ENSMUSG00000021306	374.062	0.554293	1.46845	0.00100159	0.0460062	up
TBC1D19	TBC1 domain family member 19	ENSMUSG00000039178	734.264	-0.453113	-1.36899	0.00100689	0.04611	down
ACAA1	acetyl-CoA acyltransferase 1	ENSMUSG00000036138	2329.98	-0.388079	-1.30865	0.00101552	0.0463651	down
EXD2	exonuclease 3'-5' domain containing 2	ENSMUSG00000032705	3045.54	-0.257064	-1.19504	0.00104056	0.047366	down
HSPA5	heat shock protein family A (Hsp70) member 5	ENSMUSG00000026864	7913.03	-0.372382	-1.29449	0.00106876	0.0481799	down
MTTP	microsomal triglyceride transfer protein	ENSMUSG00000028158	333.865	0.448737	1.36484	0.00106947	0.0481799	up
CBX8	chromobox 8	ENSMUSG00000025578	296.434	-0.722789	-1.65037	0.00106998	0.0481799	down
PCM1	pericentriolar material 1	ENSMUSG00000031592	2976.38	0.270652	1.20635	0.00107116	0.0481799	up
SUCO	SUN domain containing ossification factor	ENSMUSG00000040297	1004.68	0.312607	1.24195	0.00108631	0.0485733	up
C6orf47	chromosome 6 open reading frame 47	ENSMUSG00000043311	268.826	-0.51885	-1.43281	0.00108982	0.0485769	down
CACNA2D2	calcium voltage-gated channel auxiliary subunit alpha2delta 2	ENSMUSG00000010066	3082.84	0.261763	1.19894	0.0010928	0.0485769	up
GLT8D1	glycosyltransferase 8 domain containing 1	ENSMUSG00000021916	806.811	-0.352545	-1.27681	0.00110187	0.0488367	down
POLRMT	RNA polymerase mitochondrial	ENSMUSG00000020329	1254.62	0.37423	1.29615	0.00110932	0.0488545	up
SH3RF2	SH3 domain containing ring finger 2	ENSMUSG00000057719	196.196	-0.562533	-1.47686	0.00111095	0.0488545	down
ANKRD16	ankyrin repeat domain 16	ENSMUSG00000047909	1266.23	0.348043	1.27283	0.00111389	0.0488545	up
LRRC27	leucine rich repeat containing 27	ENSMUSG00000015980	182.249	0.69255	1.61614	0.00112078	0.0488545	up
CNTN2	contactin 2	ENSMUSG00000053024	5168.13	-0.246265	-1.18613	0.00112161	0.0488545	down
SPHK1	sphingosine kinase 1	ENSMUSG00000061878	128.378	-0.731135	-1.65994	0.00113375	0.0492416	down
DCAF7	DDB1 and CUL4 associated factor 7	ENSMUSG00000049354	9795.38	0.234422	1.17644	0.00114725	0.0496001	up
CLSPN	claspin	ENSMUSG00000042489	62.9201	-1.07777	-2.11078	0.00114854	0.0496001	down

## Sheet: Mem-KW
Supplementary Table 2. Lists of up- and downregulated DEGs in Veh-K/W, Mem-K/W, KO-M/V, WT-M/V transcripts.
Gene information			DESeq2 results
HGNC symbol	Full name	Ensembl ID (mouse)	baseMean	log2FC	FC	p-value	adjusted p-value	direction
SHANK2	SH3 and multiple ankyrin repeat domains 2	ENSMUSG00000037541	5538.84	-1.44127	-2.7156	4.17028e-54	6.49105e-50	down
CCND1	cyclin D1	ENSMUSG00000070348	1046.99	-0.912595	-1.88243	1.01608e-17	5.27179e-14	down
TNFRSF25	TNF receptor superfamily member 25	ENSMUSG00000024793	181.692	-1.85291	-3.61229	2.06397e-13	6.42515e-10	down
TSPAN11	tetraspanin 11	ENSMUSG00000030351	167.746	-1.51461	-2.85721	1.86306e-12	4.83309e-09	down
WNT10B	Wnt family member 10B	ENSMUSG00000022996	105.864	1.81795	3.52581	1.02704e-11	1.99824e-08	up
COL9A3	collagen type IX alpha 3 chain	ENSMUSG00000027570	827.485	-0.707817	-1.63333	4.75479e-11	7.32865e-08	down
MYL4	myosin light chain 4	ENSMUSG00000061086	378.686	-1.09546	-2.13681	5.63295e-11	7.32865e-08	down
MT-ATP6	mitochondrially encoded ATP synthase membrane subunit 6	ENSMUSG00000064357	23416.5	-0.884628	-1.84629	7.73212e-11	9.25773e-08	down
HR	HR, lysine demethylase and nuclear receptor corepressor	ENSMUSG00000022096	1618.41	-0.538934	-1.4529	1.28573e-09	1.33416e-06	down
CMTM5	CKLF like MARVEL transmembrane domain containing 5	ENSMUSG00000040759	1062.2	-0.733622	-1.66281	1.96855e-09	1.91503e-06	down
PLA2G4E	phospholipase A2 group IVE	ENSMUSG00000050211	499.862	1.06442	2.09134	2.58384e-09	2.36573e-06	up
LENG8	leukocyte receptor cluster member 8	ENSMUSG00000035545	17209.2	0.489555	1.40401	5.32513e-09	4.60476e-06	up
MIIP	migration and invasion inhibitory protein	ENSMUSG00000029022	626.906	0.726718	1.65487	6.9529e-09	5.69589e-06	up
PHKA2	phosphorylase kinase regulatory subunit alpha 2	ENSMUSG00000031295	1683.18	0.789105	1.728	1.07345e-08	8.35414e-06	up
HSPG2	heparan sulfate proteoglycan 2	ENSMUSG00000028763	1061.81	-0.837214	-1.7866	1.53957e-08	1.02106e-05	down
INF2	inverted formin, FH2 and WH2 domain containing	ENSMUSG00000037679	4636.87	-0.464807	-1.38013	1.5396e-08	1.02106e-05	down
ARMCX5	armadillo repeat containing X-linked 5	ENSMUSG00000072969	827.183	0.955003	1.93858	1.65797e-08	1.02106e-05	up
HRK	harakiri, BCL2 interacting protein	ENSMUSG00000046607	2278.75	0.498559	1.4128	1.65919e-08	1.02106e-05	up
TBKBP1	TBK1 binding protein 1	ENSMUSG00000038517	2051.71	0.490278	1.40472	2.38279e-08	1.37363e-05	up
ETNPPL	ethanolamine-phosphate phospho-lyase	ENSMUSG00000019232	1226.59	0.741143	1.6715	3.09046e-08	1.7034e-05	up
GJC2	gap junction protein gamma 2	ENSMUSG00000043448	715.65	-0.927133	-1.90149	3.1737e-08	1.7034e-05	down
RBM3	RNA binding motif protein 3	ENSMUSG00000031167	3108.58	0.628797	1.54627	3.31069e-08	1.7177e-05	up
CIRBP	cold inducible RNA binding protein	ENSMUSG00000045193	1991.67	0.731965	1.6609	4.01166e-08	2.01424e-05	up
TSPAN17	tetraspanin 17	ENSMUSG00000025875	606.284	-0.731071	-1.65987	6.68797e-08	3.25307e-05	down
AQP4	aquaporin 4	ENSMUSG00000024411	3029.88	-0.632488	-1.55024	7.20739e-08	3.39948e-05	down
SPACA6	sperm acrosome associated 6	ENSMUSG00000080316	1273.83	0.75742	1.69047	8.92886e-08	3.89491e-05	up
LIMS2	LIM zinc finger domain containing 2	ENSMUSG00000024395	482.284	-0.927132	-1.90149	9.00847e-08	3.89491e-05	down
PAQR4	progestin and adipoQ receptor family member 4	ENSMUSG00000023909	1792.7	-0.456941	-1.37263	1.00542e-07	4.11823e-05	down
MRPS25	mitochondrial ribosomal protein S25	ENSMUSG00000014551	1254.35	-0.685592	-1.60836	1.82275e-07	7.27465e-05	down
PLA2G3	phospholipase A2 group III	ENSMUSG00000034579	290.688	0.986439	1.98129	2.5621e-07	9.95485e-05	up
FAM214A	family with sequence similarity 214 member A	ENSMUSG00000034858	2017.99	0.722911	1.65051	2.62222e-07	9.95485e-05	up
LCAT	lecithin-cholesterol acyltransferase	ENSMUSG00000035237	519.11	-0.890656	-1.85402	2.84344e-07	0.000105184	down
C9orf16	chromosome 9 open reading frame 16	ENSMUSG00000039195	1942.16	-0.681646	-1.60397	3.33343e-07	0.000117519	down
LRRC29	leucine rich repeat containing 29	ENSMUSG00000041679	107.612	1.59149	3.01361	3.39758e-07	0.000117519	up
AP1G2	adaptor related protein complex 1 subunit gamma 2	ENSMUSG00000040701	648.001	0.849585	1.80198	3.8886e-07	0.000131578	up
TSC22D3	TSC22 domain family member 3	ENSMUSG00000031431	1853.39	-0.58021	-1.49507	3.99272e-07	0.000132227	down
PADI2	peptidyl arginine deiminase 2	ENSMUSG00000028927	927.528	-0.809935	-1.75313	4.43837e-07	0.000143923	down
RGS5	regulator of G protein signaling 5	ENSMUSG00000026678	2055.98	-0.691436	-1.61489	4.68063e-07	0.000148682	down
SCN10A	sodium voltage-gated channel alpha subunit 10	ENSMUSG00000034533	54.9951	2.53843	5.80956	4.90973e-07	0.00015284	up
MFGE8	milk fat globule-EGF factor 8 protein	ENSMUSG00000030605	3261.51	-0.656103	-1.57582	5.16451e-07	0.000157619	down
IPO9	importin 9	ENSMUSG00000041879	7428.22	0.62567	1.54293	6.98367e-07	0.00020904	up
PLXNB3	plexin B3	ENSMUSG00000031385	1580.61	-0.653784	-1.57329	7.27473e-07	0.000213644	down
HS3ST2	heparan sulfate-glucosamine 3-sulfotransferase 2	ENSMUSG00000046321	886.676	-0.601937	-1.51775	7.71418e-07	0.000222354	down
PRDX6	peroxiredoxin 6	ENSMUSG00000026701	3593.59	-0.438126	-1.35484	8.01319e-07	0.000223294	down
REV3L	REV3 like, DNA directed polymerase zeta catalytic subunit	ENSMUSG00000019841	1879.66	0.474458	1.3894	8.70146e-07	0.000234902	up
KRT80	keratin 80	ENSMUSG00000037185	89.2046	-1.22232	-2.33322	8.75316e-07	0.000234902	down
SEMA7A	semaphorin 7A (John Milton Hagen blood group)	ENSMUSG00000038264	3671.59	-0.512923	-1.42694	9.41238e-07	0.000248311	down
ZNF483	zinc finger protein 483	ENSMUSG00000038630	1288.87	0.811511	1.75505	9.6505e-07	0.00025035	up
MFSD11	major facilitator superfamily domain containing 11	ENSMUSG00000020818	1140.32	0.717092	1.64387	9.81823e-07	0.000250526	up
RMND1	required for meiotic nuclear division 1 homolog	ENSMUSG00000019763	744.995	-0.592523	-1.50788	1.15146e-06	0.000284483	down
STX3	syntaxin 3	ENSMUSG00000041488	1061.11	0.588886	1.50409	1.28534e-06	0.000312599	up
FA2H	fatty acid 2-hydroxylase	ENSMUSG00000033579	2104.36	-0.539357	-1.45332	1.34055e-06	0.000318416	down
THBS4	thrombospondin 4	ENSMUSG00000021702	280.343	-0.755072	-1.68772	1.35017e-06	0.000318416	down
TXNL4A	thioredoxin like 4A	ENSMUSG00000057130	524.09	-0.651382	-1.57067	1.38859e-06	0.000319333	down
ACAA1	acetyl-CoA acyltransferase 1	ENSMUSG00000036138	2107.05	-0.619286	-1.53611	1.3951e-06	0.000319333	down
WFIKKN2	WAP, follistatin/kazal, immunoglobulin, kunitz and netrin domain containing 2	ENSMUSG00000044177	157.922	1.21149	2.31576	1.46132e-06	0.000325665	up
NCAN	neurocan	ENSMUSG00000002341	9695.83	-0.395658	-1.31554	1.82011e-06	0.000399015	down
CPEB1	cytoplasmic polyadenylation element binding protein 1	ENSMUSG00000025586	1604.24	0.58029	1.49515	2.02149e-06	0.000436357	up
RNPC3	RNA binding region (RNP1, RRM) containing 3	ENSMUSG00000027981	1143.94	0.50395	1.41809	2.2117e-06	0.000459001	up
PRRC1	proline rich coiled-coil 1	ENSMUSG00000024594	902.833	0.555345	1.46952	2.32547e-06	0.000476263	up
TTC9B	tetratricopeptide repeat domain 9B	ENSMUSG00000007944	3503.03	-0.45985	-1.3754	2.39723e-06	0.000484582	down
IGFBP2	insulin like growth factor binding protein 2	ENSMUSG00000039323	792.187	-0.834743	-1.78354	2.48691e-06	0.000495161	down
CRYAB	crystallin alpha B	ENSMUSG00000032060	1573.09	-0.710239	-1.63608	2.51319e-06	0.000495161	down
ADAMTSL4	ADAMTS like 4	ENSMUSG00000015850	130.522	-1.2261	-2.33934	2.65061e-06	0.000515709	down
URI1	URI1, prefoldin like chaperone	ENSMUSG00000030421	1359.23	0.709256	1.63496	2.71084e-06	0.000520916	up
ITGB4	integrin subunit beta 4	ENSMUSG00000020758	317.192	-0.914455	-1.88486	2.82241e-06	0.000535742	down
PEG3	paternally expressed 3	ENSMUSG00000002265	20414.7	0.513697	1.4277	3.1757e-06	0.00059554	up
PLEKHA1	pleckstrin homology domain containing A1	ENSMUSG00000040268	4587.77	0.386431	1.30716	3.33878e-06	0.000602395	up
PHYHD1	phytanoyl-CoA dioxygenase domain containing 1	ENSMUSG00000079484	398.043	0.934342	1.91102	3.35418e-06	0.000602395	up
RGCC	regulator of cell cycle	ENSMUSG00000022018	264.086	-0.787877	-1.72653	3.43617e-06	0.000602395	down
HMGCS1	3-hydroxy-3-methylglutaryl-CoA synthase 1	ENSMUSG00000093930	8616.94	-0.590601	-1.50587	3.44238e-06	0.000602395	down
CCAR1	cell division cycle and apoptosis regulator 1	ENSMUSG00000020074	2095.12	0.395189	1.31512	3.50645e-06	0.000602395	up
SERPINH1	serpin family H member 1	ENSMUSG00000070436	782.232	-0.829392	-1.77694	3.50675e-06	0.000602395	down
GLI1	GLI family zinc finger 1	ENSMUSG00000025407	188.947	1.01976	2.02758	3.53628e-06	0.000602395	up
RAD18	RAD18, E3 ubiquitin protein ligase	ENSMUSG00000030254	230.77	0.87366	1.83231	3.56057e-06	0.000602395	up
PCP4	Purkinje cell protein 4	ENSMUSG00000090223	4971.84	-0.47553	-1.39043	3.83326e-06	0.000634759	down
CNP	2',3'-cyclic nucleotide 3' phosphodiesterase	ENSMUSG00000006782	18128.9	-0.478068	-1.39288	3.85999e-06	0.000634759	down
ARHGEF28	Rho guanine nucleotide exchange factor 28	ENSMUSG00000021662	1503.33	0.615956	1.53257	3.88602e-06	0.000634759	up
TMA16	translation machinery associated 16 homolog	ENSMUSG00000025591	452.188	0.775111	1.71132	3.91499e-06	0.000634759	up
TIMM44	translocase of inner mitochondrial membrane 44	ENSMUSG00000002949	2114.7	0.484996	1.39958	4.01892e-06	0.000635407	up
DEAF1	DEAF1 transcription factor	ENSMUSG00000058886	2851.49	0.529791	1.44372	4.0398e-06	0.000635407	up
ARMC9	armadillo repeat containing 9	ENSMUSG00000062590	1280.58	0.465763	1.38105	4.04146e-06	0.000635407	up
ZNF395	zinc finger protein 395	ENSMUSG00000034522	447.764	0.716167	1.64281	4.19699e-06	0.000653262	up
MATN2	matrilin 2	ENSMUSG00000022324	1136.7	0.486245	1.40079	4.34064e-06	0.000663764	up
ZNF687	zinc finger protein 687	ENSMUSG00000019338	1355.7	0.528749	1.44268	4.65009e-06	0.000702706	up
PLTP	phospholipid transfer protein	ENSMUSG00000017754	1635.01	-0.635589	-1.55357	4.92606e-06	0.000737251	down
KLHL7	kelch like family member 7	ENSMUSG00000028986	2974.05	0.479264	1.39403	5.10255e-06	0.000754667	up
HIRA	histone cell cycle regulator	ENSMUSG00000022702	2345.24	0.39932	1.31889	5.1394e-06	0.000754667	up
GABRD	gamma-aminobutyric acid type A receptor delta subunit	ENSMUSG00000029054	1732.06	-0.408312	-1.32713	5.24262e-06	0.00076263	down
ATP11B	ATPase phospholipid transporting 11B (putative)	ENSMUSG00000037400	4867.04	0.526427	1.44036	5.82212e-06	0.000831968	up
DLK2	delta like non-canonical Notch ligand 2	ENSMUSG00000047428	928.066	-0.622165	-1.53918	5.82618e-06	0.000831968	down
HNRNPC	heterogeneous nuclear ribonucleoprotein C (C1/C2)	ENSMUSG00000060373	3578.49	-0.417901	-1.33598	6.10241e-06	0.000863491	down
SLC2A4	solute carrier family 2 member 4	ENSMUSG00000018566	108.676	1.55647	2.94133	6.2863e-06	0.000881497	up
SCN2B	sodium voltage-gated channel beta subunit 2	ENSMUSG00000070304	7532.68	-0.441485	-1.358	6.37222e-06	0.000885568	down
LYNX1	Ly6/neurotoxin 1	ENSMUSG00000022594	13583.4	-0.364599	-1.28752	6.55682e-06	0.000887543	down
LCN2	lipocalin 2	ENSMUSG00000026822	29.8179	2.05732	4.16212	6.59574e-06	0.000887543	up
ENPP6	ectonucleotide pyrophosphatase/phosphodiesterase 6	ENSMUSG00000038173	852.21	-0.599971	-1.51569	6.59829e-06	0.000887543	down
PEX6	peroxisomal biogenesis factor 6	ENSMUSG00000002763	1392.93	-0.491572	-1.40598	6.61452e-06	0.000887543	down
MICAL2	microtubule associated monooxygenase, calponin and LIM domain containing 2	ENSMUSG00000038244	10495.7	-0.341582	-1.26715	6.87202e-06	0.000904585	down
CFAP46	cilia and flagella associated protein 46	ENSMUSG00000049571	290.85	1.06701	2.09509	6.91587e-06	0.000904585	up
DDX50	DExD-box helicase 50	ENSMUSG00000020076	1965.19	0.397764	1.31746	7.14444e-06	0.000919034	up
NAV1	neuron navigator 1	ENSMUSG00000009418	9563.71	0.436812	1.35361	7.28088e-06	0.000928909	up
MAPK11	mitogen-activated protein kinase 11	ENSMUSG00000053137	1188.25	-0.600829	-1.51659	7.68721e-06	0.000972776	down
UVSSA	UV stimulated scaffold protein A	ENSMUSG00000037355	555.74	0.814901	1.75918	7.95636e-06	0.000998715	up
TNNC1	troponin C1, slow skeletal and cardiac type	ENSMUSG00000091898	231.038	-0.845415	-1.79678	8.25574e-06	0.00102801	down
DNASE1L2	deoxyribonuclease 1 like 2	ENSMUSG00000024136	160.121	-0.973327	-1.96336	8.32349e-06	0.00102822	down
KCNA6	potassium voltage-gated channel subfamily A member 6	ENSMUSG00000038077	3209.48	-0.471532	-1.38658	8.515e-06	0.00104359	down
IER5	immediate early response 5	ENSMUSG00000056708	1387.86	-0.703311	-1.62824	9.03763e-06	0.00109693	down
TANGO2	transport and golgi organization 2 homolog	ENSMUSG00000013539	1836.9	-0.455483	-1.37124	9.09119e-06	0.00109693	down
FAM205C	family with sequence similarity 205 member C	ENSMUSG00000050141	167.718	0.882504	1.84357	9.29764e-06	0.00111321	up
AGPAT5	1-acylglycerol-3-phosphate O-acyltransferase 5	ENSMUSG00000031467	1746.27	-0.398495	-1.31813	9.40007e-06	0.00111689	down
MATN1	matrilin 1	ENSMUSG00000040533	53.3262	2.26873	4.81899	9.67473e-06	0.00114081	up
ARFIP2	ADP ribosylation factor interacting protein 2	ENSMUSG00000030881	3080.17	0.398549	1.31818	9.90904e-06	0.00115966	up
CCDC13	coiled-coil domain containing 13	ENSMUSG00000079235	186.345	-0.876189	-1.83552	1.01917e-05	0.00118383	down
SCD	stearoyl-CoA desaturase	ENSMUSG00000037071	4278.42	-0.466754	-1.382	1.05337e-05	0.0012129	down
KCNJ10	potassium voltage-gated channel subfamily J member 10	ENSMUSG00000044708	7713.37	-0.468749	-1.38391	1.05978e-05	0.0012129	down
MOG	myelin oligodendrocyte glycoprotein	ENSMUSG00000076439	3428.13	-0.539766	-1.45374	1.11354e-05	0.00126513	down
GALNT16	polypeptide N-acetylgalactosaminyltransferase 16	ENSMUSG00000021130	5981.07	0.558533	1.47277	1.16738e-05	0.00130721	up
HSPA8	heat shock protein family A (Hsp70) member 8	ENSMUSG00000015656	56185	-0.288824	-1.22164	1.18275e-05	0.00130834	down
NRGN	neurogranin	ENSMUSG00000053310	24271.7	-0.37746	-1.29905	1.1852e-05	0.00130834	down
S1PR5	sphingosine-1-phosphate receptor 5	ENSMUSG00000045087	484.274	-0.628071	-1.5455	1.21324e-05	0.00132987	down
COL15A1	collagen type XV alpha 1 chain	ENSMUSG00000028339	288.479	-0.667091	-1.58787	1.29021e-05	0.00140434	down
BRPF3	bromodomain and PHD finger containing 3	ENSMUSG00000063952	1612.3	0.446048	1.3623	1.35763e-05	0.00146746	up
GPR17	G protein-coupled receptor 17	ENSMUSG00000052229	5064.52	-0.588184	-1.50335	1.40537e-05	0.00150859	down
CLIP4	CAP-Gly domain containing linker protein family member 4	ENSMUSG00000024059	1900.84	0.430682	1.34787	1.43856e-05	0.00152659	up
NREP	neuronal regeneration related protein	ENSMUSG00000042834	1952.92	-0.630122	-1.5477	1.44176e-05	0.00152659	down
NEFM	neurofilament medium	ENSMUSG00000022054	8181.41	-0.457612	-1.37327	1.47816e-05	0.0015481	down
SEMA4D	semaphorin 4D	ENSMUSG00000021451	3688.71	-0.510159	-1.42421	1.48196e-05	0.0015481	down
NFYB	nuclear transcription factor Y subunit beta	ENSMUSG00000020248	1207.02	0.433396	1.35041	1.62132e-05	0.00168238	up
LSM11	LSM11, U7 small nuclear RNA associated	ENSMUSG00000044847	1645.34	-0.394206	-1.31422	1.65747e-05	0.00170227	down
KLF2	Kruppel like factor 2	ENSMUSG00000055148	205.695	-0.757964	-1.6911	1.66235e-05	0.00170227	down
TRAF7	TNF receptor associated factor 7	ENSMUSG00000052752	2166.36	0.345422	1.27052	1.71069e-05	0.00173287	up
ZNF365	zinc finger protein 365	ENSMUSG00000037855	11400.2	-0.380046	-1.30138	1.72088e-05	0.00173287	down
OLFML3	olfactomedin like 3	ENSMUSG00000027848	286.388	-1.06153	-2.08715	1.72564e-05	0.00173287	down
OTOA	otoancorin	ENSMUSG00000034990	33.8118	2.18042	4.53286	1.78058e-05	0.00175208	up
GADD45A	growth arrest and DNA damage inducible alpha	ENSMUSG00000036390	178.166	-0.891413	-1.85499	1.78896e-05	0.00175208	down
COQ8A	coenzyme Q8A	ENSMUSG00000026489	1255.54	0.555957	1.47014	1.78949e-05	0.00175208	up
PTBP2	polypyrimidine tract binding protein 2	ENSMUSG00000028134	2661.09	0.44848	1.3646	1.78979e-05	0.00175208	up
TFR2	transferrin receptor 2	ENSMUSG00000029716	246.868	0.795033	1.73512	1.8491e-05	0.00179531	up
CSTF2	cleavage stimulation factor subunit 2	ENSMUSG00000031256	4339.56	0.401917	1.32126	1.85702e-05	0.00179531	up
LRRCC1	leucine rich repeat and coiled-coil centrosomal protein 1	ENSMUSG00000027550	618.262	0.581818	1.49673	1.88854e-05	0.00181451	up
GNA12	G protein subunit alpha 12	ENSMUSG00000000149	3938.57	-0.459185	-1.37476	1.90732e-05	0.00182131	down
ANXA6	annexin A6	ENSMUSG00000018340	2349.96	-0.510819	-1.42486	1.97071e-05	0.00187038	down
ZC3H11A	zinc finger CCCH-type containing 11A	ENSMUSG00000102976	646.837	-0.563508	-1.47786	1.98944e-05	0.00187671	down
STX17	syntaxin 17	ENSMUSG00000061455	966.347	0.52493	1.43886	2.16061e-05	0.00200178	up
METRN	meteorin, glial cell differentiation regulator	ENSMUSG00000002274	1719.27	-0.502533	-1.4167	2.17574e-05	0.00200387	down
MYOC	myocilin	ENSMUSG00000026697	532.299	-0.780183	-1.71735	2.29558e-05	0.00208951	down
BCAS1	breast carcinoma amplified sequence 1	ENSMUSG00000013523	3234.18	-0.434942	-1.35186	2.32217e-05	0.00209649	down
REPIN1	replication initiator 1	ENSMUSG00000052751	1410.98	0.464845	1.38017	2.33018e-05	0.00209649	up
GMIP	GEM interacting protein	ENSMUSG00000036246	375.433	-0.656808	-1.57659	2.3447e-05	0.00209743	down
LDB1	LIM domain binding 1	ENSMUSG00000025223	3734.1	0.431437	1.34858	2.36643e-05	0.00210477	up
GPT	glutamic--pyruvic transaminase	ENSMUSG00000022546	375.546	-0.562878	-1.47721	2.39151e-05	0.00211499	down
TMEM88B	transmembrane protein 88B	ENSMUSG00000073680	1514.54	-0.436151	-1.35299	2.46305e-05	0.00216595	down
PLOD1	procollagen-lysine,2-oxoglutarate 5-dioxygenase 1	ENSMUSG00000019055	859.918	-0.51098	-1.42502	2.56036e-05	0.00222187	down
ELOVL5	ELOVL fatty acid elongase 5	ENSMUSG00000032349	1600.55	-0.444982	-1.3613	2.56943e-05	0.00222187	down
ATR	ATR serine/threonine kinase	ENSMUSG00000032409	550.969	0.632516	1.55027	2.56946e-05	0.00222187	up
IGFBP3	insulin like growth factor binding protein 3	ENSMUSG00000020427	825.412	0.645018	1.56376	2.59245e-05	0.00222936	up
GUF1	GUF1 homolog, GTPase	ENSMUSG00000029208	1308.09	0.50311	1.41726	2.6129e-05	0.0022346	up
UBR3	ubiquitin protein ligase E3 component n-recognin 3	ENSMUSG00000044308	8748.9	0.451725	1.36767	2.64528e-05	0.00224909	up
C6orf10	null	ENSMUSG00000057246	110.532	1.02683	2.03754	2.65873e-05	0.00224909	up
MAP6D1	MAP6 domain containing 1	ENSMUSG00000041205	2040.74	-0.50098	-1.41517	2.69204e-05	0.00226266	down
GLTP	glycolipid transfer protein	ENSMUSG00000011884	1529.37	-0.480337	-1.39507	2.74372e-05	0.00228375	down
KLHDC7A	kelch domain containing 7A	ENSMUSG00000078234	447.286	-0.615103	-1.53167	2.7607e-05	0.00228566	down
CHRDL1	chordin like 1	ENSMUSG00000031283	277.175	-0.723438	-1.65111	2.858e-05	0.0023413	down
ZGRF1	zinc finger GRF-type containing 1	ENSMUSG00000051278	238.619	0.650318	1.56951	2.87327e-05	0.00234149	up
CREB3L2	cAMP responsive element binding protein 3 like 2	ENSMUSG00000038648	566.729	-0.507349	-1.42144	2.91499e-05	0.00235646	down
MYO1D	myosin ID	ENSMUSG00000035441	502.445	-0.611265	-1.5276	2.92191e-05	0.00235646	down
ADAMTS8	ADAM metallopeptidase with thrombospondin type 1 motif 8	ENSMUSG00000031994	118.539	-0.91539	-1.88608	3.07199e-05	0.00245208	down
EMP2	epithelial membrane protein 2	ENSMUSG00000022505	714.492	-0.585546	-1.50061	3.13925e-05	0.00248767	down
LGALS4	galectin 4	ENSMUSG00000053964	112.061	1.01289	2.01795	3.14854e-05	0.00248767	up
TP53INP2	tumor protein p53 inducible nuclear protein 2	ENSMUSG00000038375	7122.02	-0.371265	-1.29349	3.18513e-05	0.00249234	down
NPR1	natriuretic peptide receptor 1	ENSMUSG00000027931	206.672	0.789375	1.72833	3.18648e-05	0.00249234	up
ABHD12B	abhydrolase domain containing 12B	ENSMUSG00000090121	57.1756	-1.58332	-2.9966	3.26221e-05	0.0025287	down
GPR3	G protein-coupled receptor 3	ENSMUSG00000049649	260.341	-0.762507	-1.69644	3.26546e-05	0.0025287	down
MAG	myelin associated glycoprotein	ENSMUSG00000036634	11019.7	-0.349245	-1.27389	3.46997e-05	0.0026726	down
PAMR1	peptidase domain containing associated with muscle regeneration 1	ENSMUSG00000027188	798.894	-0.42204	-1.33982	3.55789e-05	0.00270139	down
BTF3L4	basic transcription factor 3 like 4	ENSMUSG00000028568	1949.94	0.42415	1.34178	3.7109e-05	0.00280389	up
OVGP1	oviductal glycoprotein 1	ENSMUSG00000074340	215.687	1.05313	2.07503	3.75146e-05	0.00280864	up
NIN	ninein	ENSMUSG00000021068	1950.04	0.393416	1.3135	3.75328e-05	0.00280864	up
FGFBP1	fibroblast growth factor binding protein 1	ENSMUSG00000048373	84.0465	1.13325	2.19352	3.78688e-05	0.00282023	up
RASGRP3	RAS guanyl releasing protein 3	ENSMUSG00000071042	286.647	-0.660151	-1.58025	3.8891e-05	0.00288256	down
COL5A3	collagen type V alpha 3 chain	ENSMUSG00000004098	231.201	0.883774	1.8452	3.94192e-05	0.00289789	up
TRUB1	TruB pseudouridine synthase family member 1	ENSMUSG00000025086	823.359	0.509752	1.42381	3.96559e-05	0.00289789	up
BLM	BLM RecQ like helicase	ENSMUSG00000030528	138.121	1.23308	2.35068	3.96563e-05	0.00289789	up
ELAC1	elaC ribonuclease Z 1	ENSMUSG00000036941	1273.46	0.433281	1.3503	4.00243e-05	0.00291111	up
IRAK1	interleukin 1 receptor associated kinase 1	ENSMUSG00000031392	1591.26	0.450157	1.36619	4.08424e-05	0.0029568	up
MAP3K9	mitogen-activated protein kinase kinase kinase 9	ENSMUSG00000042724	1961	0.529227	1.44316	4.13992e-05	0.00298323	up
BMP1	bone morphogenetic protein 1	ENSMUSG00000022098	3451.56	0.346432	1.27141	4.24084e-05	0.00303015	up
GPSM1	G protein signaling modulator 1	ENSMUSG00000026930	2309.53	0.356513	1.28033	4.24632e-05	0.00303015	up
PLP1	proteolipid protein 1	ENSMUSG00000031425	95645.6	-0.371058	-1.2933	4.28058e-05	0.00303015	down
PIGQ	phosphatidylinositol glycan anchor biosynthesis class Q	ENSMUSG00000025728	3868.6	-0.434623	-1.35156	4.2829e-05	0.00303015	down
FADS1	fatty acid desaturase 1	ENSMUSG00000010663	5773.06	-0.399696	-1.31923	4.38559e-05	0.00308877	down
ADAM8	ADAM metallopeptidase domain 8	ENSMUSG00000025473	129.183	-1.21779	-2.32591	4.48643e-05	0.00314556	down
ACOT7	acyl-CoA thioesterase 7	ENSMUSG00000028937	8306.14	-0.358321	-1.28193	4.55364e-05	0.00317836	down
SHISA4	shisa family member 4	ENSMUSG00000041889	2813.26	-0.443819	-1.3602	4.59482e-05	0.00319279	down
EFNB2	ephrin B2	ENSMUSG00000001300	2042.01	0.340974	1.26661	4.61778e-05	0.00319281	up
CARM1	coactivator associated arginine methyltransferase 1	ENSMUSG00000032185	2645.95	0.455592	1.37135	4.63588e-05	0.00319281	up
RAB7B	RAB7B, member RAS oncogene family	ENSMUSG00000052688	133.398	-1.16437	-2.24136	4.78766e-05	0.00328281	down
FBXL20	F-box and leucine rich repeat protein 20	ENSMUSG00000020883	2637.46	0.465225	1.38053	4.9146e-05	0.00335508	up
IGSF1	immunoglobulin superfamily member 1	ENSMUSG00000031111	660.484	-0.598744	-1.5144	5.08995e-05	0.00345252	down
ADAMTS3	ADAM metallopeptidase with thrombospondin type 1 motif 3	ENSMUSG00000043635	936.138	0.573044	1.48766	5.26467e-05	0.00353384	up
SOD3	superoxide dismutase 3	ENSMUSG00000072941	278.101	-0.7412	-1.67157	5.26727e-05	0.00353384	down
ELN	elastin	ENSMUSG00000029675	1145.96	-0.4829	-1.39755	5.34635e-05	0.0035715	down
ARL4D	ADP ribosylation factor like GTPase 4D	ENSMUSG00000034936	383.509	-0.783252	-1.72101	5.57603e-05	0.00370901	down
TBC1D19	TBC1 domain family member 19	ENSMUSG00000039178	682.286	-0.559414	-1.47367	5.7759e-05	0.00382561	down
IGFBP4	insulin like growth factor binding protein 4	ENSMUSG00000017493	1892.97	-0.39209	-1.31229	5.91327e-05	0.0039	down
SPARC	secreted protein acidic and cysteine rich	ENSMUSG00000018593	22920.6	0.423612	1.34128	5.96839e-05	0.00391832	up
RGS4	regulator of G protein signaling 4	ENSMUSG00000038530	12176.2	-0.426343	-1.34382	5.99139e-05	0.00391832	down
CYP51A1	cytochrome P450 family 51 subfamily A member 1	ENSMUSG00000001467	2082.25	-0.499665	-1.41388	6.03885e-05	0.00393283	down
ARPP19	cAMP regulated phosphoprotein 19	ENSMUSG00000007656	5890.52	-0.368768	-1.29125	6.08908e-05	0.00393323	down
RELT	RELT, TNF receptor	ENSMUSG00000008318	610.614	0.681791	1.60413	6.09001e-05	0.00393323	up
GAMT	guanidinoacetate N-methyltransferase	ENSMUSG00000020150	457.047	-0.834938	-1.78378	6.27343e-05	0.00403275	down
ME1	malic enzyme 1	ENSMUSG00000032418	1691.7	-0.378972	-1.30042	6.32181e-05	0.00403275	down
YLPM1	YLP motif containing 1	ENSMUSG00000021244	5045.43	0.371873	1.29403	6.57236e-05	0.00417546	up
KLK6	kallikrein related peptidase 6	ENSMUSG00000050063	101.07	-1.28103	-2.43012	6.99477e-05	0.00441659	down
TAPT1	transmembrane anterior posterior transformation 1	ENSMUSG00000046985	1785.98	0.41974	1.33769	7.03703e-05	0.00441659	up
CHD2	chromodomain helicase DNA binding protein 2	ENSMUSG00000078671	2772.17	0.391748	1.31198	7.09584e-05	0.00443561	up
SLC44A5	solute carrier family 44 member 5	ENSMUSG00000028360	646.323	0.440323	1.35691	7.21318e-05	0.00449092	up
ALDH1A1	aldehyde dehydrogenase 1 family member A1	ENSMUSG00000053279	1552.37	-0.41205	-1.33057	7.35651e-05	0.00456192	down
SQLE	squalene epoxidase	ENSMUSG00000022351	2063.53	-0.503681	-1.41783	7.58497e-05	0.0046514	down
GAL3ST1	galactose-3-O-sulfotransferase 1	ENSMUSG00000049721	735.213	-0.477399	-1.39223	7.58906e-05	0.0046514	down
ADCYAP1R1	ADCYAP receptor type I	ENSMUSG00000029778	7459.25	0.326167	1.25368	7.59046e-05	0.0046514	up
ACSBG1	acyl-CoA synthetase bubblegum family member 1	ENSMUSG00000032281	3937.81	-0.343315	-1.26867	7.65554e-05	0.00467288	down
JOSD2	Josephin domain containing 2	ENSMUSG00000038695	1405.63	-0.518399	-1.43236	7.81221e-05	0.00474988	down
TMEM82	transmembrane protein 82	ENSMUSG00000043085	48.4896	1.80693	3.49897	7.99589e-05	0.00484265	up
GRM2	glutamate metabotropic receptor 2	ENSMUSG00000023192	1832.53	-0.402614	-1.3219	8.09421e-05	0.00486798	down
PMS2	PMS1 homolog 2, mismatch repair system component	ENSMUSG00000079109	625.403	0.525628	1.43956	8.10026e-05	0.00486798	up
OSBPL1A	oxysterol binding protein like 1A	ENSMUSG00000044252	7135.62	-0.359593	-1.28306	8.13447e-05	0.00486973	down
DOK3	docking protein 3	ENSMUSG00000035711	206.289	-1.03374	-2.04732	8.35533e-05	0.00496377	down
MMP17	matrix metallopeptidase 17	ENSMUSG00000029436	5862.99	-0.382523	-1.30362	8.41721e-05	0.00498152	down
ICAM1	intercellular adhesion molecule 1	ENSMUSG00000037405	106.268	1.09557	2.13698	8.69076e-05	0.00512393	up
RFTN1	raftlin, lipid raft linker 1	ENSMUSG00000039316	360.866	-0.575738	-1.49044	8.72418e-05	0.00512422	down
UGP2	UDP-glucose pyrophosphorylase 2	ENSMUSG00000001891	1089.09	-0.422477	-1.34023	9.02883e-05	0.00526817	down
FCGRT	Fc fragment of IgG receptor and transporter	ENSMUSG00000003420	356.716	-0.614975	-1.53153	9.03695e-05	0.00526817	down
TUBB2B	tubulin beta 2B class IIb	ENSMUSG00000045136	6293.18	-0.421489	-1.33931	9.20429e-05	0.0053457	down
NRSN1	neurensin 1	ENSMUSG00000048978	6982.84	-0.273329	-1.20859	9.44134e-05	0.00544276	down
PTGDS	prostaglandin D2 synthase	ENSMUSG00000015090	17488.6	0.500087	1.4143	9.48721e-05	0.00544902	up
DYNLL1	dynein light chain LC8-type 1	ENSMUSG00000009013	5234.14	-0.402841	-1.32211	9.82148e-05	0.00562027	down
GPR37L1	G protein-coupled receptor 37 like 1	ENSMUSG00000026424	4874.3	-0.349103	-1.27377	9.89589e-05	0.00564211	down
CFP	complement factor properdin	ENSMUSG00000001128	203.269	-0.704075	-1.6291	0.000100182	0.00569097	down
DOCK6	dedicator of cytokinesis 6	ENSMUSG00000032198	1135.62	-0.388465	-1.309	0.000100829	0.0057069	down
RAMP3	receptor activity modifying protein 3	ENSMUSG00000041046	610.496	-0.495984	-1.41028	0.000101712	0.00573604	down
MTRR	5-methyltetrahydrofolate-homocysteine methyltransferase reductase	ENSMUSG00000034617	360.505	-0.5624	-1.47672	0.000102878	0.00578087	down
FN1	fibronectin 1	ENSMUSG00000026193	3736.93	-0.332898	-1.25954	0.000103648	0.00580317	down
TOMM40L	translocase of outer mitochondrial membrane 40 like	ENSMUSG00000005674	1335.58	-0.453911	-1.36975	0.000107015	0.00592773	down
S100B	S100 calcium binding protein B	ENSMUSG00000033208	2268.68	-0.420421	-1.33832	0.000108155	0.00596962	down
EPB41L4B	erythrocyte membrane protein band 4.1 like 4B	ENSMUSG00000028434	1769.73	0.422017	1.3398	0.000110611	0.00608362	up
CLCC1	chloride channel CLIC like 1	ENSMUSG00000027884	659.462	0.549315	1.46339	0.000113426	0.00621647	up
FDFT1	farnesyl-diphosphate farnesyltransferase 1	ENSMUSG00000021273	2520.27	-0.380713	-1.30198	0.000114772	0.00626814	down
RANBP17	RAN binding protein 17	ENSMUSG00000040594	248.519	0.660622	1.58076	0.000115251	0.00627231	up
CDC25B	cell division cycle 25B	ENSMUSG00000027330	614.324	0.506301	1.4204	0.000117947	0.00639669	up
PLCXD2	phosphatidylinositol specific phospholipase C X domain containing 2	ENSMUSG00000087141	3551.16	-0.427022	-1.34446	0.000118847	0.00640597	down
GABRR2	gamma-aminobutyric acid type A receptor rho2 subunit	ENSMUSG00000023267	47.0731	1.75917	3.38504	0.000119034	0.00640597	up
CD9	CD9 molecule	ENSMUSG00000030342	1114.93	-0.433395	-1.35041	0.000119353	0.00640597	down
TAF9	TATA-box binding protein associated factor 9	ENSMUSG00000052293	431.788	0.623046	1.54012	0.000121177	0.00646818	up
GIPR	gastric inhibitory polypeptide receptor	ENSMUSG00000030406	130.049	1.0776	2.11052	0.000121487	0.00646818	up
NCKAP5	NCK associated protein 5	ENSMUSG00000049690	126.647	-0.888276	-1.85096	0.000125596	0.00664935	down
FOSL2	FOS like 2, AP-1 transcription factor subunit	ENSMUSG00000029135	1164.74	-0.534106	-1.44804	0.000127716	0.00673866	down
A2M	alpha-2-macroglobulin	ENSMUSG00000030111	258.648	0.906107	1.87398	0.000132499	0.0069674	up
ARGLU1	arginine and glutamate rich 1	ENSMUSG00000040459	4144.82	0.384714	1.3056	0.000133158	0.00697402	up
XPC	XPC complex subunit, DNA damage recognition and repair factor	ENSMUSG00000030094	715.707	0.647011	1.56592	0.000133521	0.00697402	up
MOB3B	MOB kinase activator 3B	ENSMUSG00000073910	162.021	-0.797969	-1.73865	0.000134268	0.00698958	down
TFAP2B	transcription factor AP-2 beta	ENSMUSG00000025927	88.2588	0.950665	1.93276	0.00013886	0.00719693	up
METTL16	methyltransferase like 16	ENSMUSG00000010554	757.071	-0.467196	-1.38242	0.000140067	0.00719693	down
FAM78A	family with sequence similarity 78 member A	ENSMUSG00000050592	155.945	-0.822549	-1.76853	0.000140099	0.00719693	down
POLR3F	RNA polymerase III subunit F	ENSMUSG00000027427	635.933	0.520476	1.43443	0.000140101	0.00719693	up
GRK3	G protein-coupled receptor kinase 3	ENSMUSG00000042249	4773.52	0.390893	1.3112	0.000141967	0.00725391	up
ILF3	interleukin enhancer binding factor 3	ENSMUSG00000032178	2929.44	0.362893	1.286	0.000142142	0.00725391	up
CHORDC1	cysteine and histidine rich domain containing 1	ENSMUSG00000001774	1368.89	-0.463135	-1.37853	0.000147947	0.00750252	down
DIRAS2	DIRAS family GTPase 2	ENSMUSG00000047842	8055.54	-0.308709	-1.2386	0.000148309	0.00750252	down
SNAPC4	small nuclear RNA activating complex polypeptide 4	ENSMUSG00000036281	1916.95	0.346946	1.27187	0.000149659	0.00751435	up
CNTN2	contactin 2	ENSMUSG00000053024	4777.21	-0.31754	-1.2462	0.000150205	0.00751747	down
MTMR3	myotubularin related protein 3	ENSMUSG00000034354	3939.29	0.338739	1.26465	0.000151565	0.00756125	up
SGPP2	sphingosine-1-phosphate phosphatase 2	ENSMUSG00000032908	702.049	-0.573663	-1.4883	0.000153529	0.00761922	down
DHCR24	24-dehydrocholesterol reductase	ENSMUSG00000034926	5242.32	-0.388339	-1.30889	0.000154133	0.00761922	down
ZFAND4	zinc finger AN1-type containing 4	ENSMUSG00000042213	155.76	0.870211	1.82793	0.000154196	0.00761922	up
CRELD1	cysteine rich with EGF like domains 1	ENSMUSG00000030284	2030.73	-0.408348	-1.32716	0.000155134	0.00763973	down
KCNG4	potassium voltage-gated channel modifier subfamily G member 4	ENSMUSG00000045246	245.326	-0.740184	-1.67039	0.000155592	0.00763973	down
BTG3	BTG anti-proliferation factor 3	ENSMUSG00000022863	429.758	0.615426	1.53201	0.000156936	0.00768148	up
HAUS4	HAUS augmin like complex subunit 4	ENSMUSG00000022177	84.8392	0.984569	1.97872	0.000157978	0.00770823	up
SCN4B	sodium voltage-gated channel beta subunit 4	ENSMUSG00000046480	5740.01	-0.261876	-1.19904	0.000159217	0.00772031	down
ZBTB22	zinc finger and BTB domain containing 22	ENSMUSG00000051390	1021.14	0.383905	1.30487	0.000161613	0.00781143	up
CHN2	chimerin 2	ENSMUSG00000004633	1583.87	-0.415244	-1.33352	0.0001621	0.00781143	down
GCFC2	GC-rich sequence DNA-binding factor 2	ENSMUSG00000035125	205.592	0.955407	1.93913	0.000164418	0.00788603	up
AGPAT4	1-acylglycerol-3-phosphate O-acyltransferase 4	ENSMUSG00000023827	1816.38	-0.444974	-1.36129	0.000164662	0.00788603	down
SF3B1	splicing factor 3b subunit 1	ENSMUSG00000025982	9784.73	0.344259	1.2695	0.000167425	0.00799378	up
SLC6A6	solute carrier family 6 member 6	ENSMUSG00000030096	6978.61	0.445738	1.36201	0.000167975	0.0079955	up
C19orf57	chromosome 19 open reading frame 57	ENSMUSG00000008129	60.5362	1.14704	2.21459	0.000170509	0.00809136	up
TESC	tescalcin	ENSMUSG00000029359	788.918	-0.384427	-1.30534	0.000174132	0.00818859	down
SERPINA3	serpin family A member 3	ENSMUSG00000021091	463.732	0.596977	1.51254	0.000175168	0.00818859	up
PCDHA7	protocadherin alpha 7	ENSMUSG00000104318	315.655	-0.573773	-1.48841	0.000175188	0.00818859	down
RPE	ribulose-5-phosphate-3-epimerase	ENSMUSG00000026005	371.959	-0.604731	-1.5207	0.000175805	0.00819281	down
NSD1	nuclear receptor binding SET domain protein 1	ENSMUSG00000021488	6092.95	0.444337	1.36069	0.000178035	0.00827199	up
CD82	CD82 molecule	ENSMUSG00000027215	381.128	-0.574186	-1.48884	0.000178805	0.00828305	down
KCNT1	potassium sodium-activated channel subfamily T member 1	ENSMUSG00000058740	8040.42	0.360972	1.28429	0.000181458	0.00838101	up
KCNG1	potassium voltage-gated channel modifier subfamily G member 1	ENSMUSG00000074575	1602.18	-0.504629	-1.41876	0.000183093	0.00841268	down
SLK	STE20 like kinase	ENSMUSG00000025060	3573.12	0.347401	1.27227	0.000183225	0.00841268	up
TET2	tet methylcytosine dioxygenase 2	ENSMUSG00000040943	1789.32	0.569765	1.48428	0.000185797	0.00850567	up
LMAN2L	lectin, mannose binding 2 like	ENSMUSG00000001143	993.82	-0.50458	-1.41871	0.000187901	0.00857675	down
TRO	trophinin	ENSMUSG00000025272	10875.4	0.3221	1.25015	0.000189767	0.00860656	up
TJAP1	tight junction associated protein 1	ENSMUSG00000012296	867.395	-0.525518	-1.43945	0.000190212	0.00860656	down
QDPR	quinoid dihydropteridine reductase	ENSMUSG00000015806	2055.74	-0.489858	-1.40431	0.000192477	0.0086838	down
SREBF2	sterol regulatory element binding transcription factor 2	ENSMUSG00000022463	7341.18	-0.383814	-1.30479	0.000195296	0.00876016	down
THRA	thyroid hormone receptor alpha	ENSMUSG00000058756	28172.3	0.348185	1.27296	0.000197641	0.00883989	up
SZT2	SZT2, KICSTOR complex subunit	ENSMUSG00000033253	3677.85	0.400938	1.32037	0.000198398	0.00884747	up
RBAK	RB associated KRAB zinc finger	ENSMUSG00000061898	469.85	0.622368	1.5394	0.000198947	0.00884747	up
TGFBR3L	transforming growth factor beta receptor 3 like	ENSMUSG00000089736	170.542	0.76497	1.69933	0.000202235	0.00890954	up
PHC1	polyhomeotic homolog 1	ENSMUSG00000040669	2389.79	0.310097	1.23979	0.000202377	0.00890954	up
ANKRD16	ankyrin repeat domain 16	ENSMUSG00000047909	1446.5	0.458521	1.37413	0.000202488	0.00890954	up
EGR4	early growth response 4	ENSMUSG00000071341	1094.34	-0.567035	-1.48148	0.000203709	0.00890954	down
EML2	echinoderm microtubule associated protein like 2	ENSMUSG00000040811	9198.49	0.398121	1.31779	0.000203856	0.00890954	up
EHMT2	euchromatic histone lysine methyltransferase 2	ENSMUSG00000013787	8011.49	0.396468	1.31628	0.000204132	0.00890954	up
CNOT1	CCR4-NOT transcription complex subunit 1	ENSMUSG00000036550	4970.25	0.280335	1.21448	0.000204958	0.00890954	up
ARHGEF10L	Rho guanine nucleotide exchange factor 10 like	ENSMUSG00000040964	2111.93	0.456958	1.37264	0.000205812	0.00890954	up
ADCYAP1	adenylate cyclase activating polypeptide 1	ENSMUSG00000024256	407.934	-0.521476	-1.43542	0.000206269	0.00890954	down
SREBF1	sterol regulatory element binding transcription factor 1	ENSMUSG00000020538	1992.24	0.517356	1.43133	0.00020644	0.00890954	up
BICD2	BICD cargo adaptor 2	ENSMUSG00000037933	3405.22	-0.373943	-1.29589	0.000207413	0.00890954	down
DNAH9	dynein axonemal heavy chain 9	ENSMUSG00000056752	305.851	0.781927	1.71943	0.000208554	0.00890954	up
DESI1	desumoylating isopeptidase 1	ENSMUSG00000022472	3450.55	-0.412897	-1.33136	0.000208598	0.00890954	down
MYOM1	myomesin 1	ENSMUSG00000024049	114.364	-0.849892	-1.80237	0.000209045	0.00890954	down
SLC9A5	solute carrier family 9 member A5	ENSMUSG00000014786	1715.77	0.32542	1.25303	0.000209898	0.00890954	up
MED12	mediator complex subunit 12	ENSMUSG00000079487	2363.99	0.480763	1.39548	0.000210671	0.00890954	up
CPNE9	copine family member 9	ENSMUSG00000030270	1532.66	-0.482001	-1.39668	0.000211219	0.00890954	down
GJB1	gap junction protein beta 1	ENSMUSG00000047797	366.159	-0.691878	-1.61538	0.000216131	0.00908102	down
IQCB1	IQ motif containing B1	ENSMUSG00000022837	537.664	0.528189	1.44212	0.000216451	0.00908102	up
TSPAN7	tetraspanin 7	ENSMUSG00000058254	26243.3	-0.275304	-1.21025	0.000218018	0.00912216	down
PANX2	pannexin 2	ENSMUSG00000058441	3362.65	-0.288077	-1.22101	0.000221777	0.00925458	down
C5orf34	chromosome 5 open reading frame 34	ENSMUSG00000062822	1219.57	0.483427	1.39806	0.000223247	0.00929102	up
LCT	lactase	ENSMUSG00000026354	160.803	-1.04204	-2.05914	0.000225661	0.00936611	down
SELPLG	selectin P ligand	ENSMUSG00000048163	635.42	-0.715577	-1.64214	0.000226329	0.00936611	down
CBX7	chromobox 7	ENSMUSG00000053411	1698.71	0.372438	1.29454	0.000226857	0.00936611	up
PCGF2	polycomb group ring finger 2	ENSMUSG00000018537	983.757	0.464902	1.38022	0.00023226	0.00953858	up
SLC37A1	solute carrier family 37 member 1	ENSMUSG00000024036	216.099	0.718394	1.64535	0.000233337	0.00955761	up
TSPYL2	TSPY like 2	ENSMUSG00000041096	3775.61	0.394784	1.31475	0.000234766	0.00959089	up
IGFBP7	insulin like growth factor binding protein 7	ENSMUSG00000036256	515.256	-0.564456	-1.47883	0.000239415	0.00975522	down
CA4	carbonic anhydrase 4	ENSMUSG00000000805	978.353	-0.368384	-1.29091	0.000241453	0.00981255	down
DMTN	dematin actin binding protein	ENSMUSG00000022099	8806.92	-0.318388	-1.24694	0.000242927	0.00984677	down
ATOH7	atonal bHLH transcription factor 7	ENSMUSG00000036816	41.5348	1.34277	2.53637	0.000245626	0.00993031	up
TALDO1	transaldolase 1	ENSMUSG00000025503	2247.57	-0.406397	-1.32537	0.000250286	0.0100925	down
EEF1AKMT1	EEF1A lysine methyltransferase 1	ENSMUSG00000021951	382.887	-0.505413	-1.41953	0.000251471	0.0101141	down
SLC35B3	solute carrier family 35 member B3	ENSMUSG00000021432	461.837	0.545433	1.45946	0.000253463	0.0101459	up
NANOS2	nanos C2HC-type zinc finger 2	ENSMUSG00000051965	45.6361	1.41017	2.65768	0.000253566	0.0101459	up
MMP15	matrix metallopeptidase 15	ENSMUSG00000031790	854.453	-0.497675	-1.41194	0.000257864	0.0102565	down
PTN	pleiotrophin	ENSMUSG00000029838	6219.48	-0.445508	-1.36179	0.000260217	0.0102565	down
VGLL4	vestigial like family member 4	ENSMUSG00000030315	756.595	-0.436501	-1.35332	0.000261128	0.0102565	down
NID1	nidogen 1	ENSMUSG00000005397	666.664	-0.575456	-1.49015	0.000261639	0.0102565	down
EIF2AK2	eukaryotic translation initiation factor 2 alpha kinase 2	ENSMUSG00000024079	218.924	0.889408	1.85242	0.000261706	0.0102565	up
SCG2	secretogranin II	ENSMUSG00000050711	6719.15	0.338406	1.26436	0.000262252	0.0102565	up
NTSR2	neurotensin receptor 2	ENSMUSG00000020591	4159.54	-0.330689	-1.25761	0.000262919	0.0102565	down
SGIP1	SH3 domain GRB2 like endophilin interacting protein 1	ENSMUSG00000028524	5158.5	0.362522	1.28567	0.000265887	0.0103022	up
MT3	metallothionein 3	ENSMUSG00000031760	5680.47	-0.274028	-1.20918	0.000266159	0.0103022	down
LINC00461	long intergenic non-protein coding RNA 461	ENSMUSG00000050334	1486.9	0.369522	1.29192	0.000266738	0.0103022	up
TST	thiosulfate sulfurtransferase	ENSMUSG00000044986	425.763	-0.565016	-1.4794	0.000269041	0.0103144	down
CAMKK2	calcium/calmodulin dependent protein kinase kinase 2	ENSMUSG00000029471	8137.66	-0.350205	-1.27474	0.000269041	0.0103144	down
YIPF3	Yip1 domain family member 3	ENSMUSG00000071074	1561.46	-0.323826	-1.25165	0.000271225	0.0103474	down
HAPLN4	hyaluronan and proteoglycan link protein 4	ENSMUSG00000007594	1946.37	-0.367899	-1.29047	0.000271861	0.0103474	down
SUMO3	small ubiquitin-like modifier 3	ENSMUSG00000020265	3759.92	0.324503	1.25223	0.000271898	0.0103474	up
SMAD7	SMAD family member 7	ENSMUSG00000025880	554.867	-0.47345	-1.38843	0.00027288	0.0103531	down
KNSTRN	kinetochore localized astrin (SPAG5) binding protein	ENSMUSG00000027331	51.4603	-1.28769	-2.44137	0.000281788	0.0106457	down
CLDN11	claudin 11	ENSMUSG00000037625	10109.2	-0.339141	-1.265	0.000286682	0.0108044	down
VPS11	VPS11, CORVET/HOPS core subunit	ENSMUSG00000032127	2662.99	0.354978	1.27897	0.000288103	0.0108288	up
SRF	serum response factor	ENSMUSG00000015605	1396.14	-0.31682	-1.24558	0.000288865	0.0108288	down
TOMM34	translocase of outer mitochondrial membrane 34	ENSMUSG00000018322	1561.24	-0.325486	-1.25309	0.000289417	0.0108288	down
OCRL	OCRL, inositol polyphosphate-5-phosphatase	ENSMUSG00000001173	2638.99	0.361356	1.28463	0.00029065	0.0108325	up
RSPH10B2	radial spoke head 10 homolog B2	ENSMUSG00000075569	276.171	0.695973	1.61998	0.00029152	0.0108325	up
PLA2G7	phospholipase A2 group VII	ENSMUSG00000023913	1633.85	-0.366579	-1.28929	0.000291605	0.0108325	down
DLG5	discs large MAGUK scaffold protein 5	ENSMUSG00000021782	2271.44	0.304666	1.23513	0.000293284	0.010869	up
LPAR1	lysophosphatidic acid receptor 1	ENSMUSG00000038668	1244.01	-0.498061	-1.41231	0.000294802	0.0108993	down
ATP5F1E	ATP synthase F1 subunit epsilon	ENSMUSG00000016252	1271.3	-0.475416	-1.39032	0.000295609	0.0109032	down
PITPNM1	phosphatidylinositol transfer protein membrane associated 1	ENSMUSG00000024851	11599.3	0.28672	1.21986	0.000297359	0.0109418	up
OLIG1	oligodendrocyte transcription factor 1	ENSMUSG00000046160	4779.94	-0.305592	-1.23593	0.0003016	0.0110693	down
KCNC1	potassium voltage-gated channel subfamily C member 1	ENSMUSG00000058975	6634.76	-0.292386	-1.22466	0.000302245	0.0110693	down
BGN	biglycan	ENSMUSG00000031375	441.187	-0.603859	-1.51978	0.000303027	0.0110719	down
C17orf75	chromosome 17 open reading frame 75	ENSMUSG00000057181	2260.56	0.345992	1.27102	0.000309328	0.011253	up
LIN7B	lin-7 homolog B, crumbs cell polarity complex component	ENSMUSG00000003872	1203.36	-0.440558	-1.35713	0.000310293	0.011253	down
CPNE7	copine 7	ENSMUSG00000034796	4662.33	0.359374	1.28287	0.000310583	0.011253	up
KLHL4	kelch like family member 4	ENSMUSG00000025597	373.801	-0.610254	-1.52653	0.000315133	0.0113806	down
NSDHL	NAD(P) dependent steroid dehydrogenase-like	ENSMUSG00000031349	553.105	-0.527981	-1.44191	0.000319592	0.0114943	down
NPHP3	nephrocystin 3	ENSMUSG00000032558	374.554	0.686469	1.60934	0.000320476	0.0114943	up
TSGA10	testis specific 10	ENSMUSG00000060771	355.989	-0.655485	-1.57515	0.000321144	0.0114943	down
TBC1D2	TBC1 domain family member 2	ENSMUSG00000039813	176.168	-0.828478	-1.77581	0.000321723	0.0114943	down
IGFBP5	insulin like growth factor binding protein 5	ENSMUSG00000026185	4641.03	-0.424693	-1.34229	0.000321973	0.0114943	down
STMN1	stathmin 1	ENSMUSG00000028832	8710.42	-0.406506	-1.32547	0.000323483	0.011518	down
TSC1	TSC complex subunit 1	ENSMUSG00000026812	3537.62	0.452224	1.36815	0.000330109	0.011683	up
RLF	rearranged L-myc fusion	ENSMUSG00000049878	1320.07	0.408551	1.32735	0.000330261	0.011683	up
KCNK1	potassium two pore domain channel subfamily K member 1	ENSMUSG00000033998	2731.59	-0.286694	-1.21984	0.000333222	0.011761	down
SLC13A3	solute carrier family 13 member 3	ENSMUSG00000018459	528.706	-0.702183	-1.62697	0.00033584	0.0118053	down
MEG3	maternally expressed 3	ENSMUSG00000021268	201092	0.26753	1.20375	0.000335993	0.0118053	up
SUV39H1	suppressor of variegation 3-9 homolog 1	ENSMUSG00000039231	1011.33	0.396177	1.31602	0.000337555	0.0118132	up
TM6SF2	transmembrane 6 superfamily member 2	ENSMUSG00000036151	54.6969	-1.51612	-2.8602	0.000338344	0.0118132	down
C11orf24	chromosome 11 open reading frame 24	ENSMUSG00000035372	857.707	-0.382694	-1.30377	0.000338496	0.0118132	down
RASGRP2	RAS guanyl releasing protein 2	ENSMUSG00000032946	1534.29	-0.457642	-1.3733	0.000341904	0.01188	down
LAS1L	LAS1 like, ribosome biogenesis factor	ENSMUSG00000057421	2099.99	0.379313	1.30072	0.000342042	0.01188	up
XBP1	X-box binding protein 1	ENSMUSG00000020484	1734.06	-0.504003	-1.41814	0.000345546	0.0119521	down
COL4A3BP	collagen type IV alpha 3 binding protein	ENSMUSG00000021669	2675.06	0.34501	1.27016	0.000347802	0.0119724	up
CA11	carbonic anhydrase 11	ENSMUSG00000003273	2413.66	-0.34442	-1.26964	0.000347902	0.0119724	down
KAT6B	lysine acetyltransferase 6B	ENSMUSG00000021767	2426.86	0.443452	1.35985	0.000348442	0.0119724	up
TMEM151B	transmembrane protein 151B	ENSMUSG00000096847	5110.86	-0.289646	-1.22234	0.000350393	0.0120129	down
CCDC167	coiled-coil domain containing 167	ENSMUSG00000024018	403.607	-0.556443	-1.47064	0.000354333	0.0121148	down
CDK18	cyclin dependent kinase 18	ENSMUSG00000026437	1119.63	-0.425438	-1.34298	0.000355923	0.0121224	down
MLEC	malectin	ENSMUSG00000048578	4517.1	-0.411222	-1.32981	0.000359865	0.0122299	down
ARHGEF1	Rho guanine nucleotide exchange factor 1	ENSMUSG00000040940	2948.68	0.277184	1.21183	0.000362628	0.0122702	up
TRIP12	thyroid hormone receptor interactor 12	ENSMUSG00000026219	6913.46	0.313794	1.24297	0.000366708	0.0123814	up
CKMT1B	creatine kinase, mitochondrial 1B	ENSMUSG00000000308	5646.39	-0.31269	-1.24202	0.000370116	0.0124424	down
OPTN	optineurin	ENSMUSG00000026672	545.033	0.410724	1.32935	0.000372936	0.0124633	up
POLR2A	RNA polymerase II subunit A	ENSMUSG00000005198	5238.45	0.310866	1.24045	0.000373405	0.0124633	up
AKT2	AKT serine/threonine kinase 2	ENSMUSG00000004056	2428.81	-0.361272	-1.28456	0.000373939	0.0124633	down
CLIC4	chloride intracellular channel 4	ENSMUSG00000037242	2697.56	-0.381305	-1.30252	0.000375026	0.0124671	down
OPHN1	oligophrenin 1	ENSMUSG00000031214	1383.87	0.354263	1.27833	0.000375656	0.0124671	up
ESPL1	extra spindle pole bodies like 1, separase	ENSMUSG00000058290	65.5666	-1.57438	-2.97808	0.000377388	0.0124849	down
OPN3	opsin 3	ENSMUSG00000026525	197.654	-0.715157	-1.64166	0.000377795	0.0124849	down
REV1	REV1, DNA directed polymerase	ENSMUSG00000026082	1018.77	0.370863	1.29313	0.000383533	0.0126164	up
COL24A1	collagen type XXIV alpha 1 chain	ENSMUSG00000028197	324.853	0.548328	1.46239	0.000384207	0.0126164	up
ITM2A	integral membrane protein 2A	ENSMUSG00000031239	1048.63	-0.596634	-1.51218	0.000385761	0.0126408	down
GPD2	glycerol-3-phosphate dehydrogenase 2	ENSMUSG00000026827	3164.37	-0.353025	-1.27724	0.000388423	0.0126769	down
CIDEB	cell death inducing DFFA like effector b	ENSMUSG00000022219	37.3887	-1.52944	-2.88674	0.00039011	0.0127031	down
MYL9	myosin light chain 9	ENSMUSG00000067818	328.135	-0.558709	-1.47295	0.000391963	0.0127034	down
HSDL2	hydroxysteroid dehydrogenase like 2	ENSMUSG00000028383	751.204	-0.505104	-1.41923	0.000392384	0.0127034	down
BAG1	BCL2 associated athanogene 1	ENSMUSG00000028416	1894.04	-0.354221	-1.2783	0.000392611	0.0127034	down
COL4A2	collagen type IV alpha 2 chain	ENSMUSG00000031503	2927.78	-0.290525	-1.22309	0.000393384	0.0127034	down
SLC30A2	solute carrier family 30 member 2	ENSMUSG00000028836	70.0571	-1.03266	-2.04579	0.000400136	0.0128946	down
RBM11	RNA binding motif protein 11	ENSMUSG00000032940	188.692	0.732954	1.66204	0.000405372	0.0130127	up
BRF1	BRF1, RNA polymerase III transcription initiation factor subunit	ENSMUSG00000011158	1499.39	0.347937	1.27274	0.000406812	0.0130127	up
GCNT4	glucosaminyl (N-acetyl) transferase 4, core 2	ENSMUSG00000091387	264.501	-0.552778	-1.46691	0.000407182	0.0130127	down
ABCA8	ATP binding cassette subfamily A member 8	ENSMUSG00000041828	87.5469	-0.964341	-1.95117	0.00040798	0.0130127	down
LGI2	leucine rich repeat LGI family member 2	ENSMUSG00000039252	3388.3	-0.315295	-1.24427	0.000421069	0.0134028	down
ITGA10	integrin subunit alpha 10	ENSMUSG00000090210	138.268	-0.864167	-1.82029	0.000430712	0.0136817	down
HTR2C	5-hydroxytryptamine receptor 2C	ENSMUSG00000041380	2553.24	0.293964	1.226	0.000433758	0.0137504	up
SLC29A4	solute carrier family 29 member 4	ENSMUSG00000050822	782.165	-0.523896	-1.43783	0.000435163	0.0137669	down
LZTR1	leucine zipper like transcription regulator 1	ENSMUSG00000022761	4821.34	-0.29917	-1.23044	0.000436652	0.013786	down
NEFH	neurofilament heavy	ENSMUSG00000020396	2434.31	-0.435175	-1.35207	0.000437948	0.0137989	down
ITGA1	integrin subunit alpha 1	ENSMUSG00000042284	396.158	-0.491745	-1.40614	0.000442377	0.013888	down
IGFBP6	insulin like growth factor binding protein 6	ENSMUSG00000023046	286.582	-0.524013	-1.43795	0.000443736	0.013888	down
MTF2	metal response element binding transcription factor 2	ENSMUSG00000029267	1167.08	0.4282	1.34555	0.000444198	0.013888	up
SPEF1	sperm flagellar 1	ENSMUSG00000027329	243.029	-0.645428	-1.5642	0.000444344	0.013888	down
PPP1R2	protein phosphatase 1 regulatory inhibitor subunit 2	ENSMUSG00000047714	3888.5	0.345544	1.27063	0.000446817	0.0139373	up
TUBA4A	tubulin alpha 4a	ENSMUSG00000026202	17186.9	-0.39155	-1.3118	0.000449059	0.0139605	down
LIX1	limb and CNS expressed 1	ENSMUSG00000047786	1106.54	-0.402832	-1.3221	0.000449354	0.0139605	down
CHCHD10	coiled-coil-helix-coiled-coil-helix domain containing 10	ENSMUSG00000049422	2917.43	-0.376314	-1.29802	0.000450413	0.0139655	down
RALGAPA1	Ral GTPase activating protein catalytic alpha subunit 1	ENSMUSG00000021027	5107.1	0.301903	1.23277	0.000452507	0.0140025	up
VSIG2	V-set and immunoglobulin domain containing 2	ENSMUSG00000001943	245.225	0.688521	1.61163	0.000453604	0.0140086	up
NUP93	nucleoporin 93	ENSMUSG00000032939	822.219	0.398053	1.31773	0.000454872	0.0140105	up
LAMP5	lysosomal associated membrane protein family member 5	ENSMUSG00000027270	3452.61	-0.265659	-1.20218	0.000455466	0.0140105	down
LIPA	lipase A, lysosomal acid type	ENSMUSG00000024781	545.316	-0.498068	-1.41232	0.000475059	0.0145333	down
SPATA7	spermatogenesis associated 7	ENSMUSG00000021007	524.76	0.545781	1.45981	0.000475263	0.0145333	up
SMYD3	SET and MYND domain containing 3	ENSMUSG00000055067	1112.21	0.489277	1.40374	0.000482441	0.0147239	up
KLHDC9	kelch domain containing 9	ENSMUSG00000045259	190.034	0.751475	1.68351	0.000485271	0.0147555	up
CLDN14	claudin 14	ENSMUSG00000047109	86.14	-1.05604	-2.07922	0.000488527	0.0148218	down
RAPGEF1	Rap guanine nucleotide exchange factor 1	ENSMUSG00000039844	6627.4	0.333945	1.26046	0.000489507	0.0148218	up
DHCR7	7-dehydrocholesterol reductase	ENSMUSG00000058454	1298.34	-0.440793	-1.35735	0.000490409	0.0148218	down
ECHDC1	ethylmalonyl-CoA decarboxylase 1	ENSMUSG00000019883	693.042	-0.407882	-1.32674	0.000492604	0.0148494	down
LRRC75A	leucine rich repeat containing 75A	ENSMUSG00000046417	296.6	-0.666017	-1.58669	0.00049323	0.0148494	down
GREB1L	GREB1 like retinoic acid receptor coactivator	ENSMUSG00000042942	401.046	0.704766	1.62988	0.000497148	0.014911	up
PLK2	polo like kinase 2	ENSMUSG00000021701	4881.54	0.258656	1.19636	0.000497194	0.014911	up
C4B	complement C4B (Chido blood group)	ENSMUSG00000073418	1034.79	1.07462	2.10617	0.000505826	0.0151407	up
SLC24A4	solute carrier family 24 member 4	ENSMUSG00000041771	1591.07	0.396012	1.31587	0.000507418	0.0151592	up
MORN1	MORN repeat containing 1	ENSMUSG00000029049	175.905	0.738717	1.66869	0.00051146	0.0152507	up
ATG4A	autophagy related 4A cysteine peptidase	ENSMUSG00000079418	201.822	0.828064	1.7753	0.000520587	0.0154932	up
SLC22A23	solute carrier family 22 member 23	ENSMUSG00000038267	3632.53	-0.298491	-1.22986	0.000524651	0.0155843	down
RIOK1	RIO kinase 1	ENSMUSG00000021428	431.558	0.493391	1.40775	0.000528865	0.0156571	up
MSH3	mutS homolog 3	ENSMUSG00000014850	768.578	0.449392	1.36546	0.000529112	0.0156571	up
BTBD17	BTB domain containing 17	ENSMUSG00000000202	543.855	-0.507796	-1.42188	0.000538161	0.0158946	down
ANKRD11	ankyrin repeat domain 11	ENSMUSG00000035569	9479.16	0.242232	1.18282	0.000543609	0.0160251	up
TCAP	titin-cap	ENSMUSG00000007877	81.0402	-0.936559	-1.91396	0.000546217	0.0160716	down
FN3K	fructosamine 3 kinase	ENSMUSG00000025175	579.663	-0.503101	-1.41726	0.000549969	0.0161466	down
FAM20A	FAM20A, golgi associated secretory pathway pseudokinase	ENSMUSG00000020614	411.735	-0.532334	-1.44627	0.000550842	0.0161466	down
RLBP1	retinaldehyde binding protein 1	ENSMUSG00000039194	296.186	-0.716097	-1.64273	0.000560956	0.0164122	down
WDR90	WD repeat domain 90	ENSMUSG00000073434	1320.3	0.366515	1.28923	0.000564321	0.0164797	up
CRHR1	corticotropin releasing hormone receptor 1	ENSMUSG00000018634	643.458	-0.454371	-1.37019	0.000565644	0.0164873	down
CD200	CD200 molecule	ENSMUSG00000022661	2715.44	0.32736	1.25472	0.000566872	0.0164923	up
MAP1LC3A	microtubule associated protein 1 light chain 3 alpha	ENSMUSG00000027602	3753.06	-0.331567	-1.25838	0.000568206	0.0165002	down
ZBTB49	zinc finger and BTB domain containing 49	ENSMUSG00000029127	392.558	0.514276	1.42828	0.000570908	0.0165235	up
FLNB	filamin B	ENSMUSG00000025278	5297.06	1.02375	2.03319	0.000571131	0.0165235	up
ZKSCAN2	zinc finger with KRAB and SCAN domains 2	ENSMUSG00000030757	1199.36	0.577013	1.49176	0.000579294	0.0167286	up
CALCOCO1	calcium binding and coiled-coil domain 1	ENSMUSG00000023055	2828.28	0.358062	1.2817	0.000581771	0.0167533	up
CSF2RA	colony stimulating factor 2 receptor alpha subunit	ENSMUSG00000059326	992.091	-0.389069	-1.30955	0.000582739	0.0167533	down
SARDH	sarcosine dehydrogenase	ENSMUSG00000009614	441.083	-0.469794	-1.38491	0.00058338	0.0167533	down
FABP7	fatty acid binding protein 7	ENSMUSG00000019874	557.132	-0.627072	-1.54443	0.00058751	0.0167707	down
ZNF414	zinc finger protein 414	ENSMUSG00000073423	814.536	0.378083	1.29961	0.000588295	0.0167707	up
CHDH	choline dehydrogenase	ENSMUSG00000015970	139.708	0.769667	1.70488	0.000593454	0.0168868	up
TUBB4B	tubulin beta 4B class IVb	ENSMUSG00000036752	11245.5	-0.4046	-1.32372	0.000596351	0.0169159	down
CCDC183	coiled-coil domain containing 183	ENSMUSG00000026940	46.8079	1.28698	2.44017	0.000596648	0.0169159	up
CENPF	centromere protein F	ENSMUSG00000026605	65.4952	-1.40607	-2.65015	0.000602594	0.0170534	down
PLAA	phospholipase A2 activating protein	ENSMUSG00000028577	1315.38	0.344042	1.26931	0.000617262	0.0174052	up
KIAA1211L	KIAA1211 like	ENSMUSG00000026090	8027.93	0.375292	1.2971	0.000622956	0.017534	up
MAGT1	magnesium transporter 1	ENSMUSG00000031232	429.093	-0.48548	-1.40005	0.00063068	0.0176874	down
DPYSL2	dihydropyrimidinase like 2	ENSMUSG00000022048	4165.49	-0.262521	-1.19957	0.000632884	0.0177173	down
HEYL	hes related family bHLH transcription factor with YRPW motif-like	ENSMUSG00000032744	325.345	0.63174	1.54943	0.000634118	0.01772	up
IMPDH1	inosine monophosphate dehydrogenase 1	ENSMUSG00000003500	1881.16	-0.33581	-1.26209	0.000637723	0.0177888	down
TUBB3	tubulin beta 3 class III	ENSMUSG00000062380	16801.2	-0.404021	-1.32319	0.000642424	0.0178575	down
KSR1	kinase suppressor of ras 1	ENSMUSG00000018334	2747.74	0.370608	1.2929	0.000642481	0.0178575	up
EBF3	EBF transcription factor 3	ENSMUSG00000010476	207.356	0.626356	1.54366	0.000645074	0.0178713	up
SERINC2	serine incorporator 2	ENSMUSG00000023232	140.967	-0.683207	-1.60571	0.00064891	0.0179401	down
HEXA	hexosaminidase subunit alpha	ENSMUSG00000025232	1026.21	-0.543261	-1.45726	0.000653573	0.018037	down
MPV17	mitochondrial inner membrane protein MPV17	ENSMUSG00000107283	1034.44	-0.359736	-1.28319	0.000654974	0.0180437	down
TPPP	tubulin polymerization promoting protein	ENSMUSG00000021573	18167.8	-0.357833	-1.2815	0.000661914	0.0181852	down
FMNL1	formin like 1	ENSMUSG00000055805	3603.32	-0.354442	-1.27849	0.000662448	0.0181852	down
CWC22	CWC22 spliceosome associated protein homolog	ENSMUSG00000027014	513.384	0.451419	1.36738	0.000670187	0.0183653	up
EIF4B	eukaryotic translation initiation factor 4B	ENSMUSG00000058655	5867.88	0.311779	1.24124	0.000673457	0.0184103	up
GUCY2GP	guanylate cyclase 2G, pseudogene	ENSMUSG00000055523	119.469	-0.901408	-1.86789	0.000674646	0.0184103	down
COL11A2	collagen type XI alpha 2 chain	ENSMUSG00000024330	1062.02	-0.427677	-1.34507	0.000675379	0.0184103	down
STARD4	StAR related lipid transfer domain containing 4	ENSMUSG00000024378	759.242	-0.454238	-1.37006	0.000677092	0.0184247	down
RASGRF1	Ras protein specific guanine nucleotide releasing factor 1	ENSMUSG00000032356	15736.3	0.298986	1.23028	0.000678724	0.0184369	up
GATM	glycine amidinotransferase	ENSMUSG00000027199	1825.51	-0.321479	-1.24961	0.000687343	0.0186385	down
RGS6	regulator of G protein signaling 6	ENSMUSG00000021219	1473.56	-0.350863	-1.27532	0.000691739	0.0187251	down
GPR137C	G protein-coupled receptor 137C	ENSMUSG00000049092	1196.87	0.337473	1.26354	0.000703057	0.0189984	up
DDX17	DEAD-box helicase 17	ENSMUSG00000055065	17432.8	0.295237	1.22709	0.000707131	0.0190754	up
IDH2	isocitrate dehydrogenase (NADP(+)) 2, mitochondrial	ENSMUSG00000030541	1411.44	0.421027	1.33888	0.000708935	0.0190909	up
MCTP1	multiple C2 and transmembrane domain containing 1	ENSMUSG00000021596	1792.93	0.409898	1.32859	0.000710976	0.0191128	up
HMGCR	3-hydroxy-3-methylglutaryl-CoA reductase	ENSMUSG00000021670	3848.4	-0.436974	-1.35376	0.000712963	0.0191332	down
KDSR	3-ketodihydrosphingosine reductase	ENSMUSG00000009905	1029.22	0.434083	1.35105	0.000721166	0.0193201	up
CCSAP	centriole, cilia and spindle associated protein	ENSMUSG00000031971	1589.9	0.314229	1.24335	0.000737042	0.0196534	up
DDC	dopa decarboxylase	ENSMUSG00000020182	540.023	0.629582	1.54712	0.000737398	0.0196534	up
SLC12A9	solute carrier family 12 member 9	ENSMUSG00000037344	1241	0.302331	1.23313	0.000739118	0.0196656	up
RNF122	ring finger protein 122	ENSMUSG00000039328	492.807	-0.452568	-1.36847	0.000747772	0.0198619	down
NOD1	nucleotide binding oligomerization domain containing 1	ENSMUSG00000038058	301.181	-0.540771	-1.45475	0.000753975	0.0199915	down
MOBP	myelin-associated oligodendrocyte basic protein	ENSMUSG00000032517	37878.7	-0.262287	-1.19938	0.000755636	0.0199915	down
SLC7A10	solute carrier family 7 member 10	ENSMUSG00000030495	723.989	-0.49364	-1.40799	0.000756595	0.0199915	down
SDAD1	SDA1 domain containing 1	ENSMUSG00000029415	927.316	0.337223	1.26332	0.000757788	0.0199915	up
ACOX3	acyl-CoA oxidase 3, pristanoyl	ENSMUSG00000029098	1571.56	0.292933	1.22513	0.000761101	0.02004	up
PKIA	cAMP-dependent protein kinase inhibitor alpha	ENSMUSG00000027499	5148.4	0.274161	1.20929	0.000762202	0.02004	up
CCDC184	coiled-coil domain containing 184	ENSMUSG00000029875	706.999	-0.547428	-1.46148	0.000765627	0.0200961	down
ACTR8	ARP8 actin related protein 8 homolog	ENSMUSG00000015971	1665.58	0.365911	1.2887	0.000767529	0.0201093	up
MORC2	MORC family CW-type zinc finger 2	ENSMUSG00000034543	1726.97	0.337918	1.26393	0.000770016	0.0201093	up
BSG	basigin (Ok blood group)	ENSMUSG00000023175	12632.7	-0.277364	-1.21198	0.000771296	0.0201093	down
PLEKHO1	pleckstrin homology domain containing O1	ENSMUSG00000015745	687.58	-0.441919	-1.35841	0.000773053	0.0201214	down
DHTKD1	dehydrogenase E1 and transketolase domain containing 1	ENSMUSG00000025815	288.462	0.531165	1.4451	0.000776075	0.0201663	up
NCAPD3	non-SMC condensin II complex subunit D3	ENSMUSG00000035024	1132.23	0.396213	1.31605	0.000777802	0.0201775	up
MBTPS1	membrane bound transcription factor peptidase, site 1	ENSMUSG00000031835	3563.24	0.314236	1.24335	0.000781267	0.0201949	up
HEATR1	HEAT repeat containing 1	ENSMUSG00000050244	684.783	-0.395357	-1.31527	0.000781824	0.0201949	down
IRF7	interferon regulatory factor 7	ENSMUSG00000025498	99.4012	1.021	2.02932	0.000782364	0.0201949	up
SNHG11	small nucleolar RNA host gene 11	ENSMUSG00000044349	65275.5	0.2622	1.19931	0.000785029	0.020216	up
PAN3	poly(A) specific ribonuclease subunit PAN3	ENSMUSG00000029647	1111.4	0.449955	1.366	0.000789151	0.0202358	up
LDHA	lactate dehydrogenase A	ENSMUSG00000063229	8063.78	-0.335116	-1.26148	0.000790507	0.0202372	down
AGMO	alkylglycerol monooxygenase	ENSMUSG00000050103	120.869	0.781485	1.7189	0.000797593	0.0203851	up
SCLY	selenocysteine lyase	ENSMUSG00000026307	294.82	-0.548337	-1.4624	0.000799522	0.0204009	down
SLC7A14	solute carrier family 7 member 14	ENSMUSG00000069072	4652.45	0.303589	1.23421	0.000809914	0.0206323	up
TIE1	tyrosine kinase with immunoglobulin like and EGF like domains 1	ENSMUSG00000033191	409.138	-0.489024	-1.4035	0.000811976	0.020651	down
TOP2B	DNA topoisomerase II beta	ENSMUSG00000017485	3406.61	0.35574	1.27964	0.000813624	0.0206591	up
DPP9	dipeptidyl peptidase 9	ENSMUSG00000001229	2509.02	-0.321365	-1.24951	0.000827514	0.0209435	down
ITGAD	integrin subunit alpha D	ENSMUSG00000070369	58.4014	1.33935	2.53038	0.000834283	0.0210358	up
CHRD	chordin	ENSMUSG00000006958	1543.04	0.409991	1.32868	0.000835214	0.0210358	up
NDST1	N-deacetylase and N-sulfotransferase 1	ENSMUSG00000054008	6228.5	0.342854	1.26826	0.000838561	0.0210859	up
C4orf48	chromosome 4 open reading frame 48	ENSMUSG00000070858	436.549	-0.46918	-1.38432	0.000839968	0.0210873	down
TUBB4A	tubulin beta 4A class IVa	ENSMUSG00000062591	32344.3	-0.300316	-1.23141	0.000845554	0.0211933	down
EEF2K	eukaryotic elongation factor 2 kinase	ENSMUSG00000035064	1406.52	0.454968	1.37075	0.000851316	0.0213034	up
BBS5	Bardet-Biedl syndrome 5	ENSMUSG00000063145	289.74	0.550449	1.46454	0.000860019	0.0214867	up
EDN3	endothelin 3	ENSMUSG00000027524	114.362	-1.01079	-2.01502	0.000871845	0.0217472	down
ALDH6A1	aldehyde dehydrogenase 6 family member A1	ENSMUSG00000021238	1821.61	0.4444	1.36075	0.000873424	0.0217517	up
TRIM36	tripartite motif containing 36	ENSMUSG00000033949	247.884	-0.634777	-1.5527	0.000884548	0.0219585	down
ENPP2	ectonucleotide pyrophosphatase/phosphodiesterase 2	ENSMUSG00000022425	9668.98	-0.440366	-1.35695	0.00088982	0.0220542	down
USP48	ubiquitin specific peptidase 48	ENSMUSG00000043411	3989.82	0.361876	1.2851	0.000899369	0.0222555	up
GPRASP2	G protein-coupled receptor associated sorting protein 2	ENSMUSG00000072966	5680.06	0.275258	1.21021	0.000902758	0.0222854	up
BCLAF1	BCL2 associated transcription factor 1	ENSMUSG00000037608	3572.58	0.273815	1.209	0.000903445	0.0222854	up
ASAP1	ArfGAP with SH3 domain, ankyrin repeat and PH domain 1	ENSMUSG00000022377	4377.12	-0.260964	-1.19828	0.000905044	0.0222896	down
DUSP3	dual specificity phosphatase 3	ENSMUSG00000003518	4643.12	-0.261188	-1.19847	0.000907396	0.0223122	down
CAT	catalase	ENSMUSG00000027187	1328.41	-0.364251	-1.28721	0.000929133	0.0227092	down
ACR	acrosin	ENSMUSG00000022622	51.5899	1.30032	2.46284	0.000930493	0.0227092	up
STEAP3	STEAP3 metalloreductase	ENSMUSG00000026389	168.019	-0.923093	-1.89618	0.000930838	0.0227092	down
MVD	mevalonate diphosphate decarboxylase	ENSMUSG00000006517	730.995	-0.490876	-1.4053	0.000934512	0.0227553	down
SLC20A2	solute carrier family 20 member 2	ENSMUSG00000037656	1933.28	0.372004	1.29415	0.000936661	0.0227553	up
ERICH3	glutamate rich 3	ENSMUSG00000078161	1070.13	-0.342851	-1.26826	0.000937111	0.0227553	down
AMY2B	amylase, alpha 2B (pancreatic)	ENSMUSG00000074264	930.453	0.479816	1.39457	0.000941322	0.0227941	up
SETD7	SET domain containing lysine methyltransferase 7	ENSMUSG00000037111	5715.41	-0.441881	-1.35837	0.000941638	0.0227941	down
SLC15A3	solute carrier family 15 member 3	ENSMUSG00000024737	61.3281	1.17502	2.25797	0.000948	0.0228561	up
ZNF462	zinc finger protein 462	ENSMUSG00000060206	2248.83	0.322086	1.25014	0.000949755	0.0228561	up
CA10	carbonic anhydrase 10	ENSMUSG00000056158	2701.64	-0.286929	-1.22004	0.000950097	0.0228561	down
COX5A	cytochrome c oxidase subunit 5A	ENSMUSG00000000088	3647.51	-0.313223	-1.24248	0.000951444	0.0228561	down
SAT1	spermidine/spermine N1-acetyltransferase 1	ENSMUSG00000025283	1073.36	0.429658	1.34691	0.000951543	0.0228561	up
ZFP28	ZFP28 zinc finger protein	ENSMUSG00000062861	291.319	0.574485	1.48915	0.000961131	0.0230509	up
FAAP100	FA core complex associated protein 100	ENSMUSG00000025384	729.711	-0.405642	-1.32468	0.000964423	0.0230942	down
NDUFS8	NADH:ubiquinone oxidoreductase core subunit S8	ENSMUSG00000059734	2073.36	-0.327178	-1.25456	0.000978435	0.0233233	down
IGHM	immunoglobulin heavy constant mu	ENSMUSG00000076617	326.165	-1.59065	-3.01185	0.000978486	0.0233233	down
PIAS3	protein inhibitor of activated STAT 3	ENSMUSG00000028101	685.347	0.465602	1.38089	0.000986457	0.0234774	up
HOMER1	homer scaffold protein 1	ENSMUSG00000007617	4567.53	-0.417663	-1.33576	0.000988906	0.0234917	down
CCL25	C-C motif chemokine ligand 25	ENSMUSG00000023235	318.858	0.619354	1.53619	0.000990078	0.0234917	up
HTR3A	5-hydroxytryptamine receptor 3A	ENSMUSG00000032269	256.9	0.578349	1.49314	0.000995303	0.0234988	up
EPHB1	EPH receptor B1	ENSMUSG00000032537	1662.28	-0.42365	-1.34132	0.000995496	0.0234988	down
MAP7	microtubule associated protein 7	ENSMUSG00000019996	3094.68	0.275948	1.21079	0.000996418	0.0234988	up
MRPS36	mitochondrial ribosomal protein S36	ENSMUSG00000061474	309.84	-0.52996	-1.44389	0.000998993	0.0235226	down
MALT1	MALT1 paracaspase	ENSMUSG00000032688	283.718	0.580927	1.49581	0.00100185	0.0235226	up
EPC2	enhancer of polycomb homolog 2	ENSMUSG00000069495	1449.47	0.303719	1.23432	0.00100196	0.0235226	up
RBM28	RNA binding motif protein 28	ENSMUSG00000029701	1219.54	-0.482716	-1.39737	0.0010129	0.0237437	down
FBRSL1	fibrosin like 1	ENSMUSG00000043323	2445.81	0.288052	1.22099	0.00101564	0.0237579	up
C3AR1	complement C3a receptor 1	ENSMUSG00000040552	66.8916	1.25146	2.38082	0.00102566	0.0239276	up
ANXA3	annexin A3	ENSMUSG00000029484	400.883	0.592598	1.50796	0.00102689	0.0239276	up
SCAP	SREBF chaperone	ENSMUSG00000032485	4239.45	0.298662	1.23	0.00103436	0.0240654	up
GOLGA7	golgin A7	ENSMUSG00000015341	2345.46	-0.309537	-1.23931	0.00103966	0.0241527	down
RNF170	ring finger protein 170	ENSMUSG00000013878	1238.19	0.374176	1.2961	0.00104597	0.0241962	up
FGFR3	fibroblast growth factor receptor 3	ENSMUSG00000054252	5328.23	0.251859	1.19074	0.0010462	0.0241962	up
TSPAN15	tetraspanin 15	ENSMUSG00000037031	727.5	-0.365932	-1.28871	0.0010485	0.0242135	down
GALNT14	polypeptide N-acetylgalactosaminyltransferase 14	ENSMUSG00000024064	608.682	-0.353628	-1.27777	0.00105405	0.0243057	down
DHRS1	dehydrogenase/reductase 1	ENSMUSG00000002332	1537.59	-0.299183	-1.23045	0.00105728	0.0243166	down
ZFAS1	ZNFX1 antisense RNA 1	ENSMUSG00000074578	521.16	0.506973	1.42107	0.00105765	0.0243166	up
TMCO3	transmembrane and coiled-coil domains 3	ENSMUSG00000038497	1291.04	-0.401898	-1.32124	0.00106904	0.0245062	down
MPLKIP	M-phase specific PLK1 interacting protein	ENSMUSG00000012429	206.503	0.64138	1.55982	0.00106905	0.0245062	up
CHST3	carbohydrate sulfotransferase 3	ENSMUSG00000057337	216.145	-0.542187	-1.45618	0.00107403	0.0245842	down
PACS2	phosphofurin acidic cluster sorting protein 2	ENSMUSG00000021143	6967.72	-0.272948	-1.20827	0.00107884	0.024658	down
CRIM1	cysteine rich transmembrane BMP regulator 1	ENSMUSG00000024074	2928.31	0.317874	1.24649	0.00108359	0.0246861	up
NEFL	neurofilament light	ENSMUSG00000022055	13108.9	-0.269774	-1.20562	0.00108444	0.0246861	down
CARF	calcium responsive transcription factor	ENSMUSG00000026017	586.041	0.515759	1.42975	0.00108853	0.0246861	up
TSG101	tumor susceptibility 101	ENSMUSG00000014402	1699.66	0.338202	1.26418	0.00108931	0.0246861	up
LAMTOR5	late endosomal/lysosomal adaptor, MAPK and MTOR activator 5	ENSMUSG00000087260	638.645	-0.409358	-1.32809	0.0010911	0.0246861	down
ACRBP	acrosin binding protein	ENSMUSG00000072770	191.624	-0.635084	-1.55303	0.00109117	0.0246861	down
KLHL40	kelch like family member 40	ENSMUSG00000074001	246.307	0.727261	1.65549	0.00109364	0.0247061	up
ARHGDIG	Rho GDP dissociation inhibitor gamma	ENSMUSG00000073433	1458.23	-0.344499	-1.26971	0.0010982	0.0247731	down
MED12L	mediator complex subunit 12 like	ENSMUSG00000056476	1860.72	0.333284	1.25988	0.00110439	0.0248768	up
POU6F1	POU class 6 homeobox 1	ENSMUSG00000009739	4884.86	0.306444	1.23666	0.0011088	0.02494	up
HCFC1R1	host cell factor C1 regulator 1	ENSMUSG00000023904	1251.42	-0.335961	-1.26222	0.00111156	0.0249659	down
LIN54	lin-54 DREAM MuvB core complex component	ENSMUSG00000035310	398.38	0.453584	1.36944	0.00111347	0.0249729	up
CCK	cholecystokinin	ENSMUSG00000032532	5526.1	-0.319435	-1.24784	0.00111894	0.0250378	down
TMEM68	transmembrane protein 68	ENSMUSG00000028232	702.998	-0.396171	-1.31601	0.00111958	0.0250378	down
CAPN1	calpain 1	ENSMUSG00000024942	484.576	-0.432334	-1.34941	0.00112173	0.0250498	down
MBOAT1	membrane bound O-acyltransferase domain containing 1	ENSMUSG00000038732	64.3846	-0.965749	-1.95308	0.00112703	0.0250981	down
ABCA5	ATP binding cassette subfamily A member 5	ENSMUSG00000018800	1629.28	0.344877	1.27004	0.00112712	0.0250981	up
MLLT10	MLLT10, histone lysine methyltransferase DOT1L cofactor	ENSMUSG00000026743	1150.95	0.429534	1.3468	0.00113143	0.0251206	up
MED15	mediator complex subunit 15	ENSMUSG00000012114	2848.5	0.34082	1.26648	0.00113244	0.0251206	up
PDIA6	protein disulfide isomerase family A member 6	ENSMUSG00000020571	2583.92	-0.482355	-1.39702	0.00113616	0.0251206	down
DHRS7B	dehydrogenase/reductase 7B	ENSMUSG00000042569	450.18	-0.399443	-1.319	0.00113619	0.0251206	down
ST18	ST18, C2H2C-type zinc finger	ENSMUSG00000033740	352.367	-0.579973	-1.49482	0.00114223	0.0251825	down
AS3MT	arsenite methyltransferase	ENSMUSG00000003559	178.328	-0.833173	-1.7816	0.00115112	0.0253298	down
VMP1	vacuole membrane protein 1	ENSMUSG00000018171	2220.79	-0.340855	-1.26651	0.00115217	0.0253298	down
SFXN2	sideroflexin 2	ENSMUSG00000025036	366.14	0.479287	1.39405	0.00116461	0.0255673	up
CCL27	C-C motif chemokine ligand 27	ENSMUSG00000073888	1601.48	-0.416012	-1.33423	0.00117014	0.0256485	down
ATF5	activating transcription factor 5	ENSMUSG00000038539	480.414	-0.432007	-1.34911	0.00117186	0.0256485	down
ATP5F1D	ATP synthase F1 subunit delta	ENSMUSG00000003072	5718.15	-0.27502	-1.21001	0.00117326	0.0256485	down
ANXA5	annexin A5	ENSMUSG00000027712	1091.02	-0.552066	-1.46618	0.00117592	0.0256706	down
ELOVL6	ELOVL fatty acid elongase 6	ENSMUSG00000041220	2292.97	-0.47007	-1.38518	0.00118645	0.0258617	down
STK32C	serine/threonine kinase 32C	ENSMUSG00000015981	4157.56	-0.280205	-1.21437	0.00119055	0.0258811	down
ZNF280C	zinc finger protein 280C	ENSMUSG00000036916	736.995	0.456594	1.3723	0.00119246	0.0258866	up
TOX3	TOX high mobility group box family member 3	ENSMUSG00000043668	637.563	0.437933	1.35466	0.00120082	0.0260316	up
TBP	TATA-box binding protein	ENSMUSG00000014767	908.422	0.372569	1.29466	0.0012185	0.0263782	up
PHB	prohibitin	ENSMUSG00000038845	2048.94	-0.30878	-1.23866	0.0012276	0.0265384	down
SEH1L	SEH1 like nucleoporin	ENSMUSG00000079614	868.86	0.350783	1.27525	0.0012314	0.0265836	up
CHID1	chitinase domain containing 1	ENSMUSG00000025512	1572.52	-0.359924	-1.28336	0.00123775	0.0266836	down
PDIA3	protein disulfide isomerase family A member 3	ENSMUSG00000027248	4088.82	-0.322258	-1.25029	0.00124577	0.0268072	down
JADE1	jade family PHD finger 1	ENSMUSG00000025764	1576.93	0.386977	1.30765	0.00124693	0.0268072	up
CWC27	CWC27 spliceosome associated protein homolog	ENSMUSG00000021715	400.272	0.576291	1.49101	0.00126359	0.0270022	up
YWHAH	tyrosine 3-monooxygenase/tryptophan 5-monooxygenase activation protein eta	ENSMUSG00000018965	24039	-0.23269	-1.17502	0.00126467	0.0270022	down
EEF1G	eukaryotic translation elongation factor 1 gamma	ENSMUSG00000071644	5138.37	-0.286113	-1.21935	0.00126697	0.0270143	down
NR4A2	nuclear receptor subfamily 4 group A member 2	ENSMUSG00000026826	1110.04	-0.350887	-1.27534	0.00127879	0.027229	down
ADAM19	ADAM metallopeptidase domain 19	ENSMUSG00000011256	1070.71	-0.536303	-1.45025	0.00128618	0.0273489	down
SYN1	synapsin I	ENSMUSG00000037217	18953	-0.219308	-1.16417	0.00128838	0.0273584	down
ACTA2	actin, alpha 2, smooth muscle, aorta	ENSMUSG00000035783	367.433	-0.462383	-1.37782	0.00129658	0.027473	down
MCOLN1	mucolipin 1	ENSMUSG00000004567	2930.93	0.325142	1.25279	0.00129866	0.027473	up
TAZ	tafazzin	ENSMUSG00000009995	1316.69	0.336775	1.26293	0.00129907	0.027473	up
TNIP2	TNFAIP3 interacting protein 2	ENSMUSG00000059866	473.849	0.515688	1.42968	0.00130797	0.0276185	up
INA	internexin neuronal intermediate filament protein alpha	ENSMUSG00000034336	6429.63	-0.275531	-1.21044	0.00132138	0.0278312	down
USHBP1	USH1 protein network component harmonin binding protein 1	ENSMUSG00000034911	190.224	-0.660127	-1.58022	0.00132496	0.0278375	down
PLEKHA5	pleckstrin homology domain containing A5	ENSMUSG00000030231	2785.51	0.377461	1.29905	0.00132526	0.0278375	up
KMT5C	lysine methyltransferase 5C	ENSMUSG00000059851	662.175	-0.427154	-1.34458	0.00133765	0.0280599	down
SAMD14	sterile alpha motif domain containing 14	ENSMUSG00000047181	2022.72	0.32785	1.25514	0.00134277	0.0281047	up
GMFB	glia maturation factor beta	ENSMUSG00000062014	4217.77	-0.300423	-1.23151	0.00134551	0.0281112	down
ENO3	enolase 3	ENSMUSG00000060600	299.223	0.577579	1.49234	0.00136303	0.0283905	up
TSPAN12	tetraspanin 12	ENSMUSG00000029669	351.375	-0.469364	-1.3845	0.00136419	0.0283905	down
KLF13	Kruppel like factor 13	ENSMUSG00000052040	6051.65	0.320848	1.24906	0.00136617	0.0283905	up
SH3BP1	SH3 domain binding protein 1	ENSMUSG00000022436	445.225	-0.410935	-1.32955	0.00138542	0.0285325	down
GOLGA4	golgin A4	ENSMUSG00000038708	3843.86	0.278998	1.21335	0.00138612	0.0285325	up
MKI67	marker of proliferation Ki-67	ENSMUSG00000031004	150.231	-0.921795	-1.89447	0.00138767	0.0285325	down
CDK5RAP3	CDK5 regulatory subunit associated protein 3	ENSMUSG00000018669	938.421	0.36552	1.28835	0.00138994	0.0285415	up
EML1	echinoderm microtubule associated protein like 1	ENSMUSG00000058070	2795.61	-0.331668	-1.25847	0.00140072	0.0287249	down
SRSF11	serine and arginine rich splicing factor 11	ENSMUSG00000055436	5574.12	0.260096	1.19756	0.00141354	0.0289247	up
TSHZ1	teashirt zinc finger homeobox 1	ENSMUSG00000046982	1497.96	0.400949	1.32038	0.00141418	0.0289247	up
SULF1	sulfatase 1	ENSMUSG00000016918	747.384	-0.463892	-1.37926	0.00141657	0.0289355	down
PPARD	peroxisome proliferator activated receptor delta	ENSMUSG00000002250	969.427	-0.314814	-1.24385	0.00142126	0.0289934	down
NT5C3B	5'-nucleotidase, cytosolic IIIB	ENSMUSG00000017176	683.411	-0.418251	-1.33631	0.00142522	0.029036	down
NFX1	nuclear transcription factor, X-box binding 1	ENSMUSG00000028423	3499.47	0.274946	1.20995	0.00143239	0.0290935	up
MMD2	monocyte to macrophage differentiation associated 2	ENSMUSG00000039533	3890.91	-0.295583	-1.22738	0.00143297	0.0290935	down
NUMB	NUMB, endocytic adaptor protein	ENSMUSG00000021224	1396.9	-0.414887	-1.33319	0.00143365	0.0290935	down
KDM3A	lysine demethylase 3A	ENSMUSG00000053470	1515.28	0.38776	1.30836	0.00143929	0.02917	up
HMGB3	high mobility group box 3	ENSMUSG00000015217	1032.42	0.358657	1.28223	0.00146324	0.0296053	up
TLK2	tousled like kinase 2	ENSMUSG00000020694	1512.28	0.324957	1.25263	0.00146457	0.0296053	up
IGSF9B	immunoglobulin superfamily member 9B	ENSMUSG00000034275	4028.72	-0.359418	-1.28291	0.00146773	0.0296236	down
HYOU1	hypoxia up-regulated 1	ENSMUSG00000032115	3668.1	-0.281952	-1.21584	0.00147237	0.0296236	down
CAD	carbamoyl-phosphate synthetase 2, aspartate transcarbamylase, and dihydroorotase	ENSMUSG00000013629	895.289	-0.32704	-1.25444	0.00147301	0.0296236	down
DCST1	DC-STAMP domain containing 1	ENSMUSG00000042672	144.21	0.756377	1.68924	0.00147309	0.0296236	up
MYH14	myosin heavy chain 14	ENSMUSG00000030739	940.723	-0.389598	-1.31003	0.0014784	0.0296366	down
CX3CL1	C-X3-C motif chemokine ligand 1	ENSMUSG00000031778	24465.4	-0.265073	-1.2017	0.00148507	0.0297109	down
HNRNPA1	heterogeneous nuclear ribonucleoprotein A1	ENSMUSG00000046434	5311.95	-0.257092	-1.19507	0.00148905	0.0297524	down
STAC2	SH3 and cysteine rich domain 2	ENSMUSG00000017400	1663.9	-0.340091	-1.26584	0.00149839	0.0298889	down
LIME1	Lck interacting transmembrane adaptor 1	ENSMUSG00000090077	905.039	-0.403396	-1.32262	0.00150585	0.0299552	down
TMF1	TATA element modulatory factor 1	ENSMUSG00000030059	1148.57	0.329537	1.25661	0.0015069	0.0299552	up
LY6E	lymphocyte antigen 6 family member E	ENSMUSG00000022587	4158.7	-0.257967	-1.19579	0.00152109	0.0301986	down
DNAJA4	DnaJ heat shock protein family (Hsp40) member A4	ENSMUSG00000032285	1207.69	-0.352877	-1.2771	0.00153698	0.0304753	down
NAP1L5	nucleosome assembly protein 1 like 5	ENSMUSG00000055430	11082.1	0.295597	1.22739	0.0015395	0.0304865	up
TRAFD1	TRAF-type zinc finger domain containing 1	ENSMUSG00000042726	2497.32	0.291096	1.22357	0.00154438	0.0305441	up
ARID4B	AT-rich interaction domain 4B	ENSMUSG00000039219	1764.16	0.298904	1.23021	0.0015486	0.0305887	up
CRYBG3	crystallin beta-gamma domain containing 3	ENSMUSG00000022723	420.214	-0.589767	-1.505	0.00155075	0.0305924	down
MKKS	McKusick-Kaufman syndrome	ENSMUSG00000027274	412.519	-0.61609	-1.53272	0.00155553	0.0306478	down
COL26A1	collagen type XXVI alpha 1 chain	ENSMUSG00000004415	256.919	-0.500742	-1.41494	0.00155793	0.0306563	down
EFHD2	EF-hand domain family member D2	ENSMUSG00000040659	5655.69	-0.242625	-1.18314	0.00157145	0.0308834	down
PDLIM1	PDZ and LIM domain 1	ENSMUSG00000055044	183.874	-0.725797	-1.65381	0.0015801	0.0310142	down
PPP1R3F	protein phosphatase 1 regulatory subunit 3F	ENSMUSG00000039556	910.674	0.427662	1.34505	0.00158951	0.0311595	up
PABPN1	poly(A) binding protein nuclear 1	ENSMUSG00000022194	4152.82	0.286561	1.21973	0.00159569	0.0312415	up
GLDC	glycine decarboxylase	ENSMUSG00000024827	636.912	-0.416839	-1.335	0.00160374	0.0313596	down
MKRN3	makorin ring finger protein 3	ENSMUSG00000070527	99.1294	0.788324	1.72707	0.00161383	0.0315173	up
ITIH2	inter-alpha-trypsin inhibitor heavy chain 2	ENSMUSG00000037254	187.923	0.55829	1.47252	0.00161636	0.0315272	up
LDLR	low density lipoprotein receptor	ENSMUSG00000032193	1173.22	-0.3563	-1.28014	0.00162651	0.0316062	down
PLD1	phospholipase D1	ENSMUSG00000027695	435.023	-0.42221	-1.33998	0.00163819	0.031754	down
LRRC55	leucine rich repeat containing 55	ENSMUSG00000075224	948.181	-0.493916	-1.40826	0.0016479	0.0318628	down
ADAMTS18	ADAM metallopeptidase with thrombospondin type 1 motif 18	ENSMUSG00000053399	126.723	0.675294	1.59692	0.00166464	0.0320812	up
TRAPPC13	trafficking protein particle complex 13	ENSMUSG00000021711	1291.22	-0.321196	-1.24937	0.0016652	0.0320812	down
REEP5	receptor accessory protein 5	ENSMUSG00000005873	9254.28	-0.297088	-1.22866	0.00166938	0.0320812	down
VTI1B	vesicle transport through interaction with t-SNAREs 1B	ENSMUSG00000021124	2458.59	-0.30893	-1.23879	0.00167156	0.0320812	down
SUN1	Sad1 and UNC84 domain containing 1	ENSMUSG00000036817	4059.4	0.289619	1.22232	0.00168555	0.0323099	up
FAM43A	family with sequence similarity 43 member A	ENSMUSG00000046546	436.229	-0.393179	-1.31328	0.00169853	0.0325186	down
EFCC1	EF-hand and coiled-coil domain containing 1	ENSMUSG00000068263	255.84	0.620522	1.53743	0.00172436	0.0329725	up
THAP3	THAP domain containing 3	ENSMUSG00000039759	299.929	0.58613	1.50121	0.00172959	0.033032	up
TAF1D	TATA-box binding protein associated factor, RNA polymerase I subunit D	ENSMUSG00000031939	607.921	0.475391	1.39029	0.00173668	0.033105	up
SAFB	scaffold attachment factor B	ENSMUSG00000071054	5400.29	0.284492	1.21798	0.00173767	0.033105	up
CDK5R2	cyclin dependent kinase 5 regulatory subunit 2	ENSMUSG00000090071	10029.9	-0.239202	-1.18034	0.00174121	0.033132	down
SIRT6	sirtuin 6	ENSMUSG00000034748	607.096	0.350677	1.27516	0.00174744	0.03321	up
NKX2-2	NK2 homeobox 2	ENSMUSG00000027434	189.717	-0.556367	-1.47056	0.00175106	0.0332381	down
FBXO38	F-box protein 38	ENSMUSG00000042211	1740	0.325509	1.25311	0.00175759	0.0333214	up
ETS2	ETS proto-oncogene 2, transcription factor	ENSMUSG00000022895	2520.09	0.269551	1.20543	0.00176334	0.0333898	up
INSC	INSC, spindle orientation adaptor protein	ENSMUSG00000048782	154.795	-0.667277	-1.58807	0.00177253	0.0335231	down
EIF2AK4	eukaryotic translation initiation factor 2 alpha kinase 4	ENSMUSG00000005102	1188.81	0.324024	1.25182	0.0017799	0.0335809	up
TUFM	Tu translation elongation factor, mitochondrial	ENSMUSG00000073838	1875.72	-0.307876	-1.23788	0.00180607	0.0340333	down
TMEM165	transmembrane protein 165	ENSMUSG00000029234	813.108	0.329174	1.25629	0.00181356	0.0341175	up
TUBA1B	tubulin alpha 1b	ENSMUSG00000023004	23974.3	-0.357422	-1.28113	0.00181535	0.0341175	down
COA6	cytochrome c oxidase assembly factor 6	ENSMUSG00000051671	280.857	-0.535446	-1.44939	0.00181916	0.0341175	down
SLC36A4	solute carrier family 36 member 4	ENSMUSG00000043885	2604.39	0.344807	1.26998	0.00182162	0.0341197	up
EMC10	ER membrane protein complex subunit 10	ENSMUSG00000008140	4332.43	-0.275173	-1.21014	0.00182566	0.0341543	down
SGMS2	sphingomyelin synthase 2	ENSMUSG00000050931	125.482	0.683481	1.60601	0.00184265	0.034385	up
TUBA1A	tubulin alpha 1a	ENSMUSG00000072235	53783.5	-0.338895	-1.26479	0.00184462	0.034385	down
DICER1	dicer 1, ribonuclease III	ENSMUSG00000041415	2625.42	0.374656	1.29653	0.00185917	0.0346149	up
TMEM50B	transmembrane protein 50B	ENSMUSG00000022964	2567.2	-0.338261	-1.26423	0.00186494	0.0346807	down
DYRK1A	dual specificity tyrosine phosphorylation regulated kinase 1A	ENSMUSG00000022897	2562.12	0.318501	1.24703	0.00188419	0.0349552	up
RPS6KB1	ribosomal protein S6 kinase B1	ENSMUSG00000020516	1403.77	0.305909	1.2362	0.00189811	0.0351389	up
CNMD	chondromodulin	ENSMUSG00000022025	40.5129	-1.3344	-2.52171	0.00189861	0.0351389	down
DAD1	defender against cell death 1	ENSMUSG00000022174	1382.71	-0.335283	-1.26162	0.00190636	0.0352405	down
ARIH2	ariadne RBR E3 ubiquitin protein ligase 2	ENSMUSG00000064145	1664.11	0.313179	1.24244	0.00191112	0.0352865	up
NOTUM	notum, palmitoleoyl-protein carboxylesterase	ENSMUSG00000042988	139.953	-0.724127	-1.6519	0.00191733	0.0353481	down
RPRD2	regulation of nuclear pre-mRNA domain containing 2	ENSMUSG00000028106	1718.28	0.402629	1.32191	0.00191899	0.0353481	up
MIEN1	migration and invasion enhancer 1	ENSMUSG00000002580	735.933	-0.419651	-1.3376	0.00192596	0.0354345	down
PLCE1	phospholipase C epsilon 1	ENSMUSG00000024998	750.49	0.473415	1.38839	0.00193154	0.0354952	up
CACNA1H	calcium voltage-gated channel subunit alpha1 H	ENSMUSG00000024112	3975.46	0.223883	1.16787	0.0019391	0.0355921	up
CXXC5	CXXC finger protein 5	ENSMUSG00000046668	1747.86	-0.305103	-1.23551	0.00194571	0.0356714	down
ARHGAP21	Rho GTPase activating protein 21	ENSMUSG00000036591	7281.86	0.285922	1.21919	0.00195058	0.0357185	up
CHST2	carbohydrate sulfotransferase 2	ENSMUSG00000033350	4442.6	-0.252029	-1.19088	0.00195358	0.0357315	down
ATRNL1	attractin like 1	ENSMUSG00000054843	3875.94	-0.323661	-1.2515	0.00196709	0.0359363	down
AGPAT1	1-acylglycerol-3-phosphate O-acyltransferase 1	ENSMUSG00000034254	3955.72	-0.31449	-1.24357	0.00197298	0.0360016	down
SETD5	SET domain containing 5	ENSMUSG00000034269	4665.4	0.286361	1.21956	0.00198272	0.036137	up
TARBP2	TARBP2, RISC loading complex RNA binding subunit	ENSMUSG00000023051	722.399	0.361865	1.28509	0.00200302	0.0363996	up
PLD3	phospholipase D family member 3	ENSMUSG00000003363	21132.5	-0.236931	-1.17848	0.00200418	0.0363996	down
TF	transferrin	ENSMUSG00000032554	6166.69	-0.887376	-1.84981	0.00200648	0.0363996	down
ORAI2	ORAI calcium release-activated calcium modulator 2	ENSMUSG00000039747	3857.09	0.26834	1.20442	0.00201456	0.0365037	up
PRR5L	proline rich 5 like	ENSMUSG00000032841	344.124	-0.480351	-1.39508	0.00201715	0.0365081	down
MRPL24	mitochondrial ribosomal protein L24	ENSMUSG00000019710	728.985	-0.420307	-1.33821	0.00202278	0.0365531	down
TMEM64	transmembrane protein 64	ENSMUSG00000043252	1339.71	-0.371427	-1.29363	0.00202434	0.0365531	down
ZNF512B	zinc finger protein 512B	ENSMUSG00000000823	3953.71	0.32046	1.24873	0.00203225	0.0366535	up
SLC7A6	solute carrier family 7 member 6	ENSMUSG00000031904	1073.39	0.311213	1.24075	0.00203894	0.0367296	up
PCSK1	proprotein convertase subtilisin/kexin type 1	ENSMUSG00000021587	1372.92	-0.332338	-1.25905	0.00204119	0.0367296	down
CCDC124	coiled-coil domain containing 124	ENSMUSG00000007721	1450.03	-0.312441	-1.24181	0.00204682	0.0367884	down
SYNGR3	synaptogyrin 3	ENSMUSG00000007021	4745.72	-0.270483	-1.20621	0.00207514	0.037136	down
SLC25A16	solute carrier family 25 member 16	ENSMUSG00000071253	1379.77	0.31351	1.24273	0.00207824	0.037136	up
SLC46A1	solute carrier family 46 member 1	ENSMUSG00000020829	416.226	-0.456255	-1.37198	0.00208034	0.037136	down
CNTNAP1	contactin associated protein 1	ENSMUSG00000017167	9915.88	-0.233192	-1.17543	0.00208047	0.037136	down
HNRNPR	heterogeneous nuclear ribonucleoprotein R	ENSMUSG00000066037	2597.36	0.268123	1.20424	0.00209279	0.0373131	up
PRPF39	pre-mRNA processing factor 39	ENSMUSG00000035597	1415.38	0.313427	1.24266	0.00212174	0.037786	up
PRKCQ	protein kinase C theta	ENSMUSG00000026778	556.486	-0.390446	-1.3108	0.00213219	0.0379286	down
SFXN5	sideroflexin 5	ENSMUSG00000033720	4554.49	-0.323591	-1.25144	0.00214947	0.0380826	down
DNAJC24	DnaJ heat shock protein family (Hsp40) member C24	ENSMUSG00000027166	166.465	-0.597246	-1.51283	0.00215063	0.0380826	down
MYH7	myosin heavy chain 7	ENSMUSG00000053093	454.264	-0.590986	-1.50628	0.00216742	0.0383362	down
PDZD2	PDZ domain containing 2	ENSMUSG00000022197	3626.52	0.450487	1.3665	0.00217908	0.038455	up
RAB3GAP2	RAB3 GTPase activating non-catalytic protein subunit 2	ENSMUSG00000039318	3382.89	0.248507	1.18798	0.00218154	0.038455	up
TPT1	tumor protein, translationally-controlled 1	ENSMUSG00000060126	10332.6	-0.248212	-1.18773	0.00218972	0.0384903	down
PCM1	pericentriolar material 1	ENSMUSG00000031592	3189.36	0.330619	1.25755	0.00219096	0.0384903	up
WASHC1	WASH complex subunit 1	ENSMUSG00000024101	926.839	0.371866	1.29403	0.00219097	0.0384903	up
SEC16A	SEC16 homolog A, endoplasmic reticulum export factor	ENSMUSG00000026924	2859.51	0.243993	1.18427	0.00223867	0.0392398	up
RPH3A	rabphilin 3A	ENSMUSG00000029608	13411.8	-0.246729	-1.18651	0.00224155	0.0392461	down
MRNIP	MRN complex interacting protein	ENSMUSG00000020381	248.839	0.601563	1.51736	0.00225318	0.0394053	up
OASL2P	2'-5' oligoadenylate synthetase like 2, pseudogene	ENSMUSG00000029561	127.267	0.965722	1.95304	0.00227136	0.0396661	up
PVALB	parvalbumin	ENSMUSG00000005716	588.736	-0.401902	-1.32125	0.00227663	0.0396661	down
ST6GALNAC4	ST6 N-acetylgalactosaminide alpha-2,6-sialyltransferase 4	ENSMUSG00000079442	1002.11	-0.363084	-1.28617	0.00227785	0.0396661	down
ADGRL2	adhesion G protein-coupled receptor L2	ENSMUSG00000028184	3919.23	0.245137	1.18521	0.00228147	0.0396771	up
COX19	cytochrome c oxidase assembly factor COX19	ENSMUSG00000045438	859.407	0.399298	1.31887	0.00229006	0.0397094	up
BCAP31	B cell receptor associated protein 31	ENSMUSG00000002015	971.994	-0.326427	-1.2539	0.00229025	0.0397094	down
ZNF436	zinc finger protein 436	ENSMUSG00000051351	2899.36	0.92588	1.89984	0.00229097	0.0397094	up
JAM2	junctional adhesion molecule 2	ENSMUSG00000053062	1299.62	-0.341962	-1.26748	0.00229763	0.0397482	down
PLIN3	perilipin 3	ENSMUSG00000024197	299.576	-0.578615	-1.49341	0.00229832	0.0397482	down
SLC44A2	solute carrier family 44 member 2	ENSMUSG00000057193	1518.66	0.334348	1.26081	0.00230406	0.0398033	up
ZNF777	zinc finger protein 777	ENSMUSG00000071477	1194.95	0.403671	1.32287	0.00230965	0.0398556	up
DIS3	DIS3 homolog, exosome endoribonuclease and 3'-5' exoribonuclease	ENSMUSG00000033166	499.884	0.563814	1.47817	0.00232186	0.0399889	up
CTDSPL	CTD small phosphatase like	ENSMUSG00000047409	1236.19	0.302257	1.23307	0.00232252	0.0399889	up
GARNL3	GTPase activating Rap/RanGAP domain like 3	ENSMUSG00000038860	3136.59	0.306629	1.23681	0.00234168	0.0402299	up
TBC1D15	TBC1 domain family member 15	ENSMUSG00000020130	842.058	0.346336	1.27133	0.00234723	0.0402808	up
UGT8	UDP glycosyltransferase 8	ENSMUSG00000032854	3612.85	-0.923899	-1.89724	0.00235322	0.0403391	down
CORO7-PAM16	CORO7-PAM16 readthrough	ENSMUSG00000039637	3041.33	0.235434	1.17726	0.00235585	0.0403396	up
OTUB2	OTU deubiquitinase, ubiquitin aldehyde binding 2	ENSMUSG00000021203	926.742	-0.375963	-1.29771	0.0023687	0.0405153	down
GPR37	G protein-coupled receptor 37	ENSMUSG00000039904	1678.59	-0.335132	-1.26149	0.00237412	0.0405208	down
NUDT16L1	nudix hydrolase 16 like 1	ENSMUSG00000022516	1260.02	-0.284876	-1.21831	0.00237423	0.0405208	down
FNDC5	fibronectin type III domain containing 5	ENSMUSG00000001334	2236.07	-0.291104	-1.22358	0.00238539	0.0405681	down
MRPL36	mitochondrial ribosomal protein L36	ENSMUSG00000021607	444.014	-0.406831	-1.32577	0.00238564	0.0405681	down
PIP5K1A	phosphatidylinositol-4-phosphate 5-kinase type 1 alpha	ENSMUSG00000028126	1883.06	0.300675	1.23172	0.00238751	0.0405681	up
EDC4	enhancer of mRNA decapping 4	ENSMUSG00000036270	3259.97	0.320817	1.24904	0.00239004	0.0405681	up
ENO1	enolase 1	ENSMUSG00000063524	21894	-0.247364	-1.18704	0.00239787	0.0406227	down
UROS	uroporphyrinogen III synthase	ENSMUSG00000030979	504.328	-0.427866	-1.34524	0.00240009	0.0406227	down
TMEM33	transmembrane protein 33	ENSMUSG00000037720	2324.24	-0.34169	-1.26724	0.00240137	0.0406227	down
COBL	cordon-bleu WH2 repeat protein	ENSMUSG00000020173	2769.18	-0.363865	-1.28687	0.0024037	0.0406227	down
PEPD	peptidase D	ENSMUSG00000063931	904.683	-0.315381	-1.24434	0.00242005	0.0408548	down
RNF207	ring finger protein 207	ENSMUSG00000058498	239.981	0.564472	1.47885	0.00242894	0.0409604	up
IL17RA	interleukin 17 receptor A	ENSMUSG00000002897	584.028	-0.429556	-1.34682	0.00243165	0.0409618	down
RGS16	regulator of G protein signaling 16	ENSMUSG00000026475	551.126	-0.512711	-1.42673	0.00245916	0.0413516	down
TMBIM1	transmembrane BAX inhibitor motif containing 1	ENSMUSG00000006301	1277.25	-0.36244	-1.2856	0.00246274	0.0413516	down
DNAJB2	DnaJ heat shock protein family (Hsp40) member B2	ENSMUSG00000026203	2296.4	-0.315608	-1.24454	0.00246425	0.0413516	down
EMCN	endomucin	ENSMUSG00000054690	117.7	-0.733003	-1.6621	0.00246542	0.0413516	down
NUP188	nucleoporin 188	ENSMUSG00000052533	1059.44	0.297014	1.2286	0.00247369	0.0414457	up
RANGAP1	Ran GTPase activating protein 1	ENSMUSG00000022391	7168.92	-0.26954	-1.20542	0.0024832	0.0415541	down
UFM1	ubiquitin fold modifier 1	ENSMUSG00000027746	1307.23	-0.312014	-1.24144	0.00249261	0.0415541	down
THPO	thrombopoietin	ENSMUSG00000022847	213.135	0.555469	1.46965	0.00249262	0.0415541	up
COX6B1	cytochrome c oxidase subunit 6B1	ENSMUSG00000036751	3708.14	-0.259273	-1.19688	0.00249351	0.0415541	down
THRSP	thyroid hormone responsive	ENSMUSG00000035686	354.116	-0.417495	-1.33561	0.00250171	0.041611	down
ROBO3	roundabout guidance receptor 3	ENSMUSG00000032128	960.781	-0.964639	-1.95158	0.0025142	0.0417469	down
ZNF316	zinc finger protein 316	ENSMUSG00000046658	1146.06	0.330716	1.25764	0.00251581	0.0417469	up
KIAA2012	KIAA2012	ENSMUSG00000047361	140.902	0.746987	1.67828	0.0025201	0.0417735	up
HOPX	HOP homeobox	ENSMUSG00000059325	626.175	-0.430727	-1.34791	0.00254503	0.0420864	down
SLC6A9	solute carrier family 6 member 9	ENSMUSG00000028542	1996.15	-0.293457	-1.22557	0.00254709	0.0420864	down
PGK1	phosphoglycerate kinase 1	ENSMUSG00000062070	11642.5	-0.251622	-1.19055	0.00255577	0.0421852	down
ARHGAP6	Rho GTPase activating protein 6	ENSMUSG00000031355	425.999	0.428846	1.34616	0.0025602	0.042204	up
RFLNB	refilin B	ENSMUSG00000020846	517.459	-0.351451	-1.27584	0.00256301	0.042204	down
PHF14	PHD finger protein 14	ENSMUSG00000029629	2017.82	0.315173	1.24416	0.00257814	0.0423299	up
DCST2	DC-STAMP domain containing 2	ENSMUSG00000109293	52.1063	1.48548	2.8001	0.002581	0.0423322	up
HMGCS2	3-hydroxy-3-methylglutaryl-CoA synthase 2	ENSMUSG00000027875	333.373	0.463276	1.37867	0.00258716	0.0423886	up
NPNT	nephronectin	ENSMUSG00000040998	1281.79	-0.289394	-1.22213	0.00260554	0.0426449	down
CAP2	cyclase associated actin cytoskeleton regulatory protein 2	ENSMUSG00000021373	5297.4	-0.259892	-1.19739	0.00262422	0.0428559	down
ATP5MF	ATP synthase membrane subunit f	ENSMUSG00000038690	2012.7	-0.330378	-1.25734	0.00262945	0.0428559	down
FGGY	FGGY carbohydrate kinase domain containing	ENSMUSG00000028573	227.121	-0.512687	-1.4267	0.00263342	0.0428757	down
XPO6	exportin 6	ENSMUSG00000000131	4286.64	0.292352	1.22463	0.00264665	0.0430461	up
ARHGAP17	Rho GTPase activating protein 17	ENSMUSG00000030766	659.487	0.31516	1.24415	0.00264988	0.0430536	up
SPR	sepiapterin reductase	ENSMUSG00000033735	574.262	-0.38049	-1.30178	0.00267312	0.043386	down
VRK1	VRK serine/threonine kinase 1	ENSMUSG00000021115	465.156	0.438826	1.3555	0.00268828	0.0435866	up
DTD2	D-tyrosyl-tRNA deacylase 2 (putative)	ENSMUSG00000020956	258.684	0.55579	1.46997	0.0026958	0.043663	up
TPPP3	tubulin polymerization promoting protein family member 3	ENSMUSG00000014846	1018.69	-0.412639	-1.33112	0.00271058	0.0438567	down
XRN1	5'-3' exoribonuclease 1	ENSMUSG00000032410	1429.71	0.426092	1.34359	0.00272209	0.0439973	up
ZRANB1	zinc finger RANBP2-type containing 1	ENSMUSG00000030967	1817.86	0.321071	1.24926	0.00274058	0.0442501	up
ATP6V0A2	ATPase H+ transporting V0 subunit a2	ENSMUSG00000038023	2595.53	-0.274714	-1.20975	0.0027457	0.0442868	down
CPEB3	cytoplasmic polyadenylation element binding protein 3	ENSMUSG00000039652	2696.4	0.320386	1.24866	0.00276657	0.0444725	up
SLC26A8	solute carrier family 26 member 8	ENSMUSG00000036196	195.828	0.620399	1.5373	0.00276871	0.0444725	up
EPHX2	epoxide hydrolase 2	ENSMUSG00000022040	278.261	-0.596556	-1.5121	0.00276966	0.0444725	down
ANKHD1-EIF4EBP3	ANKHD1-EIF4EBP3 readthrough	ENSMUSG00000024483	2584.32	0.339628	1.26543	0.00277149	0.0444725	up
DCTN3	dynactin subunit 3	ENSMUSG00000028447	1823.18	-0.272208	-1.20765	0.00278862	0.0447013	down
DNAH14	dynein axonemal heavy chain 14	ENSMUSG00000047369	98.0086	0.987413	1.98263	0.00281418	0.044888	up
EPHA10	EPH receptor A10	ENSMUSG00000028876	2135.71	0.262346	1.19943	0.00281586	0.044888	up
MYH9	myosin heavy chain 9	ENSMUSG00000022443	3486.85	-0.285219	-1.2186	0.00281739	0.044888	down
SUSD5	sushi domain containing 5	ENSMUSG00000086596	253.42	-0.551003	-1.4651	0.00281783	0.044888	down
CDC42EP2	CDC42 effector protein 2	ENSMUSG00000045664	477.689	-0.418926	-1.33693	0.00282019	0.044888	down
KMT2E	lysine methyltransferase 2E	ENSMUSG00000029004	4342.49	0.288222	1.22113	0.00282046	0.044888	up
TEAD3	TEA domain transcription factor 3	ENSMUSG00000002249	133.718	0.721087	1.64842	0.0028255	0.0449222	up
MYO6	myosin VI	ENSMUSG00000033577	3341.11	-0.26884	-1.20484	0.00284042	0.0451133	down
CEP164	centrosomal protein 164	ENSMUSG00000043987	834.036	0.336859	1.263	0.00286229	0.0454045	up
ANGPTL2	angiopoietin like 2	ENSMUSG00000004105	106.475	-0.9346	-1.91136	0.00286458	0.0454045	down
LUC7L3	LUC7 like 3 pre-mRNA splicing factor	ENSMUSG00000020863	4518.62	0.223861	1.16785	0.00286772	0.045408	up
SULT1A1	sulfotransferase family 1A member 1	ENSMUSG00000030711	391.37	0.597951	1.51356	0.00289744	0.0457984	up
ARRDC1	arrestin domain containing 1	ENSMUSG00000026972	319.18	0.487927	1.40243	0.00289826	0.0457984	up
SYNJ2BP	synaptojanin 2 binding protein	ENSMUSG00000090935	832.578	-0.423748	-1.34141	0.00290553	0.0458181	down
CYB5R4	cytochrome b5 reductase 4	ENSMUSG00000032872	840.152	-0.438212	-1.35492	0.00290834	0.0458181	down
ZMAT3	zinc finger matrin-type 3	ENSMUSG00000027663	4434.25	-0.246512	-1.18634	0.00292873	0.0460201	down
S1PR1	sphingosine-1-phosphate receptor 1	ENSMUSG00000045092	2709.77	-0.369013	-1.29147	0.00293121	0.0460201	down
FPGS	folylpolyglutamate synthase	ENSMUSG00000009566	258.013	0.593218	1.50861	0.00293488	0.0460201	up
SHKBP1	SH3KBP1 binding protein 1	ENSMUSG00000089832	523.964	-0.411088	-1.32969	0.00293706	0.0460201	down
GPKOW	G-patch domain and KOW motifs	ENSMUSG00000031148	1149.63	0.294159	1.22617	0.00293752	0.0460201	up
C15orf61	chromosome 15 open reading frame 61	ENSMUSG00000032403	270.72	0.584944	1.49998	0.0029389	0.0460201	up
CYCS	cytochrome c, somatic	ENSMUSG00000063694	1359.6	-0.288463	-1.22134	0.00294202	0.0460226	down
MAU2	MAU2 sister chromatid cohesion factor	ENSMUSG00000031858	4824.59	0.250386	1.18953	0.00294918	0.0460883	up
TREML2	triggering receptor expressed on myeloid cells like 2	ENSMUSG00000071068	26.9208	1.38774	2.61669	0.00295992	0.0461943	up
SLC45A3	solute carrier family 45 member 3	ENSMUSG00000026435	114.421	-0.653794	-1.5733	0.0029619	0.0461943	down
MMP14	matrix metallopeptidase 14	ENSMUSG00000000957	537.004	0.503773	1.41792	0.00297826	0.0463567	up
NDUFA1	NADH:ubiquinone oxidoreductase subunit A1	ENSMUSG00000016427	985.462	-0.342589	-1.26803	0.00299469	0.0465587	down
KCNK13	potassium two pore domain channel subfamily K member 13	ENSMUSG00000045404	168.265	-0.650173	-1.56936	0.00299722	0.0465587	down
BRD8	bromodomain containing 8	ENSMUSG00000003778	1866.39	0.275462	1.21038	0.00301629	0.0467912	up
PPID	peptidylprolyl isomerase D	ENSMUSG00000027804	1368.15	-0.389227	-1.30969	0.00301875	0.0467912	down
UBE2G2	ubiquitin conjugating enzyme E2 G2	ENSMUSG00000009293	1248.24	0.280949	1.21499	0.00302121	0.0467912	up
PAQR7	progestin and adipoQ receptor family member 7	ENSMUSG00000037348	1752.04	-0.401621	-1.32099	0.00302895	0.0468551	down
WDR6	WD repeat domain 6	ENSMUSG00000066357	9949.25	0.261692	1.19888	0.00303136	0.0468551	up
CHFR	checkpoint with forkhead and ring finger domains	ENSMUSG00000014668	1685.33	0.342597	1.26804	0.00304021	0.0468951	up
MAMLD1	mastermind like domain containing 1	ENSMUSG00000059401	1464.57	0.253061	1.19173	0.00304283	0.0468951	up
FKTN	fukutin	ENSMUSG00000028414	1650.59	-0.3015	-1.23242	0.00304298	0.0468951	down
MMD	monocyte to macrophage differentiation associated	ENSMUSG00000003948	4221.23	-0.254157	-1.19264	0.00305137	0.0469779	down
FKBP4	FK506 binding protein 4	ENSMUSG00000030357	3206.6	-0.283937	-1.21751	0.00306726	0.0471195	down
ADCY2	adenylate cyclase 2	ENSMUSG00000021536	4217.57	-0.252996	-1.19168	0.00306966	0.0471195	down
ATP13A4	ATPase 13A4	ENSMUSG00000038094	513.384	0.579273	1.4941	0.00308772	0.0473394	up
GRB10	growth factor receptor bound protein 10	ENSMUSG00000020176	2058.83	0.254099	1.19259	0.00309223	0.0473394	up
UGT1A6	UDP glucuronosyltransferase family 1 member A6	ENSMUSG00000054545	122.395	2.1427	4.41587	0.00309311	0.0473394	up
GJA1	gap junction protein alpha 1	ENSMUSG00000050953	5168.72	-0.299698	-1.23089	0.00309807	0.0473688	down
RASGEF1A	RasGEF domain family member 1A	ENSMUSG00000030134	7397.04	0.243285	1.18368	0.00313032	0.0478149	up
DNAJC15	DnaJ heat shock protein family (Hsp40) member C15	ENSMUSG00000022013	1237.73	-0.428097	-1.34546	0.00315758	0.0480917	down
TMEM254	transmembrane protein 254	ENSMUSG00000072680	301.245	0.725459	1.65343	0.00315771	0.0480917	up
SLC22A8	solute carrier family 22 member 8	ENSMUSG00000063796	613.454	-0.513006	-1.42702	0.00317727	0.0483424	down
SCN3A	sodium voltage-gated channel alpha subunit 3	ENSMUSG00000057182	2323.23	0.376764	1.29843	0.00319642	0.0485583	up
ATP6V0B	ATPase H+ transporting V0 subunit b	ENSMUSG00000033379	4818.3	-0.257192	-1.19515	0.0031977	0.0485583	down
ABCB9	ATP binding cassette subfamily B member 9	ENSMUSG00000029408	1784.49	-0.255069	-1.19339	0.00320888	0.0486805	down
SAT2	spermidine/spermine N1-acetyltransferase family member 2	ENSMUSG00000069835	186.042	0.601491	1.51728	0.00322526	0.0488437	up
RRP12	ribosomal RNA processing 12 homolog	ENSMUSG00000035049	1367.06	-0.293275	-1.22542	0.00322591	0.0488437	down
DCBLD1	discoidin, CUB and LCCL domain containing 1	ENSMUSG00000019891	388.933	0.38484	1.30571	0.00324417	0.0490445	up
PNPT1	polyribonucleotide nucleotidyltransferase 1	ENSMUSG00000020464	574.659	0.357378	1.2811	0.00324548	0.0490445	up
ADRB1	adrenoceptor beta 1	ENSMUSG00000035283	814.427	-0.358802	-1.28236	0.00326521	0.0491363	down
CENPJ	centromere protein J	ENSMUSG00000064128	87.7113	-0.942719	-1.92215	0.00326529	0.0491363	down
DHRS11	dehydrogenase/reductase 11	ENSMUSG00000034449	121.714	0.61037	1.52665	0.00326554	0.0491363	up
APBB3	amyloid beta precursor protein binding family B member 3	ENSMUSG00000117679	1246.33	0.307986	1.23798	0.00326734	0.0491363	up
REPS1	RALBP1 associated Eps domain containing 1	ENSMUSG00000019854	1228.7	0.283735	1.21734	0.00329833	0.0495545	up
CACNA1B	calcium voltage-gated channel subunit alpha1 B	ENSMUSG00000004113	6954.86	0.2806	1.2147	0.00330524	0.0495552	up
GOLGA7B	golgin A7 family member B	ENSMUSG00000042532	3272.55	-0.229855	-1.17272	0.00330629	0.0495552	down
ACE	angiotensin I converting enzyme	ENSMUSG00000020681	978.425	0.287328	1.22038	0.00331111	0.0495552	up
ZRANB2	zinc finger RANBP2-type containing 2	ENSMUSG00000028180	4040.99	0.252729	1.19146	0.00332323	0.0495941	up
CCNB2	cyclin B2	ENSMUSG00000032218	34.3798	-1.19159	-2.28404	0.00332327	0.0495941	down
CCBE1	collagen and calcium binding EGF domains 1	ENSMUSG00000046318	241.974	0.571279	1.48584	0.00333463	0.0496738	up
RPS6KA5	ribosomal protein S6 kinase A5	ENSMUSG00000021180	941.786	0.378888	1.30034	0.00334004	0.0496738	up
TEN1	TEN1, CST complex subunit	ENSMUSG00000020778	403.262	-0.397083	-1.31684	0.00334099	0.0496738	down
GSN	gelsolin	ENSMUSG00000026879	5864.37	-0.768263	-1.70322	0.00334137	0.0496738	down
SH3BGRL3	SH3 domain binding glutamate rich protein like 3	ENSMUSG00000028843	1978.27	-0.287631	-1.22063	0.00336358	0.0499086	down
STAG1	stromal antigen 1	ENSMUSG00000037286	1219.52	0.290438	1.22301	0.00337075	0.0499674	up
RBM34	RNA binding motif protein 34	ENSMUSG00000033931	476.748	0.350812	1.27528	0.00337418	0.0499706	up

## Sheet: Overlapping genes
Supplementary Table 2. Lists of up- and downregulated DEGs in Veh-K/W, Mem-K/W, KO-M/V, WT-M/V transcripts.
Gene information			DESeq2 results
HGNC symbol	Full name	Ensembl ID (mouse)	baseMean	log2FC	FC	p-value	adjusted p-value	direction
SHANK2	SH3 and multiple ankyrin repeat domains 2	ENSMUSG00000037541	5538.84	-1.44127	-2.7156	4.17028e-54	6.49105e-50	down
CCND1	cyclin D1	ENSMUSG00000070348	1046.99	-0.912595	-1.88243	1.01608e-17	5.27179e-14	down
WNT10B	Wnt family member 10B	ENSMUSG00000022996	105.864	1.81795	3.52581	1.02704e-11	1.99824e-08	up
MYL4	myosin light chain 4	ENSMUSG00000061086	378.686	-1.09546	-2.13681	5.63295e-11	7.32865e-08	down
CMTM5	CKLF like MARVEL transmembrane domain containing 5	ENSMUSG00000040759	1062.2	-0.733622	-1.66281	1.96855e-09	1.91503e-06	down
PLA2G4E	phospholipase A2 group IVE	ENSMUSG00000050211	499.862	1.06442	2.09134	2.58384e-09	2.36573e-06	up
PHKA2	phosphorylase kinase regulatory subunit alpha 2	ENSMUSG00000031295	1683.18	0.789105	1.728	1.07345e-08	8.35414e-06	up
HSPG2	heparan sulfate proteoglycan 2	ENSMUSG00000028763	1061.81	-0.837214	-1.7866	1.53957e-08	1.02106e-05	down
INF2	inverted formin, FH2 and WH2 domain containing	ENSMUSG00000037679	4636.87	-0.464807	-1.38013	1.5396e-08	1.02106e-05	down
HRK	harakiri, BCL2 interacting protein	ENSMUSG00000046607	2278.75	0.498559	1.4128	1.65919e-08	1.02106e-05	up
ETNPPL	ethanolamine-phosphate phospho-lyase	ENSMUSG00000019232	1226.59	0.741143	1.6715	3.09046e-08	1.7034e-05	up
GJC2	gap junction protein gamma 2	ENSMUSG00000043448	715.65	-0.927133	-1.90149	3.1737e-08	1.7034e-05	down
RBM3	RNA binding motif protein 3	ENSMUSG00000031167	3108.58	0.628797	1.54627	3.31069e-08	1.7177e-05	up
CIRBP	cold inducible RNA binding protein	ENSMUSG00000045193	1991.67	0.731965	1.6609	4.01166e-08	2.01424e-05	up
AQP4	aquaporin 4	ENSMUSG00000024411	3029.88	-0.632488	-1.55024	7.20739e-08	3.39948e-05	down
FAM214A	family with sequence similarity 214 member A	ENSMUSG00000034858	2017.99	0.722911	1.65051	2.62222e-07	9.95485e-05	up
C9orf16	chromosome 9 open reading frame 16	ENSMUSG00000039195	1942.16	-0.681646	-1.60397	3.33343e-07	0.000117519	down
PADI2	peptidyl arginine deiminase 2	ENSMUSG00000028927	927.528	-0.809935	-1.75313	4.43837e-07	0.000143923	down
RGS5	regulator of G protein signaling 5	ENSMUSG00000026678	2055.98	-0.691436	-1.61489	4.68063e-07	0.000148682	down
IPO9	importin 9	ENSMUSG00000041879	7428.22	0.62567	1.54293	6.98367e-07	0.00020904	up
PLXNB3	plexin B3	ENSMUSG00000031385	1580.61	-0.653784	-1.57329	7.27473e-07	0.000213644	down
HS3ST2	heparan sulfate-glucosamine 3-sulfotransferase 2	ENSMUSG00000046321	886.676	-0.601937	-1.51775	7.71418e-07	0.000222354	down
REV3L	REV3 like, DNA directed polymerase zeta catalytic subunit	ENSMUSG00000019841	1879.66	0.474458	1.3894	8.70146e-07	0.000234902	up
KRT80	keratin 80	ENSMUSG00000037185	89.2046	-1.22232	-2.33322	8.75316e-07	0.000234902	down
SEMA7A	semaphorin 7A (John Milton Hagen blood group)	ENSMUSG00000038264	3671.59	-0.512923	-1.42694	9.41238e-07	0.000248311	down
ZNF483	zinc finger protein 483	ENSMUSG00000038630	1288.87	0.811511	1.75505	9.6505e-07	0.00025035	up
RMND1	required for meiotic nuclear division 1 homolog	ENSMUSG00000019763	744.995	-0.592523	-1.50788	1.15146e-06	0.000284483	down
ACAA1	acetyl-CoA acyltransferase 1	ENSMUSG00000036138	2107.05	-0.619286	-1.53611	1.3951e-06	0.000319333	down
WFIKKN2	WAP, follistatin/kazal, immunoglobulin, kunitz and netrin domain containing 2	ENSMUSG00000044177	157.922	1.21149	2.31576	1.46132e-06	0.000325665	up
IGFBP2	insulin like growth factor binding protein 2	ENSMUSG00000039323	792.187	-0.834743	-1.78354	2.48691e-06	0.000495161	down
CRYAB	crystallin alpha B	ENSMUSG00000032060	1573.09	-0.710239	-1.63608	2.51319e-06	0.000495161	down
ITGB4	integrin subunit beta 4	ENSMUSG00000020758	317.192	-0.914455	-1.88486	2.82241e-06	0.000535742	down
PEG3	paternally expressed 3	ENSMUSG00000002265	20414.7	0.513697	1.4277	3.1757e-06	0.00059554	up
RGCC	regulator of cell cycle	ENSMUSG00000022018	264.086	-0.787877	-1.72653	3.43617e-06	0.000602395	down
SERPINH1	serpin family H member 1	ENSMUSG00000070436	782.232	-0.829392	-1.77694	3.50675e-06	0.000602395	down
PCP4	Purkinje cell protein 4	ENSMUSG00000090223	4971.84	-0.47553	-1.39043	3.83326e-06	0.000634759	down
CNP	2',3'-cyclic nucleotide 3' phosphodiesterase	ENSMUSG00000006782	18128.9	-0.478068	-1.39288	3.85999e-06	0.000634759	down
ARHGEF28	Rho guanine nucleotide exchange factor 28	ENSMUSG00000021662	1503.33	0.615956	1.53257	3.88602e-06	0.000634759	up
DEAF1	DEAF1 transcription factor	ENSMUSG00000058886	2851.49	0.529791	1.44372	4.0398e-06	0.000635407	up
KLHL7	kelch like family member 7	ENSMUSG00000028986	2974.05	0.479264	1.39403	5.10255e-06	0.000754667	up
HIRA	histone cell cycle regulator	ENSMUSG00000022702	2345.24	0.39932	1.31889	5.1394e-06	0.000754667	up
HNRNPC	heterogeneous nuclear ribonucleoprotein C (C1/C2)	ENSMUSG00000060373	3578.49	-0.417901	-1.33598	6.10241e-06	0.000863491	down
SLC2A4	solute carrier family 2 member 4	ENSMUSG00000018566	108.676	1.55647	2.94133	6.2863e-06	0.000881497	up
LYNX1	Ly6/neurotoxin 1	ENSMUSG00000022594	13583.4	-0.364599	-1.28752	6.55682e-06	0.000887543	down
PEX6	peroxisomal biogenesis factor 6	ENSMUSG00000002763	1392.93	-0.491572	-1.40598	6.61452e-06	0.000887543	down
MICAL2	microtubule associated monooxygenase, calponin and LIM domain containing 2	ENSMUSG00000038244	10495.7	-0.341582	-1.26715	6.87202e-06	0.000904585	down
CFAP46	cilia and flagella associated protein 46	ENSMUSG00000049571	290.85	1.06701	2.09509	6.91587e-06	0.000904585	up
MAPK11	mitogen-activated protein kinase 11	ENSMUSG00000053137	1188.25	-0.600829	-1.51659	7.68721e-06	0.000972776	down
UVSSA	UV stimulated scaffold protein A	ENSMUSG00000037355	555.74	0.814901	1.75918	7.95636e-06	0.000998715	up
IER5	immediate early response 5	ENSMUSG00000056708	1387.86	-0.703311	-1.62824	9.03763e-06	0.00109693	down
SCD	stearoyl-CoA desaturase	ENSMUSG00000037071	4278.42	-0.466754	-1.382	1.05337e-05	0.0012129	down
KCNJ10	potassium voltage-gated channel subfamily J member 10	ENSMUSG00000044708	7713.37	-0.468749	-1.38391	1.05978e-05	0.0012129	down
NRGN	neurogranin	ENSMUSG00000053310	24271.7	-0.37746	-1.29905	1.1852e-05	0.00130834	down
S1PR5	sphingosine-1-phosphate receptor 5	ENSMUSG00000045087	484.274	-0.628071	-1.5455	1.21324e-05	0.00132987	down
NEFM	neurofilament medium	ENSMUSG00000022054	8181.41	-0.457612	-1.37327	1.47816e-05	0.0015481	down
ZNF365	zinc finger protein 365	ENSMUSG00000037855	11400.2	-0.380046	-1.30138	1.72088e-05	0.00173287	down
GADD45A	growth arrest and DNA damage inducible alpha	ENSMUSG00000036390	178.166	-0.891413	-1.85499	1.78896e-05	0.00175208	down
LRRCC1	leucine rich repeat and coiled-coil centrosomal protein 1	ENSMUSG00000027550	618.262	0.581818	1.49673	1.88854e-05	0.00181451	up
ANXA6	annexin A6	ENSMUSG00000018340	2349.96	-0.510819	-1.42486	1.97071e-05	0.00187038	down
MYOC	myocilin	ENSMUSG00000026697	532.299	-0.780183	-1.71735	2.29558e-05	0.00208951	down
BCAS1	breast carcinoma amplified sequence 1	ENSMUSG00000013523	3234.18	-0.434942	-1.35186	2.32217e-05	0.00209649	down
TMEM88B	transmembrane protein 88B	ENSMUSG00000073680	1514.54	-0.436151	-1.35299	2.46305e-05	0.00216595	down
PLOD1	procollagen-lysine,2-oxoglutarate 5-dioxygenase 1	ENSMUSG00000019055	859.918	-0.51098	-1.42502	2.56036e-05	0.00222187	down
UBR3	ubiquitin protein ligase E3 component n-recognin 3	ENSMUSG00000044308	8748.9	0.451725	1.36767	2.64528e-05	0.00224909	up
MAP6D1	MAP6 domain containing 1	ENSMUSG00000041205	2040.74	-0.50098	-1.41517	2.69204e-05	0.00226266	down
GLTP	glycolipid transfer protein	ENSMUSG00000011884	1529.37	-0.480337	-1.39507	2.74372e-05	0.00228375	down
TP53INP2	tumor protein p53 inducible nuclear protein 2	ENSMUSG00000038375	7122.02	-0.371265	-1.29349	3.18513e-05	0.00249234	down
ABHD12B	abhydrolase domain containing 12B	ENSMUSG00000090121	57.1756	-1.58332	-2.9966	3.26221e-05	0.0025287	down
MAG	myelin associated glycoprotein	ENSMUSG00000036634	11019.7	-0.349245	-1.27389	3.46997e-05	0.0026726	down
RASGRP3	RAS guanyl releasing protein 3	ENSMUSG00000071042	286.647	-0.660151	-1.58025	3.8891e-05	0.00288256	down
PLP1	proteolipid protein 1	ENSMUSG00000031425	95645.6	-0.371058	-1.2933	4.28058e-05	0.00303015	down
ADAM8	ADAM metallopeptidase domain 8	ENSMUSG00000025473	129.183	-1.21779	-2.32591	4.48643e-05	0.00314556	down
EFNB2	ephrin B2	ENSMUSG00000001300	2042.01	0.340974	1.26661	4.61778e-05	0.00319281	up
RAB7B	RAB7B, member RAS oncogene family	ENSMUSG00000052688	133.398	-1.16437	-2.24136	4.78766e-05	0.00328281	down
IGSF1	immunoglobulin superfamily member 1	ENSMUSG00000031111	660.484	-0.598744	-1.5144	5.08995e-05	0.00345252	down
SOD3	superoxide dismutase 3	ENSMUSG00000072941	278.101	-0.7412	-1.67157	5.26727e-05	0.00353384	down
TBC1D19	TBC1 domain family member 19	ENSMUSG00000039178	682.286	-0.559414	-1.47367	5.7759e-05	0.00382561	down
SPARC	secreted protein acidic and cysteine rich	ENSMUSG00000018593	22920.6	0.423612	1.34128	5.96839e-05	0.00391832	up
GAMT	guanidinoacetate N-methyltransferase	ENSMUSG00000020150	457.047	-0.834938	-1.78378	6.27343e-05	0.00403275	down
YLPM1	YLP motif containing 1	ENSMUSG00000021244	5045.43	0.371873	1.29403	6.57236e-05	0.00417546	up
ALDH1A1	aldehyde dehydrogenase 1 family member A1	ENSMUSG00000053279	1552.37	-0.41205	-1.33057	7.35651e-05	0.00456192	down
ACSBG1	acyl-CoA synthetase bubblegum family member 1	ENSMUSG00000032281	3937.81	-0.343315	-1.26867	7.65554e-05	0.00467288	down
JOSD2	Josephin domain containing 2	ENSMUSG00000038695	1405.63	-0.518399	-1.43236	7.81221e-05	0.00474988	down
DOK3	docking protein 3	ENSMUSG00000035711	206.289	-1.03374	-2.04732	8.35533e-05	0.00496377	down
CFP	complement factor properdin	ENSMUSG00000001128	203.269	-0.704075	-1.6291	0.000100182	0.00569097	down
TOMM40L	translocase of outer mitochondrial membrane 40 like	ENSMUSG00000005674	1335.58	-0.453911	-1.36975	0.000107015	0.00592773	down
RANBP17	RAN binding protein 17	ENSMUSG00000040594	248.519	0.660622	1.58076	0.000115251	0.00627231	up
TAF9	TATA-box binding protein associated factor 9	ENSMUSG00000052293	431.788	0.623046	1.54012	0.000121177	0.00646818	up
GIPR	gastric inhibitory polypeptide receptor	ENSMUSG00000030406	130.049	1.0776	2.11052	0.000121487	0.00646818	up
METTL16	methyltransferase like 16	ENSMUSG00000010554	757.071	-0.467196	-1.38242	0.000140067	0.00719693	down
CNTN2	contactin 2	ENSMUSG00000053024	4777.21	-0.31754	-1.2462	0.000150205	0.00751747	down
LMAN2L	lectin, mannose binding 2 like	ENSMUSG00000001143	993.82	-0.50458	-1.41871	0.000187901	0.00857675	down
TJAP1	tight junction associated protein 1	ENSMUSG00000012296	867.395	-0.525518	-1.43945	0.000190212	0.00860656	down
QDPR	quinoid dihydropteridine reductase	ENSMUSG00000015806	2055.74	-0.489858	-1.40431	0.000192477	0.0086838	down
THRA	thyroid hormone receptor alpha	ENSMUSG00000058756	28172.3	0.348185	1.27296	0.000197641	0.00883989	up
ANKRD16	ankyrin repeat domain 16	ENSMUSG00000047909	1446.5	0.458521	1.37413	0.000202488	0.00890954	up
EML2	echinoderm microtubule associated protein like 2	ENSMUSG00000040811	9198.49	0.398121	1.31779	0.000203856	0.00890954	up
CNOT1	CCR4-NOT transcription complex subunit 1	ENSMUSG00000036550	4970.25	0.280335	1.21448	0.000204958	0.00890954	up
SREBF1	sterol regulatory element binding transcription factor 1	ENSMUSG00000020538	1992.24	0.517356	1.43133	0.00020644	0.00890954	up
DESI1	desumoylating isopeptidase 1	ENSMUSG00000022472	3450.55	-0.412897	-1.33136	0.000208598	0.00890954	down
GJB1	gap junction protein beta 1	ENSMUSG00000047797	366.159	-0.691878	-1.61538	0.000216131	0.00908102	down
DMTN	dematin actin binding protein	ENSMUSG00000022099	8806.92	-0.318388	-1.24694	0.000242927	0.00984677	down
PTN	pleiotrophin	ENSMUSG00000029838	6219.48	-0.445508	-1.36179	0.000260217	0.0102565	down
HAPLN4	hyaluronan and proteoglycan link protein 4	ENSMUSG00000007594	1946.37	-0.367899	-1.29047	0.000271861	0.0103474	down
RSPH10B2	radial spoke head 10 homolog B2	ENSMUSG00000075569	276.171	0.695973	1.61998	0.00029152	0.0108325	up
PLA2G7	phospholipase A2 group VII	ENSMUSG00000023913	1633.85	-0.366579	-1.28929	0.000291605	0.0108325	down
OLIG1	oligodendrocyte transcription factor 1	ENSMUSG00000046160	4779.94	-0.305592	-1.23593	0.0003016	0.0110693	down
BGN	biglycan	ENSMUSG00000031375	441.187	-0.603859	-1.51978	0.000303027	0.0110719	down
C17orf75	chromosome 17 open reading frame 75	ENSMUSG00000057181	2260.56	0.345992	1.27102	0.000309328	0.011253	up
NSDHL	NAD(P) dependent steroid dehydrogenase-like	ENSMUSG00000031349	553.105	-0.527981	-1.44191	0.000319592	0.0114943	down
STMN1	stathmin 1	ENSMUSG00000028832	8710.42	-0.406506	-1.32547	0.000323483	0.011518	down
XBP1	X-box binding protein 1	ENSMUSG00000020484	1734.06	-0.504003	-1.41814	0.000345546	0.0119521	down
CA11	carbonic anhydrase 11	ENSMUSG00000003273	2413.66	-0.34442	-1.26964	0.000347902	0.0119724	down
MLEC	malectin	ENSMUSG00000048578	4517.1	-0.411222	-1.32981	0.000359865	0.0122299	down
AKT2	AKT serine/threonine kinase 2	ENSMUSG00000004056	2428.81	-0.361272	-1.28456	0.000373939	0.0124633	down
CLIC4	chloride intracellular channel 4	ENSMUSG00000037242	2697.56	-0.381305	-1.30252	0.000375026	0.0124671	down
COL4A2	collagen type IV alpha 2 chain	ENSMUSG00000031503	2927.78	-0.290525	-1.22309	0.000393384	0.0127034	down
ITGA10	integrin subunit alpha 10	ENSMUSG00000090210	138.268	-0.864167	-1.82029	0.000430712	0.0136817	down
HTR2C	5-hydroxytryptamine receptor 2C	ENSMUSG00000041380	2553.24	0.293964	1.226	0.000433758	0.0137504	up
NEFH	neurofilament heavy	ENSMUSG00000020396	2434.31	-0.435175	-1.35207	0.000437948	0.0137989	down
IGFBP6	insulin like growth factor binding protein 6	ENSMUSG00000023046	286.582	-0.524013	-1.43795	0.000443736	0.013888	down
MTF2	metal response element binding transcription factor 2	ENSMUSG00000029267	1167.08	0.4282	1.34555	0.000444198	0.013888	up
LAMP5	lysosomal associated membrane protein family member 5	ENSMUSG00000027270	3452.61	-0.265659	-1.20218	0.000455466	0.0140105	down
SMYD3	SET and MYND domain containing 3	ENSMUSG00000055067	1112.21	0.489277	1.40374	0.000482441	0.0147239	up
C4B	complement C4B (Chido blood group)	ENSMUSG00000073418	1034.79	1.07462	2.10617	0.000505826	0.0151407	up
FLNB	filamin B	ENSMUSG00000025278	5297.06	1.02375	2.03319	0.000571131	0.0165235	up
SERINC2	serine incorporator 2	ENSMUSG00000023232	140.967	-0.683207	-1.60571	0.00064891	0.0179401	down
HEXA	hexosaminidase subunit alpha	ENSMUSG00000025232	1026.21	-0.543261	-1.45726	0.000653573	0.018037	down
FMNL1	formin like 1	ENSMUSG00000055805	3603.32	-0.354442	-1.27849	0.000662448	0.0181852	down
RASGRF1	Ras protein specific guanine nucleotide releasing factor 1	ENSMUSG00000032356	15736.3	0.298986	1.23028	0.000678724	0.0184369	up
MOBP	myelin-associated oligodendrocyte basic protein	ENSMUSG00000032517	37878.7	-0.262287	-1.19938	0.000755636	0.0199915	down
PKIA	cAMP-dependent protein kinase inhibitor alpha	ENSMUSG00000027499	5148.4	0.274161	1.20929	0.000762202	0.02004	up
CCDC184	coiled-coil domain containing 184	ENSMUSG00000029875	706.999	-0.547428	-1.46148	0.000765627	0.0200961	down
HEATR1	HEAT repeat containing 1	ENSMUSG00000050244	684.783	-0.395357	-1.31527	0.000781824	0.0201949	down
EEF2K	eukaryotic elongation factor 2 kinase	ENSMUSG00000035064	1406.52	0.454968	1.37075	0.000851316	0.0213034	up
ALDH6A1	aldehyde dehydrogenase 6 family member A1	ENSMUSG00000021238	1821.61	0.4444	1.36075	0.000873424	0.0217517	up
SETD7	SET domain containing lysine methyltransferase 7	ENSMUSG00000037111	5715.41	-0.441881	-1.35837	0.000941638	0.0227941	down
IGHM	immunoglobulin heavy constant mu	ENSMUSG00000076617	326.165	-1.59065	-3.01185	0.000978486	0.0233233	down
EPHB1	EPH receptor B1	ENSMUSG00000032537	1662.28	-0.42365	-1.34132	0.000995496	0.0234988	down
RBM28	RNA binding motif protein 28	ENSMUSG00000029701	1219.54	-0.482716	-1.39737	0.0010129	0.0237437	down
RNF170	ring finger protein 170	ENSMUSG00000013878	1238.19	0.374176	1.2961	0.00104597	0.0241962	up
CARF	calcium responsive transcription factor	ENSMUSG00000026017	586.041	0.515759	1.42975	0.00108853	0.0246861	up
KLHL40	kelch like family member 40	ENSMUSG00000074001	246.307	0.727261	1.65549	0.00109364	0.0247061	up
CCK	cholecystokinin	ENSMUSG00000032532	5526.1	-0.319435	-1.24784	0.00111894	0.0250378	down
PDIA6	protein disulfide isomerase family A member 6	ENSMUSG00000020571	2583.92	-0.482355	-1.39702	0.00113616	0.0251206	down
VMP1	vacuole membrane protein 1	ENSMUSG00000018171	2220.79	-0.340855	-1.26651	0.00115217	0.0253298	down
CCL27	C-C motif chemokine ligand 27	ENSMUSG00000073888	1601.48	-0.416012	-1.33423	0.00117014	0.0256485	down
TOX3	TOX high mobility group box family member 3	ENSMUSG00000043668	637.563	0.437933	1.35466	0.00120082	0.0260316	up
NT5C3B	5'-nucleotidase, cytosolic IIIB	ENSMUSG00000017176	683.411	-0.418251	-1.33631	0.00142522	0.029036	down
IGSF9B	immunoglobulin superfamily member 9B	ENSMUSG00000034275	4028.72	-0.359418	-1.28291	0.00146773	0.0296236	down
STAC2	SH3 and cysteine rich domain 2	ENSMUSG00000017400	1663.9	-0.340091	-1.26584	0.00149839	0.0298889	down
COL26A1	collagen type XXVI alpha 1 chain	ENSMUSG00000004415	256.919	-0.500742	-1.41494	0.00155793	0.0306563	down
SUN1	Sad1 and UNC84 domain containing 1	ENSMUSG00000036817	4059.4	0.289619	1.22232	0.00168555	0.0323099	up
MYH7	myosin heavy chain 7	ENSMUSG00000053093	454.264	-0.590986	-1.50628	0.00216742	0.0383362	down
PCM1	pericentriolar material 1	ENSMUSG00000031592	3189.36	0.330619	1.25755	0.00219096	0.0384903	up
BCAP31	B cell receptor associated protein 31	ENSMUSG00000002015	971.994	-0.326427	-1.2539	0.00229025	0.0397094	down
ZNF436	zinc finger protein 436	ENSMUSG00000051351	2899.36	0.92588	1.89984	0.00229097	0.0397094	up
UGT8	UDP glycosyltransferase 8	ENSMUSG00000032854	3612.85	-0.923899	-1.89724	0.00235322	0.0403391	down
RGS16	regulator of G protein signaling 16	ENSMUSG00000026475	551.126	-0.512711	-1.42673	0.00245916	0.0413516	down
UFM1	ubiquitin fold modifier 1	ENSMUSG00000027746	1307.23	-0.312014	-1.24144	0.00249261	0.0415541	down
ROBO3	roundabout guidance receptor 3	ENSMUSG00000032128	960.781	-0.964639	-1.95158	0.0025142	0.0417469	down
ZNF316	zinc finger protein 316	ENSMUSG00000046658	1146.06	0.330716	1.25764	0.00251581	0.0417469	up
KMT2E	lysine methyltransferase 2E	ENSMUSG00000029004	4342.49	0.288222	1.22113	0.00282046	0.044888	up
PAQR7	progestin and adipoQ receptor family member 7	ENSMUSG00000037348	1752.04	-0.401621	-1.32099	0.00302895	0.0468551	down
WDR6	WD repeat domain 6	ENSMUSG00000066357	9949.25	0.261692	1.19888	0.00303136	0.0468551	up
FKBP4	FK506 binding protein 4	ENSMUSG00000030357	3206.6	-0.283937	-1.21751	0.00306726	0.0471195	down
SCN3A	sodium voltage-gated channel alpha subunit 3	ENSMUSG00000057182	2323.23	0.376764	1.29843	0.00319642	0.0485583	up
CACNA1B	calcium voltage-gated channel subunit alpha1 B	ENSMUSG00000004113	6954.86	0.2806	1.2147	0.00330524	0.0495552	up
GSN	gelsolin	ENSMUSG00000026879	5864.37	-0.768263	-1.70322	0.00334137	0.0496738	down

## Sheet: KO-MV
Supplementary Table 2. Lists of up- and downregulated DEGs in Veh-K/W, Mem-K/W, KO-M/V, WT-M/V transcripts.
Gene information			DESeq2 results
HGNC symbol	Full name	Ensembl ID (mouse)	baseMean	log2FC	FC	p-value	adjusted p-value	direction
SAT1	spermidine/spermine N1-acetyltransferase 1	ENSMUSG00000025283	1032.6	0.495421	1.40973	4.40868e-07	0.00787435	up
COL9A3	collagen type IX alpha 3 chain	ENSMUSG00000027570	772.277	-0.541469	-1.45545	1.78186e-06	0.0159129	down
FA2H	fatty acid 2-hydroxylase	ENSMUSG00000033579	2011.24	-0.48101	-1.39572	4.73696e-06	0.0211517	down
RIMKLB	ribosomal modification protein rimK like family member B	ENSMUSG00000040649	1328.71	-0.334361	-1.26082	6.54076e-06	0.0233649	down
APAF1	apoptotic peptidase activating factor 1	ENSMUSG00000019979	599.935	0.555645	1.46983	8.25605e-06	0.0245769	up
SRP54	signal recognition particle 54	ENSMUSG00000112449	888.756	0.667983	1.58885	9.64362e-06	0.0246064	up
TMBIM1	transmembrane BAX inhibitor motif containing 1	ENSMUSG00000006301	1255.65	-0.487096	-1.40162	1.45899e-05	0.0325738	down
PDE6H	phosphodiesterase 6H	ENSMUSG00000064330	22.8565	2.25855	4.78511	2.18535e-05	0.0394768	up
PLTP	phospholipid transfer protein	ENSMUSG00000017754	1569.87	-0.601604	-1.5174	2.30694e-05	0.0394768	down
MATN1	matrilin 1	ENSMUSG00000040533	52.1385	2.31441	4.974	2.68982e-05	0.0400358	up
WNT10B	Wnt family member 10B	ENSMUSG00000022996	124.807	0.893102	1.85716	3.62808e-05	0.0467354	up
PADI2	peptidyl arginine deiminase 2	ENSMUSG00000028927	866.835	-0.694138	-1.61792	3.80494e-05	0.0467354	down
CMTM5	CKLF like MARVEL transmembrane domain containing 5	ENSMUSG00000040759	966.418	-0.553247	-1.46738	3.92493e-05	0.0467354	down
LCN2	lipocalin 2	ENSMUSG00000026822	28.2938	2.29405	4.9043	4.54521e-05	0.0497748	up

## Sheet: WT-MV
Supplementary Table 2. Lists of up- and downregulated DEGs in Veh-K/W, Mem-K/W, KO-M/V, WT-M/V transcripts.
Gene information			DESeq2 results
HGNC symbol	Full name	Ensembl ID (mouse)	baseMean	log2FC	FC	p-value	adjusted p-value	direction
HBB	hemoglobin subunit beta	ENSMUSG00000052305	5879.76	-0.687047	-1.60999	2.90753e-11	2.78949e-07	down
HBA2	hemoglobin subunit alpha 2	ENSMUSG00000069917	6263.61	-0.629044	-1.54654	8.46736e-08	0.000406179	down
RBM14	RNA binding motif protein 14	ENSMUSG00000006456	1129.76	0.500935	1.41513	1.17687e-06	0.003449	up
COL1A1	collagen type I alpha 1 chain	ENSMUSG00000001506	889.853	-0.656035	-1.57575	5.94867e-06	0.0126826	down
UBA7	ubiquitin like modifier activating enzyme 7	ENSMUSG00000032596	119.882	-1.1348	-2.19588	1.05661e-05	0.0187881	down
MALAT1	metastasis associated lung adenocarcinoma transcript 1	ENSMUSG00000092341	23246.5	-0.4689	-1.38405	1.16268e-05	0.0187881	down
MCAM	melanoma cell adhesion molecule	ENSMUSG00000032135	1172.04	-0.421962	-1.33975	2.51283e-05	0.0370893	down
