# Supplementary material for: Early Chronic Memantine Treatment-Induced Transcriptomic Changes in Wild-Type and Shank2-Mutant Mice
Source: Front Mol Neurosci. 2021 Sep 14;14:712576. doi: 10.3389/fnmol.2021.712576 (PMC8477010; doi:10.3389/fnmol.2021.712576)
Supplement: Supplementary Table 3 — Results of Enrichr analysis for DEGs in Veh-K/W and Mem-K/W transcripts (CC, BP, MF, and KEGG). Note that Enrichr analysis for DEGs in WT-M/V and KO-M/V transcript did not yield significant functional annotations in GO terms. Adjusted p-values < 0.05. [file Table_3.XLSX]

## Sheet: Veh-KW - C5-CC
Supplementary Table 3. Results of Enrichr analysis for DEGs in Veh-K/W and Mem-K/W transcripts (CC, BP, MF, and KEGG domains).
Term	Overlap	P-value	Adjusted P-value	Odds Ratio	Combined Score	Genes
Endoplasmic reticulum lumen (GO:0005788)	17/270	2.06476e-06	0.000920885	3.89864	51.0351	COL26A1;HSPA5;CFP;PDIA6;CLN6;HSP90B1;COL1A1;COL3A1;COL1A2;COL4A2;P4HA1;DNAJB11;SERPINH1;VWA1;CALR;UGGT2;FBN1
Endocytic vesicle lumen (GO:0071682)	4/18	0.00017084	0.0380972	13.7599	119.364	SPARC;HSPH1;CALR;HSP90B1
Focal adhesion (GO:0005925)	15/356	0.000725188	0.107811	2.60897	18.8604	RPL5;GSN;FLT1;HSPA5;HSPB1;HSPG2;HSP90B1;EFNB2;MTF2;ANXA6;CDC42EP1;FLNB;CALR;HSPA1B;ENG
Cytoskeleton (GO:0005856)	19/520	0.000854252	0.0952491	2.26244	15.9848	TENM1;CLIC4;KRT80;DMTN;GSN;FLT1;HSPB1;SLC1A6;EML2;CLK3;ARHGAP33;CROCC;CDC42EP1;NEFM;FLNB;HNRNPC;TNIK;NEFH;NES
Endocytic vesicle (GO:0030139)	7/108	0.00186132	0.16603	4.0133	25.2295	ABCA1;FMNL1;SPARC;HSPH1;CALR;RAB7B;HSP90B1
Perinuclear region of cytoplasm (GO:0048471)	14/378	0.00353504	0.262771	2.29331	12.9458	ABCA1;BCAP31;TENM1;CLIC4;DMTN;TFRC;SLC2A4;HSP90B1;THBS3;INF2;RAB15;KLHL7;CALR;HSPA1B
Endoplasmic reticulum-Golgi intermediate compartment (GO:0005793)	6/95	0.00442118	0.281692	3.91071	21.2013	LAMP5;LMAN2L;HSPA5;SERPINH1;CALR;PDIA6
Intermediate filament cytoskeleton (GO:0045111)	5/71	0.00581194	0.324015	4.36053	22.4473	KRT80;NEFM;SLC1A6;NES;CLK3
Mitochondrial outer membrane translocase complex (GO:0005742)	2/9	0.00868441	0.430361	13.7599	65.3075	TOMM20;TOMM40L
Phagocytic vesicle (GO:0045335)	5/83	0.011092	0.494702	3.73009	16.7911	ABCA1;FMNL1;ADAM8;CALR;RAB7B
Cytoplasmic vesicle membrane (GO:0030659)	4/54	0.0112055	0.45433	4.58663	20.6002	LAMP5;SGSM1;AP1B1;ITPR3
Nuclear matrix (GO:0016363)	4/59	0.0151504	0.56309	4.19793	17.5882	TENM1;CLIC4;SPARC;DCAF7
Node of Ranvier (GO:0033268)	2/12	0.0154211	0.529062	10.3199	43.0549	MYOC;CNTN2
Main axon (GO:0044304)	3/33	0.0159188	0.507127	5.62905	23.3057	MYOC;CNTN2;ERMN
Secondary lysosome (GO:0005767)	2/13	0.0180325	0.536166	9.52608	38.2527	LRRK2;ADAM8
Mitochondrial respiratory chain complex III (GO:0005750)	2/14	0.0208161	0.580249	8.84564	34.2506	MT-CO1;MT-CYB
Actin cytoskeleton (GO:0015629)	10/294	0.0216896	0.569034	2.10611	8.06832	ARHGAP33;CLDN5;CLIC4;DMTN;GSN;FLT1;MOBP;CROCC;FLNB;HNRNPC
ESC/E(Z) complex (GO:0035098)	2/18	0.0335505	0.831306	6.87994	23.3554	MTF2;EPOP
Nuclear periphery (GO:0034399)	4/78	0.0375237	0.880819	3.17536	10.424	TENM1;CLIC4;SPARC;DCAF7
Intermediate filament (GO:0005882)	3/46	0.0380313	0.848099	4.03823	13.2024	NEFH;NES;SHANK2
Transcriptionally active chromatin (GO:0035327)	2/22	0.0485702	1	5.62905	17.0264	KMT2E;PADI2
Cortical actin cytoskeleton (GO:0030864)	3/52	0.0516396	1	3.57228	10.5863	CLDN5;GSN;MOBP
Cortical cytoskeleton (GO:0030863)	3/52	0.0516396	1	3.57228	10.5863	CLDN5;GSN;MOBP
Cytoplasmic vesicle lumen (GO:0060205)	5/129	0.058357	1	2.39998	6.81877	SPARC;HSPH1;GSN;CALR;HSP90B1
Serine/threonine protein kinase complex (GO:1902554)	2/25	0.0611309	1	4.95356	13.8439	PHKA2;ENG
Integral component of lumenal side of endoplasmic reticulum membrane (GO:0071556)	2/29	0.0793592	1	4.27031	10.82	BCAP31;CALR
Autophagosome (GO:0005776)	3/64	0.084781	1	2.90248	7.16239	VMP1;LRRK2;TP53INP2
Sarcoplasm (GO:0016528)	2/31	0.0890286	1	3.99481	9.66263	GSN;ITPR3
Paranode region of axon (GO:0033270)	1/6	0.0930818	1	10.3199	24.5023	ERMN
Pre-snoRNP complex (GO:0070761)	1/6	0.0930818	1	10.3199	24.5023	TAF9
Meiotic cohesin complex (GO:0030893)	1/6	0.0930818	1	10.3199	24.5023	STAG3
Mitochondrial inner membrane (GO:0005743)	9/341	0.102689	1	1.63424	3.71961	MRS2;MYOC;MT-CO1;CYP11A1;LRRK2;MRPS21;MRPL12;MT-CYB;MT-ND1
Insulin-responsive compartment (GO:0032593)	1/7	0.107733	1	8.84564	19.709	SLC2A4
Specific granule (GO:0042581)	5/160	0.117894	1	1.93498	4.13695	TMEM63A;MLEC;ADAM8;ACAA1;CFP
Elongin complex (GO:0070449)	1/8	0.122148	1	7.73994	16.2734	EPOP
Autolysosome (GO:0044754)	1/8	0.122148	1	7.73994	16.2734	LRRK2
HFE-transferrin receptor complex (GO:1990712)	1/8	0.122148	1	7.73994	16.2734	TFRC
Perinuclear endoplasmic reticulum (GO:0097038)	1/8	0.122148	1	7.73994	16.2734	BCAP31
Spectrin-associated cytoskeleton (GO:0014731)	1/8	0.122148	1	7.73994	16.2734	DMTN
Chromatin silencing complex (GO:0005677)	1/8	0.122148	1	7.73994	16.2734	BAHCC1
Ionotropic glutamate receptor complex (GO:0008328)	2/39	0.130671	1	3.17536	6.46209	GRIK4;SHANK2
Dendrite (GO:0030425)	6/215	0.136017	1	1.72799	3.44729	LAMP5;RBM3;LRRK2;HTR2C;HTR2A;SHANK2
Juxtaparanode region of axon (GO:0044224)	1/9	0.136331	1	6.87994	13.7095	CNTN2
Swr1 complex (GO:0000812)	1/9	0.136331	1	6.87994	13.7095	ZNHIT1
Myosin filament (GO:0032982)	1/9	0.136331	1	6.87994	13.7095	MYH7
Microtubule organizing center part (GO:0044450)	4/126	0.147205	1	1.9657	3.76614	EXOC7;CROCC;DZIP1;HSPA1B
Microvillus (GO:0005902)	2/42	0.147258	1	2.94855	5.64814	CLIC4;LRRK2
Lysosome (GO:0005764)	10/422	0.147309	1	1.46729	2.81018	TMEM63A;LRRK2;HEXA;AP1B1;ANXA6;BGN;GLMP;RAB7B;HSPG2;TPCN2
Primary lysosome (GO:0005766)	1/10	0.150285	1	6.19195	11.7351	HEXA
N-terminal protein acetyltransferase complex (GO:0031414)	1/10	0.150285	1	6.19195	11.7351	NAA35
Filopodium tip (GO:0032433)	1/10	0.150285	1	6.19195	11.7351	ABI1
Sodium channel complex (GO:0034706)	1/10	0.150285	1	6.19195	11.7351	GRIK4
Lysosomal lumen (GO:0043202)	3/86	0.162291	1	2.15998	3.92764	HEXA;BGN;HSPG2
STAGA complex (GO:0030914)	1/11	0.164015	1	5.62905	10.1762	TAF9
Axonal growth cone (GO:0044295)	1/11	0.164015	1	5.62905	10.1762	FKBP4
Endoplasmic reticulum-Golgi intermediate compartment membrane (GO:0033116)	2/47	0.17575	1	2.63487	4.58123	LAMP5;CALR
Neurotransmitter receptor complex (GO:0098878)	1/12	0.177524	1	5.15996	8.91977	SHANK2
PRC1 complex (GO:0035102)	1/12	0.177524	1	5.15996	8.91977	CBX8
SAGA complex (GO:0000124)	1/12	0.177524	1	5.15996	8.91977	TAF9
Late endosome membrane (GO:0031902)	2/48	0.181551	1	2.57998	4.40201	ANXA6;RAB7B
Specific granule membrane (GO:0035579)	3/91	0.182178	1	2.0413	3.47587	TMEM63A;MLEC;ADAM8
Peroxisome (GO:0005777)	3/92	0.186232	1	2.01911	3.39365	IDI1;PEX6;ACAA1
Microbody (GO:0042579)	3/92	0.186232	1	2.01911	3.39365	IDI1;PEX6;ACAA1
Histone methyltransferase complex (GO:0035097)	2/49	0.18738	1	2.52733	4.23231	MTF2;EPOP
Axon (GO:0030424)	4/141	0.194293	1	1.75658	2.87796	LRRK2;NEFM;CCK;NEFH
Centriole (GO:0005814)	3/95	0.198531	1	1.95535	3.16143	CROCC;DZIP1;HSPA1B
Nuclear speck (GO:0016607)	7/296	0.203779	1	1.46431	2.32931	TENM1;NXF1;GADD45A;YLPM1;FBXL4;HSPA1B;LHPP
Chromatin (GO:0000785)	7/296	0.203779	1	1.46431	2.32931	KMT2E;CBX8;HIRA;SOX18;PADI2;HNRNPC;BAHCC1
Potassium channel complex (GO:0034705)	1/14	0.203892	1	4.42282	7.03303	GRIK4
Transcription factor TFTC complex (GO:0033276)	1/14	0.203892	1	4.42282	7.03303	TAF9
Golgi lumen (GO:0005796)	3/98	0.211019	1	1.8955	2.94903	BGN;HSPG2;SOD3
Synaptonemal structure (GO:0099086)	1/15	0.216758	1	4.12797	6.31156	STAG3
DNA-directed RNA polymerase complex (GO:0000428)	1/16	0.229417	1	3.86997	5.69743	POLRMT
90S preribosome (GO:0030686)	1/16	0.229417	1	3.86997	5.69743	HEATR1
Mitochondrial intermembrane space (GO:0005758)	2/57	0.234747	1	2.17261	3.14866	MYOC;FBXL4
Golgi-associated vesicle (GO:0005798)	2/58	0.240728	1	2.13516	3.04065	LMAN2L;LRRK2
Mitochondrial respiratory chain complex IV (GO:0005751)	1/17	0.241871	1	3.64232	5.16973	MT-CO1
Platelet alpha granule membrane (GO:0031092)	1/17	0.241871	1	3.64232	5.16973	SPARC
Autophagosome membrane (GO:0000421)	1/18	0.254126	1	3.43997	4.71251	VMP1
Ficolin-1-rich granule membrane (GO:0101003)	2/61	0.258707	1	2.03015	2.74488	DOK3;ADAM8
Vacuolar lumen (GO:0005775)	4/161	0.262943	1	1.53837	2.05498	HEXA;BGN;PADI2;HSPG2
Specific granule lumen (GO:0035580)	2/62	0.264706	1	1.9974	2.65482	ACAA1;CFP
Cytoplasmic vesicle (GO:0031410)	5/215	0.26795	1	1.43999	1.8964	ABCA1;DMTN;TFRC;MYOC;LRRK2
Polysome (GO:0005844)	2/63	0.270705	1	1.9657	2.56863	NAA35;CALR
Tertiary granule (GO:0070820)	4/164	0.273639	1	1.51023	1.95718	DOK3;TMEM63A;ADAM8;CFP
Lipid droplet (GO:0005811)	2/64	0.276702	1	1.93498	2.48609	BCAP31;NSDHL
Dendrite membrane (GO:0032590)	1/20	0.278045	1	3.09598	3.96277	LAMP5
Mitochondrial outer membrane (GO:0005741)	3/115	0.284307	1	1.61529	2.03155	MYOC;LRRK2;TOMM20
Integral component of mitochondrial outer membrane (GO:0031307)	1/21	0.289716	1	2.94855	3.65282	TOMM20
Platelet alpha granule lumen (GO:0031093)	2/67	0.294671	1	1.84834	2.25848	SPARC;IGF2
Nucleolus (GO:0005730)	13/676	0.299243	1	1.19076	1.43665	RPL5;RBM28;SETD7;HEATR1;CIRBP;ELP1;DDX21;VMP1;RBM3;RGCC;SCD;KLHL7;TRA2A
Telomerase holoenzyme complex (GO:0005697)	1/22	0.301199	1	2.81452	3.37738	HNRNPC
INO80-type complex (GO:0097346)	1/22	0.301199	1	2.81452	3.37738	ZNHIT1
Intrinsic component of mitochondrial outer membrane (GO:0031306)	1/22	0.301199	1	2.81452	3.37738	TOMM20
Histone acetyltransferase complex (GO:0000123)	1/22	0.301199	1	2.81452	3.37738	ELP1
Recycling endosome (GO:0055037)	3/119	0.301924	1	1.561	1.86942	LAMP5;TFRC;ABCG1
Membrane raft (GO:0045121)	3/119	0.301924	1	1.561	1.86942	ABCA1;LRRK2;SERPINH1
Microtubule organizing center (GO:0005815)	10/507	0.304748	1	1.22129	1.45122	CLIC4;TMEM63A;RGCC;EXOC7;CROCC;DZIP1;HSPA1B;RABL6;ZNF365;LRRCC1
Mitochondrial envelope (GO:0005740)	2/69	0.306618	1	1.79477	2.12169	MYOC;FBXL4
Pre-autophagosomal structure (GO:0000407)	1/23	0.312497	1	2.69215	3.1314	VMP1
Cul3-RING ubiquitin ligase complex (GO:0031463)	2/70	0.312577	1	1.76913	2.05733	KLHL7;KLHL40
Actin-based cell projection (GO:0098858)	2/70	0.312577	1	1.76913	2.05733	CLIC4;LRRK2
Coated vesicle (GO:0030135)	2/71	0.318525	1	1.74421	1.99547	LMAN2L;SLC2A4
Large ribosomal subunit (GO:0015934)	2/72	0.324461	1	1.71999	1.936	RBM3;RPL5
Tertiary granule membrane (GO:0070821)	2/73	0.330383	1	1.69642	1.87879	TMEM63A;ADAM8
Early endosome membrane (GO:0031901)	2/73	0.330383	1	1.69642	1.87879	LAMP5;EPHB1
Integral component of plasma membrane (GO:0005887)	26/1463	0.334289	1	1.10041	1.20578	TENM1;FLT1;TFRC;GRIK4;HTR2C;AQP4;ITPR3;HTR2A;SLC1A6;SLC5A3;RASGRP3;EFNB2;ADGRE1;ERBB3;EPHB1;ABCA1;BCAP31;KCNJ10;GPR137B;DCBLD2;APLNR;PLXNB3;CNTN2;ADAM8;SHANK2;ENG
Centriolar satellite (GO:0034451)	1/25	0.33455	1	2.47678	2.712	EXOC7
Cullin-RING ubiquitin ligase complex (GO:0031461)	4/181	0.335312	1	1.36839	1.49523	KLHL7;KLHL11;KLHL40;DCAF7
Integral component of endoplasmic reticulum membrane (GO:0030176)	3/128	0.341692	1	1.45124	1.55841	BCAP31;HSPA5;CALR
Lytic vacuole (GO:0000323)	4/183	0.342636	1	1.35343	1.44964	LRRK2;GLMP;RAB7B;TPCN2
Contractile fiber (GO:0043292)	1/26	0.34531	1	2.38152	2.5323	MYH7
Ficolin-1-rich granule (GO:0101002)	4/184	0.346299	1	1.34608	1.42745	DOK3;GSN;ADAM8;HSPA1B
Mitochondrial small ribosomal subunit (GO:0005763)	1/27	0.355897	1	2.29331	2.36925	MRPS21
Myofibril (GO:0030016)	1/27	0.355897	1	2.29331	2.36925	MYH7
MLL1/2 complex (GO:0044665)	1/27	0.355897	1	2.29331	2.36925	TAF9
MLL1 complex (GO:0071339)	1/27	0.355897	1	2.29331	2.36925	TAF9
Synaptonemal complex (GO:0000795)	1/28	0.366314	1	2.21141	2.22084	STAG3
Brush border membrane (GO:0031526)	1/28	0.366314	1	2.21141	2.22084	SHANK2
Rough endoplasmic reticulum (GO:0005791)	1/28	0.366314	1	2.21141	2.22084	SUCO
Sarcoplasmic reticulum (GO:0016529)	1/29	0.376562	1	2.13516	2.08535	ITPR3
Multivesicular body (GO:0005771)	1/29	0.376562	1	2.13516	2.08535	LRRK2
Mitochondrial matrix (GO:0005759)	6/308	0.379409	1	1.20622	1.169	ALDH6A1;CYP11A1;LRRK2;POLRMT;MRM1;ETNPPL
Nuclear chromatin (GO:0000790)	5/253	0.388167	1	1.22371	1.15802	CBX8;HIRA;ZNHIT1;SOX18;HNRNPC
Mitochondrion (GO:0005739)	18/1026	0.393129	1	1.08631	1.01419	HRK;MRS2;CLIC4;LRRK2;HEATR1;RMND1;GHITM;MRPL12;POLRMT;TOMM20;MRM1;ETNPPL;ALDH6A1;P4HA1;CYP11A1;MT-CYB;HSPA1B;ABCG1
Endosomal part (GO:0044440)	1/31	0.396566	1	1.9974	1.84743	LRRK2
Intercalated disc (GO:0014704)	1/31	0.396566	1	1.9974	1.84743	SCN5A
Trans-Golgi network membrane (GO:0032588)	2/85	0.400043	1	1.45693	1.33482	AP1B1;CALN1
Secretory granule lumen (GO:0034774)	6/317	0.405316	1	1.17198	1.0584	SPARC;GSN;IGF2;PADI2;CFP;ACAA1
Platelet alpha granule (GO:0031091)	2/90	0.428083	1	1.37599	1.16744	SPARC;IGF2
Transcription factor TFIID complex (GO:0005669)	1/35	0.434674	1	1.76913	1.47397	TAF9
Small-subunit processome (GO:0032040)	1/35	0.434674	1	1.76913	1.47397	HEATR1
Microtubule cytoskeleton (GO:0015630)	7/388	0.437107	1	1.1171	0.92449	CLIC4;TMEM63A;EXOC7;MAP6D1;DZIP1;EML2;ZNF365
Cul4-RING E3 ubiquitin ligase complex (GO:0080008)	1/36	0.44382	1	1.71999	1.39721	DCAF7
Phagocytic vesicle membrane (GO:0030670)	1/38	0.461671	1	1.62946	1.25941	CALR
Clathrin-coated vesicle (GO:0030136)	2/100	0.481995	1	1.23839	0.903805	TFRC;SLC2A4
Early endosome (GO:0005769)	4/222	0.483352	1	1.11567	0.8111	LAMP5;USP10;WDFY1;EPHB1
Cytoplasmic stress granule (GO:0010494)	1/41	0.487384	1	1.51023	1.08541	CIRBP
Aggresome (GO:0016235)	1/41	0.487384	1	1.51023	1.08541	HSPA1B
Nuclear ubiquitin ligase complex (GO:0000152)	1/41	0.487384	1	1.51023	1.08541	CBX8
Peroxisomal matrix (GO:0005782)	1/42	0.495679	1	1.47427	1.03468	ACAA1
Microbody lumen (GO:0031907)	1/42	0.495679	1	1.47427	1.03468	ACAA1
Cell cortex part (GO:0044448)	1/44	0.511872	1	1.40726	0.942417	GSN
Lytic vacuole membrane (GO:0098852)	4/233	0.521096	1	1.063	0.692884	TMEM63A;AP1B1;ANXA6;TPCN2
Recycling endosome membrane (GO:0055038)	1/47	0.535193	1	1.31744	0.823566	LAMP5
Mitochondrial respiratory chain complex I (GO:0005747)	1/51	0.564569	1	1.21411	0.694096	MT-ND1
Mitochondrial large ribosomal subunit (GO:0005762)	1/52	0.57162	1	1.19076	0.66597	MRPL12
Trans-Golgi network (GO:0005802)	3/185	0.576892	1	1.0041	0.552355	AP1B1;RAB7B;CALN1
Ruffle membrane (GO:0032587)	1/53	0.578556	1	1.16829	0.639313	AKT2
SCF ubiquitin ligase complex (GO:0019005)	1/54	0.58538	1	1.14666	0.614028	KLHL11
Tertiary granule lumen (GO:1904724)	1/55	0.592095	1	1.12581	0.590024	CFP
Actin filament (GO:0005884)	1/55	0.592095	1	1.12581	0.590024	DMTN
Ficolin-1-rich granule lumen (GO:1904813)	2/123	0.593324	1	1.00682	0.525576	GSN;HSPA1B
Integral component of mitochondrial membrane (GO:0032592)	1/56	0.5987	1	1.10571	0.56722	TOMM20
Caveola (GO:0005901)	1/56	0.5987	1	1.10571	0.56722	SCN5A
Centrosome (GO:0005813)	7/461	0.618255	1	0.940209	0.452103	CLIC4;RGCC;EXOC7;CROCC;HSPA1B;RABL6;LRRCC1
Filopodium (GO:0030175)	1/60	0.624074	1	1.03199	0.48657	ABI1
Fibrillar center (GO:0001650)	2/131	0.627636	1	0.945336	0.440332	DEAF1;HEATR1
Vacuole (GO:0005773)	1/62	0.636155	1	0.998702	0.451726	TP53INP2
Late endosome (GO:0005770)	2/140	0.663508	1	0.884564	0.362861	ANXA6;RAB7B
P-body (GO:0000932)	1/68	0.670123	1	0.910581	0.3645	CNOT1
Cytosolic large ribosomal subunit (GO:0022625)	1/69	0.675469	1	0.897384	0.352087	RPL5
Nuclear transcription factor complex (GO:0044798)	1/71	0.685902	1	0.872106	0.328801	THRA
RNA polymerase II transcription factor complex (GO:0090575)	2/147	0.689449	1	0.842442	0.313272	THRA;TAF9
Bicellular tight junction (GO:0005923)	1/72	0.690993	1	0.859993	0.317875	CLDN5
Lysosomal membrane (GO:0005765)	4/291	0.694392	1	0.851127	0.310422	TMEM63A;AP1B1;ANXA6;TPCN2
Polymeric cytoskeletal fiber (GO:0099513)	3/221	0.695602	1	0.840536	0.305096	DMTN;MAP6D1;NES
Peroxisomal part (GO:0044439)	1/75	0.705777	1	0.825593	0.287683	ACAA1
COPII-coated ER to Golgi transport vesicle (GO:0030134)	1/75	0.705777	1	0.825593	0.287683	LMAN2L
Preribosome (GO:0030684)	1/75	0.705777	1	0.825593	0.287683	HEATR1
Nucleolar part (GO:0044452)	2/153	0.710358	1	0.809405	0.276805	DEAF1;HEATR1
Azurophil granule (GO:0042582)	2/154	0.713726	1	0.804149	0.271204	HEXA;PADI2
Golgi membrane (GO:0000139)	6/442	0.721663	1	0.840536	0.27418	SREBF1;LMAN2L;GALNT15;AP1B1;CALN1;HS3ST2
Clathrin-coated vesicle membrane (GO:0030665)	1/81	0.733263	1	0.764438	0.237168	TFRC
Mitotic spindle (GO:0072686)	1/84	0.74603	1	0.737137	0.215973	EML2
Nuclear chromosome part (GO:0044454)	5/392	0.761785	1	0.78979	0.214895	CBX8;HIRA;ZNHIT1;SOX18;HNRNPC
Cytoplasmic ribonucleoprotein granule (GO:0036464)	2/170	0.763283	1	0.728465	0.196778	CNOT1;CIRBP
DNA-directed RNA polymerase II, holoenzyme (GO:0016591)	1/90	0.769766	1	0.687994	0.180027	TAF9
Azurophil granule lumen (GO:0035578)	1/90	0.769766	1	0.687994	0.180027	PADI2
Nuclear body (GO:0016604)	8/618	0.784455	1	0.801547	0.194589	TENM1;NXF1;GADD45A;YLPM1;FBXL4;DCAF7;HSPA1B;LHPP
Golgi subcompartment (GO:0098791)	6/479	0.788924	1	0.77561	0.183886	SREBF1;LMAN2L;GALNT15;AP1B1;RAB7B;HS3ST2
Chromosome (GO:0005694)	1/97	0.794676	1	0.638345	0.146705	UVSSA
Spliceosomal complex (GO:0005681)	1/114	0.844549	1	0.543154	0.0917669	HNRNPC
Cytosolic ribosome (GO:0022626)	1/124	0.868036	1	0.499351	0.0706695	RPL5
Nucleoplasm part (GO:0044451)	4/407	0.897387	1	0.608546	0.065886	WDR18;TAF9;ELP1;DCAF7
Cytosolic part (GO:0044445)	1/159	0.925664	1	0.389431	0.0300813	RPL5
Spindle (GO:0005819)	1/186	0.952289	1	0.332901	0.0162744	EML2
Microtubule (GO:0005874)	1/210	0.967847	1	0.294855	0.00963608	MAP6D1

## Sheet: Veh-KW - C5-BP
Supplementary Table 3. Results of Enrichr analysis for DEGs in Veh-K/W and Mem-K/W transcripts (CC, BP, MF, and KEGG domains).
Term	Overlap	P-value	Adjusted P-value	Odds Ratio	Combined Score	Genes
ATF6-mediated unfolded protein response (GO:0036500)	4/9	7.89226e-06	0.0402742	27.5198	323.347	XBP1;HSPA5;CALR;HSP90B1
Neuron projection development (GO:0031175)	11/167	8.8652e-05	0.226196	4.07853	38.0559	MYOC;LRRK2;STMN1;RASGRF1;PLP1;TNIK;EPHB1;NEFH;SHANK2;MANF;ZNF365
Positive regulation of macromolecule biosynthetic process (GO:0010557)	10/142	0.00010635	0.180902	4.36053	39.8935	RBM3;RPL5;XBP1;HSPH1;RGCC;AKT2;CIRBP;IGF2;SUCO;CALR
Cholesterol metabolic process (GO:0008203)	7/68	0.000111924	0.142787	6.37407	57.9893	ABCA1;IDI1;NSDHL;CYP11A1;MSMO1;ABCG1;CLN6
Positive regulation of cell migration (GO:0030335)	12/221	0.000265678	0.271151	3.36215	27.6813	COL1A1;DOCK5;SEMA4A;XBP1;SEMA7A;DMTN;FLT1;MYOC;HSPA5;AKT2;SPHK1;ELP1
Positive regulation of cell morphogenesis involved in differentiation (GO:0010770)	6/58	0.000338287	0.287713	6.40547	51.19	DOCK5;CDKL3;DMTN;MYOC;PLXNB3;CALR
Extracellular matrix organization (GO:0030198)	12/229	0.000367091	0.267609	3.24469	25.6652	COL1A1;COL3A1;SPARC;COL1A2;COL4A2;ITGB4;ITGA10;SERPINH1;BGN;ADAM8;HSPG2;FBN1
Negative regulation of apoptotic process (GO:0043066)	19/485	0.000368625	0.235137	2.42571	19.177	XBP1;FLT1;HSPA5;SPHK1;ZFAND6;TAF9;IGF2;HSPB1;TBX3;HSP90B1;TOX3;UFM1;ERBB3;AKT2;NAA35;ADAM8;EPHB1;CRYAB;HSPA1B
Negative regulation of programmed cell death (GO:0043069)	17/408	0.000371593	0.210693	2.57998	20.3759	XBP1;FLT1;HSPA5;SPHK1;ZFAND6;TAF9;IGF2;HSPB1;TBX3;HSP90B1;UFM1;ERBB3;AKT2;NAA35;EPHB1;CRYAB;HSPA1B
Response to unfolded protein (GO:0006986)	5/43	0.000619831	0.3163	7.19994	53.1792	HSPH1;HSPA5;SERPINH1;HSPB1;HSPA1B
Low-density lipoprotein particle remodeling (GO:0034374)	3/11	0.000625424	0.29014	16.8871	124.578	PLA2G7;ABCG1;AGT
Regulation of cell migration (GO:0030334)	14/316	0.000666251	0.283323	2.74327	20.0638	SEMA4A;XBP1;CLIC4;SEMA7A;FLT1;MYOC;HSPA5;SPHK1;ELP1;ARAP3;COL1A1;AKT2;PLXNB3;ENG
Positive regulation of cell motility (GO:2000147)	10/179	0.000683986	0.268491	3.45919	25.2091	COL1A1;SEMA4A;SEMA7A;XBP1;FLT1;HSPA5;MYOC;AKT2;SPHK1;ELP1
Positive regulation of substrate adhesion-dependent cell spreading (GO:1900026)	4/27	0.000873794	0.318498	9.17326	64.6042	DOCK5;DMTN;MYOC;CALR
Lytic vacuole organization (GO:0080171)	4/28	0.00100657	0.342435	8.84564	61.0456	ABCA1;LRRK2;CLN6;TPCN2
Collagen fibril organization (GO:0030199)	4/29	0.00115291	0.367705	8.54062	57.7813	COL1A1;COL3A1;COL1A2;SERPINH1
'de novo' posttranslational protein folding (GO:0051084)	4/30	0.00131352	0.394287	8.25593	54.7785	HSPH1;HSPA5;UGGT2;HSPA1B
Negative regulation of Rho protein signal transduction (GO:0035024)	3/14	0.00133099	0.377334	13.2685	87.8616	MYOC;STMN1;ARAP3
Secondary alcohol metabolic process (GO:1902652)	4/31	0.00148913	0.399948	7.98961	52.0089	ABCA1;CYP11A1;CLN6;ABCG1
Lysosome organization (GO:0007040)	4/31	0.00148913	0.379951	7.98961	52.0089	ABCA1;LRRK2;CLN6;TPCN2
Positive regulation of phosphatidylinositol 3-kinase signaling (GO:0014068)	5/53	0.00162042	0.393761	5.84146	37.5318	FLT1;MYOC;ERBB3;IGF2;AGT
Dendrite morphogenesis (GO:0048813)	4/32	0.00168044	0.389787	7.73994	49.4481	MAP6D1;EPHB1;SHANK2;ZNF365
Vasculogenesis (GO:0001570)	4/32	0.00168044	0.372839	7.73994	49.4481	FLT1;SOX18;APLNR;ENG
Regulation of cellular catabolic process (GO:0031329)	5/55	0.00191354	0.406866	5.62905	35.2311	USP13;USP10;LRRK2;HSPB1;TPCN2
Dendritic spine morphogenesis (GO:0060997)	3/16	0.00199926	0.408088	11.6099	72.1553	EPHB1;SHANK2;ZNF365
Positive regulation of phosphorylation (GO:0042327)	10/208	0.00211722	0.415545	2.9769	18.3307	PFKFB3;FLT1;CCND1;ERBB3;AKT2;LRRK2;IGF2;TNIK;EPHB1;ENG
Regulation of Rho protein signal transduction (GO:0035023)	5/57	0.00224366	0.424051	5.43154	33.1305	ABCA1;COL3A1;MYOC;STMN1;ARAP3
Regulation of angiogenesis (GO:0045765)	9/177	0.00239585	0.436644	3.14845	18.9978	XBP1;SPARC;RGCC;FLT1;COL4A2;SPHK1;APLNR;HSPB1;HSPG2
Skeletal system development (GO:0001501)	8/146	0.00260777	0.458878	3.39285	20.1849	COL1A1;COL1A2;MYOC;DEAF1;IGF2;HAPLN4;TBX3;FBN1
Sterol metabolic process (GO:0016125)	5/59	0.0026134	0.444539	5.24742	31.2069	ABCA1;CYP11A1;MSMO1;ABCG1;CLN6
Anion homeostasis (GO:0055081)	3/18	0.00284443	0.46823	10.3199	60.4994	ABCA1;XBP1;ABCG1
Heart development (GO:0007507)	8/149	0.00295615	0.471413	3.32454	19.3617	COL3A1;ERBB3;SOX18;APLNR;MICAL2;FBN1;MYH7;APLN
Glycosaminoglycan metabolic process (GO:0030203)	5/61	0.00302541	0.467838	5.07537	29.4407	HEXA;BGN;HSPG2;CLN6;HS3ST2
Membrane depolarization during action potential (GO:0086010)	4/38	0.00319754	0.479913	6.51784	37.4474	CACNA1B;SCN5A;SCN3A;TPCN2
Protein stabilization (GO:0050821)	8/152	0.00333976	0.486938	3.25892	18.5819	USP13;RPL5;WNT10B;PEX6;TAF9;CALR;CRYAB;HSPA1B
Negative regulation of cholesterol storage (GO:0010887)	2/6	0.00373639	0.529633	20.6398	115.369	ABCA1;ABCG1
Intermediate filament bundle assembly (GO:0045110)	2/6	0.00373639	0.515318	20.6398	115.369	NEFM;NEFH
Regulation of phosphatidylinositol biosynthetic process (GO:0010511)	2/6	0.00373639	0.501757	20.6398	115.369	HTR2C;HTR2A
Coronary vasculature development (GO:0060976)	2/6	0.00373639	0.488892	20.6398	115.369	APLNR;APLN
Regulation of microtubule nucleation (GO:0010968)	2/6	0.00373639	0.47667	20.6398	115.369	EML2;HSPA1B
Regulation of cholesterol biosynthetic process (GO:0045540)	4/40	0.00386026	0.480461	6.19195	34.4088	IDI1;SREBF1;SCD;ABCG1
Skin development (GO:0043588)	6/94	0.00419758	0.510006	3.95231	21.632	COL1A1;CLIC4;COL3A1;COL1A2;ITGB4;STMN1
Regulation of substrate adhesion-dependent cell spreading (GO:1900024)	4/41	0.00422403	0.501284	6.04093	33.0255	DOCK5;DMTN;MYOC;CALR
Positive regulation of cellular biosynthetic process (GO:0031328)	8/159	0.00438511	0.508573	3.11545	16.9154	RBM3;RPL5;SREBF1;RGCC;AKT2;CIRBP;IGF2;CALR
Cellular response to calcium ion (GO:0071277)	4/42	0.00461024	0.522801	5.8971	31.7233	CLIC4;DMTN;SCN5A;CARF
Membrane depolarization (GO:0051899)	4/43	0.00501951	0.556839	5.75995	30.4956	CACNA1B;SCN5A;SCN3A;TPCN2
Substantia nigra development (GO:0021762)	4/43	0.00501951	0.544991	5.75995	30.4956	CNP;HSPA5;PLP1;PADI2
Neuron projection morphogenesis (GO:0048812)	8/163	0.00508607	0.540713	3.03899	16.0497	LRRK2;MAP6D1;CCK;TNIK;EPHB1;NEFH;SHANK2;ZNF365
Cellular response to unfolded protein (GO:0034620)	3/22	0.00511831	0.533035	8.44357	44.5392	HSPH1;HSPA5;HSPA1B
Intracellular sterol transport (GO:0032366)	2/7	0.00517527	0.528188	17.6913	93.1245	ABCA1;ABCG1
Positive regulation of phospholipid biosynthetic process (GO:0071073)	2/7	0.00517527	0.517831	17.6913	93.1245	HTR2C;HTR2A
Establishment of protein localization to peroxisome (GO:0072663)	2/7	0.00517527	0.507873	17.6913	93.1245	ZFAND6;PEX6
Negative regulation of retinoic acid receptor signaling pathway (GO:0048387)	2/7	0.00517527	0.498291	17.6913	93.1245	CNOT1;CALR
Calcium-mediated signaling (GO:0019722)	5/70	0.0054734	0.517236	4.42282	23.0334	BCAP31;DMTN;LRRK2;SPHK1;TPCN2
Negative regulation of axon extension (GO:0030517)	3/23	0.00581647	0.539663	8.07646	41.57	SEMA4A;CDKL3;SEMA7A
Protein complex subunit organization (GO:0071822)	4/45	0.00590964	0.538516	5.50396	28.2417	COL1A1;COL3A1;COL1A2;SERPINH1
Dendritic spine organization (GO:0097061)	3/24	0.00656889	0.588088	7.73994	38.8964	EPHB1;SHANK2;ZNF365
Negative regulation of sequestering of calcium ion (GO:0051283)	3/24	0.00656889	0.577949	7.73994	38.8964	HTR2C;ITPR3;HTR2A
Chaperone mediated protein folding requiring cofactor (GO:0051085)	3/24	0.00656889	0.568153	7.73994	38.8964	HSPH1;HSPA5;HSPA1B
Positive regulation of extracellular matrix assembly (GO:1901203)	2/8	0.00682701	0.580638	15.4799	77.1961	PHLDB1;RGCC
Phospholipid homeostasis (GO:0055091)	2/8	0.00682701	0.571119	15.4799	77.1961	ABCA1;ABCG1
Peroxisomal transport (GO:0043574)	2/8	0.00682701	0.561907	15.4799	77.1961	ZFAND6;PEX6
Positive regulation of vasculature development (GO:1904018)	6/104	0.00684691	0.5546	3.57228	17.8041	XBP1;FLT1;SPHK1;APLNR;HSPB1;ENG
Cellular response to heat (GO:0034605)	4/47	0.00689905	0.550092	5.26975	26.2242	HSPH1;HSPA5;IER5;HSPA1B
Regulation of apoptotic process (GO:0042981)	23/815	0.00701439	0.550684	1.74742	8.66685	HRK;WNT10B;XBP1;FLT1;HSPA5;GADD45A;SPHK1;ZFAND6;TAF9;IGF2;HSPB1;TBX3;HSP90B1;TOX3;UFM1;ERBB3;AKT2;NAA35;CALR;TNIK;EPHB1;CRYAB;HSPA1B
Regulation of cell cycle arrest (GO:0071156)	4/48	0.00743238	0.574658	5.15996	25.2936	RGCC;CCND1;AKT2;CALR
Response to endoplasmic reticulum stress (GO:0034976)	6/106	0.0074956	0.570896	3.50488	17.1509	UFM1;HSPA5;RASGRF1;PDIA6;PDIA4;HSP90B1
ERAD pathway (GO:0036503)	5/77	0.00815828	0.612231	4.02075	19.3347	USP13;SDF2L1;HSPA5;UGGT2;HSP90B1
Circulatory system development (GO:0072359)	6/109	0.00855015	0.63234	3.40841	16.2302	COL3A1;ERBB3;APLNR;MICAL2;HSPG2;FBN1
Regulation of cellular response to heat (GO:1900034)	5/78	0.00860472	0.627284	3.9692	18.8753	HSPH1;FKBP4;IER5;CRYAB;HSPA1B
Actin filament reorganization (GO:0090527)	2/9	0.00868441	0.624177	13.7599	65.3075	GSN;DMTN
Neuronal ion channel clustering (GO:0045161)	2/9	0.00868441	0.615508	13.7599	65.3075	MYOC;CNTN2
Regulation of endoplasmic reticulum unfolded protein response (GO:1900101)	2/9	0.00868441	0.607076	13.7599	65.3075	XBP1;HSPA5
Heterochromatin organization (GO:0070828)	2/9	0.00868441	0.598873	13.7599	65.3075	SETD7;BAHCC1
Negative regulation of microtubule polymerization (GO:0031115)	2/9	0.00868441	0.590888	13.7599	65.3075	STMN1;EML2
Neuron development (GO:0048666)	7/144	0.00899862	0.60421	3.00998	14.179	TENM1;XBP1;MYOC;STMN1;RASGRF1;PLP1;MANF
Response to calcium ion (GO:0051592)	5/79	0.00906778	0.600947	3.91896	18.431	CLIC4;DMTN;ITPR3;SCN5A;CARF
Negative regulation of microtubule polymerization or depolymerization (GO:0031111)	3/27	0.00916121	0.599354	6.87994	32.286	STMN1;FKBP4;EML2
Release of sequestered calcium ion into cytosol (GO:0051209)	3/27	0.00916121	0.591768	6.87994	32.286	HTR2C;ITPR3;HTR2A
Cellular response to topologically incorrect protein (GO:0035967)	3/27	0.00916121	0.584371	6.87994	32.286	HSPH1;HSPA5;HSPA1B
Regulation of phosphatidylinositol 3-kinase signaling (GO:0014066)	5/80	0.00954776	0.601509	3.86997	18.001	FLT1;MYOC;ERBB3;IGF2;AGT
Positive regulation of cell-substrate adhesion (GO:0010811)	4/52	0.00983536	0.612071	4.76304	22.0137	DOCK5;DMTN;MYOC;CALR
Regulation of anatomical structure morphogenesis (GO:0022603)	5/82	0.0105596	0.649223	3.77558	17.1816	LFNG;PHLDB1;SPARC;INF2;LRRK2
Regulation of chromatin organization (GO:1902275)	2/10	0.0107404	0.652482	12.3839	56.1454	HIRA;IGF2
Cardiovascular system development (GO:0072358)	2/10	0.0107404	0.644805	12.3839	56.1454	SOX18;HSPG2
Regulation of mitochondrial depolarization (GO:0051900)	2/10	0.0107404	0.637308	12.3839	56.1454	MYOC;LRRK2
Regulation of lysosomal lumen pH (GO:0035751)	2/10	0.0107404	0.629982	12.3839	56.1454	LRRK2;CLN6
Intracellular cholesterol transport (GO:0032367)	2/10	0.0107404	0.622823	12.3839	56.1454	ABCA1;ABCG1
Regulation of macrophage derived foam cell differentiation (GO:0010743)	3/29	0.0111767	0.64084	6.40547	28.7857	ABCA1;AGT;ABCG1
Semaphorin-plexin signaling pathway (GO:0071526)	3/29	0.0111767	0.63372	6.40547	28.7857	SEMA4A;SEMA7A;PLXNB3
Action potential (GO:0001508)	4/54	0.0112055	0.628367	4.58663	20.6002	CACNA1B;SCN5A;SCN3A;TPCN2
Glycosphingolipid metabolic process (GO:0006687)	4/54	0.0112055	0.621537	4.58663	20.6002	GLTP;UGT8;HEXA;CLN6
Negative regulation of endothelial cell proliferation (GO:0001937)	3/30	0.0122726	0.673411	6.19195	27.247	FLT1;SPARC;RGCC
Aminoglycan metabolic process (GO:0006022)	3/30	0.0122726	0.666247	6.19195	27.247	BGN;HSPG2;CLN6
Cellular protein metabolic process (GO:0044267)	15/484	0.0125811	0.675806	1.91899	8.39666	RPL5;CDKL3;GSN;IGFBP2;IGF2;MRPS21;PLOD1;HSPG2;PHKA2;PDIA6;HSP90B1;AKT2;VWA1;IGFBP6;FBN1
Intracellular protein transmembrane transport (GO:0065002)	2/11	0.0129882	0.690405	11.2581	48.9019	PEX6;AKT2
Regulation of cholesterol esterification (GO:0010872)	2/11	0.0129882	0.683288	11.2581	48.9019	ABCG1;AGT
IRE1-mediated unfolded protein response (GO:0036498)	4/57	0.0134813	0.701992	4.34523	18.7125	XBP1;HSPA5;DNAJB11;PDIA6
Negative regulation of cell migration (GO:0030336)	6/121	0.0138421	0.713498	3.07039	13.1414	CLIC4;COL3A1;PLXNB3;ARAP3;CALR;ENG
Purine ribonucleoside triphosphate metabolic process (GO:0009205)	3/32	0.0146433	0.747246	5.80495	24.5188	LRRK2;HSPA1B;MYH7
Regulation of DNA-dependent DNA replication (GO:0090329)	2/12	0.0154211	0.779147	10.3199	43.0549	WDR18;ZNF365
Regulation of cholesterol storage (GO:0010885)	2/12	0.0154211	0.771508	10.3199	43.0549	ABCA1;ABCG1
Phospholipid efflux (GO:0033700)	2/12	0.0154211	0.764018	10.3199	43.0549	ABCA1;ABCG1
Transcription from mitochondrial promoter (GO:0006390)	2/12	0.0154211	0.756671	10.3199	43.0549	POLRMT;MRPL12
Regulation of vascular endothelial cell proliferation (GO:1905562)	2/12	0.0154211	0.749465	10.3199	43.0549	FLT1;APLN
Positive regulation of cellular protein metabolic process (GO:0032270)	5/91	0.0160219	0.771319	3.40217	14.0639	RBM3;RPL5;CIRBP;CLN6;AGT
Cytoskeleton organization (GO:0007010)	6/126	0.0166048	0.791909	2.94855	12.0833	SUN1;DMTN;MICAL2;ARAP3;FLNB;TNIK
Positive regulation of protein phosphorylation (GO:0001934)	13/412	0.0170068	0.803573	1.95377	7.95993	TENM1;FLT1;SPHK1;LRRK2;IGF2;AGT;CCND1;ERBB3;AKT2;APLNR;TNIK;EPHB1;ENG
Negative regulation of signal transduction (GO:0009968)	10/283	0.0171456	0.802695	2.18797	8.89632	FLT1;ERBB3;CNOT1;LRRK2;CALR;EPHB1;NKD1;AGT;DLK1;APLN
Regulation of alcohol biosynthetic process (GO:1902930)	3/34	0.0172548	0.800467	5.46349	22.1799	IDI1;SREBF1;SCD
Regulation of autophagy (GO:0010506)	8/203	0.0176439	0.811145	2.44018	9.85188	USP13;SREBF1;EXOC7;USP10;LRRK2;HSPB1;WDR6;TPCN2
Second-messenger-mediated signaling (GO:0019932)	4/62	0.0178889	0.815062	3.99481	16.0734	LRRK2;SPHK1;AGT;TPCN2
Negative regulation of macrophage derived foam cell differentiation (GO:0010745)	2/13	0.0180325	0.814335	9.52608	38.2527	ABCA1;ABCG1
Positive regulation of glycogen biosynthetic process (GO:0045725)	2/13	0.0180325	0.807192	9.52608	38.2527	AKT2;IGF2
ER-associated misfolded protein catabolic process (GO:0071712)	2/13	0.0180325	0.800173	9.52608	38.2527	SDF2L1;UGGT2
Protein localization to endoplasmic reticulum (GO:0070972)	2/13	0.0180325	0.793274	9.52608	38.2527	BCAP31;HSPA5
Positive regulation of ERAD pathway (GO:1904294)	2/13	0.0180325	0.786494	9.52608	38.2527	BCAP31;USP13
Chondroitin sulfate catabolic process (GO:0030207)	2/13	0.0180325	0.779829	9.52608	38.2527	HEXA;BGN
Regulation of retinoic acid receptor signaling pathway (GO:0048385)	2/13	0.0180325	0.773276	9.52608	38.2527	CNOT1;CALR
Cholesterol biosynthetic process (GO:0006695)	3/35	0.0186516	0.793161	5.30739	21.1331	IDI1;NSDHL;MSMO1
Positive regulation of MAPK cascade (GO:0043410)	10/289	0.0195269	0.823518	2.14254	8.43297	TENM1;SEMA7A;FLT1;ERBB3;LRRK2;IGF2;HTR2C;ADAM8;HTR2A;EPHB1
Negative regulation of neuron differentiation (GO:0045665)	4/64	0.0198747	0.831318	3.86997	15.1637	EFNB2;CALR;FKBP4;ZNF365
Actin polymerization or depolymerization (GO:0008154)	3/36	0.0201093	0.834292	5.15996	20.1577	GSN;ABI1;MICAL2
Calcium ion transmembrane import into cytosol (GO:0097553)	3/36	0.0201093	0.827564	5.15996	20.1577	HTR2C;ITPR3;HTR2A
Heart looping (GO:0001947)	3/36	0.0201093	0.820943	5.15996	20.1577	SOX18;MICAL2;ENG
Cardiac muscle contraction (GO:0060048)	3/36	0.0201093	0.814428	5.15996	20.1577	MYL4;SCN5A;MYH7
Secondary alcohol biosynthetic process (GO:1902653)	3/36	0.0201093	0.808015	5.15996	20.1577	IDI1;NSDHL;MSMO1
Mitotic cell cycle arrest (GO:0071850)	2/14	0.0208161	0.829879	8.84564	34.2506	RGCC;GADD45A
Regulation of neural precursor cell proliferation (GO:2000177)	2/14	0.0208161	0.823446	8.84564	34.2506	LRRK2;NES
Positive regulation of glycogen metabolic process (GO:0070875)	2/14	0.0208161	0.817112	8.84564	34.2506	AKT2;IGF2
Negative regulation of endoplasmic reticulum stress-induced intrinsic apoptotic signaling pathway (GO:1902236)	2/14	0.0208161	0.810874	8.84564	34.2506	XBP1;LRRK2
Regulation of histone modification (GO:0031056)	2/14	0.0208161	0.804731	8.84564	34.2506	ZNHIT1;IGF2
Negative regulation of blood vessel morphogenesis (GO:2000181)	4/65	0.0209166	0.802536	3.81043	14.7358	SPARC;RGCC;COL4A2;HSPG2
Myelination (GO:0042552)	3/37	0.021628	0.823641	5.0205	19.2474	MYOC;PLP1;ACSBG1
Negative regulation of Ras protein signal transduction (GO:0046580)	3/37	0.021628	0.81754	5.0205	19.2474	MYOC;STMN1;ARAP3
Cellular response to metal ion (GO:0071248)	5/100	0.0231023	0.866846	3.09598	11.6651	CLIC4;DMTN;LRRK2;SCN5A;CARF
Regulation of protein homooligomerization (GO:0032462)	2/15	0.0237657	0.885227	8.25593	30.8732	HRK;CRYAB
Negative regulation of axon extension involved in axon guidance (GO:0048843)	2/15	0.0237657	0.878813	8.25593	30.8732	SEMA4A;SEMA7A
Positive regulation of collagen metabolic process (GO:0010714)	2/15	0.0237657	0.87249	8.25593	30.8732	RGCC;SUCO
Protein O-linked fucosylation (GO:0036066)	2/15	0.0237657	0.866258	8.25593	30.8732	LFNG;CFP
Positive regulation of collagen biosynthetic process (GO:0032967)	2/15	0.0237657	0.860115	8.25593	30.8732	RGCC;SUCO
Protein targeting to peroxisome (GO:0006625)	2/15	0.0237657	0.854058	8.25593	30.8732	ZFAND6;PEX6
Purine ribonucleoside monophosphate metabolic process (GO:0009167)	3/39	0.0248486	0.88673	4.76304	17.5992	HSPA1B;LHPP;MYH7
Positive regulation of MAP kinase activity (GO:0043406)	7/177	0.02518	0.892315	2.44879	9.01574	TENM1;MAPK11;FLT1;GADD45A;LRRK2;IGF2;ADAM8
Negative regulation of angiogenesis (GO:0016525)	4/69	0.0254154	0.894448	3.58954	13.1822	SPARC;RGCC;COL4A2;HSPG2
Positive regulation of angiogenesis (GO:0045766)	5/103	0.0258482	0.903447	3.0058	10.9878	XBP1;FLT1;SPHK1;APLNR;HSPB1
Positive regulation of gene expression (GO:0010628)	20/771	0.0259309	0.900173	1.60621	5.8664	KMT2E;RPL5;GSN;USP21;HEATR1;CIRBP;DDX21;MRPL12;AGT;NPAS3;COL1A1;RBM3;TOX3;MAPK11;RGCC;SOX18;DEAF1;TP53INP2;MTF2;HSPA1B
Embryonic heart tube morphogenesis (GO:0003143)	3/40	0.0265504	0.915449	4.64396	16.8516	SOX18;MICAL2;ENG
Positive regulation of epithelial to mesenchymal transition (GO:0010718)	3/40	0.0265504	0.909305	4.64396	16.8516	COL1A1;RGCC;ENG
Sterol biosynthetic process (GO:0016126)	3/40	0.0265504	0.903243	4.64396	16.8516	IDI1;NSDHL;MSMO1
Response to peptide hormone (GO:0043434)	3/40	0.0265504	0.897262	4.64396	16.8516	XBP1;CYP11A1;IGF2
Regulation of intracellular transport (GO:0032386)	3/40	0.0265504	0.891359	4.64396	16.8516	LRRK2;NEFH;CRYAB
Determination of heart left/right asymmetry (GO:0061371)	3/40	0.0265504	0.885533	4.64396	16.8516	SOX18;MICAL2;ENG
Positive regulation of endothelial cell migration (GO:0010595)	4/70	0.026624	0.882224	3.53826	12.8295	SPARC;HSPB1;CALR;AGT
Vascular endothelial growth factor receptor signaling pathway (GO:0048010)	4/70	0.026624	0.876532	3.53826	12.8295	MAPK11;FLT1;ABI1;HSPB1
Positive regulation of proteasomal ubiquitin-dependent protein catabolic process (GO:0032436)	4/70	0.026624	0.870913	3.53826	12.8295	BCAP31;LRRK2;KLHL40;HSPA1B
Positive regulation of epithelial cell apoptotic process (GO:1904037)	2/16	0.0268752	0.873528	7.73994	27.9919	GSN;RGCC
Regulation of membrane depolarization (GO:0003254)	2/16	0.0268752	0.867999	7.73994	27.9919	LRRK2;SCN5A
Regulation of toll-like receptor 4 signaling pathway (GO:0034143)	2/16	0.0268752	0.86254	7.73994	27.9919	WDFY1;RAB7B
Cardiac ventricle development (GO:0003231)	2/16	0.0268752	0.857149	7.73994	27.9919	SCN5A;ENG
Positive regulation of response to endoplasmic reticulum stress (GO:1905898)	2/16	0.0268752	0.851826	7.73994	27.9919	USP13;XBP1
Negative regulation of lipid storage (GO:0010888)	2/16	0.0268752	0.846567	7.73994	27.9919	ABCA1;ABCG1
Response to insulin (GO:0032868)	4/71	0.0278665	0.872411	3.48842	12.4897	XBP1;AKT2;IGF2;SLC2A4
Odontogenesis (GO:0042476)	3/41	0.028313	0.880982	4.5307	16.1494	COL1A1;COL1A2;SCN5A
Regulation of cholesterol metabolic process (GO:0090181)	3/41	0.028313	0.875643	4.5307	16.1494	IDI1;SREBF1;SCD
Negative regulation of cell projection organization (GO:0031345)	3/41	0.028313	0.870368	4.5307	16.1494	EFNB2;FKBP4;ZNF365
Positive regulation of cellular catabolic process (GO:0031331)	5/106	0.0287946	0.879873	2.92073	10.3615	PFKFB3;CNOT1;AKT2;LRRK2;ADAM8
Positive regulation of protein processing (GO:0010954)	2/17	0.0301387	0.915462	7.28465	25.5104	GSN;ADAM8
Reverse cholesterol transport (GO:0043691)	2/17	0.0301387	0.910045	7.28465	25.5104	ABCA1;ABCG1
Negative regulation of axon guidance (GO:1902668)	2/17	0.0301387	0.904692	7.28465	25.5104	SEMA4A;SEMA7A
Regulation of insulin-like growth factor receptor signaling pathway (GO:0043567)	2/17	0.0301387	0.899401	7.28465	25.5104	IGFBP2;IGFBP6
Negative regulation of stress fiber assembly (GO:0051497)	2/17	0.0301387	0.894172	7.28465	25.5104	MYOC;STMN1
Regulation of collagen biosynthetic process (GO:0032965)	2/17	0.0301387	0.889004	7.28465	25.5104	RGCC;SUCO
Regulation of peptide hormone secretion (GO:0090276)	4/73	0.0304539	0.893138	3.39285	11.8463	GIPR;HTR2C;CACNA2D2;ITPR3
Positive regulation of proteasomal protein catabolic process (GO:1901800)	4/73	0.0304539	0.888034	3.39285	11.8463	USP13;LRRK2;KLHL40;HSPA1B
Positive regulation of epithelial cell migration (GO:0010634)	4/74	0.0317989	0.921987	3.347	11.5415	DOCK5;SPARC;CALR;AGT
Cellular response to peptide hormone stimulus (GO:0071375)	5/110	0.0330416	0.952607	2.81452	9.59749	XBP1;CYP11A1;AKT2;SLC2A4;GNG11
Calcium-mediated signaling using intracellular calcium source (GO:0035584)	2/18	0.0335505	0.961843	6.87994	23.3554	BCAP31;DMTN
Blood vessel endothelial cell migration (GO:0043534)	2/18	0.0335505	0.956469	6.87994	23.3554	EFNB2;SOX18
Regulation of microtubule polymerization or depolymerization (GO:0031110)	2/18	0.0335505	0.951156	6.87994	23.3554	STMN1;FKBP4
Regulation of dendrite morphogenesis (GO:0048814)	3/44	0.033964	0.957559	4.22178	14.28	CDKL3;LRRK2;TNIK
Heart contraction (GO:0060047)	3/44	0.033964	0.952298	4.22178	14.28	MYL4;SCN5A;MYH7
Regulation of steroid biosynthetic process (GO:0050810)	3/44	0.033964	0.947094	4.22178	14.28	IDI1;SREBF1;SCD
Transforming growth factor beta receptor signaling pathway (GO:0007179)	4/76	0.0345922	0.95937	3.25892	10.9634	CLDN5;COL3A1;COL1A2;WFIKKN2
Positive regulation of apoptotic signaling pathway (GO:2001235)	4/76	0.0345922	0.954184	3.25892	10.9634	HRK;BCAP31;GSN;AGT
Mitochondrial gene expression (GO:0140053)	3/45	0.0359679	0.986796	4.12797	13.726	MRPS21;MRPL12;POLRMT
Regulation of signal transduction (GO:0009966)	8/233	0.0360496	0.98375	2.12599	7.06437	LFNG;RGS5;FLT1;ERBB3;RGS16;IGFBP2;IGFBP6;EPHB1
Protein import into mitochondrial matrix (GO:0030150)	2/19	0.0371049	1	6.51784	21.4698	TOMM20;TOMM40L
Positive regulation of activated T cell proliferation (GO:0042104)	2/19	0.0371049	1	6.51784	21.4698	IGFBP2;IGF2
Regulation of mitochondrial fission (GO:0090140)	2/19	0.0371049	0.99656	6.51784	21.4698	INF2;LRRK2
Histone deubiquitination (GO:0016578)	2/19	0.0371049	0.991342	6.51784	21.4698	USP21;EPOP
Macromolecule biosynthetic process (GO:0009059)	2/19	0.0371049	0.986179	6.51784	21.4698	COL1A1;GLT8D1
Positive regulation of immunoglobulin production (GO:0002639)	2/19	0.0371049	0.981069	6.51784	21.4698	XBP1;TFRC
Positive regulation of blood coagulation (GO:0030194)	2/19	0.0371049	0.976012	6.51784	21.4698	THBD;DMTN
Positive regulation of translation (GO:0045727)	4/78	0.0375237	0.981966	3.17536	10.424	RBM3;RPL5;RMND1;CIRBP
Visual perception (GO:0007601)	4/78	0.0375237	0.976956	3.17536	10.424	COL1A1;RGS16;EML2;IMPG2
Negative regulation of protein modification by small protein conjugation or removal (GO:1903321)	3/46	0.0380313	0.985147	4.03823	13.2024	RPL5;KLHL40;HSPA1B
Aminoglycan biosynthetic process (GO:0006023)	3/46	0.0380313	0.980171	4.03823	13.2024	HEXA;HSPG2;HS3ST2
Sphingolipid metabolic process (GO:0006665)	5/116	0.0401092	1	2.66894	8.58372	GLTP;UGT8;SPTLC2;SPHK1;HEXA
Regulation of endoplasmic reticulum stress-induced intrinsic apoptotic signaling pathway (GO:1902235)	2/20	0.0407966	1	6.19195	19.809	XBP1;LRRK2
Negative regulation of intracellular protein transport (GO:0090317)	2/20	0.0407966	1	6.19195	19.809	DMTN;LRRK2
Negative regulation of actin filament bundle assembly (GO:0032232)	2/20	0.0407966	1	6.19195	19.809	MYOC;STMN1
Regulation of glycogen biosynthetic process (GO:0005979)	2/20	0.0407966	1	6.19195	19.809	AKT2;IGF2
Eye morphogenesis (GO:0048592)	2/20	0.0407966	1	6.19195	19.809	NKD1;FBN1
Mitochondrial RNA metabolic process (GO:0000959)	2/20	0.0407966	1	6.19195	19.809	POLRMT;MRPL12
Sensory perception of light stimulus (GO:0050953)	4/81	0.0421806	1	3.05775	9.68022	COL1A1;RGS16;EML2;IMPG2
Regulation of mitochondrion organization (GO:0010821)	3/48	0.0423354	1	3.86997	12.2373	SREBF1;INF2;LRRK2
Plasma membrane bounded cell projection organization (GO:0120036)	5/118	0.0426537	1	2.62371	8.27686	MYOC;STMN1;RASGRF1;PLP1;MANF
Positive regulation of protein serine/threonine kinase activity (GO:0071902)	5/118	0.0426537	1	2.62371	8.27686	TENM1;FLT1;CCND1;LRRK2;ADAM8
Positive regulation of cell proliferation (GO:0008284)	12/424	0.0435713	1	1.75244	5.49102	EFNB2;XBP1;FLT1;AKT2;SPHK1;IGF2;CALR;PTN;SCN5A;NES;AGT;TBX3
DNA damage response, signal transduction by p53 class mediator (GO:0030330)	4/82	0.0438022	1	3.02046	9.44823	RGCC;USP10;GADD45A;CNOT1
Positive regulation of cell cycle (GO:0045787)	4/82	0.0438022	1	3.02046	9.44823	CCND1;SPHK1;CALR;TBX3
Lipid homeostasis (GO:0055088)	3/49	0.0445752	1	3.79099	11.7922	ABCA1;XBP1;ABCG1
Positive regulation of transcription from RNA polymerase II promoter involved in cellular response to chemical stimulus (GO:1901522)	2/21	0.0446201	1	5.8971	18.3374	XBP1;CARF
Cellular response to misfolded protein (GO:0071218)	2/21	0.0446201	1	5.8971	18.3374	SDF2L1;UGGT2
Embryonic skeletal system development (GO:0048706)	2/21	0.0446201	1	5.8971	18.3374	COL1A1;DEAF1
Negative regulation of cell cycle arrest (GO:0071157)	2/21	0.0446201	1	5.8971	18.3374	CCND1;CALR
Negative regulation of neuron death (GO:1901215)	4/83	0.0454584	1	2.98407	9.22364	TOX3;ERBB3;LRRK2;ADAM8
Wound healing (GO:0042060)	3/50	0.0468729	1	3.71517	11.3696	COL3A1;ERBB3;DCBLD2
Negative regulation of protein ubiquitination (GO:0031397)	3/50	0.0468729	1	3.71517	11.3696	RPL5;KLHL40;HSPA1B
Protein modification process (GO:0036211)	4/84	0.0471492	1	2.94855	9.00616	CDKL3;AKT2;PLOD1;PHKA2
Negative regulation of protein polymerization (GO:0032272)	2/22	0.0485702	1	5.62905	17.0264	STMN1;EML2
Negative regulation of response to endoplasmic reticulum stress (GO:1903573)	2/22	0.0485702	1	5.62905	17.0264	XBP1;LRRK2
Peripheral nervous system development (GO:0007422)	2/22	0.0485702	1	5.62905	17.0264	UGT8;ERBB3
Negative regulation of GTPase activity (GO:0034260)	2/22	0.0485702	1	5.62905	17.0264	LRRK2;PLXNB3
Negative regulation of neuron projection development (GO:0010977)	3/51	0.0492278	1	3.64232	10.9681	EFNB2;FKBP4;ZNF365
Positive regulation of actin filament polymerization (GO:0030838)	3/51	0.0492278	1	3.64232	10.9681	TENM1;GSN;CDC42EP1
Positive regulation of protein modification process (GO:0031401)	6/163	0.049275	1	2.27925	6.8613	CCND1;AKT2;LRRK2;IGF2;TNIK;ENG
Positive regulation of mitotic cell cycle (GO:0045931)	3/52	0.0516396	1	3.57228	10.5863	RGCC;SPHK1;IGF2
Calcium ion homeostasis (GO:0055074)	4/87	0.0524286	1	2.84687	8.39345	HTR2C;HTR2A;CALR;TPCN2
Regulation of MAP kinase activity (GO:0043405)	4/87	0.0524286	1	2.84687	8.39345	TENM1;FLT1;LRRK2;ADAM8
Regulation of axon extension involved in axon guidance (GO:0048841)	2/23	0.052642	1	5.3843	15.8527	SEMA4A;SEMA7A
Cholesterol efflux (GO:0033344)	2/23	0.052642	1	5.3843	15.8527	ABCA1;ABCG1
Neuronal action potential (GO:0019228)	2/23	0.052642	1	5.3843	15.8527	SCN5A;SCN3A
RRNA methylation (GO:0031167)	2/23	0.052642	1	5.3843	15.8527	METTL16;MRM1
Regulation of microtubule cytoskeleton organization (GO:0070507)	2/23	0.052642	1	5.3843	15.8527	PHLDB1;STMN1
Positive regulation of cell junction assembly (GO:1901890)	2/23	0.052642	1	5.3843	15.8527	MYOC;AGT
Regulation of proteasomal ubiquitin-dependent protein catabolic process (GO:0032434)	4/88	0.0542571	1	2.81452	8.20158	LRRK2;TAF9;KLHL40;HSPA1B
Positive regulation of protein kinase B signaling (GO:0051897)	5/127	0.0552861	1	2.43778	7.05793	MYOC;ERBB3;IGF2;ADAM8;ENG
Cellular response to nutrient levels (GO:0031669)	3/54	0.0566313	1	3.43997	9.87683	SREBF1;XBP1;LRRK2
Negative regulation of supramolecular fiber organization (GO:1902904)	3/54	0.0566313	1	3.43997	9.87683	STMN1;CRYAB;EML2
Positive regulation of NF-kappaB transcription factor activity (GO:0051092)	5/128	0.0568096	1	2.41873	6.93704	SPHK1;ADAM8;RAB7B;AGT;HSPA1B
Cellular modified amino acid biosynthetic process (GO:0042398)	2/24	0.0568305	1	5.15996	14.7971	GAMT;PLOD1
Negative regulation of developmental growth (GO:0048640)	2/24	0.0568305	1	5.15996	14.7971	CDKL3;NKD1
Camera-type eye development (GO:0043010)	2/24	0.0568305	1	5.15996	14.7971	NES;FBN1
Negative regulation of oxidative stress-induced cell death (GO:1903202)	2/24	0.0568305	1	5.15996	14.7971	LRRK2;HSPB1
Cellular senescence (GO:0090398)	2/24	0.0568305	1	5.15996	14.7971	CALR;TBX3
Mammary gland development (GO:0030879)	2/24	0.0568305	1	5.15996	14.7971	TBX3;APLN
Negative regulation of proteasomal ubiquitin-dependent protein catabolic process (GO:0032435)	2/24	0.0568305	1	5.15996	14.7971	TAF9;KLHL40
Transmembrane receptor protein tyrosine kinase signaling pathway (GO:0007169)	11/396	0.0577509	1	1.71999	4.90474	EFNB2;MAPK11;FLT1;ERBB3;AKT2;ARHGEF28;STMN1;ABI1;IGF2;HSPB1;EPHB1
Cell-matrix adhesion (GO:0007160)	4/90	0.0580166	1	2.75198	7.83495	COL3A1;ITGB4;ITGA10;THBS3
Glial cell differentiation (GO:0010001)	2/25	0.0611309	1	4.95356	13.8439	ERBB3;PLP1
Misfolded or incompletely synthesized protein catabolic process (GO:0006515)	2/25	0.0611309	1	4.95356	13.8439	SDF2L1;UGGT2
Positive regulation of nuclear division (GO:0051785)	2/25	0.0611309	1	4.95356	13.8439	RGCC;IGF2
Regulation of lamellipodium assembly (GO:0010591)	2/25	0.0611309	1	4.95356	13.8439	DMTN;PLXNB3
Modulation of excitatory postsynaptic potential (GO:0098815)	2/25	0.0611309	1	4.95356	13.8439	LRRK2;SHANK2
Cellular response to vascular endothelial growth factor stimulus (GO:0035924)	2/25	0.0611309	1	4.95356	13.8439	FLT1;HSPB1
Protein depolymerization (GO:0051261)	2/25	0.0611309	1	4.95356	13.8439	STMN1;MICAL2
Signal transduction in response to DNA damage (GO:0042770)	2/25	0.0611309	1	4.95356	13.8439	USP10;GADD45A
Chordate embryonic development (GO:0043009)	3/56	0.0618431	1	3.31712	9.23205	COL1A1;DEAF1;IGF2
Glycosaminoglycan catabolic process (GO:0006027)	3/56	0.0618431	1	3.31712	9.23205	HEXA;BGN;HSPG2
Regulation of protein phosphorylation (GO:0001932)	8/261	0.0621604	1	1.89792	5.27248	MYOC;CCND1;AKT2;LRRK2;IGF2;HSPB1;TNIK;ENG
Positive regulation of wound healing (GO:0090303)	2/26	0.0655384	1	4.76304	12.9798	XBP1;DMTN
Negative chemotaxis (GO:0050919)	2/26	0.0655384	1	4.76304	12.9798	SEMA4A;SEMA7A
Nervous system development (GO:0007399)	12/455	0.0667943	1	1.63304	4.41924	UGT8;TENM1;GJB1;MOBP;ERBB3;TAGLN3;PTN;EPHB1;NES;HAPLN4;SHANK2;NRGN
Cholesterol homeostasis (GO:0042632)	3/58	0.0672696	1	3.20273	8.64433	ABCA1;XBP1;ABCG1
Integrin-mediated signaling pathway (GO:0007229)	3/58	0.0672696	1	3.20273	8.64433	SEMA7A;COL3A1;ITGA10
Sterol homeostasis (GO:0055092)	3/58	0.0672696	1	3.20273	8.64433	ABCA1;XBP1;ABCG1
Regulation of cytoskeleton organization (GO:0051493)	4/95	0.0680074	1	2.60714	7.00835	CLIC4;PHLDB1;DMTN;STMN1
Regulation of intracellular steroid hormone receptor signaling pathway (GO:0033143)	2/27	0.0700486	1	4.58663	12.1939	UFM1;CALR
Negative regulation of synaptic transmission (GO:0050805)	2/27	0.0700486	1	4.58663	12.1939	LRRK2;SHANK2
Negative regulation of cell-matrix adhesion (GO:0001953)	2/27	0.0700486	1	4.58663	12.1939	DMTN;MYOC
Regulation of protein targeting to membrane (GO:0090313)	2/27	0.0700486	1	4.58663	12.1939	DMTN;AKT2
Protein localization to nucleus (GO:0034504)	4/96	0.0701057	1	2.57998	6.85694	COL1A1;IPO9;RANBP17;CALR
Regulation of cell death (GO:0010941)	4/96	0.0701057	1	2.57998	6.85694	LRRK2;EPHB1;CRYAB;HSPA1B
Cellular metal ion homeostasis (GO:0006875)	4/96	0.0701057	1	2.57998	6.85694	HTR2C;HTR2A;CALR;TPCN2
Muscle contraction (GO:0006936)	5/137	0.0715964	1	2.25984	5.95853	GAMT;MYL4;CRYAB;TPCN2;MYH7
Negative regulation of cell motility (GO:2000146)	4/97	0.072237	1	2.55338	6.70978	CLIC4;PLXNB3;ARAP3;ENG
Protein localization to organelle (GO:0033365)	4/97	0.072237	1	2.55338	6.70978	COL1A1;LRRK2;CROCC;CALR
Regulation of stress fiber assembly (GO:0051492)	3/60	0.0729054	1	3.09598	8.1071	RGCC;MYOC;STMN1
Neuron projection extension (GO:1990138)	2/28	0.074657	1	4.42282	11.4766	CDKL3;PLXNB3
Negative regulation of intracellular steroid hormone receptor signaling pathway (GO:0033144)	2/28	0.074657	1	4.42282	11.4766	CNOT1;CALR
Negative regulation of proteasomal protein catabolic process (GO:1901799)	2/28	0.074657	1	4.42282	11.4766	TAF9;KLHL40
Positive regulation of protein tyrosine kinase activity (GO:0061098)	2/28	0.074657	1	4.42282	11.4766	ERBB3;AGT
Neural crest cell migration (GO:0001755)	2/28	0.074657	1	4.42282	11.4766	SEMA4A;SEMA7A
Antigen processing and presentation of peptide antigen via MHC class I (GO:0002474)	2/28	0.074657	1	4.42282	11.4766	BCAP31;CALR
Protein export from nucleus (GO:0006611)	2/28	0.074657	1	4.42282	11.4766	RANBP17;CALR
Positive regulation of fibroblast proliferation (GO:0048146)	2/28	0.074657	1	4.42282	11.4766	SPHK1;AGT
Neuron differentiation (GO:0030182)	5/139	0.0751434	1	2.22732	5.7651	WNT10B;TENM1;XBP1;EPOP;MANF
Actin cytoskeleton reorganization (GO:0031532)	3/61	0.0757999	1	3.04522	7.85563	GSN;DMTN;TNIK
Positive regulation of T cell proliferation (GO:0042102)	3/61	0.0757999	1	3.04522	7.85563	TFRC;IGFBP2;IGF2
Striated muscle contraction (GO:0006941)	3/61	0.0757999	1	3.04522	7.85563	MYL4;SCN5A;MYH7
Positive regulation of cellular amide metabolic process (GO:0034250)	3/61	0.0757999	1	3.04522	7.85563	RBM3;RPL5;CIRBP
Glycosaminoglycan biosynthetic process (GO:0006024)	4/99	0.0765978	1	2.5018	6.42759	HEXA;BGN;HSPG2;HS3ST2
Small GTPase mediated signal transduction (GO:0007264)	4/99	0.0765978	1	2.5018	6.42759	ARHGAP33;MAPK11;RIT1;RASGRP3
Regulation of cellular component organization (GO:0051128)	5/140	0.0769522	1	2.21141	5.67132	ABCA1;SPARC;GSN;ERMN;AGT
Negative regulation of intrinsic apoptotic signaling pathway (GO:2001243)	3/62	0.0787446	1	2.99611	7.61474	XBP1;LRRK2;HSPB1
DNA damage response, signal transduction by p53 class mediator resulting in cell cycle arrest (GO:0006977)	3/62	0.0787446	1	2.99611	7.61474	RGCC;GADD45A;CNOT1
Cellular response to transforming growth factor beta stimulus (GO:0071560)	4/100	0.0788267	1	2.47678	6.29227	CLDN5;COL3A1;COL1A2;WFIKKN2
Very long-chain fatty acid metabolic process (GO:0000038)	2/29	0.0793592	1	4.27031	10.82	ACSBG1;ACAA1
Positive regulation of myeloid cell differentiation (GO:0045639)	2/29	0.0793592	1	4.27031	10.82	RAB7B;HSPA1B
Negative regulation of Notch signaling pathway (GO:0045746)	2/29	0.0793592	1	4.27031	10.82	LFNG;DLK1
Regulation of embryonic development (GO:0045995)	2/29	0.0793592	1	4.27031	10.82	LFNG;PHLDB1
Regulation of activated T cell proliferation (GO:0046006)	2/29	0.0793592	1	4.27031	10.82	IGFBP2;IGF2
Protein phosphorylation (GO:0006468)	12/470	0.0804947	1	1.58092	3.98324	CDKL3;FLT1;EEF2K;AKT2;LRRK2;ABI1;ELP1;TNIK;CLSPN;EPHB1;PHKA2;CLK3
Cellular divalent inorganic cation homeostasis (GO:0072503)	4/101	0.0810878	1	2.45226	6.16062	HTR2C;CALR;HTR2A;TPCN2
Regulation of protein ubiquitination (GO:0031396)	4/101	0.0810878	1	2.45226	6.16062	LRRK2;SPHK1;KLHL40;HSPA1B
Negative regulation of neuron apoptotic process (GO:0043524)	3/63	0.0817385	1	2.94855	7.38384	TOX3;ERBB3;ADAM8
Signal transduction involved in mitotic G1 DNA damage checkpoint (GO:0072431)	3/63	0.0817385	1	2.94855	7.38384	RGCC;GADD45A;CNOT1
Ribosomal large subunit assembly (GO:0000027)	2/30	0.0841511	1	4.12797	10.2173	RPL5;WDR18
Positive regulation of cyclin-dependent protein serine/threonine kinase activity (GO:0045737)	2/30	0.0841511	1	4.12797	10.2173	RGCC;CCND1
Fatty-acyl-CoA biosynthetic process (GO:0046949)	2/30	0.0841511	1	4.12797	10.2173	SCD;ACSBG1
Regulation of cation transmembrane transport (GO:1904062)	2/30	0.0841511	1	4.12797	10.2173	KCNIP3;SCN5A
Regulation of intracellular estrogen receptor signaling pathway (GO:0033146)	2/30	0.0841511	1	4.12797	10.2173	UFM1;CNOT1
Positive regulation of phospholipase C activity (GO:0010863)	2/30	0.0841511	1	4.12797	10.2173	FLT1;HTR2A
Phosphatidylinositol 3-kinase signaling (GO:0014065)	2/30	0.0841511	1	4.12797	10.2173	ERBB3;HTR2A
ATP-dependent chromatin remodeling (GO:0043044)	2/30	0.0841511	1	4.12797	10.2173	ZNHIT1;HNRNPC
Regulation of blood coagulation (GO:0030193)	2/30	0.0841511	1	4.12797	10.2173	THBD;DMTN
Chondroitin sulfate metabolic process (GO:0030204)	2/30	0.0841511	1	4.12797	10.2173	HEXA;BGN
Transmembrane receptor protein serine/threonine kinase signaling pathway (GO:0007178)	5/144	0.0844202	1	2.14998	5.31465	CLDN5;COL3A1;COL1A2;WFIKKN2;ENG
Receptor-mediated endocytosis (GO:0006898)	6/188	0.0849982	1	1.97615	4.87147	SPARC;HSPH1;TFRC;CALR;HSPG2;HSP90B1
Glycolipid metabolic process (GO:0006664)	3/65	0.0878712	1	2.85782	6.94989	GLTP;UGT8;HEXA
Positive regulation of protein modification by small protein conjugation or removal (GO:1903322)	3/65	0.0878712	1	2.85782	6.94989	LRRK2;SPHK1;KLHL40
Negative regulation of cell adhesion (GO:0007162)	3/65	0.0878712	1	2.85782	6.94989	DMTN;ERBB3;PLXNB3
Regulation of cellular response to stress (GO:0080135)	4/104	0.0880612	1	2.38152	5.78643	HSPH1;FKBP4;CRYAB;HSPA1B
Regulation of dendritic spine development (GO:0060998)	2/31	0.0890286	1	3.99481	9.66263	LRRK2;SHANK2
Alpha-amino acid metabolic process (GO:1901605)	2/31	0.0890286	1	3.99481	9.66263	GAMT;ALDH6A1
Regulation of protein tyrosine kinase activity (GO:0061097)	2/31	0.0890286	1	3.99481	9.66263	ERBB3;AGT
Purine ribonucleotide metabolic process (GO:0009150)	3/66	0.0910084	1	2.81452	6.74586	LRRK2;HSPA1B;MYH7
Regulation of cell proliferation (GO:0042127)	17/740	0.0928272	1	1.42248	3.38125	TENM1;XBP1;FLT1;IGF2;PTN;AGT;TBX3;EFNB2;RGCC;ERBB3;AKT2;ABI1;WDR6;CALR;IGFBP6;IER5;HSPA1B
Fatty acid metabolic process (GO:0006631)	4/106	0.092866	1	2.33659	5.55312	XBP1;MSMO1;ACSBG1;ACAA1
Smooth muscle tissue development (GO:0048745)	1/6	0.0930818	1	10.3199	24.5023	ENG
Positive regulation of cellular extravasation (GO:0002693)	1/6	0.0930818	1	10.3199	24.5023	ADAM8
Embryonic camera-type eye development (GO:0031076)	1/6	0.0930818	1	10.3199	24.5023	NES
Regulation of histone H3-K27 methylation (GO:0061085)	1/6	0.0930818	1	10.3199	24.5023	MTF2
Epithelial to mesenchymal transition involved in endocardial cushion formation (GO:0003198)	1/6	0.0930818	1	10.3199	24.5023	ENG
Transmembrane receptor protein tyrosine phosphatase signaling pathway (GO:0007185)	1/6	0.0930818	1	10.3199	24.5023	PTN
Vascular smooth muscle cell differentiation (GO:0035886)	1/6	0.0930818	1	10.3199	24.5023	ENG
Striated muscle hypertrophy (GO:0014897)	1/6	0.0930818	1	10.3199	24.5023	MYOC
Regulation of skeletal muscle satellite cell proliferation (GO:0014842)	1/6	0.0930818	1	10.3199	24.5023	EPHB1
Cellular triglyceride homeostasis (GO:0035356)	1/6	0.0930818	1	10.3199	24.5023	XBP1
SnRNA modification (GO:0040031)	1/6	0.0930818	1	10.3199	24.5023	METTL16
Regulation of thymocyte apoptotic process (GO:0070243)	1/6	0.0930818	1	10.3199	24.5023	ADAM8
Negative regulation of lymphocyte migration (GO:2000402)	1/6	0.0930818	1	10.3199	24.5023	PADI2
Regulation of NAD(P)H oxidase activity (GO:0033860)	1/6	0.0930818	1	10.3199	24.5023	AGT
Negative regulation of protein targeting to membrane (GO:0090315)	1/6	0.0930818	1	10.3199	24.5023	DMTN
Negative regulation of endoplasmic reticulum calcium ion concentration (GO:0032471)	1/6	0.0930818	1	10.3199	24.5023	BCAP31
Muscle tissue development (GO:0060537)	1/6	0.0930818	1	10.3199	24.5023	ENG
Vesicle fusion with endoplasmic reticulum-Golgi intermediate compartment (ERGIC) membrane (GO:1990668)	1/6	0.0930818	1	10.3199	24.5023	CALR
Regulation of MHC class I biosynthetic process (GO:0045343)	1/6	0.0930818	1	10.3199	24.5023	HSPH1
Collagen biosynthetic process (GO:0032964)	1/6	0.0930818	1	10.3199	24.5023	COL1A1
Positive regulation of fibroblast migration (GO:0010763)	1/6	0.0930818	1	10.3199	24.5023	DMTN
Phagosome-lysosome fusion (GO:0090385)	1/6	0.0930818	1	10.3199	24.5023	RAB7B
Positive regulation of cardiac muscle tissue development (GO:0055025)	1/6	0.0930818	1	10.3199	24.5023	EFNB2
Regulation of protein targeting (GO:1903533)	1/6	0.0930818	1	10.3199	24.5023	SREBF1
Vascular smooth muscle cell development (GO:0097084)	1/6	0.0930818	1	10.3199	24.5023	ENG
Iron ion import (GO:0097286)	1/6	0.0930818	1	10.3199	24.5023	TFRC
Protein localization to endoplasmic reticulum exit site (GO:0070973)	1/6	0.0930818	1	10.3199	24.5023	BCAP31
Retinal ganglion cell axon guidance (GO:0031290)	1/6	0.0930818	1	10.3199	24.5023	EPHB1
Positive regulation of mitochondrial membrane potential (GO:0010918)	1/6	0.0930818	1	10.3199	24.5023	AKT2
Male genitalia development (GO:0030539)	1/6	0.0930818	1	10.3199	24.5023	TBX3
Positive regulation of vesicle fusion (GO:0031340)	1/6	0.0930818	1	10.3199	24.5023	AKT2
Dendrite extension (GO:0097484)	1/6	0.0930818	1	10.3199	24.5023	CDKL3
Regulation of epithelial to mesenchymal transition involved in endocardial cushion formation (GO:1905005)	1/6	0.0930818	1	10.3199	24.5023	ENG
Platelet dense granule organization (GO:0060155)	1/6	0.0930818	1	10.3199	24.5023	ABCA1
Gap junction assembly (GO:0016264)	1/6	0.0930818	1	10.3199	24.5023	GJB1
Regulation of renal sodium excretion (GO:0035813)	1/6	0.0930818	1	10.3199	24.5023	AGT
Regulation of atrial cardiac muscle cell membrane depolarization (GO:0060371)	1/6	0.0930818	1	10.3199	24.5023	SCN5A
Negative regulation of cAMP-mediated signaling (GO:0043951)	1/6	0.0930818	1	10.3199	24.5023	APLNR
Aromatic compound catabolic process (GO:0019439)	1/6	0.0930818	1	10.3199	24.5023	ACAA1
Regulation of NK T cell activation (GO:0051133)	1/6	0.0930818	1	10.3199	24.5023	HSPH1
Photoreceptor cell differentiation (GO:0046530)	1/6	0.0930818	1	10.3199	24.5023	NKD1
Regulation of chemokine-mediated signaling pathway (GO:0070099)	1/6	0.0930818	1	10.3199	24.5023	PADI2
Positive regulation of myeloid leukocyte cytokine production involved in immune response (GO:0061081)	1/6	0.0930818	1	10.3199	24.5023	SEMA7A
Regulation of interleukin-12 secretion (GO:2001182)	1/6	0.0930818	1	10.3199	24.5023	MAPK11
Response to UV-A (GO:0070141)	1/6	0.0930818	1	10.3199	24.5023	CCND1
Positive regulation of action potential (GO:0045760)	1/6	0.0930818	1	10.3199	24.5023	SCN5A
Corticosteroid receptor signaling pathway (GO:0031958)	1/6	0.0930818	1	10.3199	24.5023	CALR
Regulation of keratinocyte apoptotic process (GO:1902172)	1/6	0.0930818	1	10.3199	24.5023	GSN
Positive regulation of toll-like receptor 3 signaling pathway (GO:0034141)	1/6	0.0930818	1	10.3199	24.5023	WDFY1
Positive regulation of T cell differentiation in thymus (GO:0033089)	1/6	0.0930818	1	10.3199	24.5023	ADAM8
Telencephalon cell migration (GO:0022029)	1/6	0.0930818	1	10.3199	24.5023	LRRK2
Positive regulation of activation of Janus kinase activity (GO:0010536)	1/6	0.0930818	1	10.3199	24.5023	AGT
Regulation of dendritic cell chemotaxis (GO:2000508)	1/6	0.0930818	1	10.3199	24.5023	CALR
Positive regulation of megakaryocyte differentiation (GO:0045654)	1/6	0.0930818	1	10.3199	24.5023	RAB7B
Maintenance of protein location in extracellular region (GO:0071694)	1/6	0.0930818	1	10.3199	24.5023	FBN1
Venous blood vessel morphogenesis (GO:0048845)	1/6	0.0930818	1	10.3199	24.5023	ENG
Negative regulation of cell cycle phase transition (GO:1901988)	1/6	0.0930818	1	10.3199	24.5023	RGCC
Long term synaptic depression (GO:0060292)	1/6	0.0930818	1	10.3199	24.5023	SHANK2
Response to manganese ion (GO:0010042)	1/6	0.0930818	1	10.3199	24.5023	LRRK2
Glucocorticoid receptor signaling pathway (GO:0042921)	1/6	0.0930818	1	10.3199	24.5023	CALR
Regulation of osteoclast development (GO:2001204)	1/6	0.0930818	1	10.3199	24.5023	FBN1
Positive regulation of dendrite development (GO:1900006)	2/32	0.0939876	1	3.86997	9.1509	CDKL3;SHANK2
Positive regulation of T cell differentiation (GO:0045582)	2/32	0.0939876	1	3.86997	9.1509	XBP1;ADAM8
Positive regulation of endothelial cell proliferation (GO:0001938)	3/67	0.0941916	1	2.77252	6.54986	APLNR;PLXNB3;APLN
Negative regulation of protein binding (GO:0032091)	3/67	0.0941916	1	2.77252	6.54986	HSPA5;LRRK2;NES
Anterograde trans-synaptic signaling (GO:0098916)	7/240	0.0952102	1	1.80599	4.24708	CNP;PLP1;CACNA1B;GRIK4;HTR2C;HTR2A;SLC1A6
Positive regulation of cell differentiation (GO:0045597)	6/194	0.0952541	1	1.91504	4.50265	COL1A1;MAPK11;XBP1;RGCC;SUCO;AGT
Cellular response to starvation (GO:0009267)	4/107	0.0953143	1	2.31475	5.44099	SREBF1;XBP1;HSPA5;LRRK2
Regulation of protein secretion (GO:0050708)	4/107	0.0953143	1	2.31475	5.44099	GIPR;CACNA2D2;ADAM8;ITPR3
Regulation of epithelial to mesenchymal transition (GO:0010717)	3/68	0.0974201	1	2.73174	6.36147	COL1A1;PHLDB1;RGCC
Negative regulation of hydrolase activity (GO:0051346)	4/108	0.0977928	1	2.29331	5.33174	PPP1R37;SH3RF2;LRRK2;PLXNB3
Activation of MAPKK activity (GO:0000186)	2/33	0.0990243	1	3.7527	8.6777	LRRK2;TNIK
Negative regulation of neurogenesis (GO:0050768)	2/33	0.0990243	1	3.7527	8.6777	COL3A1;CALR
Stem cell differentiation (GO:0048863)	2/33	0.0990243	1	3.7527	8.6777	MTF2;EPOP
Cellular response to glucose starvation (GO:0042149)	2/33	0.0990243	1	3.7527	8.6777	XBP1;HSPA5
MRNA stabilization (GO:0048255)	2/33	0.0990243	1	3.7527	8.6777	CIRBP;HNRNPC
Regulation of neurotransmitter receptor activity (GO:0099601)	2/33	0.0990243	1	3.7527	8.6777	LYNX1;SHANK2
Regulation of cell motility (GO:2000145)	4/109	0.100301	1	2.27228	5.22527	ERBB3;AKT2;PLXNB3;NKD1
Regulation of endothelial cell migration (GO:0010594)	3/69	0.100693	1	2.69215	6.18032	SPARC;CALR;AGT
Positive regulation of plasma membrane bounded cell projection assembly (GO:0120034)	3/69	0.100693	1	2.69215	6.18032	TENM1;CROCC;CDC42EP1
Cellular response to insulin stimulus (GO:0032869)	4/110	0.102839	1	2.25162	5.1215	XBP1;AKT2;IGF2;SLC2A4
Ventricular cardiac muscle tissue morphogenesis (GO:0055010)	2/34	0.104135	1	3.64232	8.23918	ENG;MYH7
Regulation of axon extension (GO:0030516)	2/34	0.104135	1	3.64232	8.23918	CDKL3;SEMA7A
Endoplasmic reticulum organization (GO:0007029)	2/34	0.104135	1	3.64232	8.23918	VMP1;LMAN2L
Angiotensin-activated signaling pathway (GO:0038166)	1/7	0.107733	1	8.84564	19.709	CA2
Cardiac atrium development (GO:0003230)	1/7	0.107733	1	8.84564	19.709	ENG
Regulation of entry of bacterium into host cell (GO:2000535)	1/7	0.107733	1	8.84564	19.709	EXOC7
Venous blood vessel development (GO:0060841)	1/7	0.107733	1	8.84564	19.709	ENG
Erythrocyte development (GO:0048821)	1/7	0.107733	1	8.84564	19.709	DMTN
AV node cell action potential (GO:0086016)	1/7	0.107733	1	8.84564	19.709	SCN5A
Regulation of chromatin assembly or disassembly (GO:0001672)	1/7	0.107733	1	8.84564	19.709	PADI2
Positive regulation of transmembrane transport (GO:0034764)	1/7	0.107733	1	8.84564	19.709	CA2
Postsynaptic density assembly (GO:0097107)	1/7	0.107733	1	8.84564	19.709	SHANK2
Positive regulation of dendritic cell chemotaxis (GO:2000510)	1/7	0.107733	1	8.84564	19.709	CALR
Regulation of extracellular matrix organization (GO:1903053)	1/7	0.107733	1	8.84564	19.709	AGT
Dorsal aorta development (GO:0035907)	1/7	0.107733	1	8.84564	19.709	ENG
Melanocyte differentiation (GO:0030318)	1/7	0.107733	1	8.84564	19.709	USP13
Vesicle transport along actin filament (GO:0030050)	1/7	0.107733	1	8.84564	19.709	MOBP
Reproductive system development (GO:0061458)	1/7	0.107733	1	8.84564	19.709	TBX3
Positive regulation of apoptotic cell clearance (GO:2000427)	1/7	0.107733	1	8.84564	19.709	C4B
Sequestering of extracellular ligand from receptor (GO:0035581)	1/7	0.107733	1	8.84564	19.709	FBN1
Positive regulation of blood vessel endothelial cell proliferation involved in sprouting angiogenesis (GO:1903589)	1/7	0.107733	1	8.84564	19.709	APLNR
Valine metabolic process (GO:0006573)	1/7	0.107733	1	8.84564	19.709	ALDH6A1
Lymphatic endothelial cell differentiation (GO:0060836)	1/7	0.107733	1	8.84564	19.709	SOX18
Regulation of toll-like receptor 9 signaling pathway (GO:0034163)	1/7	0.107733	1	8.84564	19.709	RAB7B
Central nervous system neuron axonogenesis (GO:0021955)	1/7	0.107733	1	8.84564	19.709	EPHB1
Activation of MAPKKK activity (GO:0000185)	1/7	0.107733	1	8.84564	19.709	GADD45A
Positive regulation of cyclin-dependent protein serine/threonine kinase activity involved in G1/S transition of mitotic cell cycle (GO:0031659)	1/7	0.107733	1	8.84564	19.709	RGCC
Regulation of isotype switching (GO:0045191)	1/7	0.107733	1	8.84564	19.709	TFRC
Box C/D snoRNP assembly (GO:0000492)	1/7	0.107733	1	8.84564	19.709	TAF9
Positive regulation of B cell differentiation (GO:0045579)	1/7	0.107733	1	8.84564	19.709	XBP1
Positive regulation of ER-associated ubiquitin-dependent protein catabolic process (GO:1903071)	1/7	0.107733	1	8.84564	19.709	BCAP31
Chromatin-mediated maintenance of transcription (GO:0048096)	1/7	0.107733	1	8.84564	19.709	PADI2
Regulation of atrial cardiac muscle cell membrane repolarization (GO:0060372)	1/7	0.107733	1	8.84564	19.709	SCN5A
Positive regulation of NK T cell activation (GO:0051135)	1/7	0.107733	1	8.84564	19.709	HSPH1
Lysosomal lumen acidification (GO:0007042)	1/7	0.107733	1	8.84564	19.709	CLN6
Positive regulation of tumor necrosis factor-mediated signaling pathway (GO:1903265)	1/7	0.107733	1	8.84564	19.709	HSPA1B
Positive regulation of fatty acid beta-oxidation (GO:0032000)	1/7	0.107733	1	8.84564	19.709	AKT2
Female genitalia development (GO:0030540)	1/7	0.107733	1	8.84564	19.709	TBX3
Regulation of toll-like receptor 3 signaling pathway (GO:0034139)	1/7	0.107733	1	8.84564	19.709	WDFY1
Positive regulation of cell migration by vascular endothelial growth factor signaling pathway (GO:0038089)	1/7	0.107733	1	8.84564	19.709	HSPB1
Dorsal aorta morphogenesis (GO:0035912)	1/7	0.107733	1	8.84564	19.709	ENG
Positive regulation of insulin receptor signaling pathway (GO:0046628)	1/7	0.107733	1	8.84564	19.709	IGF2
Regulation of anion transport (GO:0044070)	1/7	0.107733	1	8.84564	19.709	CA2
Xenobiotic catabolic process (GO:0042178)	1/7	0.107733	1	8.84564	19.709	ACAA1
SA node cell action potential (GO:0086015)	1/7	0.107733	1	8.84564	19.709	SCN5A
Regulation of activation of Janus kinase activity (GO:0010533)	1/7	0.107733	1	8.84564	19.709	AGT
Positive regulation of membrane depolarization (GO:1904181)	1/7	0.107733	1	8.84564	19.709	MYOC
Tooth mineralization (GO:0034505)	1/7	0.107733	1	8.84564	19.709	COL1A1
Regulation of cell projection organization (GO:0031344)	1/7	0.107733	1	8.84564	19.709	ERMN
Outer mitochondrial membrane organization (GO:0007008)	1/7	0.107733	1	8.84564	19.709	TOMM20
Regulation of glycogen (starch) synthase activity (GO:2000465)	1/7	0.107733	1	8.84564	19.709	IGF2
Regulation of Wnt signaling pathway, planar cell polarity pathway (GO:2000095)	1/7	0.107733	1	8.84564	19.709	NKD1
Amino acid import across plasma membrane (GO:0089718)	1/7	0.107733	1	8.84564	19.709	SLC1A6
Detection of molecule of bacterial origin (GO:0032490)	1/7	0.107733	1	8.84564	19.709	C4B
Regulation of systemic arterial blood pressure by renin-angiotensin (GO:0003081)	1/7	0.107733	1	8.84564	19.709	AGT
Marginal zone B cell differentiation (GO:0002315)	1/7	0.107733	1	8.84564	19.709	LFNG
Regulation of Cdc42 protein signal transduction (GO:0032489)	1/7	0.107733	1	8.84564	19.709	ABCA1
Positive regulation of ERK1 and ERK2 cascade (GO:0070374)	6/201	0.108018	1	1.84834	4.11341	SEMA7A;FLT1;ERBB3;HTR2C;HTR2A;EPHB1
Negative regulation of cell-substrate adhesion (GO:0010812)	2/35	0.109316	1	3.53826	7.83199	DMTN;MYOC
Regulation of microtubule polymerization (GO:0031113)	2/35	0.109316	1	3.53826	7.83199	STMN1;EML2
Erythrocyte differentiation (GO:0030218)	2/35	0.109316	1	3.53826	7.83199	KMT2E;DMTN
Regulation of mitochondrial membrane potential (GO:0051881)	2/35	0.109316	1	3.53826	7.83199	LRRK2;AKT2
Positive regulation of ATPase activity (GO:0032781)	2/35	0.109316	1	3.53826	7.83199	MYL4;DNAJB11
Neural crest cell development (GO:0014032)	2/35	0.109316	1	3.53826	7.83199	SEMA4A;SEMA7A
Sulfur compound catabolic process (GO:0044273)	2/35	0.109316	1	3.53826	7.83199	HEXA;BGN
Positive regulation of multicellular organismal process (GO:0051240)	6/202	0.10991	1	1.83919	4.06111	COL1A1;DOCK5;XBP1;RGCC;TFRC;AGT
Regulation of neuron death (GO:1901214)	3/72	0.11077	1	2.57998	5.67673	EFNB2;LRRK2;EPHB1
Regulation of phosphatase activity (GO:0010921)	3/72	0.11077	1	2.57998	5.67673	PPP1R37;SH3RF2;HSP90B1
Positive regulation of inflammatory response (GO:0050729)	3/73	0.114212	1	2.54464	5.52109	ADAM8;PLA2G7;AGT
Positive regulation of cytokine secretion (GO:0050715)	3/73	0.114212	1	2.54464	5.52109	MAPK11;XBP1;RGCC
Carbohydrate biosynthetic process (GO:0016051)	2/36	0.114563	1	3.43997	7.45314	GALNT15;GLT8D1
Regulation of muscle cell differentiation (GO:0051147)	2/36	0.114563	1	3.43997	7.45314	MAPK11;IGF2
Sodium ion transmembrane transport (GO:0035725)	2/36	0.114563	1	3.43997	7.45314	SCN5A;SCN3A
Regulation of filopodium assembly (GO:0051489)	2/36	0.114563	1	3.43997	7.45314	TENM1;DMTN
MRNA catabolic process (GO:0006402)	2/36	0.114563	1	3.43997	7.45314	METTL16;HSPA1B
Cardiac muscle tissue morphogenesis (GO:0055008)	2/36	0.114563	1	3.43997	7.45314	ENG;MYH7
Regulation of gene expression, epigenetic (GO:0040029)	3/74	0.117694	1	2.51025	5.37109	MTF2;IGF2;DDX21
Positive regulation of defense response (GO:0031349)	3/74	0.117694	1	2.51025	5.37109	ADAM8;PLA2G7;AGT
Regulation of G-protein coupled receptor protein signaling pathway (GO:0008277)	3/74	0.117694	1	2.51025	5.37109	RGS5;LRRK2;RGS16
Chromatin remodeling (GO:0006338)	4/116	0.118672	1	2.13516	4.55085	TOX3;PADI2;HNRNPC;BAHCC1
Protein peptidyl-prolyl isomerization (GO:0000413)	2/37	0.119874	1	3.347	7.10005	FKBP4;FKBP5
Positive regulation of axonogenesis (GO:0050772)	2/37	0.119874	1	3.347	7.10005	SEMA7A;PLXNB3
Regulation of peptidyl-threonine phosphorylation (GO:0010799)	2/37	0.119874	1	3.347	7.10005	DMTN;SPHK1
Positive regulation of stress fiber assembly (GO:0051496)	2/37	0.119874	1	3.347	7.10005	RGCC;MYOC
Actin filament bundle assembly (GO:0051017)	2/37	0.119874	1	3.347	7.10005	DMTN;HSP90B1
Gland development (GO:0048732)	3/75	0.121216	1	2.47678	5.22646	XBP1;THRA;TBX3
Regulation of vascular associated smooth muscle cell migration (GO:1904752)	1/8	0.122148	1	7.73994	16.2734	DOCK5
Biomineral tissue development (GO:0031214)	1/8	0.122148	1	7.73994	16.2734	COL1A1
Regulation of establishment of protein localization to mitochondrion (GO:1903747)	1/8	0.122148	1	7.73994	16.2734	SREBF1
Positive regulation of mitochondrial calcium ion concentration (GO:0051561)	1/8	0.122148	1	7.73994	16.2734	BCAP31
Positive regulation of isotype switching (GO:0045830)	1/8	0.122148	1	7.73994	16.2734	TFRC
Positive regulation of membrane potential (GO:0045838)	1/8	0.122148	1	7.73994	16.2734	AKT2
Cellular response to angiotensin (GO:1904385)	1/8	0.122148	1	7.73994	16.2734	CA2
Negative regulation of protein homooligomerization (GO:0032463)	1/8	0.122148	1	7.73994	16.2734	CRYAB
Negative regulation of anion transmembrane transport (GO:1903960)	1/8	0.122148	1	7.73994	16.2734	AKT2
Galactose catabolic process (GO:0019388)	1/8	0.122148	1	7.73994	16.2734	GALT
Negative regulation of toll-like receptor 4 signaling pathway (GO:0034144)	1/8	0.122148	1	7.73994	16.2734	RAB7B
Amyloid fibril formation (GO:1990000)	1/8	0.122148	1	7.73994	16.2734	GSN
Microvillus organization (GO:0032528)	1/8	0.122148	1	7.73994	16.2734	TNIK
Positive regulation of steroid biosynthetic process (GO:0010893)	1/8	0.122148	1	7.73994	16.2734	ABCG1
Cytoskeletal anchoring at nuclear membrane (GO:0090286)	1/8	0.122148	1	7.73994	16.2734	SUN1
Positive regulation of DNA recombination (GO:0045911)	1/8	0.122148	1	7.73994	16.2734	TFRC
Regulation of protein deacetylation (GO:0090311)	1/8	0.122148	1	7.73994	16.2734	ZNHIT1
Regulation of PERK-mediated unfolded protein response (GO:1903897)	1/8	0.122148	1	7.73994	16.2734	HSPA5
Microvillus assembly (GO:0030033)	1/8	0.122148	1	7.73994	16.2734	TNIK
Phagolysosome assembly (GO:0001845)	1/8	0.122148	1	7.73994	16.2734	RAB7B
Benzene-containing compound metabolic process (GO:0042537)	1/8	0.122148	1	7.73994	16.2734	ACAA1
Excitatory synapse assembly (GO:1904861)	1/8	0.122148	1	7.73994	16.2734	SHANK2
Schwann cell development (GO:0014044)	1/8	0.122148	1	7.73994	16.2734	MYOC
Regulation of cytoplasmic transport (GO:1903649)	1/8	0.122148	1	7.73994	16.2734	LRRK2
Atrial cardiac muscle cell to AV node cell signaling (GO:0086026)	1/8	0.122148	1	7.73994	16.2734	SCN5A
Central nervous system myelination (GO:0022010)	1/8	0.122148	1	7.73994	16.2734	PLP1
Peptidyl-lysine hydroxylation (GO:0017185)	1/8	0.122148	1	7.73994	16.2734	PLOD1
Isoprenoid biosynthetic process (GO:0008299)	1/8	0.122148	1	7.73994	16.2734	IDI1
Genetic imprinting (GO:0071514)	1/8	0.122148	1	7.73994	16.2734	IGF2
Positive regulation of tumor necrosis factor biosynthetic process (GO:0042535)	1/8	0.122148	1	7.73994	16.2734	HSPB1
Diol biosynthetic process (GO:0034312)	1/8	0.122148	1	7.73994	16.2734	SPHK1
Amyloid precursor protein catabolic process (GO:0042987)	1/8	0.122148	1	7.73994	16.2734	ABCG1
Sphingosine biosynthetic process (GO:0046512)	1/8	0.122148	1	7.73994	16.2734	SPHK1
Heterochromatin assembly (GO:0031507)	1/8	0.122148	1	7.73994	16.2734	BAHCC1
Positive regulation of immunoglobulin mediated immune response (GO:0002891)	1/8	0.122148	1	7.73994	16.2734	TFRC
Alpha-amino acid biosynthetic process (GO:1901607)	1/8	0.122148	1	7.73994	16.2734	GAMT
Polyol transport (GO:0015791)	1/8	0.122148	1	7.73994	16.2734	SLC5A3
Regulation of cytoplasmic mRNA processing body assembly (GO:0010603)	1/8	0.122148	1	7.73994	16.2734	CNOT1
Ventricular trabecula myocardium morphogenesis (GO:0003222)	1/8	0.122148	1	7.73994	16.2734	ENG
Peripheral nervous system axon ensheathment (GO:0032292)	1/8	0.122148	1	7.73994	16.2734	MYOC
Pyrimidine nucleobase metabolic process (GO:0006206)	1/8	0.122148	1	7.73994	16.2734	ALDH6A1
Regulation of MHC class II biosynthetic process (GO:0045346)	1/8	0.122148	1	7.73994	16.2734	XBP1
Positive regulation of toll-like receptor 4 signaling pathway (GO:0034145)	1/8	0.122148	1	7.73994	16.2734	WDFY1
Negative regulation of cAMP-dependent protein kinase activity (GO:2000480)	1/8	0.122148	1	7.73994	16.2734	PKIA
Regulation of ERAD pathway (GO:1904292)	1/8	0.122148	1	7.73994	16.2734	USP13
Regulation of amyloid fibril formation (GO:1905906)	1/8	0.122148	1	7.73994	16.2734	CRYAB
Mammary gland epithelial cell differentiation (GO:0060644)	1/8	0.122148	1	7.73994	16.2734	AKT2
Regulation of dopamine receptor signaling pathway (GO:0060159)	1/8	0.122148	1	7.73994	16.2734	LRRK2
Peptidyl-lysine monomethylation (GO:0018026)	1/8	0.122148	1	7.73994	16.2734	SETD7
Response to leptin (GO:0044321)	1/8	0.122148	1	7.73994	16.2734	CCND1
Interleukin-1 beta secretion (GO:0050702)	1/8	0.122148	1	7.73994	16.2734	ABCA1
Positive regulation of non-canonical Wnt signaling pathway (GO:2000052)	1/8	0.122148	1	7.73994	16.2734	NKD1
Regulation of apoptotic cell clearance (GO:2000425)	1/8	0.122148	1	7.73994	16.2734	C4B
Protein deubiquitination (GO:0016579)	7/257	0.123902	1	1.68652	3.5219	USP13;USP10;USP21;USP34;JOSD2;CLSPN;TOMM20
Response to interleukin-1 (GO:0070555)	3/76	0.124776	1	2.44419	5.08694	MAPK11;USP10;TAF9
Regulation of protein kinase B signaling (GO:0051896)	5/163	0.124781	1	1.89937	3.95297	MYOC;ERBB3;IGF2;ADAM8;ENG
Muscle filament sliding (GO:0030049)	2/38	0.125244	1	3.25892	6.77038	MYL4;MYH7
Actin-myosin filament sliding (GO:0033275)	2/38	0.125244	1	3.25892	6.77038	MYL4;MYH7
Regulation of neuron projection development (GO:0010975)	4/119	0.126962	1	2.08133	4.29559	EFNB2;PLXNB3;FKBP4;ZNF365
Brain development (GO:0007420)	4/119	0.126962	1	2.08133	4.29559	THRA;HSPG2;NES;SHANK2
Positive regulation of cytoskeleton organization (GO:0051495)	3/77	0.128373	1	2.41245	4.95231	TENM1;CDC42EP1;NES
Enzyme linked receptor protein signaling pathway (GO:0007167)	4/120	0.129778	1	2.06398	4.21451	FLT1;ERBB3;ABI1;PTN
Actin filament organization (GO:0007015)	4/120	0.129778	1	2.06398	4.21451	GSN;DMTN;ABI1;ERMN
Positive regulation of phagocytosis (GO:0050766)	2/39	0.130671	1	3.17536	6.46209	C4B;CALR
ERBB2 signaling pathway (GO:0038128)	2/39	0.130671	1	3.17536	6.46209	ERBB3;MYOC
Positive regulation of reactive oxygen species metabolic process (GO:2000379)	2/39	0.130671	1	3.17536	6.46209	GADD45A;AGT
Mitotic DNA damage checkpoint (GO:0044773)	2/39	0.130671	1	3.17536	6.46209	CCND1;CLSPN
Protein modification by small protein removal (GO:0070646)	7/261	0.131232	1	1.66068	3.37248	USP13;USP10;USP21;USP34;JOSD2;CLSPN;TOMM20
Regulation of canonical Wnt signaling pathway (GO:0060828)	6/213	0.131823	1	1.74421	3.53429	COL1A1;LRRK2;IGFBP2;USP34;IGFBP6;NKD1
Regulation of translation (GO:0006417)	6/213	0.131823	1	1.74421	3.53429	RBM3;RPL5;CNOT1;CIRBP;HSPB1;CALR
Negative regulation of cell communication (GO:0010648)	3/78	0.132007	1	2.38152	4.82234	FLT1;ERBB3;EPHB1
Extracellular matrix disassembly (GO:0022617)	3/78	0.132007	1	2.38152	4.82234	ADAM8;HSPG2;FBN1
Regulation of endothelial cell proliferation (GO:0001936)	3/79	0.135677	1	2.35137	4.69682	SPARC;RGCC;PLXNB3
Positive regulation of sequence-specific DNA binding transcription factor activity (GO:0051091)	6/215	0.136017	1	1.72799	3.44729	RGCC;SPHK1;ADAM8;RAB7B;AGT;HSPA1B
Negative regulation of transport (GO:0051051)	2/40	0.136151	1	3.09598	6.17335	ERBB3;CRYAB
Ameboidal-type cell migration (GO:0001667)	2/40	0.136151	1	3.09598	6.17335	SEMA4A;SEMA7A
Positive regulation of mitotic nuclear division (GO:0045840)	2/40	0.136151	1	3.09598	6.17335	RGCC;IGF2
Positive regulation of Ras protein signal transduction (GO:0046579)	2/40	0.136151	1	3.09598	6.17335	COL3A1;RASGRF1
Positive regulation of mitotic cell cycle phase transition (GO:1901992)	2/40	0.136151	1	3.09598	6.17335	KMT2E;CCND1
Peptidyl-proline modification (GO:0018208)	2/40	0.136151	1	3.09598	6.17335	FKBP4;FKBP5
Regulation of ATPase activity (GO:0043462)	2/40	0.136151	1	3.09598	6.17335	MYL4;DNAJB11
Inositol metabolic process (GO:0006020)	1/9	0.136331	1	6.87994	13.7095	SLC5A3
Secretory granule organization (GO:0033363)	1/9	0.136331	1	6.87994	13.7095	ABCA1
Regulation of immunoglobulin secretion (GO:0051023)	1/9	0.136331	1	6.87994	13.7095	XBP1
Removal of superoxide radicals (GO:0019430)	1/9	0.136331	1	6.87994	13.7095	SOD3
Adult heart development (GO:0007512)	1/9	0.136331	1	6.87994	13.7095	MYH7
Negative regulation of leukocyte chemotaxis (GO:0002689)	1/9	0.136331	1	6.87994	13.7095	PADI2
RNA destabilization (GO:0050779)	1/9	0.136331	1	6.87994	13.7095	METTL16
Acidic amino acid transport (GO:0015800)	1/9	0.136331	1	6.87994	13.7095	SLC1A6
Positive regulation of production of molecular mediator of immune response (GO:0002702)	1/9	0.136331	1	6.87994	13.7095	XBP1
Regulation of macrophage cytokine production (GO:0010935)	1/9	0.136331	1	6.87994	13.7095	SEMA7A
Positive regulation of protein maturation (GO:1903319)	1/9	0.136331	1	6.87994	13.7095	ADAM8
Negative regulation of response to reactive oxygen species (GO:1901032)	1/9	0.136331	1	6.87994	13.7095	LRRK2
Lactation (GO:0007595)	1/9	0.136331	1	6.87994	13.7095	APLN
Epithelial cell apoptotic process (GO:1904019)	1/9	0.136331	1	6.87994	13.7095	GSN
Positive regulation of triglyceride biosynthetic process (GO:0010867)	1/9	0.136331	1	6.87994	13.7095	SREBF1
Cellular response to interleukin-4 (GO:0071353)	1/9	0.136331	1	6.87994	13.7095	XBP1
Positive regulation of coagulation (GO:0050820)	1/9	0.136331	1	6.87994	13.7095	DMTN
Negative regulation of mitotic nuclear division (GO:0045839)	1/9	0.136331	1	6.87994	13.7095	RGCC
Regulation of microtubule-based movement (GO:0060632)	1/9	0.136331	1	6.87994	13.7095	NEFH
Regulation of ER-associated ubiquitin-dependent protein catabolic process (GO:1903069)	1/9	0.136331	1	6.87994	13.7095	BCAP31
Positive regulation of mitochondrial translation (GO:0070131)	1/9	0.136331	1	6.87994	13.7095	RMND1
Mature B cell differentiation involved in immune response (GO:0002313)	1/9	0.136331	1	6.87994	13.7095	LFNG
Cellular response to dopamine (GO:1903351)	1/9	0.136331	1	6.87994	13.7095	LRRK2
Embryonic forelimb morphogenesis (GO:0035115)	1/9	0.136331	1	6.87994	13.7095	TBX3
Regulation of cysteine-type endopeptidase activity involved in apoptotic signaling pathway (GO:2001267)	1/9	0.136331	1	6.87994	13.7095	GSN
Adipose tissue development (GO:0060612)	1/9	0.136331	1	6.87994	13.7095	XBP1
Positive regulation of cholesterol esterification (GO:0010873)	1/9	0.136331	1	6.87994	13.7095	AGT
Positive regulation of immunoglobulin secretion (GO:0051024)	1/9	0.136331	1	6.87994	13.7095	XBP1
Interleukin-1 beta production (GO:0032611)	1/9	0.136331	1	6.87994	13.7095	ABCA1
Small nucleolar ribonucleoprotein complex assembly (GO:0000491)	1/9	0.136331	1	6.87994	13.7095	TAF9
Maintenance of protein localization in endoplasmic reticulum (GO:0035437)	1/9	0.136331	1	6.87994	13.7095	HSPA5
Response to dopamine (GO:1903350)	1/9	0.136331	1	6.87994	13.7095	LRRK2
Sphingoid biosynthetic process (GO:0046520)	1/9	0.136331	1	6.87994	13.7095	SPHK1
Semaphorin-plexin signaling pathway involved in axon guidance (GO:1902287)	1/9	0.136331	1	6.87994	13.7095	PLXNB3
Negative regulation of fibrinolysis (GO:0051918)	1/9	0.136331	1	6.87994	13.7095	THBD
Interleukin-1 secretion (GO:0050701)	1/9	0.136331	1	6.87994	13.7095	ABCA1
Negative regulation of histone methylation (GO:0031061)	1/9	0.136331	1	6.87994	13.7095	MTF2
Myeloid leukocyte mediated immunity (GO:0002444)	1/9	0.136331	1	6.87994	13.7095	KMT2E
Regulation of Rac protein signal transduction (GO:0035020)	1/9	0.136331	1	6.87994	13.7095	RASGRF1
Mitotic DNA replication checkpoint (GO:0033314)	1/9	0.136331	1	6.87994	13.7095	CLSPN
Positive regulation of ribosome biogenesis (GO:0090070)	1/9	0.136331	1	6.87994	13.7095	HEATR1
Positive regulation of hemostasis (GO:1900048)	1/9	0.136331	1	6.87994	13.7095	DMTN
Positive regulation of rRNA processing (GO:2000234)	1/9	0.136331	1	6.87994	13.7095	HEATR1
Cellular response to superoxide (GO:0071451)	1/9	0.136331	1	6.87994	13.7095	SOD3
Postsynaptic density organization (GO:0097106)	1/9	0.136331	1	6.87994	13.7095	SHANK2
Regulation of cell-cell adhesion mediated by cadherin (GO:2000047)	1/9	0.136331	1	6.87994	13.7095	RGCC
Response to interleukin-4 (GO:0070670)	1/9	0.136331	1	6.87994	13.7095	XBP1
Glucose import (GO:0046323)	1/9	0.136331	1	6.87994	13.7095	SLC2A4
Granulocyte activation (GO:0036230)	1/9	0.136331	1	6.87994	13.7095	KMT2E
Hexose catabolic process (GO:0019320)	1/9	0.136331	1	6.87994	13.7095	GALT
Positive regulation of protein homooligomerization (GO:0032464)	1/9	0.136331	1	6.87994	13.7095	HRK
Positive regulation of vascular endothelial cell proliferation (GO:1905564)	1/9	0.136331	1	6.87994	13.7095	APLN
Mesodermal cell differentiation (GO:0048333)	1/9	0.136331	1	6.87994	13.7095	ITGB4
Fatty acid homeostasis (GO:0055089)	1/9	0.136331	1	6.87994	13.7095	XBP1
Cytoskeletal anchoring at plasma membrane (GO:0007016)	1/9	0.136331	1	6.87994	13.7095	FLNB
Sphingosine metabolic process (GO:0006670)	1/9	0.136331	1	6.87994	13.7095	SPHK1
Positive regulation of cellular process (GO:0048522)	12/519	0.136819	1	1.43166	2.84771	EFNB2;XBP1;FLT1;CCND1;AKT2;SPHK1;TAF9;IGF2;CALR;PTN;IER5;TBX3
Cellular calcium ion homeostasis (GO:0006874)	4/123	0.13838	1	2.01364	3.98248	HTR2C;CALR;HTR2A;TPCN2
Central nervous system development (GO:0007417)	6/217	0.140274	1	1.71206	3.36276	UGT8;THRA;TAGLN3;HSPG2;NES;HAPLN4
Peptide transport (GO:0015833)	2/41	0.141681	1	3.02046	5.90252	LMAN2L;HSP90B1
Cellular response to peptide (GO:1901653)	2/41	0.141681	1	3.02046	5.90252	XBP1;CYP11A1
Positive regulation of protein secretion (GO:0050714)	3/82	0.146891	1	2.26535	4.34508	XBP1;RGCC;ADAM8
Ephrin receptor signaling pathway (GO:0048013)	3/82	0.146891	1	2.26535	4.34508	EFNB2;ARHGEF28;EPHB1
Positive regulation of cell cycle arrest (GO:0071158)	3/82	0.146891	1	2.26535	4.34508	RGCC;GADD45A;CNOT1
Regulation of protein modification process (GO:0031399)	2/42	0.147258	1	2.94855	5.64814	IGF2;HSPB1
Ceramide metabolic process (GO:0006672)	2/42	0.147258	1	2.94855	5.64814	SPTLC2;CLN6
Translesion synthesis (GO:0019985)	2/42	0.147258	1	2.94855	5.64814	USP10;REV3L
Negative regulation of response to stimulus (GO:0048585)	4/127	0.150194	1	1.95022	3.69728	COL3A1;FLT1;ERBB3;EPHB1
Regulation of phospholipase C activity (GO:1900274)	1/10	0.150285	1	6.19195	11.7351	FLT1
Thyroid gland development (GO:0030878)	1/10	0.150285	1	6.19195	11.7351	THRA
Positive regulation of steroid metabolic process (GO:0045940)	1/10	0.150285	1	6.19195	11.7351	AGT
Regulation of mammary gland epithelial cell proliferation (GO:0033599)	1/10	0.150285	1	6.19195	11.7351	DEAF1
Energy coupled proton transmembrane transport, against electrochemical gradient (GO:0015988)	1/10	0.150285	1	6.19195	11.7351	MT-CO1
Positive regulation of alcohol biosynthetic process (GO:1902932)	1/10	0.150285	1	6.19195	11.7351	ABCG1
Mesoderm morphogenesis (GO:0048332)	1/10	0.150285	1	6.19195	11.7351	TBX3
Response to laminar fluid shear stress (GO:0034616)	1/10	0.150285	1	6.19195	11.7351	ABCA1
Galactose metabolic process (GO:0006012)	1/10	0.150285	1	6.19195	11.7351	GALT
L-glutamate transport (GO:0015813)	1/10	0.150285	1	6.19195	11.7351	SLC1A6
Positive regulation of bone remodeling (GO:0046852)	1/10	0.150285	1	6.19195	11.7351	ADAM8
Regulation of actin filament-based movement (GO:1903115)	1/10	0.150285	1	6.19195	11.7351	SCN5A
Negative regulation of inclusion body assembly (GO:0090084)	1/10	0.150285	1	6.19195	11.7351	HSPA1B
Positive regulation of glial cell differentiation (GO:0045687)	1/10	0.150285	1	6.19195	11.7351	ZNF365
Regulation of DNA-templated transcription, initiation (GO:2000142)	1/10	0.150285	1	6.19195	11.7351	THRA
Positive regulation of cardiac muscle cell differentiation (GO:2000727)	1/10	0.150285	1	6.19195	11.7351	EFNB2
Peptidyl-lysine dimethylation (GO:0018027)	1/10	0.150285	1	6.19195	11.7351	SETD7
Creatine metabolic process (GO:0006600)	1/10	0.150285	1	6.19195	11.7351	GAMT
Mitotic G1 DNA damage checkpoint (GO:0031571)	1/10	0.150285	1	6.19195	11.7351	CCND1
Positive regulation of T cell apoptotic process (GO:0070234)	1/10	0.150285	1	6.19195	11.7351	ADAM8
Actin filament depolymerization (GO:0030042)	1/10	0.150285	1	6.19195	11.7351	MICAL2
Negative regulation of autophagosome assembly (GO:1902902)	1/10	0.150285	1	6.19195	11.7351	LRRK2
Negative regulation of reproductive process (GO:2000242)	1/10	0.150285	1	6.19195	11.7351	CALR
Negative regulation of cell activation (GO:0050866)	1/10	0.150285	1	6.19195	11.7351	THBD
G1 DNA damage checkpoint (GO:0044783)	1/10	0.150285	1	6.19195	11.7351	CCND1
Cellular response to ATP (GO:0071318)	1/10	0.150285	1	6.19195	11.7351	HSP90B1
Central nervous system projection neuron axonogenesis (GO:0021952)	1/10	0.150285	1	6.19195	11.7351	EPHB1
Regulation of fatty acid beta-oxidation (GO:0031998)	1/10	0.150285	1	6.19195	11.7351	AKT2
Actin filament capping (GO:0051693)	1/10	0.150285	1	6.19195	11.7351	GSN
Positive regulation of protein exit from endoplasmic reticulum (GO:0070863)	1/10	0.150285	1	6.19195	11.7351	BCAP31
Negative regulation of protein maturation (GO:1903318)	1/10	0.150285	1	6.19195	11.7351	LRRK2
Positive regulation of smooth muscle cell migration (GO:0014911)	1/10	0.150285	1	6.19195	11.7351	DOCK5
Protein localization to mitochondrion (GO:0070585)	1/10	0.150285	1	6.19195	11.7351	LRRK2
Regulation of gene expression by genetic imprinting (GO:0006349)	1/10	0.150285	1	6.19195	11.7351	IGF2
Regulation of podosome assembly (GO:0071801)	1/10	0.150285	1	6.19195	11.7351	GSN
Positive regulation of bone resorption (GO:0045780)	1/10	0.150285	1	6.19195	11.7351	ADAM8
Actin filament-based transport (GO:0099515)	1/10	0.150285	1	6.19195	11.7351	MOBP
Negative regulation of intracellular estrogen receptor signaling pathway (GO:0033147)	1/10	0.150285	1	6.19195	11.7351	CNOT1
Negative regulation of embryonic development (GO:0045992)	1/10	0.150285	1	6.19195	11.7351	LFNG
Glucocorticoid metabolic process (GO:0008211)	1/10	0.150285	1	6.19195	11.7351	CYP11A1
Cilium movement involved in cell motility (GO:0060294)	1/10	0.150285	1	6.19195	11.7351	CFAP46
Negative regulation of protein autophosphorylation (GO:0031953)	1/10	0.150285	1	6.19195	11.7351	ENG
Mitotic G1/S transition checkpoint (GO:0044819)	1/10	0.150285	1	6.19195	11.7351	CCND1
Regulation of immunoglobulin production (GO:0002637)	1/10	0.150285	1	6.19195	11.7351	XBP1
Glucocorticoid biosynthetic process (GO:0006704)	1/10	0.150285	1	6.19195	11.7351	CYP11A1
Regulation of neuroblast proliferation (GO:1902692)	1/10	0.150285	1	6.19195	11.7351	LRRK2
Negative regulation of endoplasmic reticulum unfolded protein response (GO:1900102)	1/10	0.150285	1	6.19195	11.7351	HSPA5
Sequestering of actin monomers (GO:0042989)	1/10	0.150285	1	6.19195	11.7351	GSN
Forelimb morphogenesis (GO:0035136)	1/10	0.150285	1	6.19195	11.7351	TBX3
Negative regulation of signaling (GO:0023057)	3/83	0.150695	1	2.23805	4.23551	FLT1;ERBB3;EPHB1
Positive regulation of protein ubiquitination (GO:0031398)	3/83	0.150695	1	2.23805	4.23551	LRRK2;SPHK1;KLHL40
Cardiac ventricle morphogenesis (GO:0003208)	2/43	0.15288	1	2.87998	5.4089	ENG;MYH7
RNA catabolic process (GO:0006401)	2/43	0.15288	1	2.87998	5.4089	METTL16;HSPA1B
Protein transmembrane import into intracellular organelle (GO:0044743)	2/43	0.15288	1	2.87998	5.4089	TOMM20;TOMM40L
Positive regulation of interleukin-6 production (GO:0032755)	2/43	0.15288	1	2.87998	5.4089	XBP1;RAB7B
Regulation of multicellular organismal development (GO:2000026)	2/43	0.15288	1	2.87998	5.4089	PHLDB1;DEAF1
Regulation of protein processing (GO:0070613)	4/128	0.153206	1	1.93498	3.62997	C4B;LRRK2;ADAM8;CFP
Ras protein signal transduction (GO:0007265)	6/223	0.153407	1	1.666	3.12317	MAPK11;RIT1;COL1A2;RAB15;CDC42EP1;RAB7B
Axonogenesis (GO:0007409)	6/223	0.153407	1	1.666	3.12317	EFNB2;ROBO3;PLXNB3;CCK;EPHB1;NEFH
Protein autophosphorylation (GO:0046777)	5/175	0.154094	1	1.76913	3.30861	FLT1;EEF2K;LRRK2;TNIK;EPHB1
Regulation of mitotic nuclear division (GO:0007088)	3/84	0.15453	1	2.21141	4.12951	RGCC;IGF2;HSPA1B
Regulation of neuron differentiation (GO:0045664)	3/84	0.15453	1	2.21141	4.12951	PCP4;LRRK2;CALR
Mitochondrial ATP synthesis coupled electron transport (GO:0042775)	3/85	0.158396	1	2.18539	4.02694	MT-CO1;MT-CYB;MT-ND1
Regulation of peptidyl-tyrosine phosphorylation (GO:0050730)	3/85	0.158396	1	2.18539	4.02694	DMTN;IGF2;AGT
Regulation of focal adhesion assembly (GO:0051893)	2/44	0.158542	1	2.81452	5.1836	DMTN;MYOC
Sprouting angiogenesis (GO:0002040)	2/44	0.158542	1	2.81452	5.1836	EFNB2;FLT1
Cholesterol transport (GO:0030301)	2/44	0.158542	1	2.81452	5.1836	ABCA1;ABCG1
Unsaturated fatty acid metabolic process (GO:0033559)	2/44	0.158542	1	2.81452	5.1836	SCD;ACAA1
Regulation of intracellular pH (GO:0051453)	2/44	0.158542	1	2.81452	5.1836	CA2;LRRK2
Posttranscriptional regulation of gene expression (GO:0010608)	2/44	0.158542	1	2.81452	5.1836	RBM3;METTL16
Positive regulation of actin filament bundle assembly (GO:0032233)	2/44	0.158542	1	2.81452	5.1836	RGCC;MYOC
Negative regulation of protein phosphorylation (GO:0001933)	5/178	0.161836	1	1.73931	3.16758	DMTN;LRRK2;BGN;HSPB1;ENG
Positive regulation of endothelial cell apoptotic process (GO:2000353)	1/11	0.164015	1	5.62905	10.1762	RGCC
L-phenylalanine metabolic process (GO:0006558)	1/11	0.164015	1	5.62905	10.1762	QDPR
Negative regulation of morphogenesis of an epithelium (GO:1905331)	1/11	0.164015	1	5.62905	10.1762	NKD1
Regulation of stem cell population maintenance (GO:2000036)	1/11	0.164015	1	5.62905	10.1762	CNOT1
L-phenylalanine catabolic process (GO:0006559)	1/11	0.164015	1	5.62905	10.1762	QDPR
Regulation of tumor necrosis factor biosynthetic process (GO:0042534)	1/11	0.164015	1	5.62905	10.1762	HSPB1
Regulation of histone deacetylation (GO:0031063)	1/11	0.164015	1	5.62905	10.1762	ZNHIT1
Regulation of trophoblast cell migration (GO:1901163)	1/11	0.164015	1	5.62905	10.1762	CALR
Regulation of inclusion body assembly (GO:0090083)	1/11	0.164015	1	5.62905	10.1762	HSPA1B
Positive regulation of extracellular matrix organization (GO:1903055)	1/11	0.164015	1	5.62905	10.1762	RGCC
Regulation of hydrogen peroxide-induced cell death (GO:1903205)	1/11	0.164015	1	5.62905	10.1762	LRRK2
Negative regulation of protein ubiquitination involved in ubiquitin-dependent protein catabolic process (GO:2000059)	1/11	0.164015	1	5.62905	10.1762	RPL5
Embryonic eye morphogenesis (GO:0048048)	1/11	0.164015	1	5.62905	10.1762	FBN1
Positive regulation of nuclear-transcribed mRNA poly(A) tail shortening (GO:0060213)	1/11	0.164015	1	5.62905	10.1762	CNOT1
Cell-substrate junction assembly (GO:0007044)	1/11	0.164015	1	5.62905	10.1762	ITGB4
Brain morphogenesis (GO:0048854)	1/11	0.164015	1	5.62905	10.1762	SHANK2
Positive regulation of transcription from RNA polymerase II promoter in response to endoplasmic reticulum stress (GO:1990440)	1/11	0.164015	1	5.62905	10.1762	HSPA5
Regulation of integrin-mediated signaling pathway (GO:2001044)	1/11	0.164015	1	5.62905	10.1762	DMTN
RRNA base methylation (GO:0070475)	1/11	0.164015	1	5.62905	10.1762	METTL16
Mitochondrion distribution (GO:0048311)	1/11	0.164015	1	5.62905	10.1762	LRRK2
Organic cyclic compound catabolic process (GO:1901361)	1/11	0.164015	1	5.62905	10.1762	ACAA1
Negative regulation of myotube differentiation (GO:0010832)	1/11	0.164015	1	5.62905	10.1762	XBP1
Stress granule assembly (GO:0034063)	1/11	0.164015	1	5.62905	10.1762	CIRBP
Sphingolipid catabolic process (GO:0030149)	1/11	0.164015	1	5.62905	10.1762	SPHK1
Synaptonemal complex assembly (GO:0007130)	1/11	0.164015	1	5.62905	10.1762	STAG3
Regulation of nuclear-transcribed mRNA poly(A) tail shortening (GO:0060211)	1/11	0.164015	1	5.62905	10.1762	CNOT1
Regulation of RNA polymerase II transcriptional preinitiation complex assembly (GO:0045898)	1/11	0.164015	1	5.62905	10.1762	THRA
Negative regulation of intrinsic apoptotic signaling pathway in response to DNA damage by p53 class mediator (GO:1902166)	1/11	0.164015	1	5.62905	10.1762	TAF9
Regulation of synaptic vesicle cycle (GO:0098693)	1/11	0.164015	1	5.62905	10.1762	LRRK2
Angiotensin maturation (GO:0002003)	1/11	0.164015	1	5.62905	10.1762	AGT
Positive regulation of fatty acid oxidation (GO:0046321)	1/11	0.164015	1	5.62905	10.1762	AKT2
Magnesium ion transport (GO:0015693)	1/11	0.164015	1	5.62905	10.1762	MRS2
Positive regulation of glucose metabolic process (GO:0010907)	1/11	0.164015	1	5.62905	10.1762	AKT2
Regulation of cardiac muscle cell differentiation (GO:2000725)	1/11	0.164015	1	5.62905	10.1762	EFNB2
Hemidesmosome assembly (GO:0031581)	1/11	0.164015	1	5.62905	10.1762	ITGB4
Aspartate family amino acid biosynthetic process (GO:0009067)	1/11	0.164015	1	5.62905	10.1762	PLOD1
Erythrose 4-phosphate/phosphoenolpyruvate family amino acid catabolic process (GO:1902222)	1/11	0.164015	1	5.62905	10.1762	QDPR
Presynaptic membrane organization (GO:0097090)	1/11	0.164015	1	5.62905	10.1762	CNTN2
Regulation of symbiosis, encompassing mutualism through parasitism (GO:0043903)	1/11	0.164015	1	5.62905	10.1762	EXOC7
Regulation of chromatin silencing (GO:0031935)	1/11	0.164015	1	5.62905	10.1762	HIRA
Regulation of blood vessel endothelial cell proliferation involved in sprouting angiogenesis (GO:1903587)	1/11	0.164015	1	5.62905	10.1762	APLNR
Synaptonemal complex organization (GO:0070193)	1/11	0.164015	1	5.62905	10.1762	STAG3
Hepatocyte growth factor receptor signaling pathway (GO:0048012)	1/11	0.164015	1	5.62905	10.1762	STMN1
Regulation of synaptic transmission, glutamatergic (GO:0051966)	2/45	0.164243	1	2.75198	4.97119	LRRK2;SHANK2
Cellular response to ionizing radiation (GO:0071479)	2/46	0.16998	1	2.69215	4.77069	GADD45A;CRYAB
Regulation of fibroblast proliferation (GO:0048145)	2/46	0.16998	1	2.69215	4.77069	SPHK1;AGT
Negative regulation of autophagy (GO:0010507)	2/46	0.16998	1	2.69215	4.77069	LRRK2;WDR6
Negative regulation of translation (GO:0017148)	3/88	0.170166	1	2.11089	3.73835	CNOT1;CALR;METTL16
Regulation of neuron apoptotic process (GO:0043523)	3/89	0.174144	1	2.08717	3.64812	TOX3;ERBB3;ADAM8
Response to glucose (GO:0009749)	2/47	0.17575	1	2.63487	4.58123	XBP1;IGF2
Positive regulation of organelle assembly (GO:1902117)	2/47	0.17575	1	2.63487	4.58123	CNOT1;CROCC
Positive regulation of gene expression, epigenetic (GO:0045815)	2/47	0.17575	1	2.63487	4.58123	DDX21;PADI2
Fatty acid biosynthetic process (GO:0006633)	2/47	0.17575	1	2.63487	4.58123	XBP1;SCD
Activation of protein kinase activity (GO:0032147)	6/233	0.176446	1	1.59449	2.76603	MAPK11;GADD45A;LRRK2;IGF2;TNIK;CLSPN
Regulation of retrograde protein transport, ER to cytosol (GO:1904152)	1/12	0.177524	1	5.15996	8.91977	BCAP31
Positive regulation of protein depolymerization (GO:1901881)	1/12	0.177524	1	5.15996	8.91977	NES
Peptidyl-arginine modification (GO:0018195)	1/12	0.177524	1	5.15996	8.91977	PADI2
Positive regulation of interleukin-1 production (GO:0032732)	1/12	0.177524	1	5.15996	8.91977	HSPB1
Regulation of oligodendrocyte differentiation (GO:0048713)	1/12	0.177524	1	5.15996	8.91977	ZNF365
Negative regulation of protein oligomerization (GO:0032460)	1/12	0.177524	1	5.15996	8.91977	CRYAB
Regulation of IRE1-mediated unfolded protein response (GO:1903894)	1/12	0.177524	1	5.15996	8.91977	HSPA5
Iron ion transport (GO:0006826)	1/12	0.177524	1	5.15996	8.91977	TFRC
Carbohydrate derivative transport (GO:1901264)	1/12	0.177524	1	5.15996	8.91977	ABCG1
Regulation of intrinsic apoptotic signaling pathway in response to DNA damage by p53 class mediator (GO:1902165)	1/12	0.177524	1	5.15996	8.91977	TAF9
Oligodendrocyte development (GO:0014003)	1/12	0.177524	1	5.15996	8.91977	PLP1
Skeletal muscle fiber development (GO:0048741)	1/12	0.177524	1	5.15996	8.91977	KLHL40
Regulation of rRNA processing (GO:2000232)	1/12	0.177524	1	5.15996	8.91977	HEATR1
Protein import into peroxisome matrix (GO:0016558)	1/12	0.177524	1	5.15996	8.91977	PEX6
Regulation of bone remodeling (GO:0046850)	1/12	0.177524	1	5.15996	8.91977	SUCO
Negative regulation of substrate adhesion-dependent cell spreading (GO:1900025)	1/12	0.177524	1	5.15996	8.91977	DMTN
Positive regulation of cardiocyte differentiation (GO:1905209)	1/12	0.177524	1	5.15996	8.91977	EFNB2
Positive regulation of branching involved in ureteric bud morphogenesis (GO:0090190)	1/12	0.177524	1	5.15996	8.91977	AGT
Regulation of establishment of endothelial barrier (GO:1903140)	1/12	0.177524	1	5.15996	8.91977	CLDN5
Positive regulation of pseudopodium assembly (GO:0031274)	1/12	0.177524	1	5.15996	8.91977	CDC42EP1
Regulation of pseudopodium assembly (GO:0031272)	1/12	0.177524	1	5.15996	8.91977	CDC42EP1
Negative regulation of vascular smooth muscle cell proliferation (GO:1904706)	1/12	0.177524	1	5.15996	8.91977	APLN
Purine nucleoside monophosphate biosynthetic process (GO:0009127)	1/12	0.177524	1	5.15996	8.91977	LHPP
Collagen metabolic process (GO:0032963)	1/12	0.177524	1	5.15996	8.91977	COL1A1
Positive regulation of endoplasmic reticulum unfolded protein response (GO:1900103)	1/12	0.177524	1	5.15996	8.91977	XBP1
Regulation of angiotensin levels in blood (GO:0002002)	1/12	0.177524	1	5.15996	8.91977	AGT
Protein hydroxylation (GO:0018126)	1/12	0.177524	1	5.15996	8.91977	PLOD1
Skeletal muscle cell differentiation (GO:0035914)	1/12	0.177524	1	5.15996	8.91977	KLHL40
PERK-mediated unfolded protein response (GO:0036499)	1/12	0.177524	1	5.15996	8.91977	HSPA5
Regulation of T cell differentiation in thymus (GO:0033081)	1/12	0.177524	1	5.15996	8.91977	ADAM8
Positive regulation of mRNA metabolic process (GO:1903313)	1/12	0.177524	1	5.15996	8.91977	CNOT1
Negative regulation of fibroblast growth factor receptor signaling pathway (GO:0040037)	1/12	0.177524	1	5.15996	8.91977	APLN
Dermatan sulfate biosynthetic process (GO:0030208)	1/12	0.177524	1	5.15996	8.91977	BGN
Negative regulation of myoblast differentiation (GO:0045662)	1/12	0.177524	1	5.15996	8.91977	TBX3
Keratan sulfate catabolic process (GO:0042340)	1/12	0.177524	1	5.15996	8.91977	HEXA
Positive regulation of vascular endothelial growth factor receptor signaling pathway (GO:0030949)	1/12	0.177524	1	5.15996	8.91977	FLT1
Eye photoreceptor cell differentiation (GO:0001754)	1/12	0.177524	1	5.15996	8.91977	NKD1
Positive regulation of response to external stimulus (GO:0032103)	3/90	0.178148	1	2.06398	3.56066	THBD;PLA2G7;AGT
Positive regulation of transferase activity (GO:0051347)	4/137	0.181295	1	1.80787	3.08717	FLT1;ERBB3;IGF2;EPHB1
Negative regulation of mitotic cell cycle (GO:0045930)	2/48	0.181551	1	2.57998	4.40201	RGCC;GADD45A
Phospholipase C-activating G-protein coupled receptor signaling pathway (GO:0007200)	3/91	0.182178	1	2.0413	3.47587	HTR2C;HTR2A;AGT
Nuclear export (GO:0051168)	3/92	0.186232	1	2.01911	3.39365	NXF1;RANBP17;CALR
Regulation of reactive oxygen species metabolic process (GO:2000377)	2/49	0.18738	1	2.52733	4.23231	GADD45A;AGT
Regulation of megakaryocyte differentiation (GO:0045652)	2/49	0.18738	1	2.52733	4.23231	KMT2E;RAB7B
Establishment of protein localization to mitochondrion (GO:0072655)	2/49	0.18738	1	2.52733	4.23231	TOMM20;TOMM40L
Chemical synaptic transmission (GO:0007268)	7/289	0.188162	1	1.49978	2.50531	CNP;PLP1;CACNA1B;GRIK4;HTR2C;HTR2A;SLC1A6
Dermatan sulfate metabolic process (GO:0030205)	1/13	0.190815	1	4.76304	7.88975	BGN
Regulation of interleukin-1 beta production (GO:0032651)	1/13	0.190815	1	4.76304	7.88975	HSPB1
Positive regulation of histone H3-K4 methylation (GO:0051571)	1/13	0.190815	1	4.76304	7.88975	KMT2E
Negative regulation of hemostasis (GO:1900047)	1/13	0.190815	1	4.76304	7.88975	THBD
Nucleotide-sugar metabolic process (GO:0009225)	1/13	0.190815	1	4.76304	7.88975	GALT
Positive regulation of sodium ion transport (GO:0010765)	1/13	0.190815	1	4.76304	7.88975	SCN5A
Atrial cardiac muscle cell action potential (GO:0086014)	1/13	0.190815	1	4.76304	7.88975	SCN5A
DNA replication-independent nucleosome organization (GO:0034724)	1/13	0.190815	1	4.76304	7.88975	HIRA
Positive regulation of cellular carbohydrate metabolic process (GO:0010676)	1/13	0.190815	1	4.76304	7.88975	AKT2
Water transport (GO:0006833)	1/13	0.190815	1	4.76304	7.88975	AQP4
Renal absorption (GO:0070293)	1/13	0.190815	1	4.76304	7.88975	GSN
Muscle cell development (GO:0055001)	1/13	0.190815	1	4.76304	7.88975	ENG
Regulation of triglyceride biosynthetic process (GO:0010866)	1/13	0.190815	1	4.76304	7.88975	SREBF1
Myelination in peripheral nervous system (GO:0022011)	1/13	0.190815	1	4.76304	7.88975	MYOC
Positive regulation of cholesterol efflux (GO:0010875)	1/13	0.190815	1	4.76304	7.88975	ABCA1
Positive regulation of actin nucleation (GO:0051127)	1/13	0.190815	1	4.76304	7.88975	GSN
Positive regulation of endothelial cell chemotaxis (GO:2001028)	1/13	0.190815	1	4.76304	7.88975	HSPB1
Alpha-linolenic acid metabolic process (GO:0036109)	1/13	0.190815	1	4.76304	7.88975	ACAA1
Poly(A)+ mRNA export from nucleus (GO:0016973)	1/13	0.190815	1	4.76304	7.88975	NXF1
Neuron fate commitment (GO:0048663)	1/13	0.190815	1	4.76304	7.88975	EPOP
Positive regulation of muscle contraction (GO:0045933)	1/13	0.190815	1	4.76304	7.88975	SPHK1
Regulation of endothelial cell chemotaxis (GO:2001026)	1/13	0.190815	1	4.76304	7.88975	HSPB1
Cellular response to low-density lipoprotein particle stimulus (GO:0071404)	1/13	0.190815	1	4.76304	7.88975	ABCA1
Cranial nerve development (GO:0021545)	1/13	0.190815	1	4.76304	7.88975	ERBB3
Mammary gland epithelium development (GO:0061180)	1/13	0.190815	1	4.76304	7.88975	AKT2
Regulation of fibrinolysis (GO:0051917)	1/13	0.190815	1	4.76304	7.88975	THBD
Regulation of cAMP-dependent protein kinase activity (GO:2000479)	1/13	0.190815	1	4.76304	7.88975	PKIA
Semaphorin-plexin signaling pathway involved in neuron projection guidance (GO:1902285)	1/13	0.190815	1	4.76304	7.88975	PLXNB3
Negative regulation of blood pressure (GO:0045776)	1/13	0.190815	1	4.76304	7.88975	APLN
Negative regulation of ubiquitin-protein transferase activity (GO:0051444)	1/13	0.190815	1	4.76304	7.88975	RPL5
High-density lipoprotein particle assembly (GO:0034380)	1/13	0.190815	1	4.76304	7.88975	ABCA1
Amyloid precursor protein metabolic process (GO:0042982)	1/13	0.190815	1	4.76304	7.88975	ABCG1
Endothelial cell differentiation (GO:0045446)	1/13	0.190815	1	4.76304	7.88975	SOX18
Mitotic DNA integrity checkpoint (GO:0044774)	1/13	0.190815	1	4.76304	7.88975	CLSPN
Regulation of synaptic vesicle transport (GO:1902803)	1/13	0.190815	1	4.76304	7.88975	LRRK2
Positive regulation of nucleic acid-templated transcription (GO:1903508)	11/502	0.190834	1	1.3568	2.24734	COL1A1;KMT2E;TOX3;SOX18;DEAF1;USP21;TP53INP2;MTF2;MRPL12;AGT;NPAS3
Regulation of ion transport (GO:0043269)	2/50	0.193234	1	2.47678	4.07146	KCNJ10;CA2
Regulation of cellular protein metabolic process (GO:0032268)	2/50	0.193234	1	2.47678	4.07146	RBM3;AGT
Regulation of blood vessel endothelial cell migration (GO:0043535)	2/50	0.193234	1	2.47678	4.07146	RGCC;HSPB1
Respiratory electron transport chain (GO:0022904)	3/94	0.194409	1	1.97615	3.23653	MT-CO1;MT-CYB;MT-ND1
Axon development (GO:0061564)	3/94	0.194409	1	1.97615	3.23653	PLP1;CCK;NEFH
Regulation of heart contraction (GO:0008016)	3/95	0.198531	1	1.95535	3.16143	ITPR3;AGT;APLN
Peptidyl-tyrosine modification (GO:0018212)	2/51	0.199112	1	2.42822	3.91887	FLT1;ABI1
Negative regulation of hydrogen peroxide-induced cell death (GO:1903206)	1/14	0.203892	1	4.42282	7.03303	LRRK2
Regulation of fibroblast migration (GO:0010762)	1/14	0.203892	1	4.42282	7.03303	DMTN
Branching involved in blood vessel morphogenesis (GO:0001569)	1/14	0.203892	1	4.42282	7.03303	ENG
Ribonucleoside monophosphate biosynthetic process (GO:0009156)	1/14	0.203892	1	4.42282	7.03303	LHPP
Fluid transport (GO:0042044)	1/14	0.203892	1	4.42282	7.03303	AQP4
Positive regulation of neural precursor cell proliferation (GO:2000179)	1/14	0.203892	1	4.42282	7.03303	NES
Regulation of nuclear-transcribed mRNA catabolic process, deadenylation-dependent decay (GO:1900151)	1/14	0.203892	1	4.42282	7.03303	CNOT1
Gliogenesis (GO:0042063)	1/14	0.203892	1	4.42282	7.03303	PLP1
Myotube cell development (GO:0014904)	1/14	0.203892	1	4.42282	7.03303	KLHL40
Regulation of platelet aggregation (GO:0090330)	1/14	0.203892	1	4.42282	7.03303	DMTN
Positive regulation of response to cytokine stimulus (GO:0060760)	1/14	0.203892	1	4.42282	7.03303	TAF9
Mitochondrial electron transport, ubiquinol to cytochrome c (GO:0006122)	1/14	0.203892	1	4.42282	7.03303	MT-CYB
Regulation of secretion (GO:0051046)	1/14	0.203892	1	4.42282	7.03303	ERBB3
Acyl-CoA biosynthetic process (GO:0071616)	1/14	0.203892	1	4.42282	7.03303	SCD
Negative regulation of intrinsic apoptotic signaling pathway by p53 class mediator (GO:1902254)	1/14	0.203892	1	4.42282	7.03303	TAF9
Negative regulation of focal adhesion assembly (GO:0051895)	1/14	0.203892	1	4.42282	7.03303	DMTN
Negative regulation of secretion (GO:0051048)	1/14	0.203892	1	4.42282	7.03303	ERBB3
Cell migration involved in sprouting angiogenesis (GO:0002042)	1/14	0.203892	1	4.42282	7.03303	EFNB2
Smooth muscle contraction (GO:0006939)	1/14	0.203892	1	4.42282	7.03303	TPCN2
Regulation of cyclin-dependent protein serine/threonine kinase activity involved in G1/S transition of mitotic cell cycle (GO:0031657)	1/14	0.203892	1	4.42282	7.03303	RGCC
Regulation of ventricular cardiac muscle cell membrane repolarization (GO:0060307)	1/14	0.203892	1	4.42282	7.03303	SCN5A
Neutrophil activation (GO:0042119)	1/14	0.203892	1	4.42282	7.03303	KMT2E
Regulation of gastrulation (GO:0010470)	1/14	0.203892	1	4.42282	7.03303	PHLDB1
Positive regulation of muscle hypertrophy (GO:0014742)	1/14	0.203892	1	4.42282	7.03303	AGT
Regulation of protein modification by small protein conjugation or removal (GO:1903320)	1/14	0.203892	1	4.42282	7.03303	HSPA1B
Regulation of mRNA catabolic process (GO:0061013)	1/14	0.203892	1	4.42282	7.03303	CNOT1
Positive regulation of smooth muscle contraction (GO:0045987)	1/14	0.203892	1	4.42282	7.03303	SPHK1
Response to ATP (GO:0033198)	1/14	0.203892	1	4.42282	7.03303	HSP90B1
Positive regulation of proteolysis (GO:0045862)	2/52	0.205011	1	2.38152	3.77397	ADAM8;CLN6
Plasma membrane bounded cell projection morphogenesis (GO:0120039)	2/52	0.205011	1	2.38152	3.77397	LRRK2;TNIK
Positive regulation of secretion by cell (GO:1903532)	2/52	0.205011	1	2.38152	3.77397	RGCC;ADAM8
Cell morphogenesis involved in neuron differentiation (GO:0048667)	3/97	0.206837	1	1.91504	3.01776	MAP6D1;CCK;NEFH
Cellular response to organonitrogen compound (GO:0071417)	3/97	0.206837	1	1.91504	3.01776	XBP1;DMTN;HSP90B1
Regulation of ERK1 and ERK2 cascade (GO:0070372)	6/247	0.210865	1	1.50412	2.34122	SEMA7A;FLT1;ERBB3;HTR2C;HTR2A;EPHB1
Embryonic organ development (GO:0048568)	2/53	0.210929	1	2.33659	3.63627	SOX18;NES
Regulation of insulin secretion (GO:0050796)	3/98	0.211019	1	1.8955	2.94903	GIPR;CACNA2D2;ITPR3
Response to UV (GO:0009411)	3/98	0.211019	1	1.8955	2.94903	CCND1;UVSSA;CIRBP
Positive regulation of cell growth (GO:0030307)	3/98	0.211019	1	1.8955	2.94903	SEMA7A;SPHK1;TAF9
Steroid metabolic process (GO:0008202)	3/99	0.21522	1	1.87635	2.88225	CYP11A1;MSMO1;ACAA1
Myotube differentiation (GO:0014902)	1/15	0.216758	1	4.12797	6.31156	KLHL40
Myeloid cell development (GO:0061515)	1/15	0.216758	1	4.12797	6.31156	DMTN
Positive regulation of alpha-beta T cell activation (GO:0046635)	1/15	0.216758	1	4.12797	6.31156	HSPH1
Regulation of branching involved in ureteric bud morphogenesis (GO:0090189)	1/15	0.216758	1	4.12797	6.31156	AGT
Fatty acid beta-oxidation using acyl-CoA oxidase (GO:0033540)	1/15	0.216758	1	4.12797	6.31156	ACAA1
Vitamin D metabolic process (GO:0042359)	1/15	0.216758	1	4.12797	6.31156	CYP11A1
Negative regulation of peptidyl-threonine phosphorylation (GO:0010801)	1/15	0.216758	1	4.12797	6.31156	DMTN
Maintenance of protein location in nucleus (GO:0051457)	1/15	0.216758	1	4.12797	6.31156	SUN1
Phosphatidylethanolamine biosynthetic process (GO:0006646)	1/15	0.216758	1	4.12797	6.31156	ETNPPL
Positive regulation of response to wounding (GO:1903036)	1/15	0.216758	1	4.12797	6.31156	DMTN
Negative regulation of adherens junction organization (GO:1903392)	1/15	0.216758	1	4.12797	6.31156	DMTN
Regulation of B cell differentiation (GO:0045577)	1/15	0.216758	1	4.12797	6.31156	XBP1
Embryonic axis specification (GO:0000578)	1/15	0.216758	1	4.12797	6.31156	TBX3
Endocardial cushion morphogenesis (GO:0003203)	1/15	0.216758	1	4.12797	6.31156	ENG
Positive regulation of glycolytic process (GO:0045821)	1/15	0.216758	1	4.12797	6.31156	PFKFB3
Positive regulation of mesonephros development (GO:0061213)	1/15	0.216758	1	4.12797	6.31156	AGT
Positive regulation of small GTPase mediated signal transduction (GO:0051057)	1/15	0.216758	1	4.12797	6.31156	RASGRF1
Positive regulation of coenzyme metabolic process (GO:0051197)	1/15	0.216758	1	4.12797	6.31156	PFKFB3
L-alpha-amino acid transmembrane transport (GO:1902475)	1/15	0.216758	1	4.12797	6.31156	SLC1A6
Ventricular cardiac muscle cell action potential (GO:0086005)	1/15	0.216758	1	4.12797	6.31156	SCN5A
Regulation of establishment of cell polarity (GO:2000114)	1/15	0.216758	1	4.12797	6.31156	GSN
Unsaturated fatty acid biosynthetic process (GO:0006636)	1/15	0.216758	1	4.12797	6.31156	SCD
Negative regulation of coagulation (GO:0050819)	1/15	0.216758	1	4.12797	6.31156	THBD
Dermatan sulfate proteoglycan biosynthetic process (GO:0050651)	1/15	0.216758	1	4.12797	6.31156	BGN
Mitochondrion localization (GO:0051646)	1/15	0.216758	1	4.12797	6.31156	LRRK2
Mesenchyme morphogenesis (GO:0072132)	1/15	0.216758	1	4.12797	6.31156	ENG
Regulation of clathrin-dependent endocytosis (GO:2000369)	1/15	0.216758	1	4.12797	6.31156	ARAP3
Nitric oxide mediated signal transduction (GO:0007263)	1/15	0.216758	1	4.12797	6.31156	AGT
Cellular response to virus (GO:0098586)	1/15	0.216758	1	4.12797	6.31156	MAPK11
Positive regulation of acute inflammatory response (GO:0002675)	1/15	0.216758	1	4.12797	6.31156	ADAM8
N-terminal protein amino acid acetylation (GO:0006474)	1/15	0.216758	1	4.12797	6.31156	NAA35
Ganglioside metabolic process (GO:0001573)	1/15	0.216758	1	4.12797	6.31156	CLN6
Regulation of exit from mitosis (GO:0007096)	1/15	0.216758	1	4.12797	6.31156	RGCC
Negative regulation of muscle cell differentiation (GO:0051148)	1/15	0.216758	1	4.12797	6.31156	TBX3
Vasculature development (GO:0001944)	1/15	0.216758	1	4.12797	6.31156	SOX18
Regulation of mitochondrial translation (GO:0070129)	1/15	0.216758	1	4.12797	6.31156	RMND1
Positive regulation of membrane protein ectodomain proteolysis (GO:0051044)	1/15	0.216758	1	4.12797	6.31156	ADAM8
Negative regulation of viral entry into host cell (GO:0046597)	1/15	0.216758	1	4.12797	6.31156	GSN
Positive regulation of cellular response to insulin stimulus (GO:1900078)	1/15	0.216758	1	4.12797	6.31156	IGF2
Body fluid secretion (GO:0007589)	1/15	0.216758	1	4.12797	6.31156	APLN
Negative regulation of platelet activation (GO:0010544)	1/15	0.216758	1	4.12797	6.31156	THBD
Positive regulation of NF-kappaB import into nucleus (GO:0042346)	1/15	0.216758	1	4.12797	6.31156	SPHK1
Microtubule depolymerization (GO:0007019)	1/15	0.216758	1	4.12797	6.31156	STMN1
Negative regulation of protein processing (GO:0010955)	1/15	0.216758	1	4.12797	6.31156	LRRK2
Positive regulation of cysteine-type endopeptidase activity involved in apoptotic signaling pathway (GO:2001269)	1/15	0.216758	1	4.12797	6.31156	GSN
Regulation of cell junction assembly (GO:1901888)	1/15	0.216758	1	4.12797	6.31156	CLDN5
Protein targeting to mitochondrion (GO:0006626)	2/54	0.216863	1	2.29331	3.5053	TOMM20;TOMM40L
Positive regulation of immune response (GO:0050778)	2/54	0.216863	1	2.29331	3.5053	XBP1;ADAM8
Positive regulation of response to stimulus (GO:0048584)	2/54	0.216863	1	2.29331	3.5053	TAF9;IER5
Negative regulation of transforming growth factor beta receptor signaling pathway (GO:0030512)	2/55	0.222812	1	2.25162	3.38064	WFIKKN2;FBN1
Long-chain fatty acid metabolic process (GO:0001676)	2/55	0.222812	1	2.25162	3.38064	ACSBG1;ACAA1
Regulation of RNA splicing (GO:0043484)	2/55	0.222812	1	2.25162	3.38064	METTL16;CLK3
Negative regulation of cellular response to growth factor stimulus (GO:0090288)	2/55	0.222812	1	2.25162	3.38064	AGT;APLN
Metal ion transport (GO:0030001)	3/101	0.223673	1	1.83919	2.75432	KCNJ10;SCN5A;SCN3A
Regulation of kinase activity (GO:0043549)	3/101	0.223673	1	1.83919	2.75432	FLT1;ERBB3;EPHB1
Regulation of cell growth (GO:0001558)	5/201	0.225831	1	1.54029	2.2919	SPHK1;TAF9;AGT;HSPA1B;DCBLD2
Ribosome assembly (GO:0042255)	2/56	0.228774	1	2.21141	3.26187	RPL5;WDR18
Regulation of tumor necrosis factor-mediated signaling pathway (GO:0010803)	2/56	0.228774	1	2.21141	3.26187	SPHK1;HSPA1B
Positive regulation of protein transport (GO:0051222)	2/56	0.228774	1	2.21141	3.26187	TENM1;ADAM8
Protein import (GO:0017038)	2/56	0.228774	1	2.21141	3.26187	IPO9;RANBP17
Phosphatidylinositol-mediated signaling (GO:0048015)	2/56	0.228774	1	2.21141	3.26187	ERBB3;HTR2A
ATP metabolic process (GO:0046034)	2/56	0.228774	1	2.21141	3.26187	HSPA1B;MYH7
Regulation of actin nucleation (GO:0051125)	1/16	0.229417	1	3.86997	5.69743	GSN
Positive regulation of nuclear-transcribed mRNA catabolic process, deadenylation-dependent decay (GO:1900153)	1/16	0.229417	1	3.86997	5.69743	CNOT1
C21-steroid hormone biosynthetic process (GO:0006700)	1/16	0.229417	1	3.86997	5.69743	CYP11A1
Positive regulation of secretion (GO:0051047)	1/16	0.229417	1	3.86997	5.69743	XBP1
Glucose transmembrane transport (GO:1904659)	1/16	0.229417	1	3.86997	5.69743	SLC2A4
DNA alkylation (GO:0006305)	1/16	0.229417	1	3.86997	5.69743	KMT2E
Establishment of skin barrier (GO:0061436)	1/16	0.229417	1	3.86997	5.69743	STMN1
Positive regulation of dendrite morphogenesis (GO:0050775)	1/16	0.229417	1	3.86997	5.69743	CDKL3
Embryonic digit morphogenesis (GO:0042733)	1/16	0.229417	1	3.86997	5.69743	TBX3
Positive regulation of regulated secretory pathway (GO:1903307)	1/16	0.229417	1	3.86997	5.69743	RAB15
Phosphatidylinositol acyl-chain remodeling (GO:0036149)	1/16	0.229417	1	3.86997	5.69743	PLA2G4E
Hyaluronan catabolic process (GO:0030214)	1/16	0.229417	1	3.86997	5.69743	HEXA
Regulation of water loss via skin (GO:0033561)	1/16	0.229417	1	3.86997	5.69743	STMN1
Negative regulation of striated muscle cell differentiation (GO:0051154)	1/16	0.229417	1	3.86997	5.69743	XBP1
Positive regulation of lymphocyte differentiation (GO:0045621)	1/16	0.229417	1	3.86997	5.69743	XBP1
Guanosine-containing compound metabolic process (GO:1901068)	1/16	0.229417	1	3.86997	5.69743	LRRK2
Regulation of bicellular tight junction assembly (GO:2000810)	1/16	0.229417	1	3.86997	5.69743	CLDN5
Positive regulation of cardiac muscle hypertrophy (GO:0010613)	1/16	0.229417	1	3.86997	5.69743	AGT
DNA methylation or demethylation (GO:0044728)	1/16	0.229417	1	3.86997	5.69743	KMT2E
Positive regulation of macrophage derived foam cell differentiation (GO:0010744)	1/16	0.229417	1	3.86997	5.69743	AGT
Neuron apoptotic process (GO:0051402)	1/16	0.229417	1	3.86997	5.69743	ERBB3
Peptidyl-lysine methylation (GO:0018022)	1/16	0.229417	1	3.86997	5.69743	SETD7
Positive regulation of cilium assembly (GO:0045724)	1/16	0.229417	1	3.86997	5.69743	CROCC
Regulation of steroid metabolic process (GO:0019218)	1/16	0.229417	1	3.86997	5.69743	ABCG1
Positive regulation of triglyceride metabolic process (GO:0090208)	1/16	0.229417	1	3.86997	5.69743	SREBF1
Genitalia development (GO:0048806)	1/16	0.229417	1	3.86997	5.69743	TBX3
Positive regulation of G2/M transition of mitotic cell cycle (GO:0010971)	1/16	0.229417	1	3.86997	5.69743	CCND1
Regulation of protein homodimerization activity (GO:0043496)	1/16	0.229417	1	3.86997	5.69743	HSPA5
MRNA transcription from RNA polymerase II promoter (GO:0042789)	1/16	0.229417	1	3.86997	5.69743	SOX18
Cardiac epithelial to mesenchymal transition (GO:0060317)	1/16	0.229417	1	3.86997	5.69743	ENG
Odontogenesis of dentin-containing tooth (GO:0042475)	1/16	0.229417	1	3.86997	5.69743	SCN5A
Regulation of stem cell proliferation (GO:0072091)	1/16	0.229417	1	3.86997	5.69743	LRRK2
Positive regulation of G1/S transition of mitotic cell cycle (GO:1900087)	1/16	0.229417	1	3.86997	5.69743	KMT2E
Artery development (GO:0060840)	1/16	0.229417	1	3.86997	5.69743	ENG
Aorta morphogenesis (GO:0035909)	1/16	0.229417	1	3.86997	5.69743	ENG
Embryonic heart tube development (GO:0035050)	1/16	0.229417	1	3.86997	5.69743	SOX18
Endoplasmic reticulum to cytosol transport (GO:1903513)	1/16	0.229417	1	3.86997	5.69743	HSP90B1
Regulation of MAPK cascade (GO:0043408)	5/203	0.231726	1	1.52511	2.23001	FLT1;MYOC;ERBB3;IGF2;EPHB1
Positive regulation of cell death (GO:0010942)	2/57	0.234747	1	2.17261	3.14866	EFNB2;LRRK2
Cellular respiration (GO:0045333)	2/57	0.234747	1	2.17261	3.14866	MT-CO1;MT-ND1
Monovalent inorganic cation transport (GO:0015672)	3/104	0.236472	1	1.78614	2.57548	KCNJ10;SCN5A;SCN3A
Positive regulation of signal transduction (GO:0009967)	5/206	0.240651	1	1.5029	2.14074	XBP1;DMTN;FLT1;IGF2;SHANK2
Phospholipid transport (GO:0015914)	2/58	0.240728	1	2.13516	3.04065	ABCA1;ABCG1
Response to light stimulus (GO:0009416)	2/58	0.240728	1	2.13516	3.04065	UVSSA;CIRBP
Ubiquitin-dependent ERAD pathway (GO:0030433)	2/58	0.240728	1	2.13516	3.04065	HSPA5;HSP90B1
Sodium ion transport (GO:0006814)	2/58	0.240728	1	2.13516	3.04065	SCN5A;SCN3A
Translational elongation (GO:0006414)	3/105	0.240767	1	1.76913	2.51911	EEF2K;MRPS21;MRPL12
High-density lipoprotein particle remodeling (GO:0034375)	1/17	0.241871	1	3.64232	5.16973	ABCG1
Positive regulation of cholesterol transport (GO:0032376)	1/17	0.241871	1	3.64232	5.16973	ABCA1
Regulation of tissue remodeling (GO:0034103)	1/17	0.241871	1	3.64232	5.16973	SUCO
Positive regulation of cell cycle G2/M phase transition (GO:1902751)	1/17	0.241871	1	3.64232	5.16973	CCND1
Positive regulation of focal adhesion assembly (GO:0051894)	1/17	0.241871	1	3.64232	5.16973	MYOC
Positive regulation of G-protein coupled receptor protein signaling pathway (GO:0045745)	1/17	0.241871	1	3.64232	5.16973	LRRK2
Cellular response to gamma radiation (GO:0071480)	1/17	0.241871	1	3.64232	5.16973	CRYAB
Cardiac muscle cell contraction (GO:0086003)	1/17	0.241871	1	3.64232	5.16973	SCN5A
Positive regulation of interleukin-6 secretion (GO:2000778)	1/17	0.241871	1	3.64232	5.16973	XBP1
Preassembly of GPI anchor in ER membrane (GO:0016254)	1/17	0.241871	1	3.64232	5.16973	PIGA
N-terminal protein amino acid modification (GO:0031365)	1/17	0.241871	1	3.64232	5.16973	NAA35
RNA stabilization (GO:0043489)	1/17	0.241871	1	3.64232	5.16973	CIRBP
Positive regulation of monocyte chemotaxis (GO:0090026)	1/17	0.241871	1	3.64232	5.16973	PLA2G7
Positive regulation of striated muscle cell differentiation (GO:0051155)	1/17	0.241871	1	3.64232	5.16973	EFNB2
Negative regulation of cell development (GO:0010721)	1/17	0.241871	1	3.64232	5.16973	FBN1
Cardiac atrium morphogenesis (GO:0003209)	1/17	0.241871	1	3.64232	5.16973	ENG
Negative regulation of intracellular transport (GO:0032387)	1/17	0.241871	1	3.64232	5.16973	CRYAB
DNA replication checkpoint (GO:0000076)	1/17	0.241871	1	3.64232	5.16973	CLSPN
3'-UTR-mediated mRNA stabilization (GO:0070935)	1/17	0.241871	1	3.64232	5.16973	HNRNPC
Regulation of protein localization to membrane (GO:1905475)	1/17	0.241871	1	3.64232	5.16973	GSN
Embryo development ending in birth or egg hatching (GO:0009792)	1/17	0.241871	1	3.64232	5.16973	UBR3
Long-term memory (GO:0007616)	1/17	0.241871	1	3.64232	5.16973	RASGRF1
Regulation of transcription from RNA polymerase I promoter (GO:0006356)	1/17	0.241871	1	3.64232	5.16973	HEATR1
Regulation of synaptic vesicle exocytosis (GO:2000300)	1/17	0.241871	1	3.64232	5.16973	LRRK2
Regulation of lamellipodium organization (GO:1902743)	1/17	0.241871	1	3.64232	5.16973	DMTN
Positive chemotaxis (GO:0050918)	1/17	0.241871	1	3.64232	5.16973	PLXNB3
Membrane depolarization during cardiac muscle cell action potential (GO:0086012)	1/17	0.241871	1	3.64232	5.16973	SCN5A
Mitotic G2 DNA damage checkpoint (GO:0007095)	1/17	0.241871	1	3.64232	5.16973	CLSPN
Regulation of intracellular signal transduction (GO:1902531)	9/422	0.244293	1	1.32056	1.86118	ARHGAP33;RPL5;MAPK11;MYOC;ZFAND6;LRRK2;TAF9;HSPB1;ARAP3
Renal system development (GO:0072001)	2/59	0.246716	1	2.09897	2.93754	ITGB4;AGT
Cell junction assembly (GO:0034329)	2/59	0.246716	1	2.09897	2.93754	VMP1;CLDN5
Cell morphogenesis (GO:0000902)	2/59	0.246716	1	2.09897	2.93754	TENM1;ADAM8
Positive regulation of epithelial cell proliferation (GO:0050679)	3/107	0.249395	1	1.73606	2.4109	XBP1;PLXNB3;SCN5A
Axon guidance (GO:0007411)	4/158	0.252331	1	1.56758	2.15858	EFNB2;ROBO3;PLXNB3;EPHB1
Cell chemotaxis (GO:0060326)	2/60	0.25271	1	2.06398	2.83904	PLXNB3;EPHB1
Membrane lipid biosynthetic process (GO:0046467)	2/60	0.25271	1	2.06398	2.83904	SPTLC2;SPHK1
Endocytosis (GO:0006897)	6/263	0.252774	1	1.41261	1.94271	SPARC;HSPH1;LRRK2;CALR;HSPG2;HSP90B1
Glucan catabolic process (GO:0009251)	1/18	0.254126	1	3.43997	4.71251	PHKA2
Long-chain fatty-acyl-CoA biosynthetic process (GO:0035338)	1/18	0.254126	1	3.43997	4.71251	ACSBG1
Positive regulation of synaptic transmission, glutamatergic (GO:0051968)	1/18	0.254126	1	3.43997	4.71251	SHANK2
Response to nutrient levels (GO:0031667)	1/18	0.254126	1	3.43997	4.71251	IGF2
Actin filament polymerization (GO:0030041)	1/18	0.254126	1	3.43997	4.71251	GSN
Posttranscriptional gene silencing by RNA (GO:0035194)	1/18	0.254126	1	3.43997	4.71251	CNOT1
Regulation of cellular response to transforming growth factor beta stimulus (GO:1903844)	1/18	0.254126	1	3.43997	4.71251	ENG
Negative regulation of osteoclast differentiation (GO:0045671)	1/18	0.254126	1	3.43997	4.71251	FBN1
Positive regulation of lipid catabolic process (GO:0050996)	1/18	0.254126	1	3.43997	4.71251	AKT2
Endoplasmic reticulum calcium ion homeostasis (GO:0032469)	1/18	0.254126	1	3.43997	4.71251	BCAP31
Maintenance of protein localization in organelle (GO:0072595)	1/18	0.254126	1	3.43997	4.71251	HSPA5
Anterior/posterior axis specification (GO:0009948)	1/18	0.254126	1	3.43997	4.71251	TBX3
Establishment or maintenance of apical/basal cell polarity (GO:0035088)	1/18	0.254126	1	3.43997	4.71251	CLIC4
Positive regulation of metabolic process (GO:0009893)	1/18	0.254126	1	3.43997	4.71251	PIGA
Regulation of oxidative stress-induced intrinsic apoptotic signaling pathway (GO:1902175)	1/18	0.254126	1	3.43997	4.71251	HSPB1
Retrograde protein transport, ER to cytosol (GO:0030970)	1/18	0.254126	1	3.43997	4.71251	HSP90B1
Regulation of cholesterol efflux (GO:0010874)	1/18	0.254126	1	3.43997	4.71251	ABCA1
Skeletal muscle contraction (GO:0003009)	1/18	0.254126	1	3.43997	4.71251	MYH7
Regulation of cardiac muscle cell membrane repolarization (GO:0099623)	1/18	0.254126	1	3.43997	4.71251	SCN5A
Negative regulation of peptidyl-serine phosphorylation (GO:0033137)	1/18	0.254126	1	3.43997	4.71251	DMTN
Heart trabecula morphogenesis (GO:0061384)	1/18	0.254126	1	3.43997	4.71251	ENG
Positive regulation of p38MAPK cascade (GO:1900745)	1/18	0.254126	1	3.43997	4.71251	GADD45A
Glycogen catabolic process (GO:0005980)	1/18	0.254126	1	3.43997	4.71251	PHKA2
Regulation of cAMP-mediated signaling (GO:0043949)	1/18	0.254126	1	3.43997	4.71251	APLNR
Negative regulation of oxidative stress-induced intrinsic apoptotic signaling pathway (GO:1902176)	1/18	0.254126	1	3.43997	4.71251	HSPB1
Regulation of cellular response to growth factor stimulus (GO:0090287)	1/18	0.254126	1	3.43997	4.71251	FBN1
DNA methylation (GO:0006306)	1/18	0.254126	1	3.43997	4.71251	KMT2E
Positive regulation of carbohydrate metabolic process (GO:0045913)	1/18	0.254126	1	3.43997	4.71251	PFKFB3
Glyceraldehyde-3-phosphate metabolic process (GO:0019682)	1/18	0.254126	1	3.43997	4.71251	ALDH1A1
MRNA destabilization (GO:0061157)	1/18	0.254126	1	3.43997	4.71251	METTL16
Positive regulation of morphogenesis of an epithelium (GO:1905332)	1/18	0.254126	1	3.43997	4.71251	AGT
Wnt signaling pathway (GO:0016055)	3/109	0.258068	1	1.70421	2.3084	WNT10B;LRRK2;USP34
Regulation of vesicle fusion (GO:0031338)	2/61	0.258707	1	2.03015	2.74488	SGSM1;AKT2
Positive regulation of leukocyte chemotaxis (GO:0002690)	2/61	0.258707	1	2.03015	2.74488	CALR;PLA2G7
Neutrophil mediated immunity (GO:0002446)	10/487	0.26389	1	1.27145	1.69385	KMT2E;TMEM63A;GSN;DOK3;PADI2;MLEC;ADAM8;CFP;ACAA1;HSPA1B
Diterpenoid metabolic process (GO:0016101)	2/62	0.264706	1	1.9974	2.65482	ALDH1A1;HSPG2
Negative regulation of peptidase activity (GO:0010466)	2/62	0.264706	1	1.9974	2.65482	SERPINH1;AGT
Establishment of protein localization to organelle (GO:0072594)	2/62	0.264706	1	1.9974	2.65482	IPO9;RANBP17
Regulation of mitotic spindle assembly (GO:1901673)	1/19	0.266182	1	3.25892	4.31342	HSPA1B
Regulation of protein kinase A signaling (GO:0010738)	1/19	0.266182	1	3.25892	4.31342	LRRK2
Negative regulation of cell junction assembly (GO:1901889)	1/19	0.266182	1	3.25892	4.31342	DMTN
Positive regulation of heart contraction (GO:0045823)	1/19	0.266182	1	3.25892	4.31342	APLN
Cellular polysaccharide catabolic process (GO:0044247)	1/19	0.266182	1	3.25892	4.31342	PHKA2
Endoplasmic reticulum mannose trimming (GO:1904380)	1/19	0.266182	1	3.25892	4.31342	UGGT2
Acetylcholine receptor signaling pathway (GO:0095500)	1/19	0.266182	1	3.25892	4.31342	LYNX1
Protein exit from endoplasmic reticulum (GO:0032527)	1/19	0.266182	1	3.25892	4.31342	HSP90B1
Negative regulation of proteolysis involved in cellular protein catabolic process (GO:1903051)	1/19	0.266182	1	3.25892	4.31342	RPL5
Endothelial cell development (GO:0001885)	1/19	0.266182	1	3.25892	4.31342	SOX18
Regulation of myotube differentiation (GO:0010830)	1/19	0.266182	1	3.25892	4.31342	XBP1
Positive regulation of mononuclear cell migration (GO:0071677)	1/19	0.266182	1	3.25892	4.31342	PLA2G7
Excitatory postsynaptic potential (GO:0060079)	1/19	0.266182	1	3.25892	4.31342	LRRK2
Positive regulation of oxidoreductase activity (GO:0051353)	1/19	0.266182	1	3.25892	4.31342	AGT
Endocardial cushion development (GO:0003197)	1/19	0.266182	1	3.25892	4.31342	ENG
Positive regulation of toll-like receptor signaling pathway (GO:0034123)	1/19	0.266182	1	3.25892	4.31342	WDFY1
Intracellular estrogen receptor signaling pathway (GO:0030520)	1/19	0.266182	1	3.25892	4.31342	PADI2
Extrinsic apoptotic signaling pathway in absence of ligand (GO:0097192)	1/19	0.266182	1	3.25892	4.31342	ERBB3
Fatty-acyl-CoA metabolic process (GO:0035337)	1/19	0.266182	1	3.25892	4.31342	SCD
Positive regulation of excitatory postsynaptic potential (GO:2000463)	1/19	0.266182	1	3.25892	4.31342	SHANK2
Regulation of neuron migration (GO:2001222)	1/19	0.266182	1	3.25892	4.31342	COL3A1
Regulation of platelet activation (GO:0010543)	1/19	0.266182	1	3.25892	4.31342	THBD
Calcium ion transport into cytosol (GO:0060402)	1/19	0.266182	1	3.25892	4.31342	ITPR3
Positive regulation of phospholipase activity (GO:0010518)	1/19	0.266182	1	3.25892	4.31342	FLT1
Positive regulation of pri-miRNA transcription from RNA polymerase II promoter (GO:1902895)	1/19	0.266182	1	3.25892	4.31342	APLN
DNA double-strand break processing (GO:0000729)	1/19	0.266182	1	3.25892	4.31342	EXD2
Positive regulation of adherens junction organization (GO:1903393)	1/19	0.266182	1	3.25892	4.31342	MYOC
Hexose transmembrane transport (GO:0035428)	1/19	0.266182	1	3.25892	4.31342	SLC2A4
Mitochondrial calcium ion homeostasis (GO:0051560)	1/19	0.266182	1	3.25892	4.31342	BCAP31
Positive regulation of axon extension (GO:0045773)	1/19	0.266182	1	3.25892	4.31342	SEMA7A
Regulation of cell cycle (GO:0051726)	5/215	0.26795	1	1.43999	1.8964	CCND1;GADD45A;CALR;TNIK;TBX3
Positive regulation of transcription, DNA-templated (GO:0045893)	21/1120	0.270496	1	1.16099	1.51799	KMT2E;SREBF1;XBP1;THRA;USP21;HEATR1;TAF9;GLMP;MRPL12;AGT;NPAS3;COL1A1;TOX3;RGCC;SOX18;DEAF1;TP53INP2;MTF2;PADI2;IER5;ENG
Carbohydrate homeostasis (GO:0033500)	2/63	0.270705	1	1.9657	2.56863	IGF2;SLC2A4
Regulation of proteolysis (GO:0030162)	2/63	0.270705	1	1.9657	2.56863	KLHL11;CLN6
Negative regulation of dephosphorylation (GO:0035305)	2/63	0.270705	1	1.9657	2.56863	PPP1R37;SH3RF2
Ribosomal large subunit biogenesis (GO:0042273)	2/63	0.270705	1	1.9657	2.56863	RPL5;WDR18
Nuclear-transcribed mRNA catabolic process, deadenylation-dependent decay (GO:0000288)	2/63	0.270705	1	1.9657	2.56863	NT5C3B;CNOT1
Regulation of organelle organization (GO:0033043)	3/113	0.27553	1	1.64388	2.11906	SGSM1;CLIC4;STMN1
Positive regulation of kinase activity (GO:0033674)	3/113	0.27553	1	1.64388	2.11906	FLT1;ERBB3;EPHB1
Positive regulation of canonical Wnt signaling pathway (GO:0090263)	3/113	0.27553	1	1.64388	2.11906	COL1A1;LRRK2;USP34
Protein transport (GO:0015031)	7/326	0.275604	1	1.32956	1.71352	SGSM1;TFRC;LMAN2L;RAB15;RAB7B;ABCG1;HSP90B1
Positive regulation of protein polymerization (GO:0032273)	2/64	0.276702	1	1.93498	2.48609	TENM1;CDC42EP1
Glycerophospholipid metabolic process (GO:0006650)	2/64	0.276702	1	1.93498	2.48609	PIGA;PLA2G7
Cellular response to decreased oxygen levels (GO:0036294)	2/64	0.276702	1	1.93498	2.48609	RGCC;ADAM8
Vacuolar acidification (GO:0007035)	1/20	0.278045	1	3.09598	3.96277	CLN6
Cell projection assembly (GO:0030031)	1/20	0.278045	1	3.09598	3.96277	NEFH
Mesoderm formation (GO:0001707)	1/20	0.278045	1	3.09598	3.96277	ITGB4
Positive regulation of dendritic spine development (GO:0060999)	1/20	0.278045	1	3.09598	3.96277	SHANK2
Synapsis (GO:0007129)	1/20	0.278045	1	3.09598	3.96277	STAG3
Error-prone translesion synthesis (GO:0042276)	1/20	0.278045	1	3.09598	3.96277	REV3L
Phosphatidylethanolamine metabolic process (GO:0046337)	1/20	0.278045	1	3.09598	3.96277	ETNPPL
Neuromuscular junction development (GO:0007528)	1/20	0.278045	1	3.09598	3.96277	LRRK2
Calcium-independent cell-cell adhesion via plasma membrane cell-adhesion molecules (GO:0016338)	1/20	0.278045	1	3.09598	3.96277	CLDN5
Axon extension (GO:0048675)	1/20	0.278045	1	3.09598	3.96277	PLXNB3
Regulation of response to cytokine stimulus (GO:0060759)	1/20	0.278045	1	3.09598	3.96277	TAF9
Negative regulation of telomere maintenance via telomerase (GO:0032211)	1/20	0.278045	1	3.09598	3.96277	HNRNPC
Aromatic amino acid family catabolic process (GO:0009074)	1/20	0.278045	1	3.09598	3.96277	QDPR
Vesicle cytoskeletal trafficking (GO:0099518)	1/20	0.278045	1	3.09598	3.96277	MOBP
Regulation of fibroblast growth factor receptor signaling pathway (GO:0040036)	1/20	0.278045	1	3.09598	3.96277	APLN
Negative regulation of plasma membrane bounded cell projection assembly (GO:0120033)	1/20	0.278045	1	3.09598	3.96277	PLXNB3
Chondroitin sulfate biosynthetic process (GO:0030206)	1/20	0.278045	1	3.09598	3.96277	BGN
Dopaminergic neuron differentiation (GO:0071542)	1/20	0.278045	1	3.09598	3.96277	MANF
Protein O-linked glycosylation (GO:0006493)	3/115	0.284307	1	1.61529	2.03155	LFNG;GALNT15;CFP
Negative regulation of cell growth (GO:0030308)	3/115	0.284307	1	1.61529	2.03155	CDKL3;HSPA1B;DCBLD2
Cellular response to oxidative stress (GO:0034599)	3/115	0.284307	1	1.61529	2.03155	LRRK2;SOD3;HSPA1B
Negative regulation of epithelial cell proliferation (GO:0050680)	2/66	0.288687	1	1.87635	2.3312	SPARC;RGCC
Sphingolipid biosynthetic process (GO:0030148)	2/66	0.288687	1	1.87635	2.3312	SPTLC2;SPHK1
Positive regulation of cellular protein localization (GO:1903829)	2/66	0.288687	1	1.87635	2.3312	TENM1;CROCC
Positive regulation of peptidyl-tyrosine phosphorylation (GO:0050731)	3/116	0.288704	1	1.60137	1.98946	ERBB3;IGF2;AGT
Hyaluronan metabolic process (GO:0030212)	1/21	0.289716	1	2.94855	3.65282	HEXA
Positive regulation of transcription from RNA polymerase I promoter (GO:0045943)	1/21	0.289716	1	2.94855	3.65282	HEATR1
Positive regulation of cellular component movement (GO:0051272)	1/21	0.289716	1	2.94855	3.65282	AKT2
MRNA transcription (GO:0009299)	1/21	0.289716	1	2.94855	3.65282	SOX18
GTP metabolic process (GO:0046039)	1/21	0.289716	1	2.94855	3.65282	LRRK2
Cortical actin cytoskeleton organization (GO:0030866)	1/21	0.289716	1	2.94855	3.65282	FMNL1
Mitochondrial electron transport, cytochrome c to oxygen (GO:0006123)	1/21	0.289716	1	2.94855	3.65282	MT-CO1
Cellular response to hexose stimulus (GO:0071331)	1/21	0.289716	1	2.94855	3.65282	XBP1
Sterol transport (GO:0015918)	1/21	0.289716	1	2.94855	3.65282	ABCG1
Mesoderm development (GO:0007498)	1/21	0.289716	1	2.94855	3.65282	TBX3
Ventricular cardiac muscle tissue development (GO:0003229)	1/21	0.289716	1	2.94855	3.65282	MYH7
Negative regulation of macroautophagy (GO:0016242)	1/21	0.289716	1	2.94855	3.65282	LRRK2
Regulation of cardiac muscle hypertrophy (GO:0010611)	1/21	0.289716	1	2.94855	3.65282	AGT
Phospholipid translocation (GO:0045332)	1/21	0.289716	1	2.94855	3.65282	ABCA1
Protein O-linked glycosylation via threonine (GO:0018243)	1/21	0.289716	1	2.94855	3.65282	GALNT15
Negative regulation of G-protein coupled receptor protein signaling pathway (GO:0045744)	1/21	0.289716	1	2.94855	3.65282	STMN1
Establishment of endothelial barrier (GO:0061028)	1/21	0.289716	1	2.94855	3.65282	SOX18
Branched-chain amino acid catabolic process (GO:0009083)	1/21	0.289716	1	2.94855	3.65282	ALDH6A1
Positive regulation of BMP signaling pathway (GO:0030513)	1/21	0.289716	1	2.94855	3.65282	ENG
Limb morphogenesis (GO:0035108)	1/21	0.289716	1	2.94855	3.65282	TBX3
Long-term synaptic potentiation (GO:0060291)	1/21	0.289716	1	2.94855	3.65282	SHANK2
Positive regulation of receptor internalization (GO:0002092)	1/21	0.289716	1	2.94855	3.65282	APLN
Phosphatidylserine acyl-chain remodeling (GO:0036150)	1/21	0.289716	1	2.94855	3.65282	PLA2G4E
Synaptic transmission, glutamatergic (GO:0035249)	1/21	0.289716	1	2.94855	3.65282	GRIK4
Hepaticobiliary system development (GO:0061008)	1/21	0.289716	1	2.94855	3.65282	XBP1
Protein localization to cell periphery (GO:1990778)	3/117	0.293107	1	1.58768	1.94843	RAB15;KCNIP3;TNIK
Activation of MAPK activity (GO:0000187)	3/117	0.293107	1	1.58768	1.94843	MAPK11;LRRK2;IGF2
MAPK cascade (GO:0000165)	6/278	0.293956	1	1.33639	1.63618	MAPK11;ERBB3;LRRK2;RASGRF1;TNIK;RASGRP3
Regulation of cyclin-dependent protein serine/threonine kinase activity (GO:0000079)	2/67	0.294671	1	1.84834	2.25848	CCND1;GADD45A
Insulin receptor signaling pathway (GO:0008286)	2/67	0.294671	1	1.84834	2.25848	AKT2;IGF2
Regulation of cardiac conduction (GO:1903779)	2/67	0.294671	1	1.84834	2.25848	ITPR3;AGT
Peptidyl-serine modification (GO:0018209)	4/170	0.295236	1	1.45693	1.77742	GALNT15;AKT2;LRRK2;CLSPN
Negative regulation of phosphatase activity (GO:0010923)	2/68	0.300649	1	1.82116	2.1887	PPP1R37;SH3RF2
Monocarboxylic acid biosynthetic process (GO:0072330)	2/68	0.300649	1	1.82116	2.1887	XBP1;BGN
Regulation of endopeptidase activity (GO:0052548)	2/68	0.300649	1	1.82116	2.1887	SERPINH1;AGT
Regulation of actin filament polymerization (GO:0030833)	2/68	0.300649	1	1.82116	2.1887	TENM1;CDC42EP1
Positive regulation of T cell activation (GO:0050870)	2/68	0.300649	1	1.82116	2.1887	XBP1;TFRC
Regulation of vascular endothelial growth factor receptor signaling pathway (GO:0030947)	1/22	0.301199	1	2.81452	3.37738	FLT1
Positive regulation of protein targeting to membrane (GO:0090314)	1/22	0.301199	1	2.81452	3.37738	AKT2
Lipid translocation (GO:0034204)	1/22	0.301199	1	2.81452	3.37738	ABCA1
Activation of phospholipase C activity (GO:0007202)	1/22	0.301199	1	2.81452	3.37738	HTR2A
Outflow tract septum morphogenesis (GO:0003148)	1/22	0.301199	1	2.81452	3.37738	ENG
Regulation of DNA biosynthetic process (GO:2000278)	1/22	0.301199	1	2.81452	3.37738	RGCC
Regulation of transcription from RNA polymerase III promoter (GO:0006359)	1/22	0.301199	1	2.81452	3.37738	TENM1
Negative regulation of actin filament polymerization (GO:0030837)	1/22	0.301199	1	2.81452	3.37738	GSN
Cytosolic calcium ion transport (GO:0060401)	1/22	0.301199	1	2.81452	3.37738	ITPR3
Positive regulation of erythrocyte differentiation (GO:0045648)	1/22	0.301199	1	2.81452	3.37738	HSPA1B
Branched-chain amino acid metabolic process (GO:0009081)	1/22	0.301199	1	2.81452	3.37738	ALDH6A1
Protein O-linked glycosylation via serine (GO:0018242)	1/22	0.301199	1	2.81452	3.37738	GALNT15
Regulation of membrane protein ectodomain proteolysis (GO:0051043)	1/22	0.301199	1	2.81452	3.37738	ADAM8
Urogenital system development (GO:0001655)	1/22	0.301199	1	2.81452	3.37738	ITGB4
Regulation of ERBB signaling pathway (GO:1901184)	1/22	0.301199	1	2.81452	3.37738	ERBB3
C21-steroid hormone metabolic process (GO:0008207)	1/22	0.301199	1	2.81452	3.37738	CYP11A1
Regulation of bone resorption (GO:0045124)	1/22	0.301199	1	2.81452	3.37738	ADAM8
Regulation of monocyte chemotaxis (GO:0090025)	1/22	0.301199	1	2.81452	3.37738	PLA2G7
Digestive system development (GO:0055123)	1/22	0.301199	1	2.81452	3.37738	ITGB4
Glucose transport (GO:0015758)	1/22	0.301199	1	2.81452	3.37738	SLC2A4
Positive regulation of B cell activation (GO:0050871)	3/119	0.301924	1	1.561	1.86942	IGHM;XBP1;TFRC
Positive regulation of hydrolase activity (GO:0051345)	4/172	0.302486	1	1.43999	1.72183	MYL4;RGS16;DNAJB11;RASGRF1
Positive regulation of protein kinase activity (GO:0045860)	4/172	0.302486	1	1.43999	1.72183	ERBB3;TNIK;CLSPN;AGT
Regulation of acute inflammatory response (GO:0002673)	3/121	0.310755	1	1.53519	1.79426	C4B;ADAM8;CFP
Golgi organization (GO:0007030)	3/121	0.310755	1	1.53519	1.79426	VMP1;LMAN2L;LRRK2
Regulation of cell differentiation (GO:0045595)	3/121	0.310755	1	1.53519	1.79426	PHLDB1;PLEKHB1;IGF2
Mitotic G2/M transition checkpoint (GO:0044818)	1/23	0.312497	1	2.69215	3.1314	CLSPN
Cellular response to catecholamine stimulus (GO:0071870)	1/23	0.312497	1	2.69215	3.1314	LRRK2
Positive regulation of cell cycle G1/S phase transition (GO:1902808)	1/23	0.312497	1	2.69215	3.1314	KMT2E
Microtubule polymerization or depolymerization (GO:0031109)	1/23	0.312497	1	2.69215	3.1314	STMN1
Positive regulation of ERBB signaling pathway (GO:1901186)	1/23	0.312497	1	2.69215	3.1314	AGT
Positive regulation of protein oligomerization (GO:0032461)	1/23	0.312497	1	2.69215	3.1314	HRK
Cellular amino acid catabolic process (GO:0009063)	1/23	0.312497	1	2.69215	3.1314	ALDH6A1
Lamellipodium assembly (GO:0030032)	1/23	0.312497	1	2.69215	3.1314	DMTN
Positive regulation of mRNA catabolic process (GO:0061014)	1/23	0.312497	1	2.69215	3.1314	CNOT1
Protein K48-linked deubiquitination (GO:0071108)	1/23	0.312497	1	2.69215	3.1314	USP34
Peroxisome organization (GO:0007031)	1/23	0.312497	1	2.69215	3.1314	PEX6
Positive regulation of ATP metabolic process (GO:1903580)	1/23	0.312497	1	2.69215	3.1314	PFKFB3
Cellular nitrogen compound biosynthetic process (GO:0044271)	1/23	0.312497	1	2.69215	3.1314	SPHK1
Cellular response to ammonium ion (GO:0071242)	1/23	0.312497	1	2.69215	3.1314	LRRK2
Regulation of smooth muscle contraction (GO:0006940)	1/23	0.312497	1	2.69215	3.1314	SPHK1
Negative regulation of signal transduction in absence of ligand (GO:1901099)	1/23	0.312497	1	2.69215	3.1314	HSPA1B
Positive regulation of blood circulation (GO:1903524)	1/23	0.312497	1	2.69215	3.1314	APLN
Negative regulation of extrinsic apoptotic signaling pathway in absence of ligand (GO:2001240)	1/23	0.312497	1	2.69215	3.1314	HSPA1B
Regulation of dendritic spine morphogenesis (GO:0061001)	1/23	0.312497	1	2.69215	3.1314	LRRK2
Negative regulation of axonogenesis (GO:0050771)	1/23	0.312497	1	2.69215	3.1314	CDKL3
Regulation of ion homeostasis (GO:2000021)	1/23	0.312497	1	2.69215	3.1314	AGT
Regulation of Notch signaling pathway (GO:0008593)	2/70	0.312577	1	1.76913	2.05733	LFNG;DLK1
Stress-activated protein kinase signaling cascade (GO:0031098)	2/70	0.312577	1	1.76913	2.05733	MAPK11;TNIK
Rab protein signal transduction (GO:0032482)	2/70	0.312577	1	1.76913	2.05733	RAB15;RAB7B
Cellular response to cytokine stimulus (GO:0071345)	9/456	0.317752	1	1.2221	1.40111	MAPK11;XBP1;COL1A2;CCND1;USP10;ZFAND6;BGN;AQP4;HSP90B1
Positive regulation of growth (GO:0045927)	2/71	0.318525	1	1.74421	1.99547	SPHK1;TAF9
Nuclear import (GO:0051170)	2/71	0.318525	1	1.74421	1.99547	IPO9;RANBP17
Positive regulation of histone methylation (GO:0031062)	1/24	0.323613	1	2.57998	2.91075	MTF2
Positive regulation of microtubule polymerization (GO:0031116)	1/24	0.323613	1	2.57998	2.91075	HSPA1B
Positive regulation of immune effector process (GO:0002699)	1/24	0.323613	1	2.57998	2.91075	XBP1
Negative regulation of protein localization to membrane (GO:1905476)	1/24	0.323613	1	2.57998	2.91075	DMTN
Negative regulation of cytoskeleton organization (GO:0051494)	1/24	0.323613	1	2.57998	2.91075	FKBP4
Sensory perception of pain (GO:0019233)	1/24	0.323613	1	2.57998	2.91075	EPHB1
Axoneme assembly (GO:0035082)	1/24	0.323613	1	2.57998	2.91075	CFAP46
Regulation of transmembrane transport (GO:0034762)	1/24	0.323613	1	2.57998	2.91075	KCNJ10
Regulation of chemotaxis (GO:0050920)	1/24	0.323613	1	2.57998	2.91075	EFNB2
Regulation of AMPA receptor activity (GO:2000311)	1/24	0.323613	1	2.57998	2.91075	SHANK2
Cilium-dependent cell motility (GO:0060285)	1/24	0.323613	1	2.57998	2.91075	CFAP46
Fatty acid derivative biosynthetic process (GO:1901570)	1/24	0.323613	1	2.57998	2.91075	SCD
Protein alpha-1,2-demannosylation (GO:0036508)	1/24	0.323613	1	2.57998	2.91075	UGGT2
Negative regulation of intrinsic apoptotic signaling pathway in response to DNA damage (GO:1902230)	1/24	0.323613	1	2.57998	2.91075	TAF9
CGMP biosynthetic process (GO:0006182)	1/24	0.323613	1	2.57998	2.91075	HTR2C
Platelet degranulation (GO:0002576)	3/124	0.324014	1	1.49805	1.68826	SPARC;IGF2;MANF
Lipid biosynthetic process (GO:0008610)	2/72	0.324461	1	1.71999	1.936	SREBF1;XBP1
Rho protein signal transduction (GO:0007266)	2/72	0.324461	1	1.71999	1.936	COL1A2;CDC42EP1
Regulation of fat cell differentiation (GO:0045598)	2/72	0.324461	1	1.71999	1.936	WNT10B;XBP1
Regulation of epithelial cell proliferation (GO:0050678)	2/72	0.324461	1	1.71999	1.936	DEAF1;SCN5A
G-protein coupled receptor signaling pathway, coupled to cyclic nucleotide second messenger (GO:0007187)	3/125	0.328435	1	1.48607	1.65461	HTR2C;HTR2A;AGT
Intracellular protein transport (GO:0006886)	7/347	0.329284	1	1.2491	1.38754	SGSM1;IPO9;RAB15;AKT2;RANBP17;CALR;RAB7B
Canonical Wnt signaling pathway (GO:0060070)	2/73	0.330383	1	1.69642	1.87879	WNT10B;LRRK2
Negative regulation of wound healing (GO:0061045)	1/25	0.33455	1	2.47678	2.712	THBD
Regulation of spindle assembly (GO:0090169)	1/25	0.33455	1	2.47678	2.712	HSPA1B
Positive regulation of phosphatidylinositol 3-kinase activity (GO:0043552)	1/25	0.33455	1	2.47678	2.712	FLT1
Lamellipodium organization (GO:0097581)	1/25	0.33455	1	2.47678	2.712	DMTN
Negative regulation of gene expression, epigenetic (GO:0045814)	1/25	0.33455	1	2.47678	2.712	MTF2
Regulation of protein ubiquitination involved in ubiquitin-dependent protein catabolic process (GO:2000058)	1/25	0.33455	1	2.47678	2.712	RPL5
Positive regulation of interleukin-12 production (GO:0032735)	1/25	0.33455	1	2.47678	2.712	MAPK11
In utero embryonic development (GO:0001701)	1/25	0.33455	1	2.47678	2.712	IGF2
Chondroitin sulfate proteoglycan biosynthetic process (GO:0050650)	1/25	0.33455	1	2.47678	2.712	BGN
Positive regulation of filopodium assembly (GO:0051491)	1/25	0.33455	1	2.47678	2.712	TENM1
Monocarboxylic acid catabolic process (GO:0072329)	1/25	0.33455	1	2.47678	2.712	ACAA1
Positive regulation of glucose transport (GO:0010828)	1/25	0.33455	1	2.47678	2.712	AKT2
Regulation of glucose metabolic process (GO:0010906)	1/25	0.33455	1	2.47678	2.712	AKT2
Long-chain fatty-acyl-CoA metabolic process (GO:0035336)	1/25	0.33455	1	2.47678	2.712	ACSBG1
Positive regulation of neutrophil migration (GO:1902624)	1/25	0.33455	1	2.47678	2.712	ADAM8
Positive regulation of Rho protein signal transduction (GO:0035025)	1/25	0.33455	1	2.47678	2.712	COL3A1
Regulation of nervous system development (GO:0051960)	1/25	0.33455	1	2.47678	2.712	LRRK2
Regulation of vascular smooth muscle cell proliferation (GO:1904705)	1/25	0.33455	1	2.47678	2.712	APLN
Positive regulation of calcium ion transmembrane transport (GO:1904427)	1/25	0.33455	1	2.47678	2.712	APLNR
Positive regulation of embryonic development (GO:0040019)	1/25	0.33455	1	2.47678	2.712	PHLDB1
L-amino acid transport (GO:0015807)	1/25	0.33455	1	2.47678	2.712	SLC1A6
Positive regulation of peptidyl-threonine phosphorylation (GO:0010800)	1/25	0.33455	1	2.47678	2.712	SPHK1
Glucose homeostasis (GO:0042593)	2/74	0.336291	1	1.6735	1.82374	IGF2;SLC2A4
Regulation of mRNA stability (GO:0043488)	3/128	0.341692	1	1.45124	1.55841	CIRBP;HSPB1;METTL16
Retinoid metabolic process (GO:0001523)	2/75	0.342184	1	1.65119	1.77075	ALDH1A1;HSPG2
Negative regulation of cellular amide metabolic process (GO:0034249)	2/75	0.342184	1	1.65119	1.77075	CNOT1;CALR
Positive regulation of cyclin-dependent protein kinase activity (GO:1904031)	1/26	0.34531	1	2.38152	2.5323	CCND1
Positive regulation of glucose import (GO:0046326)	1/26	0.34531	1	2.38152	2.5323	AKT2
Apoptotic cell clearance (GO:0043277)	1/26	0.34531	1	2.38152	2.5323	PDIA6
Positive regulation of synapse assembly (GO:0051965)	1/26	0.34531	1	2.38152	2.5323	EPHB1
Response to gamma radiation (GO:0010332)	1/26	0.34531	1	2.38152	2.5323	CRYAB
Regulation of pri-miRNA transcription from RNA polymerase II promoter (GO:1902893)	1/26	0.34531	1	2.38152	2.5323	APLN
Regulation of p38MAPK cascade (GO:1900744)	1/26	0.34531	1	2.38152	2.5323	GADD45A
Regulation of NF-kappaB import into nucleus (GO:0042345)	1/26	0.34531	1	2.38152	2.5323	SPHK1
Negative regulation of catalytic activity (GO:0043086)	1/26	0.34531	1	2.38152	2.5323	NES
Regulation of cardiac muscle cell contraction (GO:0086004)	1/26	0.34531	1	2.38152	2.5323	SCN5A
Regulation of microtubule-based process (GO:0032886)	1/26	0.34531	1	2.38152	2.5323	PHLDB1
Regulation of viral entry into host cell (GO:0046596)	1/26	0.34531	1	2.38152	2.5323	GSN
Fat-soluble vitamin metabolic process (GO:0006775)	1/26	0.34531	1	2.38152	2.5323	CYP11A1
Phosphatidylethanolamine acyl-chain remodeling (GO:0036152)	1/26	0.34531	1	2.38152	2.5323	PLA2G4E
Positive regulation of release of cytochrome c from mitochondria (GO:0090200)	1/26	0.34531	1	2.38152	2.5323	HRK
GPI anchor metabolic process (GO:0006505)	1/26	0.34531	1	2.38152	2.5323	PIGA
Endocrine system development (GO:0035270)	1/26	0.34531	1	2.38152	2.5323	THRA
Negative regulation of telomere maintenance via telomere lengthening (GO:1904357)	1/26	0.34531	1	2.38152	2.5323	HNRNPC
Protein localization to plasma membrane (GO:0072659)	3/130	0.35052	1	1.42891	1.49798	RAB15;KCNIP3;TNIK
DNA-templated transcription, initiation (GO:0006352)	4/186	0.353629	1	1.3316	1.38421	CCND1;THRA;TAF9;POLRMT
Post-translational protein modification (GO:0043687)	7/357	0.355417	1	1.21411	1.25595	VWA1;KLHL11;FBXL4;PDIA6;DCAF7;HSP90B1;FBN1
Phosphatidylcholine acyl-chain remodeling (GO:0036151)	1/27	0.355897	1	2.29331	2.36925	PLA2G4E
Regulation of cilium assembly (GO:1902017)	1/27	0.355897	1	2.29331	2.36925	CROCC
Negative regulation of peptidyl-tyrosine phosphorylation (GO:0050732)	1/27	0.355897	1	2.29331	2.36925	DMTN
Positive regulation of lipid kinase activity (GO:0090218)	1/27	0.355897	1	2.29331	2.36925	FLT1
Response to hexose (GO:0009746)	1/27	0.355897	1	2.29331	2.36925	IGF2
Negative regulation of smooth muscle cell proliferation (GO:0048662)	1/27	0.355897	1	2.29331	2.36925	APLN
Regulation of double-strand break repair via homologous recombination (GO:0010569)	1/27	0.355897	1	2.29331	2.36925	ZNF365
Regulation of extrinsic apoptotic signaling pathway in absence of ligand (GO:2001239)	1/27	0.355897	1	2.29331	2.36925	HSPA1B
Negative regulation of myeloid leukocyte differentiation (GO:0002762)	1/27	0.355897	1	2.29331	2.36925	FBN1
Phosphatidylserine metabolic process (GO:0006658)	1/27	0.355897	1	2.29331	2.36925	PLA2G4E
Regulation of neurotransmitter secretion (GO:0046928)	1/27	0.355897	1	2.29331	2.36925	LRRK2
Regulation of blood vessel diameter (GO:0097746)	1/27	0.355897	1	2.29331	2.36925	AGT
Negative regulation of organelle assembly (GO:1902116)	1/27	0.355897	1	2.29331	2.36925	LRRK2
Muscle fiber development (GO:0048747)	1/27	0.355897	1	2.29331	2.36925	KLHL40
Regulation of autophagy of mitochondrion (GO:1903146)	1/27	0.355897	1	2.29331	2.36925	SREBF1
Cellular response to glucose stimulus (GO:0071333)	1/27	0.355897	1	2.29331	2.36925	XBP1
Sensory perception of mechanical stimulus (GO:0050954)	2/78	0.359757	1	1.58768	1.62312	COL1A1;EML2
Regulation of GTPase activity (GO:0043087)	4/188	0.360958	1	1.31744	1.34246	LRRK2;RGS16;RASGRF1;PLXNB3
Protein targeting (GO:0006605)	3/133	0.363737	1	1.39668	1.4125	ZFAND6;PEX6;TOMM20
Positive regulation of cytosolic calcium ion concentration (GO:0007204)	3/133	0.363737	1	1.39668	1.4125	BCAP31;HTR2C;ITPR3
Peptidyl-tyrosine phosphorylation (GO:0018108)	2/79	0.365578	1	1.56758	1.57742	FLT1;ABI1
Steroid biosynthetic process (GO:0006694)	2/79	0.365578	1	1.56758	1.57742	CYP11A1;MSMO1
Cell-cell junction assembly (GO:0007043)	2/79	0.365578	1	1.56758	1.57742	CLDN5;GJB1
Regulation of transforming growth factor beta receptor signaling pathway (GO:0017015)	2/79	0.365578	1	1.56758	1.57742	WFIKKN2;ENG
Carboxylic acid catabolic process (GO:0046395)	1/28	0.366314	1	2.21141	2.22084	HEXA
Cellular amino acid biosynthetic process (GO:0008652)	1/28	0.366314	1	2.21141	2.22084	RIMKLB
Regulation of mRNA processing (GO:0050684)	1/28	0.366314	1	2.21141	2.22084	METTL16
Aerobic respiration (GO:0009060)	1/28	0.366314	1	2.21141	2.22084	MT-CO1
Positive regulation of sprouting angiogenesis (GO:1903672)	1/28	0.366314	1	2.21141	2.22084	APLNR
Chondrocyte differentiation (GO:0002062)	1/28	0.366314	1	2.21141	2.22084	WNT10B
Positive regulation of cytosolic calcium ion concentration involved in phospholipase C-activating G-protein coupled signaling pathway (GO:0051482)	1/28	0.366314	1	2.21141	2.22084	HTR2C
Positive regulation of extrinsic apoptotic signaling pathway (GO:2001238)	1/28	0.366314	1	2.21141	2.22084	AGT
Regulation of transmembrane receptor protein serine/threonine kinase signaling pathway (GO:0090092)	1/28	0.366314	1	2.21141	2.22084	ENG
Positive regulation of phospholipid metabolic process (GO:1903727)	1/28	0.366314	1	2.21141	2.22084	FLT1
Cardiac muscle cell action potential involved in contraction (GO:0086002)	1/28	0.366314	1	2.21141	2.22084	SCN5A
Triglyceride homeostasis (GO:0070328)	1/28	0.366314	1	2.21141	2.22084	XBP1
CGMP metabolic process (GO:0046068)	1/28	0.366314	1	2.21141	2.22084	HTR2C
Regulation of defense response to virus by virus (GO:0050690)	1/28	0.366314	1	2.21141	2.22084	AP1B1
Positive regulation of lipid biosynthetic process (GO:0046889)	1/28	0.366314	1	2.21141	2.22084	SREBF1
Calcium ion import (GO:0070509)	1/28	0.366314	1	2.21141	2.22084	CACNA1B
Protein K63-linked deubiquitination (GO:0070536)	1/28	0.366314	1	2.21141	2.22084	USP13
Regulation of cell morphogenesis (GO:0022604)	1/28	0.366314	1	2.21141	2.22084	SPARC
Primary neural tube formation (GO:0014020)	1/28	0.366314	1	2.21141	2.22084	DEAF1
Positive regulation of intracellular signal transduction (GO:1902533)	9/479	0.369845	1	1.16341	1.15721	BCAP31;FLT1;MYOC;ERBB3;IGF2;ADAM8;EPHB1;AGT;ENG
Neutrophil degranulation (GO:0043312)	9/479	0.369845	1	1.16341	1.15721	TMEM63A;GSN;DOK3;PADI2;MLEC;ADAM8;CFP;ACAA1;HSPA1B
Nucleic acid metabolic process (GO:0090304)	2/80	0.371378	1	1.54799	1.53334	EXD2;HNRNPC
Cellular response to hormone stimulus (GO:0032870)	2/80	0.371378	1	1.54799	1.53334	XBP1;CYP11A1
Phagocytosis (GO:0006909)	3/135	0.372525	1	1.37599	1.35872	IGHM;GSN;PDIA6
Mitochondrial transport (GO:0006839)	3/135	0.372525	1	1.37599	1.35872	MRS2;TOMM20;TOMM40L
Dicarboxylic acid transport (GO:0006835)	1/29	0.376562	1	2.13516	2.08535	SLC1A6
Tube closure (GO:0060606)	1/29	0.376562	1	2.13516	2.08535	DEAF1
Superoxide metabolic process (GO:0006801)	1/29	0.376562	1	2.13516	2.08535	SOD3
Cardiac muscle cell action potential (GO:0086001)	1/29	0.376562	1	2.13516	2.08535	SCN5A
Regulation of vasoconstriction (GO:0019229)	1/29	0.376562	1	2.13516	2.08535	AGT
Cortical cytoskeleton organization (GO:0030865)	1/29	0.376562	1	2.13516	2.08535	FMNL1
Positive regulation of transcription from RNA polymerase II promoter in response to stress (GO:0036003)	1/29	0.376562	1	2.13516	2.08535	HSPA5
Lysosome localization (GO:0032418)	1/29	0.376562	1	2.13516	2.08535	MAP6D1
Nuclear-transcribed mRNA poly(A) tail shortening (GO:0000289)	1/29	0.376562	1	2.13516	2.08535	CNOT1
Positive regulation of epidermal growth factor receptor signaling pathway (GO:0045742)	1/29	0.376562	1	2.13516	2.08535	AGT
Regulation of myoblast differentiation (GO:0045661)	1/29	0.376562	1	2.13516	2.08535	TBX3
Negative regulation of cell death (GO:0060548)	2/81	0.377156	1	1.52888	1.4908	LRRK2;HSPA1B
Negative regulation of cell cycle process (GO:0010948)	2/81	0.377156	1	1.52888	1.4908	CCND1;CALR
Sensory perception of sound (GO:0007605)	2/81	0.377156	1	1.52888	1.4908	COL1A1;EML2
Positive regulation of binding (GO:0051099)	2/81	0.377156	1	1.52888	1.4908	LRRK2;STMN1
Positive regulation of protein catabolic process (GO:0045732)	2/81	0.377156	1	1.52888	1.4908	ADAM8;NKD1
Neutrophil activation involved in immune response (GO:0002283)	9/483	0.379011	1	1.15378	1.11939	TMEM63A;GSN;DOK3;PADI2;MLEC;ADAM8;CFP;ACAA1;HSPA1B
Modulation of chemical synaptic transmission (GO:0050804)	2/82	0.382913	1	1.51023	1.44974	LRRK2;GRIK4
Positive regulation of DNA metabolic process (GO:0051054)	2/82	0.382913	1	1.51023	1.44974	RGCC;CALR
Negative regulation of binding (GO:0051100)	2/82	0.382913	1	1.51023	1.44974	LRRK2;NES
Regulation of signal transduction by p53 class mediator (GO:1901796)	3/138	0.385663	1	1.34608	1.28253	RPL5;MAPK11;TAF9
Regulation of vesicle-mediated transport (GO:0060627)	3/138	0.385663	1	1.34608	1.28253	SGSM1;RAB15;LRRK2
Replication fork processing (GO:0031297)	1/30	0.386645	1	2.06398	1.9613	FANCM
Connective tissue development (GO:0061448)	1/30	0.386645	1	2.06398	1.9613	XBP1
Cellular response to cAMP (GO:0071320)	1/30	0.386645	1	2.06398	1.9613	DMTN
Cellular response to drug (GO:0035690)	1/30	0.386645	1	2.06398	1.9613	TFRC
Cyclic purine nucleotide metabolic process (GO:0052652)	1/30	0.386645	1	2.06398	1.9613	HTR2C
Negative regulation of DNA biosynthetic process (GO:2000279)	1/30	0.386645	1	2.06398	1.9613	HNRNPC
Regulation of ARF protein signal transduction (GO:0032012)	1/30	0.386645	1	2.06398	1.9613	ARAP3
Regulation of developmental growth (GO:0048638)	1/30	0.386645	1	2.06398	1.9613	NKD1
Artery morphogenesis (GO:0048844)	1/30	0.386645	1	2.06398	1.9613	ENG
Positive regulation of B cell proliferation (GO:0030890)	1/30	0.386645	1	2.06398	1.9613	TFRC
Nuclear envelope organization (GO:0006998)	1/30	0.386645	1	2.06398	1.9613	SUN1
Bile acid metabolic process (GO:0008206)	1/30	0.386645	1	2.06398	1.9613	ACAA1
Regulation of sodium ion transmembrane transport (GO:1902305)	1/30	0.386645	1	2.06398	1.9613	SCN5A
Negative regulation of cell morphogenesis involved in differentiation (GO:0010771)	1/30	0.386645	1	2.06398	1.9613	DMTN
Negative regulation of endopeptidase activity (GO:0010951)	2/83	0.388647	1	1.49204	1.4101	SERPINH1;AGT
Positive regulation of homeostatic process (GO:0032846)	2/83	0.388647	1	1.49204	1.4101	ADAM8;HSPA1B
Positive regulation of supramolecular fiber organization (GO:1902905)	2/84	0.394357	1	1.47427	1.37181	TENM1;CDC42EP1
Activation of GTPase activity (GO:0090630)	2/84	0.394357	1	1.47427	1.37181	SGSM1;RASGRF1
Regulation of small GTPase mediated signal transduction (GO:0051056)	3/140	0.394386	1	1.32685	1.23453	ARHGAP33;RASGRF1;ARAP3
Positive regulation of Wnt signaling pathway (GO:0030177)	3/140	0.394386	1	1.32685	1.23453	COL1A1;LRRK2;USP34
Negative regulation of toll-like receptor signaling pathway (GO:0034122)	1/31	0.396566	1	1.9974	1.84743	RAB7B
Negative regulation of cell-cell adhesion (GO:0022408)	1/31	0.396566	1	1.9974	1.84743	RGCC
Negative regulation of blood vessel endothelial cell migration (GO:0043537)	1/31	0.396566	1	1.9974	1.84743	RGCC
Positive regulation of release of sequestered calcium ion into cytosol (GO:0051281)	1/31	0.396566	1	1.9974	1.84743	APLNR
Regulation of glucose import (GO:0046324)	1/31	0.396566	1	1.9974	1.84743	AKT2
Renal water homeostasis (GO:0003091)	1/31	0.396566	1	1.9974	1.84743	AQP4
Anterograde axonal transport (GO:0008089)	1/31	0.396566	1	1.9974	1.84743	HSPB1
Regulation of protein autophosphorylation (GO:0031952)	1/31	0.396566	1	1.9974	1.84743	ENG
Positive regulation of interleukin-1 beta production (GO:0032731)	1/31	0.396566	1	1.9974	1.84743	HSPB1
Regulation of cytokine secretion (GO:0050707)	1/31	0.396566	1	1.9974	1.84743	RGCC
Liver development (GO:0001889)	1/31	0.396566	1	1.9974	1.84743	XBP1
Protein destabilization (GO:0031648)	1/31	0.396566	1	1.9974	1.84743	GSN
Gene silencing by miRNA (GO:0035195)	1/31	0.396566	1	1.9974	1.84743	CNOT1
Modification-dependent protein catabolic process (GO:0019941)	3/141	0.398736	1	1.31744	1.21132	XBP1;UBR3;FBXL4
Cell-cell adhesion via plasma-membrane adhesion molecules (GO:0098742)	3/142	0.403078	1	1.30816	1.18863	CLDN5;TENM1;PLXNB3
Regulation of peptidyl-serine phosphorylation (GO:0033135)	2/86	0.405703	1	1.43999	1.29906	TENM1;DMTN
Positive regulation of calcium ion transport into cytosol (GO:0010524)	1/32	0.406326	1	1.93498	1.74265	APLNR
Cellular response to amino acid stimulus (GO:0071230)	1/32	0.406326	1	1.93498	1.74265	XBP1
Regulation of glutamate receptor signaling pathway (GO:1900449)	1/32	0.406326	1	1.93498	1.74265	SHANK2
Cellular response to glucagon stimulus (GO:0071377)	1/32	0.406326	1	1.93498	1.74265	GNG11
Sister chromatid segregation (GO:0000819)	1/32	0.406326	1	1.93498	1.74265	HIRA
Ceramide biosynthetic process (GO:0046513)	1/32	0.406326	1	1.93498	1.74265	SPTLC2
Microtubule bundle formation (GO:0001578)	1/32	0.406326	1	1.93498	1.74265	CFAP46
Negative regulation of BMP signaling pathway (GO:0030514)	1/32	0.406326	1	1.93498	1.74265	FBN1
Regulation of potassium ion transmembrane transport (GO:1901379)	1/32	0.406326	1	1.93498	1.74265	KCNIP3
GPI anchor biosynthetic process (GO:0006506)	1/32	0.406326	1	1.93498	1.74265	PIGA
Positive regulation of tumor necrosis factor superfamily cytokine production (GO:1903557)	1/32	0.406326	1	1.93498	1.74265	ADAM8
Activation of adenylate cyclase activity (GO:0007190)	1/32	0.406326	1	1.93498	1.74265	GIPR
Endodermal cell differentiation (GO:0035987)	1/32	0.406326	1	1.93498	1.74265	COL4A2
Regulation of cell-cell adhesion (GO:0022407)	1/32	0.406326	1	1.93498	1.74265	ADAM8
Negative regulation of fat cell differentiation (GO:0045599)	1/32	0.406326	1	1.93498	1.74265	WNT10B
G2 DNA damage checkpoint (GO:0031572)	1/32	0.406326	1	1.93498	1.74265	CLSPN
Positive regulation of transcription factor import into nucleus (GO:0042993)	1/32	0.406326	1	1.93498	1.74265	SPHK1
Regulation of erythrocyte differentiation (GO:0045646)	1/32	0.406326	1	1.93498	1.74265	HSPA1B
Aminoglycan catabolic process (GO:0006026)	1/32	0.406326	1	1.93498	1.74265	HSPG2
Transmembrane transport (GO:0055085)	7/378	0.410775	1	1.14666	1.02019	MRS2;DMTN;ABCC6;ANXA6;AQP4;ABCG1;TPCN2
Mitochondrial translational elongation (GO:0070125)	2/87	0.411339	1	1.42344	1.26449	MRPS21;MRPL12
Positive regulation of cellular component biogenesis (GO:0044089)	2/87	0.411339	1	1.42344	1.26449	RGCC;EPHB1
Negative regulation of gene expression (GO:0010629)	11/618	0.414441	1	1.10213	0.970781	THRA;SOX18;DEAF1;CNOT1;MTF2;CALR;METTL16;HSPA1B;TBX3;ENG;APLN
Glycogen metabolic process (GO:0005977)	1/33	0.415929	1	1.87635	1.64601	PHKA2
Positive regulation of adenylate cyclase activity (GO:0045762)	1/33	0.415929	1	1.87635	1.64601	GIPR
Positive regulation of cytokine-mediated signaling pathway (GO:0001961)	1/33	0.415929	1	1.87635	1.64601	HSPA1B
Protein acetylation (GO:0006473)	1/33	0.415929	1	1.87635	1.64601	NAA35
Chemical synaptic transmission, postsynaptic (GO:0099565)	1/33	0.415929	1	1.87635	1.64601	LRRK2
Regulation of T cell differentiation (GO:0045580)	1/33	0.415929	1	1.87635	1.64601	XBP1
Oligosaccharide biosynthetic process (GO:0009312)	1/33	0.415929	1	1.87635	1.64601	GALNT15
Negative regulation of mitochondrion organization (GO:0010823)	1/33	0.415929	1	1.87635	1.64601	LRRK2
Neural tube closure (GO:0001843)	1/33	0.415929	1	1.87635	1.64601	DEAF1
Regulation of cell-substrate adhesion (GO:0010810)	1/33	0.415929	1	1.87635	1.64601	DMTN
Positive regulation of cell-matrix adhesion (GO:0001954)	1/33	0.415929	1	1.87635	1.64601	MYOC
Platelet aggregation (GO:0070527)	1/33	0.415929	1	1.87635	1.64601	HSPB1
Regulation of autophagosome assembly (GO:2000785)	1/33	0.415929	1	1.87635	1.64601	LRRK2
Positive regulation of intrinsic apoptotic signaling pathway (GO:2001244)	1/33	0.415929	1	1.87635	1.64601	BCAP31
Embryonic organ morphogenesis (GO:0048562)	1/33	0.415929	1	1.87635	1.64601	FBN1
Regulation of postsynaptic membrane potential (GO:0060078)	1/33	0.415929	1	1.87635	1.64601	LRRK2
Positive regulation of catalytic activity (GO:0043085)	1/33	0.415929	1	1.87635	1.64601	IGF2
Exonucleolytic nuclear-transcribed mRNA catabolic process involved in deadenylation-dependent decay (GO:0043928)	1/33	0.415929	1	1.87635	1.64601	NT5C3B
Regulation of DNA recombination (GO:0000018)	1/33	0.415929	1	1.87635	1.64601	ZNF365
Regulation of phosphatidylinositol 3-kinase activity (GO:0043551)	1/33	0.415929	1	1.87635	1.64601	FLT1
Negative regulation of multi-organism process (GO:0043901)	1/33	0.415929	1	1.87635	1.64601	CALR
Positive regulation of locomotion (GO:0040017)	1/33	0.415929	1	1.87635	1.64601	AKT2
Cellular glucose homeostasis (GO:0001678)	1/33	0.415929	1	1.87635	1.64601	XBP1
Regulation of intracellular protein transport (GO:0033157)	1/33	0.415929	1	1.87635	1.64601	TENM1
Positive regulation of organelle organization (GO:0010638)	1/33	0.415929	1	1.87635	1.64601	AKT2
Peptidyl-serine phosphorylation (GO:0018105)	3/145	0.416046	1	1.28109	1.12347	AKT2;LRRK2;CLSPN
Divalent metal ion transport (GO:0070838)	2/88	0.416947	1	1.40726	1.23107	MRS2;CACNA1B
Regulation of protein targeting to mitochondrion (GO:1903214)	2/88	0.416947	1	1.40726	1.23107	SREBF1;LRRK2
Mitochondrial translational termination (GO:0070126)	2/89	0.422529	1	1.39145	1.19873	MRPS21;MRPL12
Negative regulation of cellular protein metabolic process (GO:0032269)	2/89	0.422529	1	1.39145	1.19873	CNOT1;CALR
Peptidyl-threonine modification (GO:0018210)	2/89	0.422529	1	1.39145	1.19873	GALNT15;LRRK2
Regulation of double-strand break repair (GO:2000779)	1/34	0.425378	1	1.82116	1.55669	ZNF365
Embryonic limb morphogenesis (GO:0030326)	1/34	0.425378	1	1.82116	1.55669	TBX3
Regulation of interleukin-8 production (GO:0032677)	1/34	0.425378	1	1.82116	1.55669	HSPA1B
Positive regulation of leukocyte migration (GO:0002687)	1/34	0.425378	1	1.82116	1.55669	ADAM8
Keratan sulfate metabolic process (GO:0042339)	1/34	0.425378	1	1.82116	1.55669	HEXA
Response to amino acid (GO:0043200)	1/34	0.425378	1	1.82116	1.55669	XBP1
Positive regulation of exocytosis (GO:0045921)	1/34	0.425378	1	1.82116	1.55669	RAB15
Positive regulation of muscle cell differentiation (GO:0051149)	1/34	0.425378	1	1.82116	1.55669	MAPK11
Regulation of wound healing (GO:0061041)	1/34	0.425378	1	1.82116	1.55669	DMTN
Bone development (GO:0060348)	1/34	0.425378	1	1.82116	1.55669	MYOC
Regulation of insulin receptor signaling pathway (GO:0046626)	1/34	0.425378	1	1.82116	1.55669	IGF2
Negative regulation of endothelial cell migration (GO:0010596)	1/34	0.425378	1	1.82116	1.55669	RGCC
Response to glucagon (GO:0033762)	1/34	0.425378	1	1.82116	1.55669	GNG11
Macromolecule catabolic process (GO:0009057)	1/34	0.425378	1	1.82116	1.55669	CLN6
Regulation of Ras protein signal transduction (GO:0046578)	2/90	0.428083	1	1.37599	1.16744	RASGRF1;ARAP3
Regulation of JNK cascade (GO:0046328)	2/90	0.428083	1	1.37599	1.16744	GADD45A;EPHB1
Negative regulation of canonical Wnt signaling pathway (GO:0090090)	3/148	0.428924	1	1.25513	1.06243	IGFBP2;IGFBP6;NKD1
Regulated exocytosis (GO:0045055)	3/148	0.428924	1	1.25513	1.06243	SPARC;IGF2;MANF
Regulation of transcription, DNA-templated (GO:0006355)	27/1598	0.432236	1	1.0462	0.877536	KMT2E;USP13;TENM1;THRA;IGSF1;MRPL12;NPAS3;HIRA;SOX18;DEAF1;TP53INP2;SREBF1;ZNF483;USP21;KCNIP3;IGF2;ELP1;EPOP;AGT;TBX3;COL1A1;TOX3;MTF2;ZNF436;CALR;ABCG1;ENG
Lipid transport (GO:0006869)	2/91	0.433609	1	1.36087	1.13716	GLTP;ABCA1
Cellular response to acid chemical (GO:0071229)	2/91	0.433609	1	1.36087	1.13716	WNT10B;XBP1
Negative regulation of kinase activity (GO:0033673)	2/91	0.433609	1	1.36087	1.13716	BGN;HSPB1
Cellular protein localization (GO:0034613)	6/327	0.434005	1	1.13614	0.948334	SGSM1;RAB15;LRRK2;CROCC;CNTN2;RAB7B
Positive regulation of RNA metabolic process (GO:0051254)	1/35	0.434674	1	1.76913	1.47397	HEATR1
Regulation of cyclin-dependent protein kinase activity (GO:1904029)	1/35	0.434674	1	1.76913	1.47397	GADD45A
Regulation of heart rate by cardiac conduction (GO:0086091)	1/35	0.434674	1	1.76913	1.47397	SCN5A
Antibacterial humoral response (GO:0019731)	1/35	0.434674	1	1.76913	1.47397	IGHM
Nuclear-transcribed mRNA catabolic process, exonucleolytic (GO:0000291)	1/35	0.434674	1	1.76913	1.47397	NT5C3B
Positive regulation of peptide secretion (GO:0002793)	1/35	0.434674	1	1.76913	1.47397	ADAM8
Regulation of endothelial cell apoptotic process (GO:2000351)	1/35	0.434674	1	1.76913	1.47397	RGCC
Anatomical structure homeostasis (GO:0060249)	1/35	0.434674	1	1.76913	1.47397	ZNF365
Positive regulation of DNA replication (GO:0045740)	1/35	0.434674	1	1.76913	1.47397	CALR
Negative regulation of protein complex assembly (GO:0031333)	1/35	0.434674	1	1.76913	1.47397	THRA
Endothelial cell migration (GO:0043542)	1/35	0.434674	1	1.76913	1.47397	SOX18
Regulation of mitotic spindle organization (GO:0060236)	1/35	0.434674	1	1.76913	1.47397	HSPA1B
Maturation of SSU-rRNA from tricistronic rRNA transcript (SSU-rRNA, 5.8S rRNA, LSU-rRNA) (GO:0000462)	1/35	0.434674	1	1.76913	1.47397	HEATR1
TRNA transport (GO:0051031)	1/35	0.434674	1	1.76913	1.47397	TOMM20
Regulation of sodium ion transport (GO:0002028)	1/35	0.434674	1	1.76913	1.47397	SCN5A
Regulation of synapse assembly (GO:0051963)	1/35	0.434674	1	1.76913	1.47397	EPHB1
Regulation of ion transmembrane transport (GO:0034765)	1/35	0.434674	1	1.76913	1.47397	KCNJ10
Regulation of phosphoprotein phosphatase activity (GO:0043666)	1/35	0.434674	1	1.76913	1.47397	HSP90B1
Regulation of cardiac muscle contraction (GO:0055117)	1/35	0.434674	1	1.76913	1.47397	SCN5A
Actin filament bundle organization (GO:0061572)	1/35	0.434674	1	1.76913	1.47397	DMTN
DNA-dependent DNA replication maintenance of fidelity (GO:0045005)	1/35	0.434674	1	1.76913	1.47397	FANCM
Positive regulation of osteoblast differentiation (GO:0045669)	1/35	0.434674	1	1.76913	1.47397	SUCO
Negative regulation of cell differentiation (GO:0045596)	3/150	0.437453	1	1.23839	1.02388	ABCA1;WNT10B;ABCG1
Positive regulation of cellular metabolic process (GO:0031325)	2/92	0.439106	1	1.34608	1.10784	GADD45A;AGT
Cellular response to DNA damage stimulus (GO:0006974)	6/329	0.439718	1	1.12923	0.9278	CCND1;GADD45A;USP10;SETD7;TAF9;CLSPN
Regulation of potassium ion transport (GO:0043266)	1/36	0.44382	1	1.71999	1.39721	KCNIP3
Regulation of receptor-mediated endocytosis (GO:0048259)	1/36	0.44382	1	1.71999	1.39721	ARAP3
Histone exchange (GO:0043486)	1/36	0.44382	1	1.71999	1.39721	ZNHIT1
Transferrin transport (GO:0033572)	1/36	0.44382	1	1.71999	1.39721	TFRC
Endoderm formation (GO:0001706)	1/36	0.44382	1	1.71999	1.39721	COL4A2
Regulation of blood circulation (GO:1903522)	1/36	0.44382	1	1.71999	1.39721	AGT
Ferric iron transport (GO:0015682)	1/36	0.44382	1	1.71999	1.39721	TFRC
Regulation of cell morphogenesis involved in differentiation (GO:0010769)	1/36	0.44382	1	1.71999	1.39721	TNIK
Regulation of ubiquitin protein ligase activity (GO:1904666)	1/36	0.44382	1	1.71999	1.39721	RPL5
Negative regulation of blood coagulation (GO:0030195)	1/36	0.44382	1	1.71999	1.39721	THBD
Glutamate receptor signaling pathway (GO:0007215)	1/36	0.44382	1	1.71999	1.39721	GRIK4
Vesicle fusion (GO:0006906)	2/94	0.450013	1	1.31744	1.05195	CALR;RAB7B
Cellular protein modification process (GO:0006464)	17/1001	0.451017	1	1.05158	0.83732	CDKL3;LRRK2;ELP1;KLHL11;PLOD1;PHKA2;PDIA6;DCAF7;CLK3;HSP90B1;COL3A1;AKT2;VWA1;TNIK;FBXL4;LHPP;FBN1
Regulation of regulated secretory pathway (GO:1903305)	1/37	0.452818	1	1.6735	1.32586	RAB15
Regulation of dendrite development (GO:0050773)	1/37	0.452818	1	1.6735	1.32586	TNIK
Phospholipid biosynthetic process (GO:0008654)	1/37	0.452818	1	1.6735	1.32586	IDI1
Regulation of osteoclast differentiation (GO:0045670)	1/37	0.452818	1	1.6735	1.32586	FBN1
Response to steroid hormone (GO:0048545)	1/37	0.452818	1	1.6735	1.32586	PAQR7
Transcription elongation from RNA polymerase II promoter (GO:0006368)	2/95	0.455421	1	1.30357	1.0253	TAF9;ELP1
Positive regulation of protein metabolic process (GO:0051247)	2/96	0.460798	1	1.28999	0.999477	NKD1;AGT
Translational termination (GO:0006415)	2/96	0.460798	1	1.28999	0.999477	MRPS21;MRPL12
Positive regulation of macromolecule metabolic process (GO:0010604)	5/276	0.461088	1	1.12173	0.868405	RPL5;MAPK11;GSN;RGCC;HSPA1B
Potassium ion import (GO:0010107)	1/38	0.461671	1	1.62946	1.25941	KCNJ10
T cell differentiation (GO:0030217)	1/38	0.461671	1	1.62946	1.25941	LFNG
Positive regulation of neuron death (GO:1901216)	1/38	0.461671	1	1.62946	1.25941	EFNB2
Regulation of cellular amide metabolic process (GO:0034248)	1/38	0.461671	1	1.62946	1.25941	RBM3
DNA damage checkpoint (GO:0000077)	1/38	0.461671	1	1.62946	1.25941	CLSPN
Homotypic cell-cell adhesion (GO:0034109)	1/38	0.461671	1	1.62946	1.25941	HSPB1
Positive regulation of innate immune response (GO:0045089)	1/38	0.461671	1	1.62946	1.25941	ADAM8
Regulation of cellular pH (GO:0030641)	1/38	0.461671	1	1.62946	1.25941	CA2
Retina homeostasis (GO:0001895)	1/38	0.461671	1	1.62946	1.25941	HSPB1
Ribonucleoprotein complex assembly (GO:0022618)	3/156	0.46274	1	1.19076	0.917588	RPL5;WDR18;CIRBP
MRNA metabolic process (GO:0016071)	2/97	0.466145	1	1.27669	0.974445	METTL16;HSPA1B
Signal transduction by p53 class mediator (GO:0072331)	1/39	0.470382	1	1.58768	1.19744	USP10
Skeletal muscle tissue development (GO:0007519)	1/39	0.470382	1	1.58768	1.19744	KLHL40
Purine ribonucleoside monophosphate biosynthetic process (GO:0009168)	1/39	0.470382	1	1.58768	1.19744	LHPP
Positive regulation of fat cell differentiation (GO:0045600)	1/39	0.470382	1	1.58768	1.19744	XBP1
Regulation of plasma membrane bounded cell projection assembly (GO:0120032)	1/39	0.470382	1	1.58768	1.19744	DMTN
Regulation of RNA metabolic process (GO:0051252)	1/39	0.470382	1	1.58768	1.19744	CLK3
DNA replication-independent nucleosome assembly (GO:0006336)	1/39	0.470382	1	1.58768	1.19744	HIRA
Alpha-amino acid catabolic process (GO:1901606)	1/39	0.470382	1	1.58768	1.19744	ALDH6A1
Histone modification (GO:0016570)	2/98	0.47146	1	1.26366	0.950175	USP21;PADI2
Positive regulation of neuron differentiation (GO:0045666)	2/98	0.47146	1	1.26366	0.950175	PCP4;PLXNB3
Positive regulation of cytokine production (GO:0001819)	4/220	0.476362	1	1.12581	0.834874	RGCC;RAB7B;AGT;HSPA1B
Regulation of cellular localization (GO:0060341)	1/40	0.478952	1	1.54799	1.13956	GSN
Regulation of protein dephosphorylation (GO:0035304)	1/40	0.478952	1	1.54799	1.13956	HSP90B1
Response to cAMP (GO:0051591)	1/40	0.478952	1	1.54799	1.13956	DMTN
Negative regulation of cytokine secretion (GO:0050710)	1/40	0.478952	1	1.54799	1.13956	RGCC
Regulation of release of cytochrome c from mitochondria (GO:0090199)	1/40	0.478952	1	1.54799	1.13956	HRK
Negative regulation of cytokine-mediated signaling pathway (GO:0001960)	1/40	0.478952	1	1.54799	1.13956	PADI2
Neuron migration (GO:0001764)	1/40	0.478952	1	1.54799	1.13956	CCK
Positive regulation of cytokine biosynthetic process (GO:0042108)	1/40	0.478952	1	1.54799	1.13956	HSPB1
Protein localization to membrane (GO:0072657)	3/160	0.479322	1	1.16099	0.853772	RAB15;KCNIP3;TNIK
Transcription initiation from RNA polymerase II promoter (GO:0006367)	3/160	0.479322	1	1.16099	0.853772	CCND1;THRA;TAF9
Regulation of lipid metabolic process (GO:0019216)	2/100	0.481995	1	1.23839	0.903805	ABCA1;AGT
Bicarbonate transport (GO:0015701)	1/41	0.487384	1	1.51023	1.08541	CA2
Regulation of phagocytosis (GO:0050764)	1/41	0.487384	1	1.51023	1.08541	CALR
Regulation of calcium-mediated signaling (GO:0050848)	1/41	0.487384	1	1.51023	1.08541	LRRK2
Regulation of stress-activated MAPK cascade (GO:0032872)	1/41	0.487384	1	1.51023	1.08541	EPHB1
Telomere organization (GO:0032200)	1/41	0.487384	1	1.51023	1.08541	ZNF365
Negative regulation of STAT cascade (GO:1904893)	1/41	0.487384	1	1.51023	1.08541	BGN
Monocyte chemotaxis (GO:0002548)	1/41	0.487384	1	1.51023	1.08541	FLT1
Regulation of cellular metabolic process (GO:0031323)	1/41	0.487384	1	1.51023	1.08541	ABCG1
Negative regulation of proteolysis (GO:0045861)	1/41	0.487384	1	1.51023	1.08541	LRRK2
Regulation of interleukin-6 production (GO:0032675)	1/42	0.495679	1	1.47427	1.03468	RAB7B
Cellular response to radiation (GO:0071478)	1/42	0.495679	1	1.47427	1.03468	GADD45A
Negative regulation of protein secretion (GO:0050709)	1/42	0.495679	1	1.47427	1.03468	RGCC
Glycolipid biosynthetic process (GO:0009247)	1/42	0.495679	1	1.47427	1.03468	PIGA
Cellular response to retinoic acid (GO:0071300)	1/42	0.495679	1	1.47427	1.03468	WNT10B
Negative regulation of cellular process (GO:0048523)	9/534	0.495715	1	1.04359	0.732342	TENM1;RGCC;ERBB3;ABI1;PLXNB3;WDR6;IGFBP6;HSPA1B;DCBLD2
Plasma membrane invagination (GO:0099024)	2/103	0.497552	1	1.20232	0.839287	IGHM;GSN
Protein import into nucleus (GO:0006606)	2/103	0.497552	1	1.20232	0.839287	IPO9;RANBP17
Phagocytosis, engulfment (GO:0006911)	2/104	0.502671	1	1.19076	0.819028	IGHM;GSN
Regulation of inflammatory response (GO:0050727)	3/166	0.503737	1	1.11903	0.767319	SEMA7A;PLA2G7;AGT
Regulation of B cell proliferation (GO:0030888)	1/43	0.503841	1	1.43999	0.987103	TFRC
Negative regulation of ERBB signaling pathway (GO:1901185)	1/43	0.503841	1	1.43999	0.987103	ERBB3
Negative regulation of protein metabolic process (GO:0051248)	1/43	0.503841	1	1.43999	0.987103	CRYAB
Eye development (GO:0001654)	1/43	0.503841	1	1.43999	0.987103	FBN1
Histone H3 acetylation (GO:0043966)	1/43	0.503841	1	1.43999	0.987103	TAF9
Branching morphogenesis of an epithelial tube (GO:0048754)	1/43	0.503841	1	1.43999	0.987103	ENG
Digestive tract development (GO:0048565)	1/43	0.503841	1	1.43999	0.987103	ITGB4
Mitochondrion organization (GO:0007005)	3/167	0.507749	1	1.11233	0.7539	LRRK2;POLRMT;TOMM20
Regulation of gene expression (GO:0010468)	17/1037	0.510298	1	1.01507	0.682902	USP13;RPL5;ZNF483;GSN;IGSF1;IGF2;CLK3;APLN;TOX3;MAPK11;RGCC;ZNF436;CALR;METTL16;HSPA1B;ABCG1;ENG
Lymphocyte chemotaxis (GO:0048247)	1/44	0.511872	1	1.40726	0.942417	ADAM8
Amide biosynthetic process (GO:0043604)	1/44	0.511872	1	1.40726	0.942417	SPTLC2
Negative regulation of immune system process (GO:0002683)	1/44	0.511872	1	1.40726	0.942417	COL3A1
Positive regulation of macroautophagy (GO:0016239)	1/44	0.511872	1	1.40726	0.942417	SPTLC2
Positive regulation of interleukin-8 production (GO:0032757)	1/44	0.511872	1	1.40726	0.942417	HSPA1B
Regulation of T cell activation (GO:0050863)	1/44	0.511872	1	1.40726	0.942417	GSN
Positive regulation of intracellular transport (GO:0032388)	1/44	0.511872	1	1.40726	0.942417	TENM1
Positive regulation of transport (GO:0051050)	1/44	0.511872	1	1.40726	0.942417	AKT2
Protein N-linked glycosylation via asparagine (GO:0018279)	1/44	0.511872	1	1.40726	0.942417	UGGT2
Microtubule cytoskeleton organization involved in mitosis (GO:1902850)	1/44	0.511872	1	1.40726	0.942417	STMN1
Carboxylic acid biosynthetic process (GO:0046394)	1/44	0.511872	1	1.40726	0.942417	RIMKLB
Inorganic anion transport (GO:0015698)	1/44	0.511872	1	1.40726	0.942417	CLIC4
Negative regulation of immune response (GO:0050777)	1/44	0.511872	1	1.40726	0.942417	COL3A1
Myeloid cell differentiation (GO:0030099)	1/44	0.511872	1	1.40726	0.942417	KMT2E
Transcription, DNA-templated (GO:0006351)	6/356	0.515401	1	1.04359	0.6917	XBP1;THRA;TAF9;DDX21;MRPL12;POLRMT
Mitochondrial translation (GO:0032543)	2/107	0.517825	1	1.15737	0.761688	MRPS21;MRPL12
Regulation of response to external stimulus (GO:0032101)	2/107	0.517825	1	1.15737	0.761688	EFNB2;SEMA7A
Positive regulation of cell cycle process (GO:0090068)	2/107	0.517825	1	1.15737	0.761688	RGCC;IGF2
Hexose metabolic process (GO:0019318)	1/45	0.519772	1	1.37599	0.900398	GALT
Protein polymerization (GO:0051258)	1/45	0.519772	1	1.37599	0.900398	GSN
Positive regulation of blood vessel endothelial cell migration (GO:0043536)	1/45	0.519772	1	1.37599	0.900398	HSPB1
Peptidyl-asparagine modification (GO:0018196)	1/45	0.519772	1	1.37599	0.900398	UGGT2
Nucleus organization (GO:0006997)	1/45	0.519772	1	1.37599	0.900398	SUN1
Regulation of protein activation cascade (GO:2000257)	2/108	0.522808	1	1.14666	0.743654	C4B;CFP
DNA-templated transcription, elongation (GO:0006354)	2/108	0.522808	1	1.14666	0.743654	TAF9;ELP1
Monocarboxylic acid metabolic process (GO:0032787)	2/108	0.522808	1	1.14666	0.743654	MSMO1;ACAA1
Regulation of G1/S transition of mitotic cell cycle (GO:2000045)	1/46	0.527545	1	1.34608	0.860843	KMT2E
Cartilage development (GO:0051216)	1/46	0.527545	1	1.34608	0.860843	WNT10B
RNA secondary structure unwinding (GO:0010501)	1/46	0.527545	1	1.34608	0.860843	DDX21
Positive regulation of ion transport (GO:0043270)	1/46	0.527545	1	1.34608	0.860843	SCN5A
Maturation of SSU-rRNA (GO:0030490)	1/46	0.527545	1	1.34608	0.860843	HEATR1
Regulation of cellular component movement (GO:0051270)	1/46	0.527545	1	1.34608	0.860843	ERBB3
Mitochondrial electron transport, NADH to ubiquinone (GO:0006120)	1/46	0.527545	1	1.34608	0.860843	MT-ND1
Positive regulation of cysteine-type endopeptidase activity involved in apoptotic process (GO:0043280)	2/109	0.527757	1	1.13614	0.726128	BCAP31;GSN
Negative regulation of protein kinase activity (GO:0006469)	2/109	0.527757	1	1.13614	0.726128	BGN;HSPB1
Regulation of complement activation (GO:0030449)	2/109	0.527757	1	1.13614	0.726128	C4B;CFP
Regulation of Wnt signaling pathway (GO:0030111)	2/109	0.527757	1	1.13614	0.726128	LRRK2;NKD1
Macroautophagy (GO:0016236)	2/110	0.53267	1	1.12581	0.709094	VMP1;TOMM20
Negative regulation of cell proliferation (GO:0008285)	6/363	0.534417	1	1.02346	0.641281	TENM1;RGCC;ABI1;WDR6;IGFBP6;HSPA1B
Negative regulation of I-kappaB kinase/NF-kappaB signaling (GO:0043124)	1/47	0.535193	1	1.31744	0.823566	USP10
Peptide cross-linking (GO:0018149)	1/47	0.535193	1	1.31744	0.823566	COL3A1
Polyol metabolic process (GO:0019751)	1/47	0.535193	1	1.31744	0.823566	SLC5A3
Regulation of intrinsic apoptotic signaling pathway (GO:2001242)	1/47	0.535193	1	1.31744	0.823566	BCAP31
Positive regulation of tumor necrosis factor production (GO:0032760)	1/47	0.535193	1	1.31744	0.823566	HSPB1
Regulation of organelle assembly (GO:1902115)	1/47	0.535193	1	1.31744	0.823566	GSN
Postreplication repair (GO:0006301)	1/47	0.535193	1	1.31744	0.823566	USP10
Negative regulation of JAK-STAT cascade (GO:0046426)	1/47	0.535193	1	1.31744	0.823566	BGN
Heterophilic cell-cell adhesion via plasma membrane cell adhesion molecules (GO:0007157)	1/47	0.535193	1	1.31744	0.823566	TENM1
Positive regulation of pathway-restricted SMAD protein phosphorylation (GO:0010862)	1/47	0.535193	1	1.31744	0.823566	ENG
Negative regulation of Wnt signaling pathway (GO:0030178)	3/174	0.535349	1	1.06758	0.667061	IGFBP2;IGFBP6;NKD1
Regulation of protein binding (GO:0043393)	2/111	0.537549	1	1.11567	0.692534	LRRK2;NES
Endosome to lysosome transport (GO:0008333)	1/48	0.542717	1	1.28999	0.788399	RAB7B
Regulation of epithelial cell migration (GO:0010632)	1/48	0.542717	1	1.28999	0.788399	DOCK5
Interstrand cross-link repair (GO:0036297)	1/48	0.542717	1	1.28999	0.788399	FANCM
Pattern recognition receptor signaling pathway (GO:0002221)	1/48	0.542717	1	1.28999	0.788399	HSP90B1
Positive regulation of chemotaxis (GO:0050921)	1/48	0.542717	1	1.28999	0.788399	HSPB1
Cellular response to mechanical stimulus (GO:0071260)	1/48	0.542717	1	1.28999	0.788399	GADD45A
Positive regulation of developmental process (GO:0051094)	2/113	0.547201	1	1.09592	0.660774	XBP1;TFRC
Regulation of humoral immune response (GO:0002920)	2/113	0.547201	1	1.09592	0.660774	C4B;CFP
Plasma membrane bounded cell projection assembly (GO:0120031)	4/241	0.54771	1	1.02771	0.61869	DMTN;GSN;TNIK;DZIP1
Protein heterooligomerization (GO:0051291)	1/49	0.55012	1	1.26366	0.755188	ITPR3
RNA methylation (GO:0001510)	1/49	0.55012	1	1.26366	0.755188	MRM1
Organic hydroxy compound biosynthetic process (GO:1901617)	1/49	0.55012	1	1.26366	0.755188	MSMO1
Cilium movement (GO:0003341)	1/49	0.55012	1	1.26366	0.755188	CFAP46
Regulation of release of sequestered calcium ion into cytosol (GO:0051279)	1/49	0.55012	1	1.26366	0.755188	APLNR
Regulation of immune effector process (GO:0002697)	2/114	0.551974	1	1.08631	0.645543	C4B;CFP
Fatty acid oxidation (GO:0019395)	1/50	0.557404	1	1.23839	0.723796	ACAA1
Positive regulation of JUN kinase activity (GO:0043507)	1/50	0.557404	1	1.23839	0.723796	TNIK
Heart morphogenesis (GO:0003007)	1/50	0.557404	1	1.23839	0.723796	ENG
Neurogenesis (GO:0022008)	1/50	0.557404	1	1.23839	0.723796	EPHB1
Receptor internalization (GO:0031623)	1/50	0.557404	1	1.23839	0.723796	TFRC
Fatty acid beta-oxidation (GO:0006635)	1/50	0.557404	1	1.23839	0.723796	ACAA1
Regulation of macroautophagy (GO:0016241)	2/116	0.561413	1	1.06758	0.616311	EXOC7;LRRK2
Organonitrogen compound biosynthetic process (GO:1901566)	3/181	0.562055	1	1.02629	0.591303	SPTLC2;SPHK1;RIMKLB
Negative regulation of transcription from RNA polymerase II promoter (GO:0000122)	9/565	0.563939	1	0.986328	0.564979	CBX8;CCND1;SOX18;DEAF1;CNOT1;MTF2;IGF2;CALR;TBX3
Regulation of exocytosis (GO:0017157)	1/51	0.564569	1	1.21411	0.694096	RAB15
Regulation of telomere maintenance via telomerase (GO:0032210)	1/51	0.564569	1	1.21411	0.694096	HNRNPC
Telomere maintenance (GO:0000723)	1/51	0.564569	1	1.21411	0.694096	ZNF365
Positive regulation of developmental growth (GO:0048639)	1/51	0.564569	1	1.21411	0.694096	SEMA7A
Regulation of cellular macromolecule biosynthetic process (GO:2000112)	10/631	0.569203	1	0.981292	0.552975	RBM3;USP13;TOX3;ZNF483;IGSF1;IGF2;ZNF436;CALR;ABCG1;ENG
Phosphate-containing compound metabolic process (GO:0006796)	3/183	0.569513	1	1.01507	0.57146	PLA2G4E;LRRK2;LHPP
Positive regulation of ossification (GO:0045778)	1/52	0.57162	1	1.19076	0.66597	SUCO
Regulation of cell-matrix adhesion (GO:0001952)	1/52	0.57162	1	1.19076	0.66597	MYOC
Positive regulation of nervous system development (GO:0051962)	1/52	0.57162	1	1.19076	0.66597	EPHB1
Negative regulation of cellular response to transforming growth factor beta stimulus (GO:1903845)	1/53	0.578556	1	1.16829	0.639313	WFIKKN2
Regulation of calcium ion-dependent exocytosis (GO:0017158)	1/53	0.578556	1	1.16829	0.639313	LRRK2
Macromolecular complex assembly (GO:0065003)	2/120	0.579863	1	1.03199	0.562397	DMTN;ELP1
DNA replication (GO:0006260)	2/120	0.579863	1	1.03199	0.562397	REV3L;CLSPN
Negative regulation of growth (GO:0045926)	2/120	0.579863	1	1.03199	0.562397	HSPA1B;DCBLD2
RNA modification (GO:0009451)	1/54	0.58538	1	1.14666	0.614028	MRM1
Negative regulation of cellular component organization (GO:0051129)	1/54	0.58538	1	1.14666	0.614028	HSPA1B
Positive regulation of cysteine-type endopeptidase activity (GO:2001056)	1/55	0.592095	1	1.12581	0.590024	BCAP31
Regulation of axonogenesis (GO:0050770)	1/55	0.592095	1	1.12581	0.590024	PLXNB3
Positive regulation of DNA biosynthetic process (GO:2000573)	1/55	0.592095	1	1.12581	0.590024	RGCC
Fat cell differentiation (GO:0045444)	1/55	0.592095	1	1.12581	0.590024	AKT2
Phosphorylation (GO:0016310)	6/386	0.594511	1	0.962479	0.500505	CDKL3;LRRK2;ELP1;TNIK;PHKA2;CLK3
Protein homooligomerization (GO:0051260)	3/190	0.594992	1	0.977676	0.507617	ANXA6;ITPR3;CRYAB
Negative regulation of macromolecule metabolic process (GO:0010605)	2/124	0.597739	1	0.998702	0.513934	ENG;APLN
Positive regulation of programmed cell death (GO:0043068)	4/257	0.598523	1	0.963728	0.494672	HRK;WNT10B;GADD45A;LRRK2
RNA metabolic process (GO:0016070)	3/191	0.598551	1	0.972558	0.499158	RBM3;DDX21;HNRNPC
Regulation of secretion by cell (GO:1903530)	1/56	0.5987	1	1.10571	0.56722	RAB15
DNA-dependent DNA replication (GO:0006261)	1/56	0.5987	1	1.10571	0.56722	REV3L
Regulation of BMP signaling pathway (GO:0030510)	1/56	0.5987	1	1.10571	0.56722	ENG
Organonitrogen compound catabolic process (GO:1901565)	1/56	0.5987	1	1.10571	0.56722	CLN6
Negative regulation of cellular catabolic process (GO:0031330)	1/56	0.5987	1	1.10571	0.56722	WDR6
Cellular iron ion homeostasis (GO:0006879)	1/56	0.5987	1	1.10571	0.56722	TFRC
Autophagosome organization (GO:1905037)	1/56	0.5987	1	1.10571	0.56722	TP53INP2
Positive regulation of GTPase activity (GO:0043547)	3/192	0.60209	1	0.967492	0.490855	SGSM1;RGS16;RASGRF1
Regulation of glycolytic process (GO:0006110)	1/57	0.6052	1	1.08631	0.54554	PFKFB3
Chloride transmembrane transport (GO:1902476)	1/57	0.6052	1	1.08631	0.54554	CLIC4
Regulation of neurogenesis (GO:0050767)	1/57	0.6052	1	1.08631	0.54554	LRRK2
Response to retinoic acid (GO:0032526)	1/57	0.6052	1	1.08631	0.54554	WNT10B
Receptor metabolic process (GO:0043112)	1/58	0.611594	1	1.06758	0.524914	TFRC
Regulation of epidermal growth factor receptor signaling pathway (GO:0042058)	1/58	0.611594	1	1.06758	0.524914	AGT
Autophagosome assembly (GO:0000045)	1/58	0.611594	1	1.06758	0.524914	TP53INP2
Positive regulation of transcription from RNA polymerase II promoter (GO:0045944)	13/848	0.616098	1	0.949238	0.459762	SREBF1;XBP1;THRA;TAF9;MICAL2;GLMP;NPAS3;APLN;RGCC;SOX18;MTF2;IER5;ENG
Regulation of protein metabolic process (GO:0051246)	1/59	0.617885	1	1.04948	0.505277	KLHL11
Mitotic cytokinesis (GO:0000281)	1/59	0.617885	1	1.04948	0.505277	STMN1
Regulation of extrinsic apoptotic signaling pathway (GO:2001236)	1/59	0.617885	1	1.04948	0.505277	AGT
Regulation of pathway-restricted SMAD protein phosphorylation (GO:0060393)	1/59	0.617885	1	1.04948	0.505277	ENG
Keratinocyte differentiation (GO:0030216)	1/59	0.617885	1	1.04948	0.505277	CLIC4
Regulation of macromolecule metabolic process (GO:0060255)	2/129	0.619274	1	0.959992	0.460036	MAPK11;IGF2
Generation of neurons (GO:0048699)	2/130	0.623473	1	0.952608	0.450059	WNT10B;CCK
Regulation of mRNA splicing, via spliceosome (GO:0048024)	1/60	0.624074	1	1.03199	0.48657	METTL16
Nucleosome assembly (GO:0006334)	1/60	0.624074	1	1.03199	0.48657	HIRA
Positive regulation of protein binding (GO:0032092)	1/60	0.624074	1	1.03199	0.48657	LRRK2
RRNA metabolic process (GO:0016072)	3/200	0.629656	1	0.928793	0.429643	RPL5;WDR18;HEATR1
Potassium ion transport (GO:0006813)	1/61	0.630164	1	1.01507	0.468737	KCNJ10
Negative regulation of viral life cycle (GO:1903901)	1/61	0.630164	1	1.01507	0.468737	GSN
Regulation of DNA replication (GO:0006275)	1/61	0.630164	1	1.01507	0.468737	CALR
Regulation of programmed cell death (GO:0043067)	4/268	0.631412	1	0.924172	0.424931	TOX3;LRRK2;CALR;TNIK
Cellular response to hypoxia (GO:0071456)	2/132	0.631764	1	0.938174	0.430846	RGCC;ADAM8
Positive regulation of catabolic process (GO:0009896)	1/62	0.636155	1	0.998702	0.451726	NKD1
Regulation of actin filament-based process (GO:0032970)	1/62	0.636155	1	0.998702	0.451726	DMTN
Stress-activated MAPK cascade (GO:0051403)	1/62	0.636155	1	0.998702	0.451726	MAPK11
Regulation of T cell proliferation (GO:0042129)	1/62	0.636155	1	0.998702	0.451726	TFRC
Regulation of translational initiation (GO:0006446)	1/62	0.636155	1	0.998702	0.451726	HSPB1
RRNA processing (GO:0006364)	3/202	0.636338	1	0.919597	0.41568	RPL5;WDR18;HEATR1
Synapse assembly (GO:0007416)	1/63	0.642049	1	0.982849	0.435491	SHANK2
Negative regulation of protein modification process (GO:0031400)	1/63	0.642049	1	0.982849	0.435491	LRRK2
Kidney development (GO:0001822)	1/63	0.642049	1	0.982849	0.435491	AGT
Oligosaccharide metabolic process (GO:0009311)	1/63	0.642049	1	0.982849	0.435491	GALNT15
Iron ion homeostasis (GO:0055072)	1/63	0.642049	1	0.982849	0.435491	TFRC
Positive regulation of cell projection organization (GO:0031346)	1/63	0.642049	1	0.982849	0.435491	PLXNB3
Regulation of I-kappaB kinase/NF-kappaB signaling (GO:0043122)	3/204	0.642937	1	0.910581	0.402212	USP10;ZFAND6;HSPB1
Cellular response to organic cyclic compound (GO:0071407)	2/135	0.643933	1	0.917326	0.40377	DMTN;HSP90B1
Inorganic anion transmembrane transport (GO:0098661)	1/64	0.647848	1	0.967492	0.419987	CLIC4
Homophilic cell adhesion via plasma membrane adhesion molecules (GO:0007156)	1/64	0.647848	1	0.967492	0.419987	PLXNB3
Positive regulation of JAK-STAT cascade (GO:0046427)	1/64	0.647848	1	0.967492	0.419987	AGT
NADH dehydrogenase complex assembly (GO:0010257)	1/64	0.647848	1	0.967492	0.419987	MT-ND1
Mitochondrial respiratory chain complex I biogenesis (GO:0097031)	1/64	0.647848	1	0.967492	0.419987	MT-ND1
Mitochondrial respiratory chain complex I assembly (GO:0032981)	1/64	0.647848	1	0.967492	0.419987	MT-ND1
Positive regulation of endocytosis (GO:0045807)	1/64	0.647848	1	0.967492	0.419987	CALR
Positive regulation of cell adhesion (GO:0045785)	1/64	0.647848	1	0.967492	0.419987	ADAM8
Cellular response to oxygen-containing compound (GO:1901701)	4/274	0.648608	1	0.903934	0.391337	WNT10B;XBP1;DMTN;HSP90B1
Regulation of nucleic acid-templated transcription (GO:1903506)	9/607	0.64954	1	0.918082	0.396144	USP13;TOX3;ZNF483;IGSF1;IGF2;ZNF436;CALR;ABCG1;ENG
Regulation of cytosolic calcium ion concentration (GO:0051480)	2/137	0.651869	1	0.903934	0.386804	BCAP31;ITPR3
O-glycan processing (GO:0016266)	1/65	0.653554	1	0.952608	0.405173	GALNT15
Chromatin assembly (GO:0031497)	1/65	0.653554	1	0.952608	0.405173	BAHCC1
Regulation of myeloid cell differentiation (GO:0045637)	1/65	0.653554	1	0.952608	0.405173	KMT2E
Regulation of JAK-STAT cascade (GO:0046425)	1/65	0.653554	1	0.952608	0.405173	BGN
DNA synthesis involved in DNA repair (GO:0000731)	1/65	0.653554	1	0.952608	0.405173	USP10
Fatty acid catabolic process (GO:0009062)	1/65	0.653554	1	0.952608	0.405173	ACAA1
Response to cytokine (GO:0034097)	2/138	0.655784	1	0.897384	0.378628	COL3A1;TAF9
Intracellular steroid hormone receptor signaling pathway (GO:0030518)	1/66	0.659167	1	0.938174	0.391011	PADI2
JNK cascade (GO:0007254)	1/66	0.659167	1	0.938174	0.391011	TNIK
Cellular response to growth factor stimulus (GO:0071363)	2/139	0.659663	1	0.890928	0.370649	FLT1;HSPB1
Regulation of primary metabolic process (GO:0080090)	2/139	0.659663	1	0.890928	0.370649	ABCA1;AGT
Response to lipid (GO:0033993)	2/140	0.663508	1	0.884564	0.362861	PAQR7;ABCG1
Inorganic cation transmembrane transport (GO:0098662)	2/140	0.663508	1	0.884564	0.362861	SCN5A;SCN3A
Epidermal cell differentiation (GO:0009913)	1/67	0.66469	1	0.924172	0.377464	CLIC4
Negative regulation of protein serine/threonine kinase activity (GO:0071901)	1/67	0.66469	1	0.924172	0.377464	PKIA
Positive regulation of synaptic transmission (GO:0050806)	1/67	0.66469	1	0.924172	0.377464	SHANK2
Extrinsic apoptotic signaling pathway (GO:0097191)	1/67	0.66469	1	0.924172	0.377464	ERBB3
Positive regulation of autophagy (GO:0010508)	1/67	0.66469	1	0.924172	0.377464	LRRK2
Response to interferon-gamma (GO:0034341)	1/68	0.670123	1	0.910581	0.3645	AQP4
Peptidyl-threonine phosphorylation (GO:0018107)	1/68	0.670123	1	0.910581	0.3645	LRRK2
Transcription from RNA polymerase II promoter (GO:0006366)	7/485	0.67053	1	0.893684	0.357194	XBP1;CCND1;THRA;SOX18;TAF9;ELP1;DDX21
Positive regulation of neurogenesis (GO:0050769)	1/69	0.675469	1	0.897384	0.352087	PCP4
Regulation of innate immune response (GO:0045088)	1/69	0.675469	1	0.897384	0.352087	ADAM8
Regulation of osteoblast differentiation (GO:0045667)	1/69	0.675469	1	0.897384	0.352087	SUCO
Response to organic cyclic compound (GO:0014070)	1/69	0.675469	1	0.897384	0.352087	PAQR7
Cytoskeleton-dependent cytokinesis (GO:0061640)	1/70	0.680728	1	0.884564	0.340197	STMN1
Protein ubiquitination involved in ubiquitin-dependent protein catabolic process (GO:0042787)	1/70	0.680728	1	0.884564	0.340197	KLHL11
Phospholipid metabolic process (GO:0006644)	1/70	0.680728	1	0.884564	0.340197	PLA2G4E
SnRNA transcription (GO:0009301)	1/70	0.680728	1	0.884564	0.340197	TAF9
SnRNA transcription from RNA polymerase II promoter (GO:0042795)	1/70	0.680728	1	0.884564	0.340197	TAF9
Negative regulation of developmental process (GO:0051093)	1/70	0.680728	1	0.884564	0.340197	CALR
Protein oligomerization (GO:0051259)	3/217	0.683761	1	0.85603	0.325417	ANXA6;ITPR3;CRYAB
Regulation of cell communication (GO:0010646)	1/71	0.685902	1	0.872106	0.328801	GRIK4
Phosphatidylcholine metabolic process (GO:0046470)	1/71	0.685902	1	0.872106	0.328801	PLA2G4E
Recombinational repair (GO:0000725)	1/71	0.685902	1	0.872106	0.328801	EXD2
Positive regulation of lymphocyte proliferation (GO:0050671)	1/71	0.685902	1	0.872106	0.328801	TFRC
Histone acetylation (GO:0016573)	1/71	0.685902	1	0.872106	0.328801	TAF9
Defense response to Gram-negative bacterium (GO:0050829)	1/71	0.685902	1	0.872106	0.328801	IGHM
Regulation of cation channel activity (GO:2001257)	1/71	0.685902	1	0.872106	0.328801	SHANK2
Regulation of transcription from RNA polymerase II promoter (GO:0006357)	22/1478	0.686448	1	0.921671	0.346755	CBX8;SREBF1;XBP1;THRA;KCNIP3;TAF9;IGF2;ELP1;GLMP;EPOP;TBX3;NPAS3;HIRA;RGCC;CCND1;SOX18;DEAF1;CNOT1;MTF2;CALR;IER5;ENG
Ion transport (GO:0006811)	4/289	0.689233	1	0.857017	0.318961	ANXA6;AQP4;SLC1A6;TPCN2
Regulation of protein kinase activity (GO:0045859)	2/147	0.689449	1	0.842442	0.313272	BGN;HSPB1
Ion transmembrane transport (GO:0034220)	3/219	0.689724	1	0.848212	0.315081	ANXA6;AQP4;TPCN2
Cell-cell junction organization (GO:0045216)	1/72	0.690993	1	0.859993	0.317875	CLDN5
Lysosomal transport (GO:0007041)	1/72	0.690993	1	0.859993	0.317875	RAB7B
Response to metal ion (GO:0010038)	1/72	0.690993	1	0.859993	0.317875	ITPR3
Proteasome-mediated ubiquitin-dependent protein catabolic process (GO:0043161)	4/291	0.694392	1	0.851127	0.310422	HSPA5;KLHL11;UBR3;HSP90B1
Protein N-linked glycosylation (GO:0006487)	1/73	0.696002	1	0.848212	0.307395	UGGT2
Transcription-coupled nucleotide-excision repair (GO:0006283)	1/73	0.696002	1	0.848212	0.307395	UVSSA
Lymphocyte differentiation (GO:0030098)	1/73	0.696002	1	0.848212	0.307395	LFNG
Regulation of protein complex assembly (GO:0043254)	1/73	0.696002	1	0.848212	0.307395	GSN
Nucleic acid phosphodiester bond hydrolysis (GO:0090305)	1/73	0.696002	1	0.848212	0.307395	EXD2
Chloride transport (GO:0006821)	1/73	0.696002	1	0.848212	0.307395	CLIC4
Cellular response to interleukin-1 (GO:0071347)	2/150	0.700054	1	0.825593	0.294404	MAPK11;USP10
Mitotic spindle organization (GO:0007052)	1/74	0.700929	1	0.83675	0.297338	STMN1
Mitotic nuclear division (GO:0140014)	1/74	0.700929	1	0.83675	0.297338	HIRA
Negative regulation of phosphorylation (GO:0042326)	1/75	0.705777	1	0.825593	0.287683	LRRK2
Regulation of actin cytoskeleton organization (GO:0032956)	1/75	0.705777	1	0.825593	0.287683	DMTN
Regulation of defense response (GO:0031347)	1/75	0.705777	1	0.825593	0.287683	SEMA7A
Antigen processing and presentation of exogenous peptide antigen via MHC class I, TAP-dependent (GO:0002479)	1/75	0.705777	1	0.825593	0.287683	CALR
Purine ribonucleotide biosynthetic process (GO:0009152)	1/75	0.705777	1	0.825593	0.287683	HTR2C
CAMP-mediated signaling (GO:0019933)	1/75	0.705777	1	0.825593	0.287683	ABCA1
Positive regulation of intracellular protein transport (GO:0090316)	2/152	0.706957	1	0.81473	0.282537	TENM1;AKT2
Ribosome biogenesis (GO:0042254)	3/226	0.709929	1	0.82194	0.281588	RPL5;WDR18;HEATR1
Double-strand break repair via homologous recombination (GO:0000724)	1/76	0.710547	1	0.81473	0.27841	EXD2
Positive regulation of JNK cascade (GO:0046330)	1/76	0.710547	1	0.81473	0.27841	GADD45A
Negative regulation of extrinsic apoptotic signaling pathway (GO:2001237)	1/76	0.710547	1	0.81473	0.27841	HSPA1B
NcRNA processing (GO:0034470)	3/227	0.712732	1	0.818319	0.277124	RPL5;WDR18;HEATR1
Negative regulation of transmembrane receptor protein serine/threonine kinase signaling pathway (GO:0090101)	1/77	0.715239	1	0.804149	0.269501	WFIKKN2
Negative regulation of ubiquitin protein ligase activity (GO:1904667)	1/77	0.715239	1	0.804149	0.269501	RPL5
Response to ionizing radiation (GO:0010212)	1/77	0.715239	1	0.804149	0.269501	GADD45A
Adenylate cyclase-activating G-protein coupled receptor signaling pathway (GO:0007189)	1/78	0.719856	1	0.79384	0.260939	ABCA1
Antigen processing and presentation of exogenous peptide antigen via MHC class I (GO:0042590)	1/78	0.719856	1	0.79384	0.260939	CALR
Nucleosome organization (GO:0034728)	1/79	0.724398	1	0.783791	0.252706	ZNHIT1
Negative regulation of mitotic cell cycle phase transition (GO:1901991)	1/79	0.724398	1	0.783791	0.252706	RGCC
Translation (GO:0006412)	3/232	0.726434	1	0.800683	0.255905	RPL5;EEF2K;MRPS21
RNA transport (GO:0050658)	1/80	0.728866	1	0.773994	0.244787	NXF1
ERBB signaling pathway (GO:0038127)	1/80	0.728866	1	0.773994	0.244787	ERBB3
Positive regulation of stress-activated MAPK cascade (GO:0032874)	1/80	0.728866	1	0.773994	0.244787	GADD45A
Regulation of hydrolase activity (GO:0051336)	1/80	0.728866	1	0.773994	0.244787	PLXNB3
Regulation of protein serine/threonine kinase activity (GO:0071900)	1/80	0.728866	1	0.773994	0.244787	GADD45A
Epidermis development (GO:0008544)	1/81	0.733263	1	0.764438	0.237168	PLOD1
BMP signaling pathway (GO:0030509)	1/81	0.733263	1	0.764438	0.237168	ENG
Protein catabolic process (GO:0030163)	1/81	0.733263	1	0.764438	0.237168	CLN6
Positive regulation of apoptotic process (GO:0043065)	4/307	0.733462	1	0.806769	0.250082	HRK;BCAP31;WNT10B;GADD45A
Negative regulation of intracellular signal transduction (GO:1902532)	2/161	0.736396	1	0.769186	0.235361	USP10;APLNR
Mitotic sister chromatid segregation (GO:0000070)	1/82	0.737588	1	0.755116	0.229834	HIRA
Retrograde transport, endosome to Golgi (GO:0042147)	1/82	0.737588	1	0.755116	0.229834	RAB7B
Positive regulation of transmembrane receptor protein serine/threonine kinase signaling pathway (GO:0090100)	1/82	0.737588	1	0.755116	0.229834	ENG
Positive regulation of peptidyl-serine phosphorylation (GO:0033138)	1/83	0.741843	1	0.746018	0.222774	TENM1
Cellular response to molecule of bacterial origin (GO:0071219)	1/84	0.74603	1	0.737137	0.215973	XBP1
Regulation of mitotic cell cycle (GO:0007346)	2/165	0.748652	1	0.750539	0.217266	SPHK1;TNIK
DNA metabolic process (GO:0006259)	4/314	0.749336	1	0.788783	0.227618	EXD2;GADD45A;CLSPN;ZNF365
Toll-like receptor signaling pathway (GO:0002224)	1/86	0.754201	1	0.719994	0.203108	HSP90B1
Cellular response to BMP stimulus (GO:0071773)	1/87	0.758188	1	0.711718	0.197021	ENG
Organic substance transport (GO:0071702)	1/87	0.758188	1	0.711718	0.197021	ABCA1
T cell activation (GO:0042110)	1/88	0.76211	1	0.703631	0.191151	LFNG
SRP-dependent cotranslational protein targeting to membrane (GO:0006614)	1/89	0.765969	1	0.695725	0.18549	RPL5
Regulation of cell cycle process (GO:0010564)	1/90	0.769766	1	0.687994	0.180027	AKT2
Regulation of cytokine-mediated signaling pathway (GO:0001959)	1/90	0.769766	1	0.687994	0.180027	SPHK1
Protein modification by small protein conjugation (GO:0032446)	5/398	0.773192	1	0.777883	0.200094	UFM1;KLHL7;UVSSA;UBR3;KLHL40
Regulation of protein catabolic process (GO:0042176)	1/91	0.773501	1	0.680434	0.174755	NKD1
Cellular response to lipopolysaccharide (GO:0071222)	1/91	0.773501	1	0.680434	0.174755	XBP1
Regulation of immune response (GO:0050776)	3/251	0.773872	1	0.740074	0.189717	COL1A1;COL3A1;COL1A2
Nuclear-transcribed mRNA catabolic process (GO:0000956)	2/174	0.774452	1	0.711718	0.181915	RPL5;CNOT1
Peptide biosynthetic process (GO:0043043)	2/174	0.774452	1	0.711718	0.181915	RPL5;MRPS21
Cell cycle G1/S phase transition (GO:0044843)	1/92	0.777175	1	0.673038	0.169666	CCND1
Cellular transition metal ion homeostasis (GO:0046916)	1/93	0.780791	1	0.665801	0.164751	TFRC
Regulation of cysteine-type endopeptidase activity involved in apoptotic process (GO:0043281)	1/93	0.780791	1	0.665801	0.164751	BCAP31
Cotranslational protein targeting to membrane (GO:0006613)	1/93	0.780791	1	0.665801	0.164751	RPL5
Cellular response to lipid (GO:0071396)	2/178	0.785158	1	0.695725	0.168275	WNT10B;XBP1
Positive regulation of protein localization to membrane (GO:1905477)	1/95	0.787847	1	0.651784	0.155419	AKT2
Regulation of B cell activation (GO:0050864)	1/95	0.787847	1	0.651784	0.155419	IGHM
ER to Golgi vesicle-mediated transport (GO:0006888)	2/180	0.790343	1	0.687994	0.161877	BCAP31;LMAN2L
Epithelial cell differentiation (GO:0030855)	1/96	0.791289	1	0.644995	0.150988	AKT2
Positive regulation of neuron projection development (GO:0010976)	1/97	0.794676	1	0.638345	0.146705	PLXNB3
Protein targeting to ER (GO:0045047)	1/97	0.794676	1	0.638345	0.146705	RPL5
Antigen processing and presentation of exogenous peptide antigen via MHC class II (GO:0019886)	1/97	0.794676	1	0.638345	0.146705	AP1B1
Response to tumor necrosis factor (GO:0034612)	1/97	0.794676	1	0.638345	0.146705	ZFAND6
Antigen processing and presentation of exogenous peptide antigen (GO:0002478)	1/97	0.794676	1	0.638345	0.146705	AP1B1
Mitochondrial respiratory chain complex assembly (GO:0033108)	1/97	0.794676	1	0.638345	0.146705	MT-ND1
Phosphatidylinositol biosynthetic process (GO:0006661)	1/98	0.798008	1	0.631832	0.142564	PIGA
Antigen processing and presentation of peptide antigen via MHC class II (GO:0002495)	1/98	0.798008	1	0.631832	0.142564	AP1B1
Response to molecule of bacterial origin (GO:0002237)	1/98	0.798008	1	0.631832	0.142564	C4B
Ubiquitin-dependent protein catabolic process (GO:0006511)	4/341	0.80383	1	0.726329	0.158607	XBP1;UBR3;KLHL11;FBXL4
MRNA-containing ribonucleoprotein complex export from nucleus (GO:0071427)	1/100	0.804512	1	0.619195	0.134687	NXF1
Golgi vesicle transport (GO:0048193)	3/271	0.816324	1	0.685456	0.139109	BCAP31;LMAN2L;RAB7B
B cell receptor signaling pathway (GO:0050853)	1/104	0.816899	1	0.59538	0.12041	IGHM
MRNA transport (GO:0051028)	1/104	0.816899	1	0.59538	0.12041	NXF1
Positive regulation of lymphocyte activation (GO:0051251)	1/104	0.816899	1	0.59538	0.12041	IGHM
Cilium organization (GO:0044782)	2/192	0.819192	1	0.644995	0.128636	GSN;DZIP1
G1/S transition of mitotic cell cycle (GO:0000082)	1/105	0.819871	1	0.58971	0.117121	CCND1
MRNA export from nucleus (GO:0006406)	1/105	0.819871	1	0.58971	0.117121	NXF1
RNA processing (GO:0006396)	2/193	0.821428	1	0.641653	0.12622	RBM3;HNRNPC
Positive regulation of cellular component organization (GO:0051130)	1/106	0.822796	1	0.584146	0.113936	EPHB1
RNA splicing (GO:0008380)	1/106	0.822796	1	0.584146	0.113936	HNRNPC
Nucleotide-excision repair (GO:0006289)	1/108	0.828503	1	0.573329	0.107863	UVSSA
Regulation of cytokine production (GO:0001817)	1/108	0.828503	1	0.573329	0.107863	AGT
Protein ubiquitination (GO:0016567)	6/506	0.829678	1	0.734223	0.137092	KLHL7;UVSSA;UBR3;KLHL11;FBXL4;KLHL40
Viral gene expression (GO:0019080)	1/110	0.834027	1	0.562905	0.102161	RPL5
Negative regulation of cytokine production (GO:0001818)	1/110	0.834027	1	0.562905	0.102161	RGCC
Negative regulation of cellular macromolecule biosynthetic process (GO:2000113)	6/512	0.83783	1	0.725619	0.128391	THRA;SOX18;DEAF1;CNOT1;CALR;TBX3
Nuclear-transcribed mRNA catabolic process, nonsense-mediated decay (GO:0000184)	1/112	0.839374	1	0.552853	0.0968037	RPL5
Phosphatidylinositol metabolic process (GO:0046488)	1/112	0.839374	1	0.552853	0.0968037	PLA2G4E
Viral transcription (GO:0019083)	1/113	0.841983	1	0.54796	0.0942467	RPL5
Cellular macromolecule biosynthetic process (GO:0034645)	4/367	0.84685	1	0.674872	0.112185	RPL5;EEF2K;MRPS21;CLSPN
DNA repair (GO:0006281)	3/288	0.846918	1	0.644995	0.107167	EXD2;FANCM;GADD45A
Cilium assembly (GO:0060271)	3/288	0.846918	1	0.644995	0.107167	GSN;CFAP46;DZIP1
Peptidyl-lysine modification (GO:0018205)	1/115	0.847074	1	0.53843	0.0893616	PLOD1
Epithelium development (GO:0060429)	1/115	0.847074	1	0.53843	0.0893616	SOX18
Negative regulation of nucleic acid-templated transcription (GO:1903507)	5/444	0.847177	1	0.697292	0.115643	THRA;SOX18;DEAF1;CALR;TBX3
Cellular response to interferon-gamma (GO:0071346)	1/116	0.849558	1	0.533789	0.0870282	AQP4
Negative regulation of transcription, DNA-templated (GO:0045892)	10/813	0.850112	1	0.761618	0.123677	CBX8;CCND1;THRA;SOX18;DEAF1;CNOT1;MTF2;IGF2;CALR;TBX3
Calcium ion transport (GO:0006816)	1/118	0.854406	1	0.524742	0.0825672	CACNA1B
Regulation of phosphorylation (GO:0042325)	1/119	0.856772	1	0.520332	0.0804349	HSPB1
RNA export from nucleus (GO:0006405)	1/119	0.856772	1	0.520332	0.0804349	NXF1
Organelle assembly (GO:0070925)	4/376	0.859768	1	0.658718	0.0995276	GSN;TP53INP2;CIRBP;DZIP1
Sulfur compound biosynthetic process (GO:0044272)	1/122	0.86364	1	0.507537	0.0744045	BGN
Complement activation, classical pathway (GO:0006958)	1/123	0.865856	1	0.503411	0.0725098	IGHM
Dephosphorylation (GO:0016311)	1/124	0.868036	1	0.499351	0.0706695	LHPP
Organic anion transport (GO:0015711)	1/124	0.868036	1	0.499351	0.0706695	CA2
Protein dephosphorylation (GO:0006470)	1/125	0.87018	1	0.495356	0.0688818	LHPP
Negative regulation of multicellular organismal process (GO:0051241)	1/125	0.87018	1	0.495356	0.0688818	CALR
Humoral immune response mediated by circulating immunoglobulin (GO:0002455)	1/125	0.87018	1	0.495356	0.0688818	IGHM
G2/M transition of mitotic cell cycle (GO:0000086)	1/126	0.87229	1	0.491425	0.0671451	NES
Viral process (GO:0016032)	2/220	0.873133	1	0.562905	0.0763676	RPL5;AP1B1
Protein lipidation (GO:0006497)	1/127	0.874365	1	0.487555	0.0654577	PIGA
Cell cycle G2/M phase transition (GO:0044839)	1/127	0.874365	1	0.487555	0.0654577	NES
Mitotic cell cycle phase transition (GO:0044772)	2/221	0.874755	1	0.560358	0.0749825	CCND1;NES
Positive regulation of mitochondrion organization (GO:0010822)	1/128	0.876407	1	0.483746	0.0638179	HRK
Cellular response to organic substance (GO:0071310)	1/133	0.886131	1	0.46556	0.0562817	MAPK11
Fc-gamma receptor signaling pathway involved in phagocytosis (GO:0038096)	1/133	0.886131	1	0.46556	0.0562817	ABI1
Endosomal transport (GO:0016197)	2/229	0.887054	1	0.540782	0.0648121	ABCA1;RAB7B
Adenylate cyclase-modulating G-protein coupled receptor signaling pathway (GO:0007188)	1/134	0.887982	1	0.462086	0.0548973	ABCA1
Fc-gamma receptor signaling pathway (GO:0038094)	1/134	0.887982	1	0.462086	0.0548973	ABI1
Fc receptor mediated stimulatory signaling pathway (GO:0002431)	1/135	0.889804	1	0.458663	0.0535509	ABI1
Apoptotic process (GO:0006915)	2/231	0.88995	1	0.5361	0.0625038	ERBB3;GADD45A
RNA splicing, via transesterification reactions with bulged adenosine as nucleophile (GO:0000377)	2/236	0.896891	1	0.524742	0.057103	TRA2A;HNRNPC
Double-strand break repair (GO:0006302)	1/141	0.900128	1	0.439145	0.0462063	EXD2
Gene expression (GO:0010467)	4/411	0.901533	1	0.602623	0.0624669	RBM3;RPL5;NXF1;MRPS21
Defense response to bacterium (GO:0042742)	2/241	0.903423	1	0.513855	0.0521892	IGHM;CFP
Cellular protein complex assembly (GO:0043623)	1/144	0.904922	1	0.429997	0.0429594	TOMM20
Regulation of G2/M transition of mitotic cell cycle (GO:0010389)	1/149	0.912408	1	0.415567	0.038094	CCND1
Inflammatory response (GO:0006954)	2/252	0.91646	1	0.491425	0.0428702	ADAM8;HSPG2
Response to lipopolysaccharide (GO:0032496)	1/155	0.92062	1	0.399481	0.0330401	XBP1
MRNA splicing, via spliceosome (GO:0000398)	2/261	0.925881	1	0.474479	0.0365395	TRA2A;HNRNPC
Positive regulation of I-kappaB kinase/NF-kappaB signaling (GO:0043123)	1/163	0.930388	1	0.379874	0.0274095	SPHK1
Glycerophospholipid biosynthetic process (GO:0046474)	1/164	0.931521	1	0.377558	0.0267827	ETNPPL
MRNA processing (GO:0006397)	2/283	0.944869	1	0.437594	0.0248156	TRA2A;HNRNPC
Regulation of mitotic cell cycle phase transition (GO:1901990)	1/184	0.950695	1	0.336519	0.0170151	RGCC
Protein complex assembly (GO:0006461)	1/189	0.954584	1	0.327616	0.0152273	LRRK2
Cellular response to tumor necrosis factor (GO:0071356)	1/194	0.958168	1	0.319173	0.0136389	ZFAND6
Vesicle-mediated transport (GO:0016192)	3/410	0.963106	1	0.45307	0.0170317	LRRK2;ARAP3;RAB7B
Proteasomal protein catabolic process (GO:0010498)	1/237	0.979387	1	0.261264	0.00544172	KLHL11
Sensory perception of smell (GO:0007608)	1/241	0.980702	1	0.256927	0.00500671	UBR3
Antigen receptor-mediated signaling pathway (GO:0050851)	1/257	0.985176	1	0.240932	0.00359827	IGHM
Protein polyubiquitination (GO:0000209)	1/283	0.990348	1	0.218797	0.0021221	FBXL4
Cytokine-mediated signaling pathway (GO:0019221)	4/633	0.9923	1	0.391276	0.00302467	COL1A2;CCND1;BGN;HSP90B1
Sensory perception of chemical stimulus (GO:0007606)	1/327	0.995336	1	0.189356	0.000885248	UBR3

## Sheet: Veh-KW - C5-MF
Supplementary Table 3. Results of Enrichr analysis for DEGs in Veh-K/W and Mem-K/W transcripts (CC, BP, MF, and KEGG domains).
Term	Overlap	P-value	Adjusted P-value	Odds Ratio	Combined Score	Genes
Platelet-derived growth factor binding (GO:0048407)	3/11	0.000625424	0.719863	16.8871	124.578	COL1A1;COL3A1;COL1A2
Insulin-like growth factor I binding (GO:0031994)	3/13	0.00105838	0.609096	14.2891	97.895	ITGB4;IGFBP2;IGFBP6
Insulin-like growth factor binding (GO:0005520)	3/14	0.00133099	0.510655	13.2685	87.8616	ITGB4;IGFBP2;IGFBP6
Ion channel activity (GO:0005216)	6/93	0.00398245	1	3.99481	22.0747	ANXA6;CACNA1B;GRIK4;SCN5A;SCN3A;TPCN2
Insulin-like growth factor II binding (GO:0031995)	2/7	0.00517527	1	17.6913	93.1245	IGFBP2;IGFBP6
RNA binding (GO:0003723)	35/1387	0.00586623	1	1.5625	8.02895	RPL5;RBM28;TFRC;USP10;RTCA;HEATR1;HSPB1;DDX21;MRPL12;MRM1;HSP90B1;RBM3;STIP1;NXF1;EEF2K;TRA2A;SERPINH1;WDR6;FLNB;METTL16;CIRBP;YLPM1;MRPS21;POLRMT;CLK3;MANF;PDIA4;ALDH6A1;CNOT1;CALR;HNRNPC;FKBP4;R3HDM1;HSPA1B;R3HDM2
P-P-bond-hydrolysis-driven transmembrane transporter activity (GO:0015405)	4/45	0.00590964	0.971713	5.50396	28.2417	ABCA1;ABCC6;TOMM20;ABCG1
Calcium ion binding (GO:0005509)	11/284	0.00670238	0.964304	2.39829	12.0041	PCP4;SPARC;GSN;HSPA5;ADAM8;ITPR3;CALR;HSP90B1;RASGRP3;FBN1;THBS3
Ubiquitin-like protein-specific protease activity (GO:0019783)	5/74	0.00691572	0.884444	4.18375	20.8098	USP13;USP10;USP21;USP34;JOSD2
Thiol-dependent ubiquitin-specific protease activity (GO:0004843)	5/76	0.00772817	0.889512	4.07365	19.8097	USP13;USP10;USP21;USP34;JOSD2
Peptide disulfide oxidoreductase activity (GO:0015037)	2/9	0.00868441	0.908706	13.7599	65.3075	PDIA6;PDIA4
Purine ribonucleoside triphosphate binding (GO:0035639)	13/396	0.0126403	1	2.03271	8.8847	ABCA1;HSPA5;SPHK1;LRRK2;RANBP17;RIT1;HSPH1;AKT2;PEX6;ANXA6;HSPA1B;ABCG1;RABL6
Gap junction channel activity (GO:0005243)	2/11	0.0129882	1	11.2581	48.9019	GJB1;GJC2
Protein channel activity (GO:0015266)	2/11	0.0129882	1	11.2581	48.9019	TOMM20;TOMM40L
Thiol-dependent ubiquitinyl hydrolase activity (GO:0036459)	5/92	0.0167257	1	3.36519	13.7663	USP13;USP10;USP21;USP34;JOSD2
ATPase activity, coupled (GO:0042623)	5/94	0.0181943	1	3.29359	13.1963	HSPH1;HSPA5;PEX6;HSPA1B;MYH7
GTPase activator activity (GO:0005096)	9/249	0.0202988	1	2.23805	8.72213	SGSM1;ARHGAP33;RGS5;LRRK2;RGS16;ALDH1A1;CDC42EP1;ARAP3;RASGRP3
Cysteine-type peptidase activity (GO:0008234)	4/65	0.0209166	1	3.81043	14.7358	USP13;USP10;USP21;USP34
Voltage-gated calcium channel activity (GO:0005245)	3/37	0.021628	1	5.0205	19.2474	CACNA1B;CACNA2D2;TPCN2
FK506 binding (GO:0005528)	2/15	0.0237657	1	8.25593	30.8732	FKBP4;FKBP5
Sodium channel activity (GO:0005272)	3/40	0.0265504	1	4.64396	16.8516	GRIK4;SCN5A;SCN3A
Protein transmembrane transporter activity (GO:0008320)	2/16	0.0268752	1	7.73994	27.9919	TOMM20;TOMM40L
Metal ion binding (GO:0046872)	13/442	0.0281609	1	1.82116	6.50122	SPARC;GSN;HSPA5;SPHK1;ITPR3;RASGRP3;HSP90B1;THBS3;PCP4;ADAM8;CALR;LHPP;FBN1
Histone-lysine N-methyltransferase activity (GO:0018024)	3/41	0.028313	1	4.5307	16.1494	KMT2E;SETD7;SMYD3
Oxidoreductase activity, acting on paired donors, with incorporation or reduction of molecular oxygen, NAD(P)H as one donor, and incorporation of one atom of oxygen (GO:0016709)	3/41	0.028313	1	4.5307	16.1494	CYP11A1;MICAL2;MSMO1
Hydrolase activity, acting on acid anhydrides, catalyzing transmembrane movement of substances (GO:0016820)	3/42	0.0301363	1	4.42282	15.4888	ABCA1;ABCC6;ABCG1
Cholesterol transporter activity (GO:0017127)	2/17	0.0301387	1	7.28465	25.5104	ABCA1;ABCG1
RRNA binding (GO:0019843)	3/43	0.03202	1	4.31997	14.8667	RPL5;CIRBP;DDX21
Cholesterol binding (GO:0015485)	3/43	0.03202	1	4.31997	14.8667	ABCA1;ANXA6;ABCG1
Hyaluronic acid binding (GO:0005540)	2/18	0.0335505	1	6.87994	23.3554	HAPLN4;IMPG2
Semaphorin receptor binding (GO:0030215)	2/18	0.0335505	1	6.87994	23.3554	SEMA4A;SEMA7A
GTPase regulator activity (GO:0030695)	9/275	0.0352564	1	2.02646	6.77871	SGSM1;ARHGAP33;RGS5;LRRK2;RGS16;ALDH1A1;CDC42EP1;ARAP3;RASGRP3
ATPase activity, coupled to transmembrane movement of substances (GO:0042626)	3/45	0.0359679	1	4.12797	13.726	ABCA1;ABCC6;ABCG1
Transforming growth factor beta binding (GO:0050431)	2/19	0.0371049	1	6.51784	21.4698	WFIKKN2;ENG
Neuropilin binding (GO:0038191)	2/19	0.0371049	1	6.51784	21.4698	SEMA4A;SEMA7A
Myosin binding (GO:0017022)	3/46	0.0380313	1	4.03823	13.2024	GSN;MOBP;MYOC
Protein-lysine N-methyltransferase activity (GO:0016279)	3/47	0.040154	1	3.95231	12.7068	KMT2E;SETD7;SMYD3
Intramolecular oxidoreductase activity, transposing S-S bonds (GO:0016864)	2/20	0.0407966	1	6.19195	19.809	PDIA6;PDIA4
Protein disulfide isomerase activity (GO:0003756)	2/20	0.0407966	1	6.19195	19.809	PDIA6;PDIA4
Low-density lipoprotein particle receptor binding (GO:0050750)	2/20	0.0407966	1	6.19195	19.809	HSPG2;HSP90B1
Histone methyltransferase activity (GO:0042054)	3/48	0.0423354	1	3.86997	12.2373	KMT2E;SETD7;SMYD3
Sterol binding (GO:0032934)	3/48	0.0423354	1	3.86997	12.2373	ABCA1;ANXA6;ABCG1
Protein binding involved in cell-cell adhesion (GO:0098632)	2/21	0.0446201	1	5.8971	18.3374	PLXNB3;CDC42EP1
Hormone activity (GO:0005179)	4/83	0.0454584	1	2.98407	9.22364	IGF2;CCK;AGT;APLN
Acetylglucosaminyltransferase activity (GO:0008375)	3/50	0.0468729	1	3.71517	11.3696	LFNG;PIGA;HEXA
Solute:sodium symporter activity (GO:0015370)	2/22	0.0485702	1	5.62905	17.0264	SLC1A6;SLC5A3
Methylation-dependent protein binding (GO:0140034)	3/52	0.0516396	1	3.57228	10.5863	KMT2E;CBX8;MTF2
Collagen binding (GO:0005518)	3/52	0.0516396	1	3.57228	10.5863	SPARC;ITGA10;SERPINH1
Voltage-gated ion channel activity involved in regulation of postsynaptic membrane potential (GO:1905030)	2/23	0.052642	1	5.3843	15.8527	SCN5A;SCN3A
Calcium-release channel activity (GO:0015278)	2/23	0.052642	1	5.3843	15.8527	ITPR3;TPCN2
Voltage-gated sodium channel activity (GO:0005248)	2/23	0.052642	1	5.3843	15.8527	SCN5A;SCN3A
Actin binding (GO:0003779)	8/254	0.0547607	1	1.95022	5.66497	MYL4;FMNL1;DMTN;GSN;MOBP;LRRK2;MICAL2;FLNB
ATP binding (GO:0005524)	8/255	0.0557815	1	1.94257	5.60687	ABCA1;HSPH1;HSPA5;AKT2;SPHK1;PEX6;HSPA1B;ABCG1
Disulfide oxidoreductase activity (GO:0015036)	2/24	0.0568305	1	5.15996	14.7971	PDIA6;PDIA4
G-protein coupled serotonin receptor activity (GO:0004993)	2/24	0.0568305	1	5.15996	14.7971	HTR2C;HTR2A
Protein kinase activator activity (GO:0030295)	3/55	0.05921	1	3.37743	9.54686	RGCC;ERBB3;IGF2
Methylated histone binding (GO:0035064)	3/55	0.05921	1	3.37743	9.54686	KMT2E;CBX8;MTF2
Protein kinase binding (GO:0019901)	13/495	0.0595809	1	1.62617	4.58648	FLT1;AP1B1;HSPB1;PTN;TPCN2;ARHGAP33;RGCC;CCND1;ERBB3;PKIA;SCN5A;EPHB1;NEFH
Oxidoreductase activity, acting on the aldehyde or oxo group of donors, NAD or NADP as acceptor (GO:0016620)	2/25	0.0611309	1	4.95356	13.8439	ALDH6A1;ALDH1A1
Lipoprotein particle receptor binding (GO:0070325)	2/25	0.0611309	1	4.95356	13.8439	HSPG2;HSP90B1
ATPase activity, coupled to movement of substances (GO:0043492)	3/56	0.0618431	1	3.31712	9.23205	ABCA1;ABCC6;ABCG1
G-protein coupled receptor binding (GO:0001664)	5/133	0.0647861	1	2.3278	6.37041	WNT10B;MYOC;ITGB4;HSPA1B;APLN
RNA polymerase II core binding (GO:0000993)	2/26	0.0655384	1	4.76304	12.9798	UVSSA;ELP1
Integrin binding (GO:0005178)	4/94	0.0659422	1	2.63487	7.16416	SEMA7A;COL3A1;CALR;FBN1
Basal RNA polymerase II transcription machinery binding (GO:0001099)	2/27	0.0700486	1	4.58663	12.1939	UVSSA;ELP1
Calmodulin-dependent protein kinase activity (GO:0004683)	2/27	0.0700486	1	4.58663	12.1939	EEF2K;PHKA2
Cation transmembrane transporter activity (GO:0008324)	4/97	0.072237	1	2.55338	6.70978	CACNA1B;SCN5A;SCN3A;TPCN2
Sterol transporter activity (GO:0015248)	2/28	0.074657	1	4.42282	11.4766	ABCA1;ABCG1
Channel activity (GO:0015267)	2/28	0.074657	1	4.42282	11.4766	TOMM20;TOMM40L
Kinesin binding (GO:0019894)	2/28	0.074657	1	4.42282	11.4766	CROCC;NEFH
Transmembrane receptor protein tyrosine kinase activity (GO:0004714)	3/61	0.0757999	1	3.04522	7.85563	FLT1;ERBB3;EPHB1
Transmembrane receptor protein kinase activity (GO:0019199)	3/62	0.0787446	1	2.99611	7.61474	FLT1;ERBB3;EPHB1
UDP-glycosyltransferase activity (GO:0008194)	3/63	0.0817385	1	2.94855	7.38384	UGT8;PIGA;HEXA
MRNA 3'-UTR binding (GO:0003730)	3/63	0.0817385	1	2.94855	7.38384	RPL5;CIRBP;HNRNPC
Adenyl ribonucleotide binding (GO:0032559)	8/279	0.0839429	1	1.77547	4.39894	ABCA1;HSPH1;HSPA5;AKT2;SPHK1;PEX6;HSPA1B;ABCG1
Nucleoside-triphosphatase activity (GO:0017111)	11/424	0.0841197	1	1.6064	3.97667	ABCA1;RIT1;HSPH1;HSPA5;RAB15;LRRK2;PEX6;RAB7B;GNG11;HSPA1B;MYH7
Phospholipase A2 activity (GO:0004623)	2/30	0.0841511	1	4.12797	10.2173	PLA2G4E;PLA2G7
Protein serine/threonine kinase inhibitor activity (GO:0030291)	2/30	0.0841511	1	4.12797	10.2173	PKIA;HSPB1
SnoRNA binding (GO:0030515)	2/30	0.0841511	1	4.12797	10.2173	HEATR1;DDX21
Mitogen-activated protein kinase kinase binding (GO:0031434)	3/65	0.0878712	1	2.85782	6.94989	FLT1;ERBB3;EPHB1
Serotonin receptor activity (GO:0099589)	2/31	0.0890286	1	3.99481	9.66263	HTR2C;HTR2A
Ligand-gated channel activity (GO:0022834)	2/31	0.0890286	1	3.99481	9.66263	ANXA6;GRIK4
GTP binding (GO:0005525)	5/147	0.0902631	1	2.10611	5.06524	RIT1;LRRK2;RANBP17;ANXA6;RABL6
Ubiquitin protein ligase binding (GO:0031625)	8/284	0.0907008	1	1.74421	4.18644	USP13;RPL5;HSPA5;ERBB3;KLHL11;CALR;SCN5A;HSPA1B
7SK snRNA binding (GO:0097322)	1/6	0.0930818	1	10.3199	24.5023	DDX21
C3HC4-type RING finger domain binding (GO:0055131)	1/6	0.0930818	1	10.3199	24.5023	HSPA1B
Acyl-CoA oxidase activity (GO:0003997)	1/6	0.0930818	1	10.3199	24.5023	ACAA1
Arylesterase activity (GO:0004064)	1/6	0.0930818	1	10.3199	24.5023	CA2
Uridylyltransferase activity (GO:0070569)	1/6	0.0930818	1	10.3199	24.5023	GALT
RRNA (guanine) methyltransferase activity (GO:0016435)	1/6	0.0930818	1	10.3199	24.5023	MRM1
Acetyl-CoA C-acyltransferase activity (GO:0003988)	1/6	0.0930818	1	10.3199	24.5023	ACAA1
Very long-chain fatty acid-CoA ligase activity (GO:0031957)	1/6	0.0930818	1	10.3199	24.5023	ACSBG1
Ubiquitin-protein transferase inhibitor activity (GO:0055105)	1/6	0.0930818	1	10.3199	24.5023	RPL5
Estrogen receptor binding (GO:0030331)	2/32	0.0939876	1	3.86997	9.1509	CNOT1;PADI2
Cyclin-dependent protein serine/threonine kinase activity (GO:0004693)	2/33	0.0990243	1	3.7527	8.6777	CDKL3;CCND1
Growth factor activity (GO:0008083)	3/69	0.100693	1	2.69215	6.18032	IGF2;PTN;AGT
Cyclin-dependent protein kinase activity (GO:0097472)	2/34	0.104135	1	3.64232	8.23918	CDKL3;CCND1
Carboxylic acid binding (GO:0031406)	2/34	0.104135	1	3.64232	8.23918	HAPLN4;IMPG2
RNA polymerase core enzyme binding (GO:0043175)	2/34	0.104135	1	3.64232	8.23918	UVSSA;ELP1
Type II transforming growth factor beta receptor binding (GO:0005114)	1/7	0.107733	1	8.84564	19.709	ENG
Protein binding involved in cell-matrix adhesion (GO:0098634)	1/7	0.107733	1	8.84564	19.709	ITGA10
High-affinity glutamate transmembrane transporter activity (GO:0005314)	1/7	0.107733	1	8.84564	19.709	SLC1A6
NEDD8-specific protease activity (GO:0019784)	1/7	0.107733	1	8.84564	19.709	USP21
Small ribosomal subunit rRNA binding (GO:0070181)	1/7	0.107733	1	8.84564	19.709	CIRBP
N6-methyladenosine-containing RNA binding (GO:1990247)	1/7	0.107733	1	8.84564	19.709	HNRNPC
NAADP-sensitive calcium-release channel activity (GO:0072345)	1/7	0.107733	1	8.84564	19.709	TPCN2
Phosphofructokinase activity (GO:0008443)	1/7	0.107733	1	8.84564	19.709	PFKFB3
Retinal dehydrogenase activity (GO:0001758)	1/7	0.107733	1	8.84564	19.709	ALDH1A1
Oxidoreductase activity, acting on paired donors, with incorporation or reduction of molecular oxygen, reduced iron-sulfur protein as one donor, and incorporation of one atom of oxygen (GO:0016713)	1/7	0.107733	1	8.84564	19.709	CYP11A1
[heparan sulfate]-glucosamine 3-sulfotransferase 1 activity (GO:0008467)	1/7	0.107733	1	8.84564	19.709	HS3ST2
C4-dicarboxylate transmembrane transporter activity (GO:0015556)	1/7	0.107733	1	8.84564	19.709	SLC1A6
Myosin heavy chain binding (GO:0032036)	1/7	0.107733	1	8.84564	19.709	MYL4
Acetylcholine receptor binding (GO:0033130)	1/7	0.107733	1	8.84564	19.709	LYNX1
MRNA methyltransferase activity (GO:0008174)	1/7	0.107733	1	8.84564	19.709	METTL16
Vascular endothelial growth factor-activated receptor activity (GO:0005021)	1/7	0.107733	1	8.84564	19.709	FLT1
Single-stranded DNA exodeoxyribonuclease activity (GO:0008297)	1/7	0.107733	1	8.84564	19.709	EXD2
Ubiquitin-like protein ligase binding (GO:0044389)	8/297	0.109696	1	1.66787	3.68606	USP13;RPL5;HSPA5;ERBB3;KLHL11;CALR;SCN5A;HSPA1B
Rho GTPase binding (GO:0017048)	3/72	0.11077	1	2.57998	5.67673	FMNL1;LRRK2;CDC42EP1
ATPase activity (GO:0016887)	6/203	0.111819	1	1.83013	4.00958	ABCA1;HSPH1;HSPA5;PEX6;HSPA1B;MYH7
Purine ribonucleoside binding (GO:0032550)	5/159	0.115639	1	1.94715	4.20056	RIT1;LRRK2;RANBP17;ANXA6;RABL6
Frizzled binding (GO:0005109)	2/37	0.119874	1	3.347	7.10005	WNT10B;MYOC
3-chloroallyl aldehyde dehydrogenase activity (GO:0004028)	1/8	0.122148	1	7.73994	16.2734	ALDH1A1
Type I transforming growth factor beta receptor binding (GO:0034713)	1/8	0.122148	1	7.73994	16.2734	ENG
Phosphatidylcholine transporter activity (GO:0008525)	1/8	0.122148	1	7.73994	16.2734	ABCA1
Oxidoreductase activity, acting on diphenols and related substances as donors, cytochrome as acceptor (GO:0016681)	1/8	0.122148	1	7.73994	16.2734	MT-CYB
Bioactive lipid receptor activity (GO:0045125)	1/8	0.122148	1	7.73994	16.2734	SPHK1
Acetylcholine receptor regulator activity (GO:0030548)	1/8	0.122148	1	7.73994	16.2734	LYNX1
Ubiquinol-cytochrome-c reductase activity (GO:0008121)	1/8	0.122148	1	7.73994	16.2734	MT-CYB
Steroid hormone receptor binding (GO:0035258)	3/76	0.124776	1	2.44419	5.08694	CNOT1;PADI2;CALR
Peptidyl-prolyl cis-trans isomerase activity (GO:0003755)	2/38	0.125244	1	3.25892	6.77038	FKBP4;FKBP5
MAP kinase kinase kinase activity (GO:0004709)	3/78	0.132007	1	2.38152	4.82234	FLT1;ERBB3;EPHB1
Complement component C1q binding (GO:0001849)	1/9	0.136331	1	6.87994	13.7095	CALR
Armadillo repeat domain binding (GO:0070016)	1/9	0.136331	1	6.87994	13.7095	CNOT1
UDP-glucosyltransferase activity (GO:0035251)	1/9	0.136331	1	6.87994	13.7095	UGGT2
Transcription factor activity, RNA polymerase II core promoter sequence-specific binding involved in preinitiation complex assembly (GO:0001075)	1/9	0.136331	1	6.87994	13.7095	TAF9
Actin-dependent ATPase activity (GO:0030898)	1/9	0.136331	1	6.87994	13.7095	MYH7
D-glucose transmembrane transporter activity (GO:0055056)	1/9	0.136331	1	6.87994	13.7095	SLC2A4
BMP binding (GO:0036122)	1/9	0.136331	1	6.87994	13.7095	ENG
5S rRNA binding (GO:0008097)	1/9	0.136331	1	6.87994	13.7095	RPL5
CAMP-dependent protein kinase inhibitor activity (GO:0004862)	1/9	0.136331	1	6.87994	13.7095	PKIA
Kinase binding (GO:0019900)	10/418	0.141172	1	1.48133	2.90011	ARHGAP33;RGCC;CCND1;GADD45A;AP1B1;HSPB1;PTN;SCN5A;NEFH;TPCN2
Guanyl ribonucleotide binding (GO:0032561)	5/170	0.141548	1	1.82116	3.56058	RIT1;LRRK2;RANBP17;ANXA6;RABL6
Cysteine-type endopeptidase activity (GO:0004197)	3/81	0.14312	1	2.29331	4.45837	USP13;USP10;USP34
Phosphatidylcholine 1-acylhydrolase activity (GO:0008970)	1/10	0.150285	1	6.19195	11.7351	PLA2G4E
3'-5'-exodeoxyribonuclease activity (GO:0008296)	1/10	0.150285	1	6.19195	11.7351	EXD2
G-protein activated inward rectifier potassium channel activity (GO:0015467)	1/10	0.150285	1	6.19195	11.7351	KCNJ10
Long-chain fatty acid-CoA ligase activity (GO:0004467)	1/10	0.150285	1	6.19195	11.7351	ACSBG1
Activin binding (GO:0048185)	1/10	0.150285	1	6.19195	11.7351	ENG
Cyclic-nucleotide phosphodiesterase activity (GO:0004112)	1/10	0.150285	1	6.19195	11.7351	CNP
Hydrolase activity, acting on carbon-nitrogen (but not peptide) bonds, in linear amidines (GO:0016813)	1/10	0.150285	1	6.19195	11.7351	PADI2
Magnesium ion transmembrane transporter activity (GO:0015095)	1/10	0.150285	1	6.19195	11.7351	MRS2
Histone deacetylase binding (GO:0042826)	3/85	0.158396	1	2.18539	4.02694	ZNHIT1;CCND1;HSPA1B
Semaphorin receptor activity (GO:0017154)	1/11	0.164015	1	5.62905	10.1762	PLXNB3
Inositol 1,4,5 trisphosphate binding (GO:0070679)	1/11	0.164015	1	5.62905	10.1762	ITPR3
U6 snRNA binding (GO:0017070)	1/11	0.164015	1	5.62905	10.1762	METTL16
Protein phosphatase 1 binding (GO:0008157)	1/11	0.164015	1	5.62905	10.1762	SH3RF2
Intramolecular oxidoreductase activity, transposing C=C bonds (GO:0016863)	1/11	0.164015	1	5.62905	10.1762	IDI1
Hexosaminidase activity (GO:0015929)	1/11	0.164015	1	5.62905	10.1762	HEXA
Adenyl nucleotide binding (GO:0030554)	1/11	0.164015	1	5.62905	10.1762	HSPH1
Neuropeptide receptor binding (GO:0071855)	1/11	0.164015	1	5.62905	10.1762	APLN
Mannose binding (GO:0005537)	1/11	0.164015	1	5.62905	10.1762	LMAN2L
Adenyl-nucleotide exchange factor activity (GO:0000774)	1/11	0.164015	1	5.62905	10.1762	HSPH1
Intermediate filament binding (GO:0019215)	1/11	0.164015	1	5.62905	10.1762	NES
MAP kinase kinase kinase kinase activity (GO:0008349)	1/11	0.164015	1	5.62905	10.1762	TNIK
Peptide alpha-N-acetyltransferase activity (GO:0004596)	1/11	0.164015	1	5.62905	10.1762	NAA35
NADH dehydrogenase activity (GO:0003954)	1/11	0.164015	1	5.62905	10.1762	MT-ND1
Nitric-oxide synthase binding (GO:0050998)	1/11	0.164015	1	5.62905	10.1762	SCN5A
Wide pore channel activity (GO:0022829)	1/12	0.177524	1	5.15996	8.91977	GJB1
ATPase-coupled anion transmembrane transporter activity (GO:0043225)	1/12	0.177524	1	5.15996	8.91977	ABCC6
Protein tyrosine kinase activator activity (GO:0030296)	1/12	0.177524	1	5.15996	8.91977	ERBB3
Poly(A)-specific ribonuclease activity (GO:0004535)	1/12	0.177524	1	5.15996	8.91977	CNOT1
C2H2 zinc finger domain binding (GO:0070742)	1/12	0.177524	1	5.15996	8.91977	TAF9
Symporter activity (GO:0015293)	1/12	0.177524	1	5.15996	8.91977	SLC5A3
C-acyltransferase activity (GO:0016408)	1/12	0.177524	1	5.15996	8.91977	ACAA1
Carbonate dehydratase activity (GO:0004089)	1/12	0.177524	1	5.15996	8.91977	CA2
High voltage-gated calcium channel activity (GO:0008331)	1/12	0.177524	1	5.15996	8.91977	CACNA1B
Phospholipid transporter activity (GO:0005548)	2/48	0.181551	1	2.57998	4.40201	ABCA1;ABCG1
Protein phosphatase binding (GO:0019903)	3/92	0.186232	1	2.01911	3.39365	SH3RF2;SPHK1;HSP90B1
Protein homodimerization activity (GO:0042803)	14/664	0.188722	1	1.30553	2.17695	TENM1;TFRC;GADD45A;LRRK2;HSPB1;PLOD1;CLN6;TOX3;ERBB3;KLHL7;ANXA6;CRYAB;ABCG1;LHPP
Calcium channel activity (GO:0005262)	3/93	0.190309	1	1.9974	3.3139	CACNA1B;CACNA2D2;TPCN2
Hexose transmembrane transporter activity (GO:0015149)	1/13	0.190815	1	4.76304	7.88975	SLC2A4
Water transmembrane transporter activity (GO:0005372)	1/13	0.190815	1	4.76304	7.88975	AQP4
Ionotropic glutamate receptor binding (GO:0035255)	1/13	0.190815	1	4.76304	7.88975	SHANK2
Protein kinase A catalytic subunit binding (GO:0034236)	1/13	0.190815	1	4.76304	7.88975	PKIA
Acidic amino acid transmembrane transporter activity (GO:0015172)	1/13	0.190815	1	4.76304	7.88975	SLC1A6
RNA stem-loop binding (GO:0035613)	1/13	0.190815	1	4.76304	7.88975	METTL16
Water channel activity (GO:0015250)	1/13	0.190815	1	4.76304	7.88975	AQP4
MAP kinase activity (GO:0004707)	1/14	0.203892	1	4.42282	7.03303	MAPK11
5'-nucleotidase activity (GO:0008253)	1/14	0.203892	1	4.42282	7.03303	NT5C3B
Aldehyde dehydrogenase (NAD) activity (GO:0004029)	1/14	0.203892	1	4.42282	7.03303	ALDH1A1
Heparan sulfate sulfotransferase activity (GO:0034483)	1/14	0.203892	1	4.42282	7.03303	HS3ST2
1-phosphatidylinositol binding (GO:0005545)	1/14	0.203892	1	4.42282	7.03303	WDFY1
L-glutamate transmembrane transporter activity (GO:0005313)	1/14	0.203892	1	4.42282	7.03303	SLC1A6
Transaminase activity (GO:0008483)	1/14	0.203892	1	4.42282	7.03303	ETNPPL
O-methyltransferase activity (GO:0008171)	1/14	0.203892	1	4.42282	7.03303	MRM1
Microtubule binding (GO:0008017)	5/195	0.208428	1	1.58768	2.48974	LRRK2;MAP6D1;NEFM;NEFH;EML2
Cation channel activity (GO:0005261)	4/146	0.210931	1	1.69642	2.64002	CACNA1B;SCN5A;SCN3A;TPCN2
Intracellular ligand-gated ion channel activity (GO:0005217)	1/15	0.216758	1	4.12797	6.31156	ITPR3
Syntaxin-1 binding (GO:0017075)	1/15	0.216758	1	4.12797	6.31156	LRRK2
Insulin-like growth factor receptor binding (GO:0005159)	1/15	0.216758	1	4.12797	6.31156	IGF2
Peptide N-acetyltransferase activity (GO:0034212)	1/15	0.216758	1	4.12797	6.31156	NAA35
Voltage-gated cation channel activity (GO:0022843)	3/100	0.219438	1	1.85759	2.81737	CACNA1B;CACNA2D2;TPCN2
Serine-type endopeptidase inhibitor activity (GO:0004867)	2/56	0.228774	1	2.21141	3.26187	SERPINH1;AGT
Phosphoric ester hydrolase activity (GO:0042578)	2/56	0.228774	1	2.21141	3.26187	NT5C3B;LHPP
G-protein coupled amine receptor activity (GO:0008227)	2/56	0.228774	1	2.21141	3.26187	HTR2C;HTR2A
Retinoic acid receptor binding (GO:0042974)	1/16	0.229417	1	3.86997	5.69743	CNOT1
Peptidoglycan binding (GO:0042834)	1/16	0.229417	1	3.86997	5.69743	IGHM
Nucleotidase activity (GO:0008252)	1/16	0.229417	1	3.86997	5.69743	NT5C3B
Poly(U) RNA binding (GO:0008266)	1/16	0.229417	1	3.86997	5.69743	HNRNPC
Ionotropic glutamate receptor activity (GO:0004970)	1/16	0.229417	1	3.86997	5.69743	GRIK4
Tubulin binding (GO:0015631)	6/255	0.231516	1	1.45693	2.13164	LRRK2;STMN1;MAP6D1;NEFM;NEFH;EML2
Carboxylic ester hydrolase activity (GO:0052689)	3/103	0.232191	1	1.80348	2.63343	CA2;PLA2G4E;PLA2G7
GTP-Rho binding (GO:0017049)	1/17	0.241871	1	3.64232	5.16973	CDC42EP1
Ephrin receptor activity (GO:0005003)	1/17	0.241871	1	3.64232	5.16973	EPHB1
Receptor antagonist activity (GO:0048019)	1/17	0.241871	1	3.64232	5.16973	WFIKKN2
Transmembrane-ephrin receptor activity (GO:0005005)	1/17	0.241871	1	3.64232	5.16973	EPHB1
Protein kinase regulator activity (GO:0019887)	3/107	0.249395	1	1.73606	2.4109	RGCC;BGN;ELP1
Ligand-gated cation channel activity (GO:0099094)	2/60	0.25271	1	2.06398	2.83904	KCNJ10;GRIK4
Microfilament motor activity (GO:0000146)	1/18	0.254126	1	3.43997	4.71251	MYH7
Ran GTPase binding (GO:0008536)	1/18	0.254126	1	3.43997	4.71251	RANBP17
Fatty acid ligase activity (GO:0015645)	1/18	0.254126	1	3.43997	4.71251	ACSBG1
Ankyrin binding (GO:0030506)	1/18	0.254126	1	3.43997	4.71251	SCN5A
Oxidoreductase activity, acting on the CH-NH group of donors, NAD or NADP as acceptor (GO:0016646)	1/18	0.254126	1	3.43997	4.71251	QDPR
Phosphatase inhibitor activity (GO:0019212)	1/18	0.254126	1	3.43997	4.71251	PTN
Lysine-acetylated histone binding (GO:0070577)	1/18	0.254126	1	3.43997	4.71251	BRD9
Acetylation-dependent protein binding (GO:0140033)	1/18	0.254126	1	3.43997	4.71251	BRD9
Protein heterodimerization activity (GO:0046982)	6/265	0.258173	1	1.40195	1.89842	TENM1;XBP1;ERBB3;GADD45A;HEXA;ABCG1
Transcription regulatory region DNA binding (GO:0044212)	8/374	0.259174	1	1.32448	1.78839	SREBF1;TOX3;XBP1;THRA;SOX18;TAF9;GLMP;BAHCC1
Ubiquitin binding (GO:0043130)	2/62	0.264706	1	1.9974	2.65482	USP13;HSPB1
Anion transmembrane transporter activity (GO:0008509)	2/62	0.264706	1	1.9974	2.65482	ABCA1;ABCC6
RNA methyltransferase activity (GO:0008173)	1/19	0.266182	1	3.25892	4.31342	METTL16
Lysophospholipase activity (GO:0004622)	1/19	0.266182	1	3.25892	4.31342	PLA2G4E
Ephrin receptor binding (GO:0046875)	1/19	0.266182	1	3.25892	4.31342	EFNB2
Cadherin binding involved in cell-cell adhesion (GO:0098641)	1/19	0.266182	1	3.25892	4.31342	CDC42EP1
Dynein complex binding (GO:0070840)	1/19	0.266182	1	3.25892	4.31342	NEFH
R-SMAD binding (GO:0070412)	1/19	0.266182	1	3.25892	4.31342	RGCC
Insulin receptor binding (GO:0005158)	1/19	0.266182	1	3.25892	4.31342	IGF2
Spectrin binding (GO:0030507)	1/19	0.266182	1	3.25892	4.31342	DMTN
FAD binding (GO:0071949)	1/19	0.266182	1	3.25892	4.31342	MICAL2
RNA polymerase II transcription factor activity, sequence-specific transcription regulatory region DNA binding (GO:0001133)	1/19	0.266182	1	3.25892	4.31342	THRA
Small GTPase binding (GO:0031267)	2/63	0.270705	1	1.9657	2.56863	ABCA1;ARAP3
ATPase binding (GO:0051117)	2/63	0.270705	1	1.9657	2.56863	ABCA1;TAF9
Enhancer sequence-specific DNA binding (GO:0001158)	2/64	0.276702	1	1.93498	2.48609	XBP1;HNRNPC
DNA-directed DNA polymerase activity (GO:0003887)	1/20	0.278045	1	3.09598	3.96277	REV3L
Protein phosphatase 2A binding (GO:0051721)	1/20	0.278045	1	3.09598	3.96277	SPHK1
Glutamate receptor binding (GO:0035254)	1/20	0.278045	1	3.09598	3.96277	SHANK2
Proteasome binding (GO:0070628)	1/20	0.278045	1	3.09598	3.96277	USP13
Transcription factor activity, RNA polymerase II core promoter sequence-specific (GO:0000983)	1/20	0.278045	1	3.09598	3.96277	TAF9
Glutamate receptor activity (GO:0008066)	1/20	0.278045	1	3.09598	3.96277	GRIK4
Ligand-gated calcium channel activity (GO:0099604)	1/20	0.278045	1	3.09598	3.96277	ITPR3
Glucose transmembrane transporter activity (GO:0005355)	1/20	0.278045	1	3.09598	3.96277	SLC2A4
Poly-pyrimidine tract binding (GO:0008187)	1/20	0.278045	1	3.09598	3.96277	HNRNPC
Phospholipid-translocating ATPase activity (GO:0004012)	1/20	0.278045	1	3.09598	3.96277	ABCA1
Ligand-dependent nuclear receptor transcription coactivator activity (GO:0030374)	2/65	0.282697	1	1.90522	2.40701	THRA;GLMP
GTPase activity (GO:0003924)	5/222	0.289635	1	1.39458	1.72808	RIT1;RAB15;LRRK2;RAB7B;GNG11
Lysine N-methyltransferase activity (GO:0016278)	1/21	0.289716	1	2.94855	3.65282	SETD7
TBP-class protein binding (GO:0017025)	1/21	0.289716	1	2.94855	3.65282	THRA
DNA polymerase activity (GO:0034061)	1/21	0.289716	1	2.94855	3.65282	REV3L
Neurotransmitter receptor activity involved in regulation of postsynaptic membrane potential (GO:0099529)	1/21	0.289716	1	2.94855	3.65282	GRIK4
Polypeptide N-acetylgalactosaminyltransferase activity (GO:0004653)	1/21	0.289716	1	2.94855	3.65282	GALNT15
Inward rectifier potassium channel activity (GO:0005242)	1/21	0.289716	1	2.94855	3.65282	KCNJ10
Methyltransferase activity (GO:0008168)	2/67	0.294671	1	1.84834	2.25848	GAMT;MRM1
Protease binding (GO:0002020)	3/118	0.297514	1	1.57422	1.90843	COL1A1;COL3A1;COL1A2
Activating transcription factor binding (GO:0033613)	2/68	0.300649	1	1.82116	2.1887	TAF9;TBX3
Ligand-gated ion channel activity (GO:0015276)	2/68	0.300649	1	1.82116	2.1887	ANXA6;GRIK4
MRNA 5'-UTR binding (GO:0048027)	1/22	0.301199	1	2.81452	3.37738	RPL5
Fibroblast growth factor binding (GO:0017134)	1/22	0.301199	1	2.81452	3.37738	SCN5A
NAD binding (GO:0051287)	1/22	0.301199	1	2.81452	3.37738	ALDH1A1
Telomerase RNA binding (GO:0070034)	1/22	0.301199	1	2.81452	3.37738	HNRNPC
Protein phosphatase inhibitor activity (GO:0004864)	1/23	0.312497	1	2.69215	3.1314	PTN
ADP binding (GO:0043531)	1/23	0.312497	1	2.69215	3.1314	ABCG1
Protein kinase activity (GO:0004672)	10/513	0.317311	1	1.20701	1.38549	CDKL3;MAPK11;FLT1;EEF2K;ERBB3;AKT2;LRRK2;TNIK;EPHB1;CLK3
MiRNA binding (GO:0035198)	1/24	0.323613	1	2.57998	2.91075	DDX21
UDP-galactosyltransferase activity (GO:0035250)	1/24	0.323613	1	2.57998	2.91075	UGT8
Mannosyltransferase activity (GO:0000030)	1/24	0.323613	1	2.57998	2.91075	SDF2L1
Kinase activator activity (GO:0019209)	1/24	0.323613	1	2.57998	2.91075	RGCC
Phosphatidylinositol-3,4-bisphosphate binding (GO:0043325)	1/24	0.323613	1	2.57998	2.91075	ARAP3
ATPase coupled ion transmembrane transporter activity (GO:0042625)	1/24	0.323613	1	2.57998	2.91075	ABCC6
MRNA binding (GO:0003729)	4/179	0.327996	1	1.38368	1.54246	RPL5;CIRBP;HNRNPC;CALR
Metal ion transmembrane transporter activity (GO:0046873)	1/25	0.33455	1	2.47678	2.712	MRS2
Actin monomer binding (GO:0003785)	1/25	0.33455	1	2.47678	2.712	MYL4
Actin filament binding (GO:0051015)	3/127	0.337274	1	1.46267	1.58971	MYL4;FMNL1;DMTN
Neuropeptide hormone activity (GO:0005184)	1/26	0.34531	1	2.38152	2.5323	CCK
Enhancer binding (GO:0035326)	1/26	0.34531	1	2.38152	2.5323	XBP1
Ras GTPase binding (GO:0017016)	4/184	0.346299	1	1.34608	1.42745	SGSM1;MOBP;LRRK2;RANBP17
GTPase binding (GO:0051020)	2/76	0.348059	1	1.62946	1.7197	ABCA1;ARAP3
Syntaxin binding (GO:0019905)	2/77	0.353918	1	1.6083	1.67053	ABCA1;LRRK2
Substrate-specific channel activity (GO:0022838)	1/27	0.355897	1	2.29331	2.36925	AQP4
Zinc ion binding (GO:0008270)	6/302	0.362149	1	1.23019	1.2495	GALT;CA2;WDFY1;ADAM8;CALR;SOD3
Nucleosomal DNA binding (GO:0031492)	1/29	0.376562	1	2.13516	2.08535	HNRNPC
Protein serine/threonine kinase activity (GO:0004674)	7/368	0.38438	1	1.17782	1.12614	CDKL3;MAPK11;CCND1;AKT2;LRRK2;TNIK;CLK3
Hsp90 protein binding (GO:0051879)	1/30	0.386645	1	2.06398	1.9613	STIP1
5'-3' RNA polymerase activity (GO:0034062)	1/30	0.386645	1	2.06398	1.9613	POLRMT
Phosphotransferase activity, alcohol group as acceptor (GO:0016773)	5/254	0.391365	1	1.21889	1.14346	CDKL3;EEF2K;SPHK1;LRRK2;TNIK
3'-5'-exoribonuclease activity (GO:0000175)	1/31	0.396566	1	1.9974	1.84743	CNOT1
Protein serine/threonine kinase activator activity (GO:0043539)	1/31	0.396566	1	1.9974	1.84743	IGF2
Phosphatidylinositol-3,4,5-trisphosphate binding (GO:0005547)	1/32	0.406326	1	1.93498	1.74265	ARAP3
RNA polymerase II regulatory region DNA binding (GO:0001012)	4/201	0.408438	1	1.23223	1.10336	SREBF1;XBP1;THRA;DEAF1
Transmitter-gated ion channel activity (GO:0022824)	1/33	0.415929	1	1.87635	1.64601	GRIK4
Glucuronosyltransferase activity (GO:0015020)	1/33	0.415929	1	1.87635	1.64601	UGT8
Protein tyrosine kinase activity (GO:0004713)	3/147	0.424642	1	1.26366	1.08234	FLT1;ERBB3;EPHB1
Ion transmembrane transporter activity (GO:0015075)	1/35	0.434674	1	1.76913	1.47397	ABCA1
Steroid hydroxylase activity (GO:0008395)	1/35	0.434674	1	1.76913	1.47397	CYP11A1
Exonuclease activity (GO:0004527)	1/36	0.44382	1	1.71999	1.39721	EXD2
DNA-directed 5'-3' RNA polymerase activity (GO:0003899)	1/36	0.44382	1	1.71999	1.39721	POLRMT
Transmitter-gated ion channel activity involved in regulation of postsynaptic membrane potential (GO:1904315)	1/36	0.44382	1	1.71999	1.39721	GRIK4
SnRNA binding (GO:0017069)	1/36	0.44382	1	1.71999	1.39721	DDX21
ATPase regulator activity (GO:0060590)	1/38	0.461671	1	1.62946	1.25941	HSPH1
Divalent inorganic cation transmembrane transporter activity (GO:0072509)	1/38	0.461671	1	1.62946	1.25941	MRS2
3'-5' exonuclease activity (GO:0008408)	1/38	0.461671	1	1.62946	1.25941	EXD2
CCR chemokine receptor binding (GO:0048020)	1/38	0.461671	1	1.62946	1.25941	CCL27
Transition metal ion binding (GO:0046914)	7/399	0.46587	1	1.08631	0.829775	GALT;CA2;SCD;WDFY1;ADAM8;CALR;SOD3
Signal sequence binding (GO:0005048)	1/39	0.470382	1	1.58768	1.19744	TOMM20
Peptide-lysine-N-acetyltransferase activity (GO:0061733)	1/39	0.470382	1	1.58768	1.19744	TAF9
Sulfotransferase activity (GO:0008146)	1/39	0.470382	1	1.58768	1.19744	HS3ST2
Kinase activity (GO:0016301)	5/280	0.47355	1	1.10571	0.826512	CDKL3;EEF2K;SPHK1;LRRK2;TNIK
Protein kinase C binding (GO:0005080)	1/40	0.478952	1	1.54799	1.13956	HSPB1
Phosphatidylinositol binding (GO:0035091)	2/100	0.481995	1	1.23839	0.903805	WDFY1;ITPR3
Transferase activity, transferring hexosyl groups (GO:0016758)	2/100	0.481995	1	1.23839	0.903805	UGT8;HEXA
Copper ion binding (GO:0005507)	1/41	0.487384	1	1.51023	1.08541	SOD3
Protein methyltransferase activity (GO:0008276)	1/41	0.487384	1	1.51023	1.08541	SETD7
Histone acetyltransferase activity (GO:0004402)	1/41	0.487384	1	1.51023	1.08541	TAF9
Pyrophosphatase activity (GO:0016462)	1/41	0.487384	1	1.51023	1.08541	LHPP
Regulatory region DNA binding (GO:0000975)	4/224	0.490305	1	1.10571	0.788067	THRA;SOX18;TAF9;GLMP
Phosphatase binding (GO:0019902)	2/102	0.492399	1	1.21411	0.860154	SH3RF2;HSP90B1
Androgen receptor binding (GO:0050681)	1/42	0.495679	1	1.47427	1.03468	CALR
Phosphatase activity (GO:0016791)	2/104	0.502671	1	1.19076	0.819028	NT5C3B;LHPP
Potassium channel regulator activity (GO:0015459)	1/43	0.503841	1	1.43999	0.987103	KCNIP3
NADH dehydrogenase (ubiquinone) activity (GO:0008137)	1/43	0.503841	1	1.43999	0.987103	MT-ND1
Rac GTPase binding (GO:0048365)	1/43	0.503841	1	1.43999	0.987103	FMNL1
NADH dehydrogenase (quinone) activity (GO:0050136)	1/43	0.503841	1	1.43999	0.987103	MT-ND1
Polyubiquitin modification-dependent protein binding (GO:0031593)	1/43	0.503841	1	1.43999	0.987103	ZFAND6
Transcription regulatory region sequence-specific DNA binding (GO:0000976)	5/292	0.510341	1	1.06027	0.713215	SREBF1;XBP1;THRA;DEAF1;BAHCC1
Transforming growth factor beta receptor binding (GO:0005160)	1/44	0.511872	1	1.40726	0.942417	ENG
Hydro-lyase activity (GO:0016836)	1/45	0.519772	1	1.37599	0.900398	CA2
RNA polymerase II activating transcription factor binding (GO:0001102)	1/47	0.535193	1	1.31744	0.823566	TBX3
S-adenosylmethionine-dependent methyltransferase activity (GO:0008757)	1/47	0.535193	1	1.31744	0.823566	GAMT
Calcium-dependent phospholipid binding (GO:0005544)	1/47	0.535193	1	1.31744	0.823566	ANXA6
Protein phosphatase regulator activity (GO:0019888)	1/47	0.535193	1	1.31744	0.823566	PTN
Endopeptidase inhibitor activity (GO:0004866)	2/111	0.537549	1	1.11567	0.692534	SERPINH1;AGT
Sequence-specific double-stranded DNA binding (GO:1990837)	2/112	0.542393	1	1.10571	0.676432	THRA;BAHCC1
Flavin adenine dinucleotide binding (GO:0050660)	1/48	0.542717	1	1.28999	0.788399	MICAL2
Acetylgalactosaminyltransferase activity (GO:0008376)	1/48	0.542717	1	1.28999	0.788399	GALNT15
Amyloid-beta binding (GO:0001540)	1/49	0.55012	1	1.26366	0.755188	CRYAB
L-amino acid transmembrane transporter activity (GO:0015179)	1/49	0.55012	1	1.26366	0.755188	SLC1A6
Hydrogen ion transmembrane transporter activity (GO:0015078)	1/51	0.564569	1	1.21411	0.694096	MT-CYB
RNA polymerase II distal enhancer sequence-specific DNA binding (GO:0000980)	1/52	0.57162	1	1.19076	0.66597	HNRNPC
Iron ion binding (GO:0005506)	1/54	0.58538	1	1.14666	0.614028	SCD
SH3 domain binding (GO:0017124)	1/55	0.592095	1	1.12581	0.590024	ABI1
Chloride transmembrane transporter activity (GO:0015108)	1/56	0.5987	1	1.10571	0.56722	CLIC4
Amino acid transmembrane transporter activity (GO:0015171)	1/56	0.5987	1	1.10571	0.56722	SLC1A6
Nuclear hormone receptor binding (GO:0035257)	1/56	0.5987	1	1.10571	0.56722	CNOT1
Magnesium ion binding (GO:0000287)	2/127	0.610768	1	0.97511	0.480767	SPHK1;LHPP
RNA polymerase II regulatory region sequence-specific DNA binding (GO:0000977)	7/460	0.615983	1	0.942253	0.456556	SREBF1;XBP1;THRA;SOX18;DEAF1;HNRNPC;TBX3
Kinase inhibitor activity (GO:0019210)	1/59	0.617885	1	1.04948	0.505277	BGN
Double-stranded RNA binding (GO:0003725)	1/59	0.617885	1	1.04948	0.505277	TFRC
Rab GTPase binding (GO:0017137)	2/130	0.623473	1	0.952608	0.450059	SGSM1;MOBP
Chloride channel activity (GO:0005254)	1/61	0.630164	1	1.01507	0.468737	CLIC4
Transcription corepressor activity (GO:0003714)	3/203	0.639648	1	0.915067	0.408886	HIRA;CCND1;KCNIP3
Carboxylic acid transmembrane transporter activity (GO:0046943)	1/64	0.647848	1	0.967492	0.419987	SLC1A6
Anion channel activity (GO:0005253)	1/66	0.659167	1	0.938174	0.391011	CLIC4
Secondary active transmembrane transporter activity (GO:0015291)	1/66	0.659167	1	0.938174	0.391011	SLC5A3
Protein kinase inhibitor activity (GO:0004860)	1/67	0.66469	1	0.924172	0.377464	BGN
Translation factor activity, RNA binding (GO:0008135)	1/67	0.66469	1	0.924172	0.377464	EEF2K
RNA helicase activity (GO:0003724)	1/67	0.66469	1	0.924172	0.377464	DDX21
ATP-dependent RNA helicase activity (GO:0004004)	1/67	0.66469	1	0.924172	0.377464	DDX21
Phosphatidylinositol-4,5-bisphosphate 3-kinase activity (GO:0046934)	1/68	0.670123	1	0.910581	0.3645	ERBB3
RNA-dependent ATPase activity (GO:0008186)	1/68	0.670123	1	0.910581	0.3645	DDX21
Phospholipase activity (GO:0004620)	1/69	0.675469	1	0.897384	0.352087	PLA2G4E
Endopeptidase activity (GO:0004175)	5/354	0.67958	1	0.874569	0.337828	C4B;USP13;USP10;USP34;ADAM8
Phosphatidylinositol bisphosphate kinase activity (GO:0052813)	1/71	0.685902	1	0.872106	0.328801	ERBB3
Heme binding (GO:0020037)	1/72	0.690993	1	0.859993	0.317875	CYP11A1
Transcription coactivator activity (GO:0003713)	4/291	0.694392	1	0.851127	0.310422	THRA;USP21;TAF9;GLMP
Core promoter sequence-specific DNA binding (GO:0001046)	1/73	0.696002	1	0.848212	0.307395	POLRMT
Phosphatidylinositol 3-kinase activity (GO:0035004)	1/76	0.710547	1	0.81473	0.27841	ERBB3
Calcium ion transmembrane transporter activity (GO:0015085)	1/77	0.715239	1	0.804149	0.269501	CACNA1B
Protein transporter activity (GO:0008565)	1/80	0.728866	1	0.773994	0.244787	IPO9
Transcriptional repressor activity, RNA polymerase II transcription regulatory region sequence-specific binding (GO:0001227)	2/159	0.730079	1	0.778862	0.245031	DEAF1;TBX3
Phosphatidylinositol phosphate binding (GO:1901981)	1/81	0.733263	1	0.764438	0.237168	ARAP3
Immunoglobulin receptor binding (GO:0034987)	1/81	0.733263	1	0.764438	0.237168	IGHM
Cadherin binding (GO:0045296)	4/313	0.747113	1	0.791304	0.230696	HSPA5;ABI1;CDC42EP1;FLNB
Motor activity (GO:0003774)	1/85	0.750149	1	0.728465	0.209422	MYH7
ATP-dependent helicase activity (GO:0008026)	1/85	0.750149	1	0.728465	0.209422	DDX21
Voltage-gated potassium channel activity (GO:0005249)	1/85	0.750149	1	0.728465	0.209422	KCNJ10
Phosphatidylinositol bisphosphate binding (GO:1902936)	1/87	0.758188	1	0.711718	0.197021	ARAP3
Single-stranded DNA binding (GO:0003697)	1/87	0.758188	1	0.711718	0.197021	IGHM
Oxidoreductase activity, acting on the CH-OH group of donors, NAD or NADP as acceptor (GO:0016616)	1/88	0.76211	1	0.703631	0.191151	NSDHL
DNA binding (GO:0003677)	12/893	0.782055	1	0.832065	0.204547	IGHM;SREBF1;HIRA;XBP1;SPHK1;KCNIP3;MTF2;TAF9;CALR;POLRMT;CARF;TBX3
Core promoter binding (GO:0001047)	1/97	0.794676	1	0.638345	0.146705	XBP1
Transcriptional repressor activity, RNA polymerase II core promoter proximal region sequence-specific binding (GO:0001078)	1/97	0.794676	1	0.638345	0.146705	TBX3
RNA polymerase II core promoter proximal region sequence-specific DNA binding (GO:0000978)	3/262	0.798127	1	0.709002	0.159871	SOX18;HNRNPC;TBX3
Peptidase activity, acting on L-amino acid peptides (GO:0070011)	2/185	0.802825	1	0.6694	0.147013	USP21;ADAM8
Potassium channel activity (GO:0005267)	1/100	0.804512	1	0.619195	0.134687	GRIK4
Metallopeptidase activity (GO:0008237)	1/102	0.810806	1	0.607054	0.127315	ADAM8
Serine-type endopeptidase activity (GO:0004252)	2/196	0.82799	1	0.631832	0.119261	C4B;ADAM8
Core promoter proximal region sequence-specific DNA binding (GO:0000987)	3/278	0.829501	1	0.668196	0.124907	SOX18;HNRNPC;TBX3
RNA polymerase II transcription factor binding (GO:0001085)	1/121	0.861388	1	0.511731	0.0763557	TBX3
Serine-type peptidase activity (GO:0008236)	2/220	0.873133	1	0.562905	0.0763676	C4B;ADAM8
Phosphoprotein phosphatase activity (GO:0004721)	1/136	0.891595	1	0.45529	0.0522413	LHPP
Ubiquitin-protein transferase activity (GO:0004842)	4/417	0.907476	1	0.593952	0.0576657	KLHL7;UBR3;FBXL4;KLHL40
G-protein coupled receptor activity (GO:0004930)	2/267	0.931596	1	0.463817	0.0328644	HTR2C;HTR2A
Transcription factor activity, RNA polymerase II core promoter proximal region sequence-specific binding (GO:0000982)	2/280	0.942582	1	0.442282	0.026153	SOX18;TBX3
Transcriptional activator activity, RNA polymerase II core promoter proximal region sequence-specific binding (GO:0001077)	1/175	0.942838	1	0.353826	0.0208266	SOX18
Ubiquitin-like protein ligase activity (GO:0061659)	1/186	0.952289	1	0.332901	0.0162744	UBR3
Sequence-specific DNA binding (GO:0043565)	3/394	0.955106	1	0.471468	0.0216559	MTF2;POLRMT;TBX3
Ubiquitin protein ligase activity (GO:0061630)	1/192	0.95677	1	0.322497	0.0142519	UBR3
Transcriptional activator activity, RNA polymerase II transcription regulatory region sequence-specific binding (GO:0001228)	1/284	0.990506	1	0.218026	0.00207983	SOX18

## Sheet: Veh-KW - KEGG
Supplementary Table 3. Results of Enrichr analysis for DEGs in Veh-K/W and Mem-K/W transcripts (CC, BP, MF, and KEGG domains).
Term	Overlap	P-value	Adjusted P-value	Odds Ratio	Combined Score	Genes
Protein processing in endoplasmic reticulum	12/165	1.59823e-05	0.00492256	4.50324	49.7339	BCAP31;XBP1;HSPH1;HSPA5;DNAJB11;CALR;UGGT2;PDIA6;CRYAB;HSPA1B;PDIA4;HSP90B1
AGE-RAGE signaling pathway in diabetic complications	9/100	3.50656e-05	0.0054001	5.57276	57.1669	COL1A1;THBD;MAPK11;COL3A1;COL1A2;CCND1;COL4A2;AKT2;AGT
MAPK signaling pathway	15/295	9.78725e-05	0.0100482	3.14845	29.066	FLT1;GADD45A;PLA2G4E;RASGRF1;IGF2;CACNA1B;CACNA2D2;HSPB1;RASGRP3;MAPK11;ERBB3;AKT2;STMN1;FLNB;HSPA1B
ECM-receptor interaction	7/82	0.000362126	0.0278837	5.28581	41.8822	COL1A1;COL1A2;COL4A2;ITGB4;ITGA10;HSPG2;THBS3
Focal adhesion	11/199	0.000408783	0.025181	3.42269	26.7049	COL1A1;COL1A2;FLT1;CCND1;COL4A2;ITGB4;AKT2;ITGA10;RASGRF1;FLNB;THBS3
Apelin signaling pathway	8/137	0.00175164	0.0899177	3.61574	22.9498	MYL4;CCND1;AKT2;SPHK1;APLNR;ITPR3;GNG11;APLN
VEGF signaling pathway	5/59	0.0026134	0.114989	5.24742	31.2069	MAPK11;PLA2G4E;AKT2;SPHK1;HSPB1
AMPK signaling pathway	7/120	0.00337272	0.12985	3.61197	20.5595	SREBF1;PFKFB3;EEF2K;CCND1;SCD;AKT2;SLC2A4
Platelet activation	7/124	0.00404215	0.138331	3.49546	19.2634	COL1A1;MAPK11;COL3A1;COL1A2;PLA2G4E;AKT2;ITPR3
Amoebiasis	6/96	0.00465344	0.143326	3.86997	20.7823	COL1A1;COL3A1;COL1A2;COL4A2;HSPB1;RAB7B
PI3K-Akt signaling pathway	13/354	0.00521089	0.145905	2.27388	11.9538	FLT1;ITGB4;IGF2;GNG11;HSP90B1;THBS3;COL1A1;COL1A2;CCND1;COL4A2;ERBB3;AKT2;ITGA10
Relaxin signaling pathway	7/130	0.00522922	0.134217	3.33413	17.5158	COL1A1;MAPK11;COL3A1;COL1A2;COL4A2;AKT2;GNG11
Proteoglycans in cancer	9/201	0.00552804	0.130972	2.77252	14.4113	WNT10B;MAPK11;CCND1;ERBB3;AKT2;IGF2;FLNB;ITPR3;HSPG2
Amyotrophic lateral sclerosis (ALS)	4/51	0.00919317	0.20225	4.85643	22.7732	MAPK11;NEFM;NEFH;TOMM40L
Adrenergic signaling in cardiomyocytes	7/145	0.00932831	0.191541	2.98922	13.9737	MYL4;MAPK11;AKT2;CACNA2D2;SCN5A;AGT;MYH7
Serotonergic synapse	6/113	0.0101164	0.19474	3.28776	15.1027	PLA2G4E;CACNA1B;HTR2C;ITPR3;HTR2A;GNG11
Glutamatergic synapse	6/114	0.0105378	0.19092	3.25892	14.8372	PLA2G4E;GRIK4;ITPR3;SLC1A6;GNG11;SHANK2
Calcium signaling pathway	8/188	0.0115807	0.198158	2.63487	11.7474	ERBB3;SPHK1;CACNA1B;HTR2C;ITPR3;HTR2A;PHKA2;TPCN2
Hypertrophic cardiomyopathy (HCM)	5/85	0.0122111	0.197949	3.64232	16.0459	ITGB4;ITGA10;CACNA2D2;AGT;MYH7
Dilated cardiomyopathy (DCM)	5/91	0.0160219	0.246737	3.40217	14.0639	ITGB4;ITGA10;CACNA2D2;AGT;MYH7
Human papillomavirus infection	11/330	0.0188682	0.276734	2.06398	8.19459	COL1A1;LFNG;BCAP31;WNT10B;COL1A2;CCND1;COL4A2;ITGB4;AKT2;ITGA10;THBS3
FoxO signaling pathway	6/132	0.020395	0.28553	2.81452	10.9554	MAPK11;CCND1;GADD45A;AKT2;SETD7;SLC2A4
Inflammatory mediator regulation of TRP channels	5/100	0.0231023	0.30937	3.09598	11.6651	MAPK11;PLA2G4E;HTR2C;ITPR3;HTR2A
Estrogen signaling pathway	6/137	0.0239712	0.307631	2.7118	10.1175	AKT2;ITPR3;FKBP4;HSPA1B;FKBP5;HSP90B1
Prolactin signaling pathway	4/70	0.026624	0.328008	3.53826	12.8295	MAPK11;GALT;CCND1;AKT2
Thyroid hormone synthesis	4/74	0.0317989	0.376695	3.347	11.5415	HSPA5;ITPR3;PDIA4;HSP90B1
ABC transporters	3/45	0.0359679	0.4103	4.12797	13.726	ABCA1;ABCC6;ABCG1
Steroid biosynthesis	2/19	0.0371049	0.408154	6.51784	21.4698	NSDHL;MSMO1
Ether lipid metabolism	3/47	0.040154	0.426463	3.95231	12.7068	UGT8;PLA2G4E;PLA2G7
Sphingolipid metabolism	3/47	0.040154	0.412248	3.95231	12.7068	UGT8;SPTLC2;SPHK1
Sphingolipid signaling pathway	5/119	0.0439616	0.43678	2.60166	8.12872	MAPK11;SPTLC2;AKT2;SPHK1;S1PR5
Cellular senescence	6/160	0.0457521	0.440364	2.32198	7.16219	HIPK4;MAPK11;CCND1;GADD45A;AKT2;ITPR3
Neuroactive ligand-receptor interaction	10/338	0.0487104	0.454631	1.83194	5.53586	THRA;GIPR;APLNR;GRIK4;HTR2C;CCK;HTR2A;S1PR5;AGT;APLN
Protein digestion and absorption	4/90	0.0580166	0.525562	2.75198	7.83495	COL1A1;COL3A1;COL1A2;COL4A2
Fc gamma R-mediated phagocytosis	4/91	0.0599474	0.527537	2.72174	7.65975	GSN;PLA2G4E;AKT2;SPHK1
alpha-Linolenic acid metabolism	2/25	0.0611309	0.523008	4.95356	13.8439	PLA2G4E;ACAA1
Dopaminergic synapse	5/131	0.0615237	0.512143	2.36334	6.58978	MAPK11;AKT2;CACNA1B;ITPR3;GNG11
Small cell lung cancer	4/93	0.0639104	0.51801	2.6632	7.32454	CCND1;COL4A2;GADD45A;AKT2
Endometrial cancer	3/58	0.0672696	0.531257	3.20273	8.64433	CCND1;GADD45A;AKT2
Biosynthesis of unsaturated fatty acids	2/27	0.0700486	0.539374	4.58663	12.1939	SCD;ACAA1
Lysine degradation	3/59	0.0700617	0.526317	3.14845	8.36977	KMT2E;SETD7;PLOD1
Insulin signaling pathway	5/137	0.0715964	0.52504	2.25984	5.95853	SREBF1;EXOC7;AKT2;SLC2A4;PHKA2
Axon guidance	6/181	0.0738488	0.528964	2.05258	5.34848	EFNB2;ROBO3;SEMA4A;SEMA7A;PLXNB3;EPHB1
Pancreatic secretion	4/98	0.0744011	0.520808	2.52733	6.56671	CA2;ITPR3;CCK;TPCN2
HIF-1 signaling pathway	4/100	0.0788267	0.539525	2.47678	6.29227	PFKFB3;FLT1;TFRC;AKT2
Ras signaling pathway	7/232	0.0831351	0.556644	1.86826	4.6469	FLT1;PLA2G4E;AKT2;RASGRF1;IGF2;GNG11;RASGRP3
Cortisol synthesis and secretion	3/65	0.0878712	0.575837	2.85782	6.94989	CYP11A1;ITPR3;AGT
Non-small cell lung cancer	3/66	0.0910084	0.58397	2.81452	6.74586	CCND1;GADD45A;AKT2
Fc epsilon RI signaling pathway	3/68	0.0974201	0.612355	2.73174	6.36147	MAPK11;PLA2G4E;AKT2
Insulin resistance	4/108	0.0977928	0.602404	2.29331	5.33174	SREBF1;AKT2;SLC2A4;AGT
Adipocytokine signaling pathway	3/69	0.100693	0.608107	2.69215	6.18032	AKT2;ACSBG1;SLC2A4
Oxytocin signaling pathway	5/153	0.102558	0.607457	2.02351	4.60821	EEF2K;CCND1;PLA2G4E;CACNA2D2;ITPR3
Cushing syndrome	5/155	0.106832	0.620837	1.9974	4.46718	WNT10B;CCND1;CYP11A1;ITPR3;AGT
Cholinergic synapse	4/112	0.108003	0.616018	2.21141	4.9217	AKT2;CACNA1B;ITPR3;GNG11
Prion diseases	2/35	0.109316	0.612168	3.53826	7.83199	STIP1;HSPA5
Arrhythmogenic right ventricular cardiomyopathy (ARVC)	3/72	0.11077	0.609235	2.57998	5.67673	ITGB4;ITGA10;CACNA2D2
Melanoma	3/72	0.11077	0.598547	2.57998	5.67673	CCND1;GADD45A;AKT2
PPAR signaling pathway	3/74	0.117694	0.624998	2.51025	5.37109	SCD;ACSBG1;ACAA1
Thyroid cancer	2/37	0.119874	0.625781	3.347	7.10005	CCND1;GADD45A
Gastric acid secretion	3/75	0.121216	0.622241	2.47678	5.22646	KCNJ10;CA2;ITPR3
Glioma	3/75	0.121216	0.612041	2.47678	5.22646	CCND1;GADD45A;AKT2
Pancreatic cancer	3/75	0.121216	0.602169	2.47678	5.22646	CCND1;GADD45A;AKT2
Chronic myeloid leukemia	3/76	0.124776	0.610015	2.44419	5.08694	CCND1;GADD45A;AKT2
Antigen processing and presentation	3/77	0.128373	0.617796	2.41245	4.95231	HSPA5;CALR;HSPA1B
Human immunodeficiency virus 1 infection	6/212	0.12975	0.614813	1.75244	3.57874	MAPK11;AKT2;AP1B1;ITPR3;CALR;GNG11
Cardiac muscle contraction	3/78	0.132007	0.616033	2.38152	4.82234	MYL4;CACNA2D2;MYH7
Hepatocellular carcinoma	5/168	0.13666	0.62823	1.84284	3.66773	WNT10B;CCND1;GADD45A;AKT2;IGF2
Fat digestion and absorption	2/41	0.141681	0.641732	3.02046	5.90252	ABCA1;MTTP
Autophagy	4/128	0.153206	0.683878	1.93498	3.62997	VMP1;AKT2;TP53INP2;RAB7B
Human cytomegalovirus infection	6/225	0.157903	0.694773	1.65119	3.04772	MAPK11;CCND1;AKT2;ITPR3;CALR;GNG11
Fatty acid degradation	2/44	0.158542	0.687761	2.81452	5.1836	ACSBG1;ACAA1
Colorectal cancer	3/86	0.162291	0.694243	2.15998	3.92764	CCND1;GADD45A;AKT2
Salmonella infection	3/86	0.162291	0.684733	2.15998	3.92764	MAPK11;FLNB;RAB7B
Type II diabetes mellitus	2/46	0.16998	0.707486	2.69215	4.77069	CACNA1B;SLC2A4
Gap junction	3/88	0.170166	0.698814	2.11089	3.73835	HTR2C;ITPR3;HTR2A
Amino sugar and nucleotide sugar metabolism	2/48	0.181551	0.73576	2.57998	4.40201	GALT;HEXA
Valine, leucine and isoleucine degradation	2/48	0.181551	0.726204	2.57998	4.40201	ALDH6A1;ACAA1
Kaposi sarcoma-associated herpesvirus infection	5/186	0.183217	0.723473	1.6645	2.8248	MAPK11;CCND1;AKT2;ITPR3;GNG11
Arginine and proline metabolism	2/49	0.18738	0.730544	2.52733	4.23231	GAMT;P4HA1
Ovarian steroidogenesis	2/49	0.18738	0.721412	2.52733	4.23231	PLA2G4E;CYP11A1
Fluid shear stress and atherosclerosis	4/139	0.187758	0.713942	1.78186	2.98034	THBD;MAPK11;AKT2;HSP90B1
Signaling pathways regulating pluripotency of stem cells	4/139	0.187758	0.705236	1.78186	2.98034	WNT10B;MAPK11;AKT2;TBX3
GnRH signaling pathway	3/93	0.190309	0.706208	1.9974	3.3139	MAPK11;PLA2G4E;ITPR3
Fatty acid biosynthesis	1/13	0.190815	0.699654	4.76304	7.88975	ACSBG1
Apoptosis	4/143	0.200899	0.727964	1.73201	2.7798	HRK;GADD45A;AKT2;ITPR3
Prostate cancer	3/97	0.206837	0.740764	1.91504	3.01776	CCND1;AKT2;HSP90B1
Aldosterone synthesis and secretion	3/98	0.211019	0.747055	1.8955	2.94903	CYP11A1;ITPR3;AGT
Breast cancer	4/147	0.214306	0.750073	1.68488	2.59531	WNT10B;CCND1;GADD45A;AKT2
Fanconi anemia pathway	2/54	0.216863	0.750493	2.29331	3.5053	FANCM;REV3L
Phospholipase D signaling pathway	4/148	0.217697	0.745007	1.6735	2.55151	PLA2G4E;AKT2;SPHK1;AGT
Retrograde endocannabinoid signaling	4/148	0.217697	0.73682	1.6735	2.55151	MAPK11;CACNA1B;ITPR3;GNG11
Gastric cancer	4/149	0.221102	0.74021	1.66227	2.50858	WNT10B;CCND1;GADD45A;AKT2
Ribosome biogenesis in eukaryotes	3/101	0.223673	0.740767	1.83919	2.75432	RBM28;NXF1;HEATR1
Epstein-Barr virus infection	5/201	0.225831	0.739956	1.54029	2.2919	MAPK11;CCND1;GADD45A;AKT2;CALR
Longevity regulating pathway	3/102	0.227924	0.738955	1.82116	2.69303	AKT2;CRYAB;HSPA1B
Phagosome	4/152	0.231399	0.742406	1.62946	2.3849	TFRC;CALR;RAB7B;THBS3
Chagas disease (American trypanosomiasis)	3/103	0.232191	0.737266	1.80348	2.63343	MAPK11;AKT2;CALR
Glucagon signaling pathway	3/103	0.232191	0.729743	1.80348	2.63343	AKT2;ITPR3;PHKA2
C-type lectin receptor signaling pathway	3/104	0.236472	0.735691	1.78614	2.57548	MAPK11;AKT2;ITPR3
Rap1 signaling pathway	5/206	0.240651	0.741206	1.5029	2.14074	MAPK11;FLT1;AKT2;ARAP3;RASGRP3
Nitrogen metabolism	1/17	0.241871	0.737588	3.64232	5.16973	CA2
Viral myocarditis	2/59	0.246716	0.744987	2.09897	2.93754	CCND1;MYH7
Long-term depression	2/60	0.25271	0.755676	2.06398	2.83904	PLA2G4E;ITPR3
Other glycan degradation	1/18	0.254126	0.752603	3.43997	4.71251	HEXA
Glycosaminoglycan degradation	1/19	0.266182	0.780801	3.25892	4.31342	HEXA
Basal cell carcinoma	2/63	0.270705	0.786576	1.9657	2.56863	WNT10B;GADD45A
Toxoplasmosis	3/113	0.27553	0.793114	1.64388	2.11906	MAPK11;AKT2;HSPA1B
Acute myeloid leukemia	2/66	0.288687	0.823293	1.87635	2.3312	CCND1;AKT2
Thyroid hormone signaling pathway	3/116	0.288704	0.815788	1.60137	1.98946	CCND1;THRA;AKT2
Tight junction	4/170	0.295236	0.826662	1.45693	1.77742	CLDN5;MYH7B;CCND1;TJAP1
Influenza A	4/171	0.298858	0.829264	1.44841	1.74937	NXF1;MAPK11;AKT2;HSPA1B
Other types of O-glycan biosynthesis	1/22	0.301199	0.828297	2.81452	3.37738	LFNG
Terpenoid backbone biosynthesis	1/22	0.301199	0.820967	2.81452	3.37738	IDI1
Renin secretion	2/69	0.306618	0.828405	1.79477	2.12169	ITPR3;AGT
Protein export	1/23	0.312497	0.836949	2.69215	3.1314	HSPA5
Proximal tubule bicarbonate reclamation	1/23	0.312497	0.829734	2.69215	3.1314	CA2
Renin-angiotensin system	1/23	0.312497	0.822642	2.69215	3.1314	AGT
B cell receptor signaling pathway	2/71	0.318525	0.831403	1.74421	1.99547	AKT2;RASGRP3
Bile secretion	2/72	0.324461	0.83978	1.71999	1.936	CA2;AQP4
p53 signaling pathway	2/72	0.324461	0.832782	1.71999	1.936	CCND1;GADD45A
Glycosylphosphatidylinositol (GPI)-anchor biosynthesis	1/25	0.33455	0.851581	2.47678	2.712	PIGA
Folate biosynthesis	1/26	0.34531	0.871767	2.38152	2.5323	QDPR
Pertussis	2/76	0.348059	0.871563	1.62946	1.7197	C4B;MAPK11
Pathways in cancer	10/530	0.353474	0.877985	1.16829	1.21496	WNT10B;CCND1;COL4A2;GADD45A;AKT2;IGF2;GNG11;AGT;RASGRP3;HSP90B1
Collecting duct acid secretion	1/27	0.355897	0.876931	2.29331	2.36925	CA2
Vascular smooth muscle contraction	3/132	0.359335	0.878375	1.40726	1.44033	PLA2G4E;ITPR3;AGT
Synaptic vesicle cycle	2/78	0.359757	0.872483	1.58768	1.62312	CACNA1B;SLC1A6
Complement and coagulation cascades	2/79	0.365578	0.879671	1.56758	1.57742	C4B;THBD
Spliceosome	3/134	0.368134	0.878954	1.38626	1.3853	TRA2A;HNRNPC;HSPA1B
Linoleic acid metabolism	1/29	0.376562	0.892162	2.13516	2.08535	PLA2G4E
Measles	3/138	0.385663	0.906749	1.34608	1.28253	CCND1;AKT2;HSPA1B
Nicotinate and nicotinamide metabolism	1/30	0.386645	0.902172	2.06398	1.9613	NT5C3B
Peroxisome	2/83	0.388647	0.900024	1.49204	1.4101	PEX6;ACAA1
Taste transduction	2/83	0.388647	0.893307	1.49204	1.4101	ITPR3;SCN3A
Galactose metabolism	1/31	0.396566	0.904757	1.9974	1.84743	GALT
Mucin type O-glycan biosynthesis	1/31	0.396566	0.898104	1.9974	1.84743	GALNT15
beta-Alanine metabolism	1/31	0.396566	0.891549	1.9974	1.84743	ALDH6A1
ErbB signaling pathway	2/85	0.400043	0.892849	1.45693	1.33482	ERBB3;AKT2
Insulin secretion	2/86	0.405703	0.898969	1.43999	1.29906	ITPR3;CCK
Propanoate metabolism	1/32	0.406326	0.893917	1.93498	1.74265	ALDH6A1
Fructose and mannose metabolism	1/33	0.415929	0.908555	1.87635	1.64601	PFKFB3
Cell adhesion molecules (CAMs)	3/145	0.416046	0.90241	1.28109	1.12347	CLDN5;MAG;CNTN2
GABAergic synapse	2/89	0.422529	0.910062	1.39145	1.19873	CACNA1B;GNG11
Non-alcoholic fatty liver disease (NAFLD)	3/149	0.433194	0.926554	1.2467	1.04295	SREBF1;XBP1;AKT2
Morphine addiction	2/91	0.433609	0.921045	1.36087	1.13716	CACNA1B;GNG11
Alanine, aspartate and glutamate metabolism	1/35	0.434674	0.916983	1.76913	1.47397	RIMKLB
IL-17 signaling pathway	2/93	0.444574	0.931489	1.3316	1.07945	MAPK11;HSP90B1
Ribosome	3/153	0.450155	0.936809	1.21411	0.969057	RPL5;MRPS21;MRPL12
Hepatitis C	3/155	0.458558	0.947893	1.19844	0.934386	CLDN5;CCND1;AKT2
Circadian entrainment	2/97	0.466145	0.957151	1.27669	0.974445	ITPR3;GNG11
Glycerophospholipid metabolism	2/97	0.466145	0.950812	1.27669	0.974445	PLA2G4E;ETNPPL
Wnt signaling pathway	3/158	0.47106	0.954517	1.17569	0.885021	WNT10B;CCND1;NKD1
Choline metabolism in cancer	2/99	0.476743	0.959719	1.2509	0.926637	PLA2G4E;AKT2
Progesterone-mediated oocyte maturation	2/99	0.476743	0.953487	1.2509	0.926637	MAPK11;AKT2
Ferroptosis	1/40	0.478952	0.951724	1.54799	1.13956	TFRC
Glycine, serine and threonine metabolism	1/40	0.478952	0.945623	1.54799	1.13956	GAMT
Nicotine addiction	1/40	0.478952	0.9396	1.54799	1.13956	CACNA1B
Hippo signaling pathway	3/160	0.479322	0.934375	1.16099	0.853772	WNT10B;CCND1;NKD1
T cell receptor signaling pathway	2/101	0.487213	0.943784	1.22613	0.881652	MAPK11;AKT2
Bladder cancer	1/41	0.487384	0.938214	1.51023	1.08541	CCND1
Hepatitis B	3/163	0.491601	0.940454	1.13962	0.809232	MAPK11;AKT2;HSPG2
Toll-like receptor signaling pathway	2/104	0.502671	0.955695	1.19076	0.819028	MAPK11;AKT2
cGMP-PKG signaling pathway	3/166	0.503737	0.951846	1.11903	0.767319	AKT2;ITPR3;MYH7
Carbohydrate digestion and absorption	1/44	0.511872	0.96132	1.40726	0.942417	AKT2
Vasopressin-regulated water reabsorption	1/44	0.511872	0.955494	1.40726	0.942417	AQP4
Basal transcription factors	1/45	0.519772	0.964397	1.37599	0.900398	TAF9
Glycosphingolipid biosynthesis	1/45	0.519772	0.958622	1.37599	0.900398	HEXA
TNF signaling pathway	2/110	0.53267	0.976562	1.12581	0.709094	MAPK11;AKT2
Hedgehog signaling pathway	1/47	0.535193	0.975381	1.31744	0.823566	CCND1
Leukocyte transendothelial migration	2/112	0.542393	0.982688	1.10571	0.676432	CLDN5;MAPK11
Notch signaling pathway	1/48	0.542717	0.977526	1.28999	0.788399	LFNG
Malaria	1/49	0.55012	0.985099	1.26366	0.755188	THBS3
Tuberculosis	3/179	0.554519	0.987237	1.03776	0.611917	MAPK11;AKT2;SPHK1
Cholesterol metabolism	1/50	0.557404	0.986668	1.23839	0.723796	ABCA1
Vibrio cholerae infection	1/50	0.557404	0.98103	1.23839	0.723796	PDIA4
Neurotrophin signaling pathway	2/119	0.575304	1	1.04066	0.575337	MAPK11;AKT2
Glycosaminoglycan biosynthesis	1/53	0.578556	1	1.16829	0.639313	HS3ST2
Legionellosis	1/55	0.592095	1	1.12581	0.590024	HSPA1B
Regulation of lipolysis in adipocytes	1/55	0.592095	1	1.12581	0.590024	AKT2
Lysosome	2/123	0.593324	1	1.00682	0.525576	HEXA;AP1B1
Chemokine signaling pathway	3/190	0.594992	1	0.977676	0.507617	AKT2;GNG11;CCL27
Cell cycle	2/124	0.597739	1	0.998702	0.513934	CCND1;GADD45A
Oocyte meiosis	2/125	0.602118	1	0.990712	0.502591	STAG3;ITPR3
Pyrimidine metabolism	1/57	0.6052	1	1.08631	0.54554	NT5C3B
Osteoclast differentiation	2/127	0.610768	1	0.97511	0.480767	MAPK11;AKT2
Steroid hormone biosynthesis	1/60	0.624074	1	1.03199	0.48657	CYP11A1
Arachidonic acid metabolism	1/63	0.642049	1	0.982849	0.435491	PLA2G4E
Central carbon metabolism in cancer	1/65	0.653554	1	0.952608	0.405173	AKT2
Mitophagy	1/65	0.653554	1	0.952608	0.405173	RAB7B
Shigellosis	1/65	0.653554	1	0.952608	0.405173	MAPK11
Long-term potentiation	1/67	0.66469	1	0.924172	0.377464	ITPR3
Retinol metabolism	1/67	0.66469	1	0.924172	0.377464	ALDH1A1
cAMP signaling pathway	3/212	0.668483	1	0.876219	0.352892	GIPR;AKT2;ARAP3
Epithelial cell signaling in Helicobacter pylori infection	1/68	0.670123	1	0.910581	0.3645	MAPK11
Staphylococcus aureus infection	1/68	0.670123	1	0.910581	0.3645	C4B
Regulation of actin cytoskeleton	3/214	0.674658	1	0.86803	0.341613	GSN;ITGB4;ITGA10
Renal cell carcinoma	1/69	0.675469	1	0.897384	0.352087	AKT2
RIG-I-like receptor signaling pathway	1/70	0.680728	1	0.884564	0.340197	MAPK11
Human T-cell leukemia virus 1 infection	3/219	0.689724	1	0.848212	0.315081	CCND1;AKT2;CALR
Inositol phosphate metabolism	1/74	0.700929	1	0.83675	0.297338	ALDH6A1
Leishmaniasis	1/74	0.700929	1	0.83675	0.297338	MAPK11
mTOR signaling pathway	2/152	0.706957	1	0.81473	0.282537	WNT10B;AKT2
RNA degradation	1/79	0.724398	1	0.783791	0.252706	CNOT1
JAK-STAT signaling pathway	2/162	0.739507	1	0.764438	0.230686	CCND1;AKT2
Necroptosis	2/162	0.739507	1	0.764438	0.230686	PLA2G4E;USP21
Endocytosis	3/244	0.757231	1	0.761305	0.211709	TFRC;ARAP3;HSPA1B
Salivary secretion	1/90	0.769766	1	0.687994	0.180027	ITPR3
Rheumatoid arthritis	1/91	0.773501	1	0.680434	0.174755	FLT1
mRNA surveillance pathway	1/91	0.773501	1	0.680434	0.174755	NXF1
Th1 and Th2 cell differentiation	1/92	0.777175	1	0.673038	0.169666	MAPK11
NOD-like receptor signaling pathway	2/178	0.785158	1	0.695725	0.168275	MAPK11;ITPR3
Alcoholism	2/180	0.790343	1	0.687994	0.161877	PKIA;GNG11
Hematopoietic cell lineage	1/97	0.794676	1	0.638345	0.146705	TFRC
Phosphatidylinositol signaling system	1/99	0.801286	1	0.62545	0.13856	ITPR3
Transcriptional misregulation in cancer	2/186	0.805241	1	0.665801	0.144222	FLT1;GADD45A
Melanogenesis	1/101	0.807685	1	0.613064	0.130941	WNT10B
Herpes simplex virus 1 infection	6/492	0.809395	1	0.755116	0.159683	NXF1;AKT2;ZNF316;ZNF436;CALR;CFP
Parathyroid hormone synthesis, secretion and action	1/106	0.822796	1	0.584146	0.113936	ITPR3
Th17 cell differentiation	1/107	0.825673	1	0.578687	0.110851	MAPK11
Viral carcinogenesis	2/201	0.838446	1	0.616114	0.108563	GSN;CCND1
MicroRNAs in cancer	3/299	0.864276	1	0.621266	0.0906198	CCND1;ERBB3;STMN1
Purine metabolism	1/129	0.878416	1	0.479996	0.0622242	NT5C3B
Oxidative phosphorylation	1/133	0.886131	1	0.46556	0.0562817	LHPP
Systemic lupus erythematosus	1/133	0.886131	1	0.46556	0.0562817	C4B
Parkinson disease	1/142	0.901752	1	0.436053	0.0450947	LRRK2
RNA transport	1/165	0.932636	1	0.37527	0.0261714	NXF1
Alzheimer disease	1/171	0.938956	1	0.362102	0.0228075	ITPR3
Thermogenesis	1/231	0.977245	1	0.26805	0.00616984	MAPK11
Cytokine-cytokine receptor interaction	1/294	0.991951	1	0.210611	0.00170196	CCL27

## Sheet: Mem-KW - C5-CC
Supplementary Table 3. Results of Enrichr analysis for DEGs in Veh-K/W and Mem-K/W transcripts (CC, BP, MF, and KEGG domains).
Term	Overlap	P-value	Adjusted P-value	Odds Ratio	Combined Score	Genes
Endoplasmic reticulum lumen (GO:0005788)	26/270	0.000284922	0.127075	2.10945	17.22	COL15A1;ITIH2;COL11A2;CFP;CHRDL1;ADAMTSL4;SERPINH1;IGFBP7;PDIA3;MBTPS1;COL26A1;COL24A1;IGFBP5;IGFBP4;IGFBP3;FN1;PDIA6;SGPP2;TF;COL4A2;COL5A3;COL9A3;HYOU1;NOTUM;MFGE8;SCG2
Myosin filament (GO:0032982)	4/9	0.000452068	0.100811	9.73591	74.9829	MYOM1;MYH14;MYH9;MYH7
Microtubule cytoskeleton (GO:0015630)	32/388	0.000954178	0.141854	1.80666	12.5647	CLIC4;ZBTB49;SPATA7;CCNB2;TUBA1B;TAF1D;TUBA1A;TUBB3;DPYSL2;CHORDC1;MAP7;PMS2;TPPP;CDK5RAP3;ZNF365;IQCB1;NAV1;KLHL4;TUBB4B;EML1;KNSTRN;CCSAP;TUBB4A;EML2;TUBA4A;TUBB2B;CENPF;TPPP3;PITPNM1;CDC42EP2;MAP6D1;PRKCQ
Cytoskeleton (GO:0005856)	39/520	0.00170404	0.190001	1.64294	10.4733	CLIC4;KRT80;ZBTB49;ARHGAP6;SPATA7;EPB41L4B;ARHGAP21;CCNB2;SAMD14;TUBA1B;TUBA1A;OPHN1;CHORDC1;MAP7;PMS2;NEFM;FLNB;NEFH;APBB3;FAAP100;IQCB1;DMTN;GSN;DYRK1A;NAV1;KLHL4;TUBB4B;EML1;KNSTRN;EML2;TUBA4A;SYN1;POU6F1;TUBB2B;MMP14;CDC42EP2;MYH9;HNRNPC;INA
Cytoplasmic vesicle (GO:0031410)	20/215	0.00207245	0.184862	2.03775	12.5913	STARD4;NRSN1;DMTN;MYOC;ARRDC1;LPAR1;ARHGDIG;EMP2;OCRL;PLD1;BICD2;MYO1D;TF;MMP14;TBC1D2;AP1G2;TFR2;MYO6;VPS11;OPTN
Late endosome (GO:0005770)	14/140	0.00486437	0.361585	2.19058	11.6666	CHID1;STEAP3;TSG101;ABCA5;SLC30A2;MCOLN1;TF;VPS11;ANXA6;OSBPL1A;RAB7B;LDLR;TPT1;VTI1B
Perinuclear region of cytoplasm (GO:0048471)	28/378	0.00839651	0.534977	1.62265	7.75618	CLIC4;DCTN3;SLC2A4;CYB5R4;COL4A3BP;SLK;MYO6;CA4;TLK2;TPPP;VTI1B;BCAP31;NANOS2;DMTN;CIDEB;EIF2AK2;COBL;MMD2;TSC1;RANGAP1;S100B;PRDX6;MT3;TF;TPPP3;INF2;KLHL7;RNF207
Focal adhesion (GO:0005925)	26/356	0.0127871	0.712882	1.59986	6.97431	ICAM1;EFNB2;PDLIM1;GJA1;CHORDC1;BSG;GNA12;ANXA6;PIP5K1A;FLNB;CAPN1;PDIA3;HSPA8;GSN;ANXA5;ITGA1;HSPG2;MMP14;MTF2;CAT;NUMB;MYH9;CD9;HYOU1;FGFR3;LIMS2
Lysosomal membrane (GO:0005765)	22/291	0.0145614	0.721597	1.65611	7.00432	HSPA8;SZT2;SEH1L;ABCA5;SLC44A2;SLC30A2;ATP11B;ABCB9;MAGT1;PLD1;MCOLN1;TMEM165;MYO6;TMBIM1;C3AR1;VPS11;ATP6V0A2;ANXA6;SLC15A3;LDLR;VTI1B;LAMTOR5
Mitochondrial intermembrane space (GO:0005758)	7/57	0.014637	0.652809	2.69019	11.3639	COX19;GATM;PNPT1;MYOC;CHCHD10;CYCS;COA6
PRC1 complex (GO:0035102)	3/12	0.0153091	0.620713	5.47645	22.8878	CBX7;PHC1;PCGF2
Integral component of plasma membrane (GO:0005887)	84/1463	0.0170596	0.634049	1.25775	5.12035	CNTNAP1;STEAP3;GAL3ST1;CD82;HTR2C;AQP4;MAGT1;TSPAN12;SLC7A10;TSPAN11;ICAM1;TRO;GRM2;GABRR2;GJA1;VSIG2;BSG;C3AR1;ENPP2;EPHB1;SLC13A3;GPR37;MMD;KCNK13;HTR3A;IL17RA;SLC22A23;SLC7A6;MMP14;TFR2;MMP17;TNFRSF25;ADAM8;LCT;SHANK2;LY6E;ADCYAP1R1;SLC24A4;RAMP3;SELPLG;EPHA10;SLC20A2;LPAR1;ADCY2;ADRB1;KCNA6;SGMS2;PHB;LRRC55;CSF2RA;CACNA1H;CRHR1;RASGRP3;EFNB2;IRAK1;THPO;TSPAN7;RELT;LDLR;GABRD;JAM2;PCDHA7;NTSR2…
Lytic vacuole membrane (GO:0098852)	18/233	0.0209422	0.718479	1.69229	6.54239	HSPA8;SZT2;SEH1L;ABCA5;SLC44A2;SLC30A2;ABCB9;PLD1;MCOLN1;TMEM165;MYO6;TMBIM1;VPS11;ATP6V0A2;ANXA6;SLC15A3;VTI1B;LAMTOR5
Peroxisome (GO:0005777)	9/92	0.0245042	0.780635	2.14296	7.94804	NANOS2;SZT2;HSDL2;PEX6;EPHX2;CAT;MPV17;ACOX3;ACAA1
Microbody (GO:0042579)	9/92	0.0245042	0.728593	2.14296	7.94804	NANOS2;SZT2;HSDL2;PEX6;EPHX2;CAT;MPV17;ACOX3;ACAA1
Polymeric cytoskeletal fiber (GO:0099513)	17/221	0.0252387	0.703528	1.68506	6.19998	DMTN;COBL;TSC1;TUBB4B;ARHGAP6;TUBB4A;TUBA4A;TUBA1B;TUBB2B;TPPP3;TUBA1A;TUBB3;DPYSL2;TLK2;MAP6D1;TPPP;CDK5RAP3
Endocytic vesicle (GO:0030139)	10/108	0.0258264	0.677563	2.02832	7.41625	PDIA3;TF;FMNL1;SPARC;MYO6;LPAR1;VPS11;HYOU1;PLD1;RAB7B
Lysosome (GO:0005764)	28/422	0.0312024	0.773126	1.45347	5.03954	SEH1L;RAMP3;SLC44A2;NCAN;HEXA;ABCB9;PLD1;LIPA;TMEM165;MYO6;VPS11;ANXA6;ATP6V0A2;SLC15A3;LDLR;VTI1B;CHID1;HSPA8;SZT2;ACE;ABCA5;SLC30A2;BGN;MCOLN1;HSPG2;TMBIM1;RAB7B;LAMTOR5
H3 histone acetyltransferase complex (GO:0070775)	2/7	0.037515	0.880616	6.2588	20.5477	BRPF3;KAT6B
Messenger ribonucleoprotein complex (GO:1990124)	2/7	0.037515	0.836586	6.2588	20.5477	CPEB1;CPEB3
Oxoglutarate dehydrogenase complex (GO:0045252)	2/7	0.037515	0.796748	6.2588	20.5477	MRPS36;DHTKD1
MOZ/MORF histone acetyltransferase complex (GO:0070776)	2/7	0.037515	0.760532	6.2588	20.5477	BRPF3;KAT6B
Micro-ribonucleoprotein complex (GO:0035068)	2/7	0.037515	0.727466	6.2588	20.5477	DICER1;TARBP2
Mitochondrial envelope (GO:0005740)	7/69	0.0375326	0.69748	2.22233	7.29489	COX19;GATM;PNPT1;MYOC;CHCHD10;CYCS;COA6
Mitotic spindle (GO:0072686)	8/84	0.0377376	0.673239	2.08627	6.8369	IQCB1;NIN;ESPL1;DYNLL1;EML1;KNSTRN;CCSAP;EML2
U2-type prespliceosome (GO:0071004)	3/18	0.0463752	0.795514	3.65097	11.2121	PRPF39;LUC7L3;SF3B1
Autophagosome membrane (GO:0000421)	3/18	0.0463752	0.76605	3.65097	11.2121	VMP1;MAP1LC3A;STX17
Apical dendrite (GO:0097440)	2/8	0.0485308	0.773027	5.47645	16.5693	MYO1D;CPEB3
HFE-transferrin receptor complex (GO:1990712)	2/8	0.0485308	0.746371	5.47645	16.5693	TF;TFR2
Mitochondrion (GO:0005739)	58/1026	0.0540943	0.804202	1.23834	3.61227	HRK;CLIC4;GLDC;RMND1;MRPL36;TAZ;DHTKD1;GJA1;BSG;FPGS;ME1;MPV17;HMGCS2;COA6;STARD4;HSDL2;USP48;MRPS25;TOMM34;SREBF2;TUFM;SLC25A16;ILF3;NDUFS8;TST;PACS2;CAT;GUF1;TNFRSF25;TRUB1;AGPAT5;COX19;STX17;MRPS36;HEATR1;XPC;PHB;SPATA7;BRD8;TPPP;ARGLU1;PNPT1;UROS;IDH2;NDUFA1;CHCHD10;TIMM44;SYNJ2BP;MRPL24;PRDX6;ETNPPL;ALDH6A1;GATM;RPS6KB1;ECHDC1;SARDH;CYCS;COQ8A
U2-type spliceosomal complex (GO:0005684)	6/60	0.0552606	0.795039	2.19058	6.34325	GCFC2;PRPF39;CWC22;LUC7L3;LIME1;SF3B1
Axon (GO:0030424)	11/141	0.058246	0.811803	1.70896	4.85872	MYO1D;HSPA8;KCNC1;DYRK1A;NEFL;COBL;NEFM;CCK;KCNA6;NEFH;CCSAP
RISC-loading complex (GO:0070578)	2/9	0.0605466	0.818297	4.86796	13.6514	DICER1;TARBP2
Post-mRNA release spliceosomal complex (GO:0071014)	2/9	0.0605466	0.794229	4.86796	13.6514	GCFC2;LIME1
Nuclear heterochromatin (GO:0005720)	3/20	0.0606043	0.772272	3.28587	9.21157	KMT5C;SIRT6;NCAPD3
Microtubule organizing center (GO:0005815)	31/507	0.0610766	0.756671	1.33941	3.74449	CLIC4;CEP164;DCTN3;BICD2;CCNB2;TAF1D;CDK5RAP3;TAPT1;ZNF365;LRRCC1;IQCB1;MKKS;CCDC13;PLK2;HAUS4;ACTR8;KLHL4;DYNLL1;CCSAP;CDC25B;SMAD7;NIN;RGCC;ESPL1;PITPNM1;CENPJ;MPLKIP;PRKCQ;ATF5;MAMLD1;RAD18
Main axon (GO:0044304)	4/33	0.0618555	0.745609	2.65525	7.38944	CNTNAP1;MYOC;CNTN2;NAV1
Vacuole (GO:0005773)	6/62	0.0629565	0.73891	2.11992	5.86223	HSPA8;MAP1LC3A;STX17;TP53INP2;STX3;WASHC1
Vacuolar lumen (GO:0005775)	12/161	0.0653439	0.747266	1.63273	4.45424	CHID1;HSPA8;SERPINA3;IMPDH1;NCAN;HEXA;BGN;PADI2;TUBB4B;LIPA;HSPG2;PRDX6
Integral component of endoplasmic reticulum membrane (GO:0030176)	10/128	0.0682539	0.761031	1.71139	4.59426	SLC35B3;BCAP31;SLC37A1;ELOVL5;TMEM33;ELOVL6;ABCB9;DHCR7;SGMS2;TAPT1
Dendrite (GO:0030425)	15/215	0.068406	0.744123	1.52831	4.09938	HSPA8;HOMER1;KCNC1;PLK2;DYRK1A;HTR2C;COBL;ADCY2;LAMP5;RBM3;MYO1D;SAMD14;TUBB3;CPEB3;SHANK2
Endoplasmic reticulum-Golgi intermediate compartment (GO:0005793)	8/95	0.0686288	0.728772	1.8447	4.94203	LAMP5;STX17;LMAN2L;CA4;SERPINH1;FN1;PDIA6;TM6SF2
Lipid droplet (GO:0005811)	6/64	0.0712522	0.739034	2.05367	5.42483	BCAP31;NSDHL;IRAK1;PLIN3;CIDEB;TSC1
Autophagosome (GO:0005776)	6/64	0.0712522	0.722238	2.05367	5.42483	VMP1;HSPA8;MAP1LC3A;STX17;TP53INP2;WASHC1
Primary lysosome (GO:0005766)	2/10	0.0734484	0.727955	4.38116	11.44	HEXA;STX3
Actin cytoskeleton (GO:0015629)	19/294	0.0814448	0.78966	1.41568	3.55029	MYOM1;CLIC4;DMTN;GSN;DCTN3;COBL;TSC1;ARHGAP6;POU6F1;ARHGAP21;SAMD14;OPHN1;MOBP;MYH14;MYH9;FLNB;HNRNPC;APBB3;CAP2
Phagocytic vesicle (GO:0045335)	7/83	0.0846133	0.802926	1.84748	4.56265	PDIA3;ATP6V0B;FMNL1;ANXA3;ATP6V0A2;ADAM8;RAB7B
Prespliceosome (GO:0071010)	3/23	0.0852359	0.791983	2.85728	7.03557	PRPF39;LUC7L3;SF3B1
Axonal growth cone (GO:0044295)	2/11	0.0871303	0.793064	3.98287	9.71961	COBL;FKBP4
Nuclear inclusion body (GO:0042405)	2/11	0.0871303	0.777203	3.98287	9.71961	PABPN1;RAD18
Nuclear DNA-directed RNA polymerase complex (GO:0055029)	5/52	0.0876247	0.766286	2.10633	5.12826	URI1;POLR2A;MYO6;POLR3F;RPRD2
Recycling endosome (GO:0055037)	9/119	0.0944079	0.809729	1.65674	3.91013	LAMP5;PDIA3;TF;MCTP1;TUBA1A;ATP11B;WASHC1;OPTN;VTI1B
Lysosomal lumen (GO:0043202)	7/86	0.097754	0.822609	1.78303	4.14608	CHID1;HSPA8;NCAN;HEXA;BGN;LIPA;HSPG2
Pericentric heterochromatin (GO:0005721)	2/12	0.101495	0.83827	3.65097	8.3525	KMT5C;NCAPD3
Node of Ranvier (GO:0033268)	2/12	0.101495	0.823029	3.65097	8.3525	MYOC;CNTN2
Neurotransmitter receptor complex (GO:0098878)	2/12	0.101495	0.808332	3.65097	8.3525	HTR3A;SHANK2
Intermediate filament cytoskeleton (GO:0045111)	6/71	0.104947	0.821162	1.85119	4.17315	MMP14;KRT80;TLK2;NEFM;INA;FAAP100
Coated vesicle (GO:0030135)	6/71	0.104947	0.807004	1.85119	4.17315	STX17;LMAN2L;SGIP1;NUMB;OCRL;SLC2A4
Specific granule (GO:0042581)	11/160	0.115547	0.87346	1.50602	3.25011	SLC44A2;ANXA3;TMBIM1;C3AR1;LCN2;MLEC;ADAM8;STX3;ACAA1;CFP;PLD1
Endoribonuclease complex (GO:1902555)	2/13	0.116451	0.865616	3.37012	7.24674	DICER1;TARBP2
Secondary lysosome (GO:0005767)	2/13	0.116451	0.851425	3.37012	7.24674	MAP1LC3A;ADAM8
DNA-directed RNA polymerase II, holoenzyme (GO:0016591)	7/90	0.116912	0.841011	1.70378	3.65689	SETD5;URI1;TBP;POLR2A;TAF9;MYO6;RPRD2
Potassium channel complex (GO:0034705)	2/14	0.131914	0.933869	3.1294	6.33892	KCNA6;KCNK1
Chromatin (GO:0000785)	18/296	0.133037	0.927105	1.33211	2.68703	KMT2E;TOP2B;CBX7;KDM3A;TBP;LDB1;EHMT2;SUV39H1;PCGF2;SRF;HR;KLF2;HIRA;CENPF;MAU2;PADI2;HNRNPC;PPARD
Lytic vacuole (GO:0000323)	12/183	0.133066	0.913038	1.43645	2.89718	CHID1;HSPA8;ACE;RAMP3;ABCA5;VPS11;ABCB9;RAB7B;MCOLN1;LIPA;LDLR;LAMTOR5
Golgi stack (GO:0005795)	3/28	0.133837	0.904414	2.34705	4.72023	OCRL;VRK1;GOLGA7
Brush border membrane (GO:0031526)	3/28	0.133837	0.890915	2.34705	4.72023	CA4;GNA12;SHANK2
Cytoplasmic vesicle lumen (GO:0060205)	9/129	0.135863	0.8911	1.52831	3.05068	HSPA8;SERPINA3;PCSK1;TF;SPARC;GSN;IMPDH1;CAT;HYOU1
Multivesicular body (GO:0005771)	3/29	0.144508	0.934066	2.26612	4.38362	STEAP3;TSG101;TPT1
Cytoplasmic exosome (RNase complex) (GO:0000177)	2/15	0.147808	0.941751	2.92077	5.58405	PNPT1;DIS3
Spliceosomal complex (GO:0005681)	8/114	0.150163	0.943277	1.53725	2.91468	GPKOW;CWC22;HNRNPR;HNRNPC;TXNL4A;RNPC3;HNRNPA1;SF3B1
Centrosome (GO:0005813)	26/461	0.156959	0.972274	1.23547	2.2878	CLIC4;CEP164;DCTN3;BICD2;CCNB2;CDK5RAP3;TAPT1;LRRCC1;IQCB1;MKKS;CCDC13;PLK2;HAUS4;ACTR8;DYNLL1;CCSAP;CDC25B;SMAD7;NIN;RGCC;ESPL1;CENPJ;MPLKIP;ATF5;MAMLD1;RAD18
Intermediate filament (GO:0005882)	4/46	0.157072	0.959645	1.90485	3.52598	TLK2;NEFL;NEFH;SHANK2
Vacuolar proton-transporting V-type ATPase complex (GO:0016471)	2/16	0.164062	0.988804	2.73823	4.94938	ATP6V0B;ATP6V0A2
Recycling endosome membrane (GO:0055038)	4/47	0.165914	0.986633	1.86432	3.34886	LAMP5;PDIA3;OPTN;VTI1B
Intercalated disc (GO:0014704)	3/31	0.166634	0.977877	2.11992	3.7988	GJA1;SCN4B;YWHAH
Azurophil granule (GO:0042582)	10/154	0.167008	0.967345	1.42245	2.54579	SERPINA3;IMPDH1;HEXA;C3AR1;PADI2;ATP11B;MAGT1;STX3;TUBB4B;PRDX6
MRNA cleavage and polyadenylation specificity factor complex (GO:0005847)	2/17	0.180608	1	2.57715	4.41061	CSTF2;PIP5K1A
Platelet alpha granule membrane (GO:0031092)	2/17	0.180608	1	2.57715	4.41061	SPARC;CD9
Clathrin adaptor complex (GO:0030131)	2/17	0.180608	1	2.57715	4.41061	AP1G2;SGIP1
DNA-directed RNA polymerase II, core complex (GO:0005665)	2/17	0.180608	0.994459	2.57715	4.41061	URI1;POLR2A
Platelet alpha granule lumen (GO:0031093)	5/67	0.190539	1	1.63476	2.71026	SERPINA3;SPARC;FN1;A2M;VTI1B
Endocytic vesicle lumen (GO:0071682)	2/18	0.197387	1	2.43398	3.94934	SPARC;HYOU1
Secretory granule lumen (GO:0034774)	18/317	0.201724	1	1.24386	1.99124	SERPINA3;PCSK1;HSPA8;SPARC;GSN;FN1;CFP;TUBB4B;PRDX6;SGPP2;TF;IMPDH1;CAT;LCN2;PADI2;A2M;ACAA1;VTI1B
Golgi subcompartment (GO:0098791)	26/479	0.206991	1	1.18904	1.87284	SLC35B3;GPSM1;GALNT14;LMAN2L;NDST1;GJA1;GOLGA4;AP1G2;CHORDC1;BSG;CA4;SCAP;GCNT4;GOLGA7;CHID1;SREBF1;MBTPS1;VRK1;OCRL;SREBF2;HS3ST2;RAB7B;ST6GALNAC4;OPTN;CHST2;CHST3
GABA-A receptor complex (GO:1902711)	2/19	0.214343	1	2.30587	3.55145	GABRR2;GABRD
Platelet alpha granule (GO:0031091)	6/90	0.228296	1	1.46039	2.15716	SERPINA3;SPARC;FN1;CD9;A2M;VTI1B
Dendrite membrane (GO:0032590)	2/20	0.231425	1	2.19058	3.20591	LAMP5;KCNC1
Specific granule membrane (GO:0035579)	6/91	0.2358	1	1.44434	2.08674	SLC44A2;TMBIM1;C3AR1;MLEC;ADAM8;PLD1
Actin filament (GO:0005884)	4/55	0.24204	1	1.59315	2.26013	DMTN;COBL;TSC1;ARHGAP6
AP-1 adaptor complex (GO:0030121)	1/6	0.244506	1	3.65097	5.14244	AP1G2
FACIT collagen trimer (GO:0005593)	1/6	0.244506	1	3.65097	5.14244	COL9A3
Paranode region of axon (GO:0033270)	1/6	0.244506	1	3.65097	5.14244	CNTNAP1
Pre-snoRNP complex (GO:0070761)	1/6	0.244506	1	3.65097	5.14244	TAF9
Cul5-RING ubiquitin ligase complex (GO:0031466)	1/6	0.244506	1	3.65097	5.14244	ARIH2
U1 snRNP (GO:0005685)	2/21	0.248587	1	2.08627	2.90401	PRPF39;LUC7L3
Phagocytic vesicle membrane (GO:0030670)	3/38	0.250162	1	1.72941	2.39635	ATP6V0B;ANXA3;ATP6V0A2
Microtubule (GO:0005874)	12/210	0.252823	1	1.25176	1.72125	TUBA1B;TUBB2B;TPPP3;TUBA1A;TUBB3;DPYSL2;MAP6D1;TPPP;TUBB4B;TUBB4A;CDK5RAP3;TUBA4A
Telomerase holoenzyme complex (GO:0005697)	2/22	0.265785	1	1.99144	2.63879	LSM11;HNRNPC
Microtubule end (GO:1990752)	2/22	0.265785	1	1.99144	2.63879	NIN;KNSTRN
Transcriptionally active chromatin (GO:0035327)	2/22	0.265785	1	1.99144	2.63879	KMT2E;PADI2
INO80-type complex (GO:0097346)	2/22	0.265785	1	1.99144	2.63879	ACTR8;BRD8
Centriole (GO:0005814)	6/95	0.266521	1	1.38352	1.82944	NIN;PLK2;CENPJ;CEP164;PLA2G3;CCSAP
Golgi-associated vesicle (GO:0005798)	4/58	0.272413	1	1.51075	1.96463	AP1G2;STX17;LMAN2L;OCRL
Condensed chromosome (GO:0000793)	3/40	0.275132	1	1.64294	2.12022	SUV39H1;NCAPD3;MKI67
Insulin-responsive compartment (GO:0032593)	1/7	0.279005	1	3.1294	3.99476	SLC2A4
Extrinsic component of external side of plasma membrane (GO:0031232)	1/7	0.279005	1	3.1294	3.99476	TF
U7 snRNP (GO:0005683)	1/7	0.279005	1	3.1294	3.99476	LSM11
Nuclear matrix (GO:0016363)	4/59	0.282683	1	1.48514	1.87637	CLIC4;BLM;CENPF;SPARC
Spliceosomal snRNP complex (GO:0097525)	4/59	0.282683	1	1.48514	1.87637	PRPF39;LUC7L3;TXNL4A;SF3B1
Nuclear periphery (GO:0034399)	5/78	0.283863	1	1.40422	1.76828	NUP93;CLIC4;BLM;CENPF;SPARC
Heterochromatin (GO:0000792)	3/41	0.287712	1	1.60286	1.99684	TOP2B;KMT5C;SUV39H1
Nuclear ubiquitin ligase complex (GO:0000152)	3/41	0.287712	1	1.60286	1.99684	CBX7;PHC1;PCGF2
Mitochondrial inner membrane (GO:0005743)	18/341	0.296565	1	1.15632	1.40549	MYOC;MRPS25;MRPS36;NDUFA1;MRPL36;TIMM44;ABCA8;PHB;TAZ;MRPL24;COX5A;COX6B1;MT-ATP6;SLC25A16;GPD2;CHDH;CYCS;MPV17
Microbody lumen (GO:0031907)	3/42	0.300334	1	1.5647	1.88211	CAT;ACOX3;ACAA1
Peroxisomal matrix (GO:0005782)	3/42	0.300334	1	1.5647	1.88211	CAT;ACOX3;ACAA1
Membrane raft (GO:0045121)	7/119	0.300951	1	1.28858	1.54733	GJA1;RFTN1;SERPINH1;PGK1;EMP2;ADCY2;SULF1
Ribonucleoprotein granule (GO:0035770)	5/80	0.301757	1	1.36911	1.64038	EDC4;TUBA1A;PITPNM1;PMS2;INA
Clathrin-coated vesicle (GO:0030136)	6/100	0.306196	1	1.31435	1.55557	TF;SGIP1;MYO6;NUMB;OCRL;SLC2A4
Microtubule minus-end (GO:0036449)	1/8	0.31193	1	2.73823	3.18997	NIN
Autolysosome (GO:0044754)	1/8	0.31193	1	2.73823	3.18997	MAP1LC3A
RNA polymerase III transcription factor complex (GO:0090576)	1/8	0.31193	1	2.73823	3.18997	BRF1
Clathrin-sculpted gamma-aminobutyric acid transport vesicle membrane (GO:0061202)	1/8	0.31193	1	2.73823	3.18997	HSPA8
Spectrin-associated cytoskeleton (GO:0014731)	1/8	0.31193	1	2.73823	3.18997	DMTN
Cdc73/Paf1 complex (GO:0016593)	1/8	0.31193	1	2.73823	3.18997	SETD5
Commitment complex (GO:0000243)	1/8	0.31193	1	2.73823	3.18997	PRPF39
Nuclear origin of replication recognition complex (GO:0005664)	1/8	0.31193	1	2.73823	3.18997	REPIN1
Chromatin silencing complex (GO:0005677)	1/8	0.31193	1	2.73823	3.18997	SUV39H1
Unconventional myosin complex (GO:0016461)	1/8	0.31193	1	2.73823	3.18997	MYO6
HAUS complex (GO:0070652)	1/8	0.31193	1	2.73823	3.18997	HAUS4
Perinuclear endoplasmic reticulum (GO:0097038)	1/8	0.31193	1	2.73823	3.18997	BCAP31
Clathrin-sculpted gamma-aminobutyric acid transport vesicle (GO:0061200)	1/8	0.31193	1	2.73823	3.18997	HSPA8
Clathrin coat of trans-Golgi network vesicle (GO:0030130)	1/8	0.31193	1	2.73823	3.18997	AP1G2
G-protein coupled receptor dimeric complex (GO:0038037)	1/8	0.31193	1	2.73823	3.18997	RAMP3
Early endosome (GO:0005769)	12/222	0.315617	1	1.1841	1.36553	LAMP5;TF;TSG101;VPS11;RAPGEF1;OCRL;ADRB1;PHB;EPHB1;LDLR;WASHC1;VTI1B
Mitotic spindle pole (GO:0097431)	2/25	0.317223	1	1.75246	2.01209	NIN;EML1
Replication fork (GO:0005657)	2/26	0.33421	1	1.68506	1.84681	BLM;RAD18
MutLalpha complex (GO:0032389)	1/9	0.343353	1	2.43398	2.60191	PMS2
Mitochondrial outer membrane translocase complex (GO:0005742)	1/9	0.343353	1	2.43398	2.60191	TOMM40L
RISC complex (GO:0016442)	1/9	0.343353	1	2.43398	2.60191	DICER1
Swr1 complex (GO:0000812)	1/9	0.343353	1	2.43398	2.60191	BRD8
Axon initial segment (GO:0043194)	1/9	0.343353	1	2.43398	2.60191	NAV1
RNAi effector complex (GO:0031332)	1/9	0.343353	1	2.43398	2.60191	DICER1
Juxtaparanode region of axon (GO:0044224)	1/9	0.343353	1	2.43398	2.60191	CNTN2
U12-type spliceosomal complex (GO:0005689)	2/27	0.35107	1	1.62265	1.69854	RNPC3;SF3B1
MLL1/2 complex (GO:0044665)	2/27	0.35107	1	1.62265	1.69854	LAS1L;TAF9
MLL1 complex (GO:0071339)	2/27	0.35107	1	1.62265	1.69854	LAS1L;TAF9
Microtubule organizing center part (GO:0044450)	7/126	0.352795	1	1.21699	1.26794	NIN;CCDC13;PLK2;CENPJ;CEP164;PLA2G3;CCSAP
Rough endoplasmic reticulum (GO:0005791)	2/28	0.36778	1	1.5647	1.56512	CA4;PTGDS
Nuclear chromatin (GO:0000790)	13/253	0.371055	1	1.12559	1.11592	CBX7;TBP;LDB1;KMT5C;EHMT2;PCGF2;SRF;ACTR8;KLF2;HIRA;HNRNPC;BRD8;PPARD
Cytoplasmic ribonucleoprotein granule (GO:0036464)	9/170	0.373073	1	1.15972	1.14346	EDC4;NANOS2;PAN3;TUBA1A;PITPNM1;CNOT1;CIRBP;PMS2;INA
Lateral element (GO:0000800)	1/10	0.373342	1	2.19058	2.15829	BLM
Mitotic spindle midzone (GO:1990023)	1/10	0.373342	1	2.19058	2.15829	EML1
Preribosome, small subunit precursor (GO:0030688)	1/10	0.373342	1	2.19058	2.15829	RIOK1
Late endosome membrane (GO:0031902)	3/48	0.37614	1	1.36911	1.33871	ANXA6;RAB7B;VTI1B
Nuclear speck (GO:0016607)	15/296	0.376369	1	1.11009	1.08477	DDX17;GADD45A;EHMT2;YLPM1;JADE1;DYRK1A;NR4A2;BCLAF1;CWC22;PIP5K1A;LUC7L3;TRIP12;SF3B1;SRSF11;RBM11
P-body (GO:0000932)	4/68	0.376633	1	1.28858	1.25828	EDC4;NANOS2;PAN3;CNOT1
Chromosome, centromeric region (GO:0000775)	3/49	0.388664	1	1.34117	1.26746	CENPF;KMT5C;NCAPD3
Azurophil granule lumen (GO:0035578)	5/90	0.392843	1	1.21699	1.13709	SERPINA3;IMPDH1;PADI2;TUBB4B;PRDX6
Cul3-RING ubiquitin ligase complex (GO:0031463)	4/70	0.397528	1	1.25176	1.15474	KLHL7;KLHDC7A;KLHL4;KLHL40
Clathrin-coated endocytic vesicle (GO:0045334)	3/50	0.401126	1	1.31435	1.20063	MYO6;CD9;LDLR
Cell cortex region (GO:0099738)	1/11	0.401963	1	1.99144	1.81498	ENO1
Proton-transporting V-type ATPase complex (GO:0033176)	1/11	0.401963	1	1.99144	1.81498	ATP6V0A2
STAGA complex (GO:0030914)	1/11	0.401963	1	1.99144	1.81498	TAF9
Beta-catenin-TCF complex (GO:1990907)	1/11	0.401963	1	1.99144	1.81498	LDB1
Nuclear transcription factor complex (GO:0044798)	4/71	0.407934	1	1.23413	1.10658	THRA;NFYB;SNAPC4;PPARD
Sarcoplasm (GO:0016528)	2/31	0.416807	1	1.41328	1.2368	GSN;THBS4
Cortical actin cytoskeleton (GO:0030864)	3/52	0.42582	1	1.2638	1.07895	GSN;MOBP;CAP2
Cortical cytoskeleton (GO:0030863)	3/52	0.42582	1	1.2638	1.07895	GSN;MOBP;CAP2
Invadopodium (GO:0071437)	1/12	0.429279	1	1.82548	1.54372	WASHC1
Nuclear exosome (RNase complex) (GO:0000176)	1/12	0.429279	1	1.82548	1.54372	DIS3
SAGA complex (GO:0000124)	1/12	0.429279	1	1.82548	1.54372	TAF9
Ruffle membrane (GO:0032587)	3/53	0.438035	1	1.23995	1.02353	PLEKHA1;AKT2;PIP5K1A
Clathrin-coated endocytic vesicle membrane (GO:0030669)	2/33	0.448406	1	1.32762	1.06483	CD9;LDLR
Peroxisomal part (GO:0044439)	4/75	0.449132	1	1.16831	0.935161	CAT;ACOX3;HMGCR;ACAA1
COPII-coated ER to Golgi transport vesicle (GO:0030134)	4/75	0.449132	1	1.16831	0.935161	STX17;LMAN2L;SEC16A;VTI1B
Smooth endoplasmic reticulum (GO:0005790)	1/13	0.455348	1	1.68506	1.32563	HYOU1
Mitochondrial inner membrane presequence translocase complex (GO:0005744)	1/13	0.455348	1	1.68506	1.32563	DNAJC15
Clathrin coat of endocytic vesicle (GO:0030128)	1/13	0.455348	1	1.68506	1.32563	SGIP1
AP-2 adaptor complex (GO:0030122)	1/13	0.455348	1	1.68506	1.32563	SGIP1
Nuclear telomere cap complex (GO:0000783)	1/13	0.455348	1	1.68506	1.32563	TEN1
Golgi membrane (GO:0000139)	21/442	0.457139	1	1.04077	0.814685	SLC35B3;GPSM1;SREBF1;MBTPS1;GALNT14;LMAN2L;SREBF2;TMEM165;HS3ST2;NDST1;GJA1;AP1G2;CHORDC1;BSG;ARFIP2;SCAP;GCNT4;ST6GALNAC4;OPTN;CHST2;CHST3
Condensed nuclear chromosome (GO:0000794)	2/34	0.463839	1	1.28858	0.989908	SUV39H1;NCAPD3
Golgi lumen (GO:0005796)	5/98	0.465199	1	1.11764	0.85532	MMP14;NCAN;BGN;HSPG2;SOD3
Trans-Golgi network (GO:0005802)	9/185	0.471042	1	1.06569	0.802258	CHID1;GOLGA4;CA4;ARFIP2;OCRL;RAB7B;OPTN;CHST2;TMEM165
Spindle (GO:0005819)	9/186	0.477507	1	1.05996	0.783497	IQCB1;NIN;CENPF;ESPL1;DYNLL1;KNSTRN;CCSAP;EML2;CDC25B
Transcription factor TFIID complex (GO:0005669)	2/35	0.479014	1	1.25176	0.921326	TBP;TAF9
Endoplasmic reticulum subcompartment (GO:0098827)	1/14	0.480227	1	1.5647	1.1477	REEP5
Endolysosome membrane (GO:0036020)	1/14	0.480227	1	1.5647	1.1477	LDLR
Platelet dense granule lumen (GO:0031089)	1/14	0.480227	1	1.5647	1.1477	SGPP2
Transcription factor TFTC complex (GO:0033276)	1/14	0.480227	1	1.5647	1.1477	TAF9
Microtubule plus-end (GO:0035371)	1/14	0.480227	1	1.5647	1.1477	KNSTRN
Azurophil granule membrane (GO:0035577)	3/58	0.497455	1	1.13306	0.791158	C3AR1;ATP11B;MAGT1
Intrinsic component of the cytoplasmic side of the plasma membrane (GO:0031235)	1/15	0.503971	1	1.46039	1.00071	MIEN1
Ino80 complex (GO:0031011)	1/15	0.503971	1	1.46039	1.00071	ACTR8
Clathrin-coated vesicle membrane (GO:0030665)	4/81	0.509043	1	1.08177	0.730435	HSPA8;TF;CD9;LDLR
Nucleolus (GO:0005730)	31/676	0.516291	1	1.00456	0.664097	RBM28;BLM;TSG101;SETD7;HEATR1;DCTN3;XPC;SDAD1;MKI67;CHD2;MALT1;TMA16;RBM3;XPO6;RRP12;RBM34;CDK5RAP3;TSPYL2;DDX17;CIRBP;VRK1;DDX50;VMP1;GCFC2;ILF3;NIN;RGCC;NFX1;SCD;KLHL7;PPID
90S preribosome (GO:0030686)	1/16	0.526632	1	1.36911	0.877948	HEATR1
Pericentriolar material (GO:0000242)	1/16	0.526632	1	1.36911	0.877948	NIN
Ficolin-1-rich granule membrane (GO:0101003)	3/61	0.531548	1	1.07733	0.680834	DOK3;ADAM8;DYNLL1
PML body (GO:0016605)	3/62	0.54262	1	1.05996	0.648001	BLM;CHFR;ATR
Specific granule lumen (GO:0035580)	3/62	0.54262	1	1.05996	0.648001	LCN2;ACAA1;CFP
Nuclear body (GO:0016604)	28/618	0.544504	1	0.992496	0.603319	BLM;EHMT2;CSTF2;JADE1;MRPL36;MKI67;BCLAF1;LSM11;CWC22;PIP5K1A;SH3BGRL3;SF3B1;SRSF11;RBM11;DDX17;GADD45A;YLPM1;DYRK1A;TARBP2;CHFR;POU6F1;NR4A2;MAU2;LUC7L3;TRIP12;MAMLD1;RAD18;ATR
Mitochondrial respiratory chain complex IV (GO:0005751)	1/17	0.548259	1	1.28858	0.774445	COX5A
Endoplasmic reticulum tubular network (GO:0071782)	1/17	0.548259	1	1.28858	0.774445	REEP5
Integral component of Golgi membrane (GO:0030173)	2/40	0.550766	1	1.09529	0.65328	SLC35B3;SGMS2
Peroxisomal membrane (GO:0005778)	2/40	0.550766	1	1.09529	0.65328	CAT;HMGCR
Aggresome (GO:0016235)	2/41	0.564256	1	1.06858	0.611489	PRKCQ;RANGAP1
Anchored component of external side of plasma membrane (GO:0031362)	1/18	0.568898	1	1.21699	0.686448	CA4
ESC/E(Z) complex (GO:0035098)	1/18	0.568898	1	1.21699	0.686448	MTF2
DNA-directed RNA polymerase III complex (GO:0005666)	1/18	0.568898	1	1.21699	0.686448	POLR3F
Nuclear euchromatin (GO:0005719)	1/18	0.568898	1	1.21699	0.686448	TBP
Cation channel complex (GO:0034703)	3/65	0.574904	1	1.01104	0.559662	HTR3A;KCNA6;KCNK1
Small nuclear ribonucleoprotein complex (GO:0030532)	1/19	0.588596	1	1.15294	0.611075	LSM11
Striated muscle thin filament (GO:0005865)	1/19	0.588596	1	1.15294	0.611075	MYOM1
Nucleoplasm part (GO:0044451)	18/407	0.589363	1	0.968807	0.512221	URI1;TBP;CSTF2;TAF9;JADE1;MRPL36;RPRD2;MKI67;TARBP2;POU6F1;MAU2;LSM11;POLR2A;MYO6;POLR3F;SH3BGRL3;MAMLD1;RAD18
Cell cortex part (GO:0044448)	2/44	0.602959	1	0.995718	0.503741	GSN;ENO1
Ficolin-1-rich granule (GO:0101002)	8/184	0.606458	1	0.952426	0.476328	HSPA8;DOK3;GSN;IMPDH1;CAT;ADAM8;CAPN1;DYNLL1
Endolysosome (GO:0036019)	1/20	0.607394	1	1.09529	0.546087	LDLR
Nuclear chromosome part (GO:0044454)	17/392	0.621248	1	0.949997	0.452222	CBX7;BLM;TBP;LDB1;EHMT2;PCGF2;SRF;ACTR8;KLF2;REPIN1;HIRA;TEN1;HNRNPC;BRD8;NCAPD3;PPARD;ATR
Platelet dense granule (GO:0042827)	1/21	0.625334	1	1.04313	0.489719	SGPP2
U2 snRNP (GO:0005686)	1/21	0.625334	1	1.04313	0.489719	SF3B1
Pigment granule (GO:0048770)	1/21	0.625334	1	1.04313	0.489719	TMEM33
Melanosome (GO:0042470)	1/21	0.625334	1	1.04313	0.489719	TMEM33
Cytoplasmic dynein complex (GO:0005868)	1/21	0.625334	1	1.04313	0.489719	DYNLL1
Euchromatin (GO:0000791)	1/21	0.625334	1	1.04313	0.489719	TBP
Endoplasmic reticulum-Golgi intermediate compartment membrane (GO:0033116)	2/47	0.639003	1	0.932162	0.417465	LAMP5;TM6SF2
Mitochondrial proton-transporting ATP synthase complex (GO:0005753)	1/22	0.642456	1	0.995718	0.440563	MT-ATP6
Histone acetyltransferase complex (GO:0000123)	1/22	0.642456	1	0.995718	0.440563	JADE1
Intrinsic component of external side of plasma membrane (GO:0031233)	1/22	0.642456	1	0.995718	0.440563	CA4
Bicellular tight junction (GO:0005923)	3/72	0.644448	1	0.912742	0.401023	CLDN11;SH3BP1;CLDN14
Actomyosin (GO:0042641)	2/48	0.650432	1	0.912742	0.392587	MYH14;MYH9
Chromosome (GO:0005694)	4/97	0.651781	1	0.903332	0.386668	BLM;UVSSA;MKI67;ATR
Tertiary granule membrane (GO:0070821)	3/73	0.653697	1	0.900239	0.382701	ADAM8;DYNLL1;PLD1
Early endosome membrane (GO:0031901)	3/73	0.653697	1	0.900239	0.382701	LAMP5;EPHB1;VTI1B
Pre-autophagosomal structure (GO:0000407)	1/23	0.658796	1	0.952426	0.397488	VMP1
U5 snRNP (GO:0005682)	1/23	0.658796	1	0.952426	0.397488	TXNL4A
Ficolin-1-rich granule lumen (GO:1904813)	5/123	0.666556	1	0.89048	0.361207	HSPA8;GSN;IMPDH1;CAT;CAPN1
RNA polymerase II transcription factor complex (GO:0090575)	6/147	0.667204	1	0.894114	0.361811	TBP;THRA;LDB1;NFYB;TAF9;PPARD
Preribosome (GO:0030684)	3/75	0.671675	1	0.876232	0.348724	LAS1L;HEATR1;RIOK1
Endoplasmic reticulum exit site (GO:0070971)	1/24	0.674389	1	0.912742	0.359572	SEC16A
Ribosome (GO:0005840)	3/76	0.680402	1	0.864703	0.332972	EIF2AK2;EIF2AK4;TMA16
Mitochondrial respiratory chain complex I (GO:0005747)	2/51	0.682991	1	0.859051	0.327534	NDUFS8;NDUFA1
Serine/threonine protein kinase complex (GO:1902554)	1/25	0.689271	1	0.876232	0.326064	PHKA2
U4/U6 x U5 tri-snRNP complex (GO:0046540)	1/25	0.689271	1	0.876232	0.326064	TXNL4A
Nuclear inner membrane (GO:0005637)	1/25	0.689271	1	0.876232	0.326064	ATP11B
Centriolar satellite (GO:0034451)	1/25	0.689271	1	0.876232	0.326064	CCDC13
Mitochondrial large ribosomal subunit (GO:0005762)	2/52	0.693278	1	0.842531	0.30864	MRPL36;MRPL24
Nuclear chromosome (GO:0000228)	2/52	0.693278	1	0.842531	0.30864	BLM;SUV39H1
Preribosome, large subunit precursor (GO:0030687)	1/26	0.703474	1	0.842531	0.296339	LAS1L
Condensed chromosome, centromeric region (GO:0000779)	1/26	0.703474	1	0.842531	0.296339	NCAPD3
Contractile fiber (GO:0043292)	1/26	0.703474	1	0.842531	0.296339	MYH7
Cytoplasmic vesicle membrane (GO:0030659)	2/54	0.713023	1	0.811326	0.274424	LAMP5;YWHAH
ER to Golgi transport vesicle membrane (GO:0012507)	2/54	0.713023	1	0.811326	0.274424	SEC16A;VTI1B
Mitochondrial small ribosomal subunit (GO:0005763)	1/27	0.717028	1	0.811326	0.26988	MRPS36
Myofibril (GO:0030016)	1/27	0.717028	1	0.811326	0.26988	MYH7
Fibrillar center (GO:0001650)	5/131	0.719379	1	0.836099	0.275383	DEAF1;HEATR1;LIPA;MALT1;SMAD7
Tertiary granule lumen (GO:1904724)	2/55	0.72249	1	0.796575	0.258928	CFP;GOLGA7
Spindle pole (GO:0000922)	4/107	0.725587	1	0.818909	0.262684	NIN;CENPF;EML1;CDC25B
Synaptonemal complex (GO:0000795)	1/28	0.729963	1	0.78235	0.246254	BLM
Catenin complex (GO:0016342)	1/28	0.729963	1	0.78235	0.246254	SMAD7
Sarcoplasmic reticulum (GO:0016529)	1/29	0.742307	1	0.755373	0.225095	THBS4
Integral component of lumenal side of endoplasmic reticulum membrane (GO:0071556)	1/29	0.742307	1	0.755373	0.225095	BCAP31
U2-type catalytic step 2 spliceosome (GO:0071007)	1/29	0.742307	1	0.755373	0.225095	CWC22
Spindle midzone (GO:0051233)	1/30	0.754088	1	0.730194	0.206094	EML1
Tertiary granule (GO:0070820)	6/164	0.764582	1	0.801432	0.215125	DOK3;ADAM8;CFP;PLD1;DYNLL1;GOLGA7
Spliceosomal tri-snRNP complex (GO:0097526)	1/31	0.765331	1	0.706639	0.188989	TXNL4A
Polysome (GO:0005844)	2/63	0.789069	1	0.695422	0.164747	EIF2AK4;EIF4B
Site of double-strand break (GO:0035861)	1/34	0.796071	1	0.644288	0.146941	RAD18
Small-subunit processome (GO:0032040)	1/35	0.805396	1	0.62588	0.135454	HEATR1
Site of DNA damage (GO:0090734)	1/37	0.822788	1	0.592049	0.115483	RAD18
Nucleolar part (GO:0044452)	5/153	0.832983	1	0.715876	0.130821	DEAF1;HEATR1;LIPA;MALT1;SMAD7
Actin-based cell projection (GO:0098858)	2/70	0.835349	1	0.62588	0.112599	ACTA2;CLIC4
Ionotropic glutamate receptor complex (GO:0008328)	1/39	0.838627	1	0.561687	0.0988512	SHANK2
Cullin-RING ubiquitin ligase complex (GO:0031461)	6/181	0.839136	1	0.726159	0.127355	FBXL20;KLHL7;ARIH2;KLHDC7A;KLHL4;KLHL40
Contractile actin filament bundle (GO:0097517)	1/40	0.846008	1	0.547645	0.091581	MYH9
Stress fiber (GO:0001725)	1/40	0.846008	1	0.547645	0.091581	MYH9
Anchored component of plasma membrane (GO:0046658)	1/40	0.846008	1	0.547645	0.091581	CA4
Cytoplasmic stress granule (GO:0010494)	1/41	0.853051	1	0.534288	0.0849173	CIRBP
Microvillus (GO:0005902)	1/42	0.859773	1	0.521567	0.0788017	CLIC4
Chromosomal region (GO:0098687)	2/76	0.867491	1	0.576469	0.0819451	BLM;CENPF
Nuclear chromosome, telomeric region (GO:0000784)	3/107	0.871972	1	0.614181	0.0841417	TEN1;SIRT6;ATR
Cis-Golgi network (GO:0005801)	1/47	0.889046	1	0.466081	0.0548139	FKTN
Histone methyltransferase complex (GO:0035097)	1/49	0.898968	1	0.447057	0.0476151	MTF2
Mitochondrial matrix (GO:0005759)	10/308	0.900603	1	0.711227	0.0744587	ALDH6A1;NDUFS8;GLDC;FPGS;IDH2;SARDH;TIMM44;HMGCS2;ETNPPL;DHTKD1
Mitochondrial outer membrane (GO:0005741)	3/115	0.900934	1	0.571456	0.0596163	AGPAT5;MYOC;TOMM34
Trans-Golgi network membrane (GO:0032588)	2/85	0.90502	1	0.515431	0.0514392	ARFIP2;TMEM165
SCF ubiquitin ligase complex (GO:0019005)	1/54	0.920066	1	0.405663	0.0337959	FBXL20
Chromosome, telomeric region (GO:0000781)	3/124	0.926347	1	0.529979	0.040547	BLM;TEN1;ATR
Caveola (GO:0005901)	1/56	0.927216	1	0.391175	0.0295607	EMP2
Filopodium (GO:0030175)	1/60	0.939657	1	0.365097	0.0227239	ACTA2
Large ribosomal subunit (GO:0015934)	1/72	0.965619	1	0.304247	0.0106443	RBM3
Cytosolic ribosome (GO:0022626)	1/124	0.997007	1	0.17666	0.000529615	EIF2AK4
Cytosolic part (GO:0044445)	1/159	0.999421	1	0.137772	7.97757e-05	EIF2AK4

## Sheet: Mem-KW - C5-BP
Supplementary Table 3. Results of Enrichr analysis for DEGs in Veh-K/W and Mem-K/W transcripts (CC, BP, MF, and KEGG domains).
Term	Overlap	P-value	Adjusted P-value	Odds Ratio	Combined Score	Genes
Regulation of alcohol biosynthetic process (GO:1902930)	14/34	9.16624e-11	4.67753e-07	9.02004	208.479	MBTPS1;SREBF1;HMGCS1;NFYB;CYP51A1;ELOVL6;HMGCR;SREBF2;SQLE;SCD;SCAP;MVD;DHCR7;FDFT1
Regulation of cholesterol metabolic process (GO:0090181)	15/41	1.44786e-10	3.69423e-07	8.01432	181.57	MBTPS1;SREBF1;HMGCS1;NFYB;EPHX2;CYP51A1;ELOVL6;HMGCR;SREBF2;SQLE;SCD;SCAP;MVD;DHCR7;FDFT1
Regulation of cholesterol biosynthetic process (GO:0045540)	14/40	1.18264e-09	2.01166e-06	7.66703	157.6	MBTPS1;SREBF1;HMGCS1;NFYB;CYP51A1;ELOVL6;HMGCR;SREBF2;SQLE;SCD;SCAP;MVD;DHCR7;FDFT1
Regulation of steroid biosynthetic process (GO:0050810)	14/44	4.93867e-09	6.30051e-06	6.97003	133.31	MBTPS1;SREBF1;HMGCS1;NFYB;CYP51A1;ELOVL6;HMGCR;SREBF2;SQLE;SCD;SCAP;MVD;DHCR7;FDFT1
Extracellular matrix organization (GO:0030198)	30/229	2.06896e-07	0.000211158	2.86976	44.1686	SPARC;ITGB4;ELN;NCAN;COL11A2;NID1;ICAM1;ADAMTS3;BSG;SERPINH1;CAPN1;A2M;WASHC1;JAM2;ITGA1;FN1;BGN;NPNT;HSPG2;ADAM19;MMP14;BMP1;COL4A2;ITGAD;MMP15;ITGA10;COL5A3;MATN1;COL9A3;ADAM8
Cholesterol metabolic process (GO:0008203)	13/68	1.04475e-05	0.00888559	4.18787	48.0314	HMGCS1;CYP51A1;LCAT;DHCR24;HMGCR;MT3;SQLE;NSDHL;MVD;DHCR7;OSBPL1A;PPARD;FDFT1
Cholesterol biosynthetic process (GO:0006695)	9/35	1.99832e-05	0.0145677	5.63292	60.9517	SQLE;NSDHL;HMGCS1;CYP51A1;DHCR24;MVD;HMGCR;DHCR7;FDFT1
Secondary alcohol biosynthetic process (GO:1902653)	9/36	2.55718e-05	0.0163116	5.47645	57.9081	SQLE;NSDHL;HMGCS1;CYP51A1;DHCR24;MVD;HMGCR;DHCR7;FDFT1
Sterol biosynthetic process (GO:0016126)	9/40	6.303e-05	0.035738	4.92881	47.6709	SQLE;NSDHL;HMGCS1;CYP51A1;DHCR24;MVD;HMGCR;DHCR7;FDFT1
Phospholipid metabolic process (GO:0006644)	12/70	7.03168e-05	0.0358827	3.75528	35.9099	AGPAT5;PLA2G4E;ENPP2;PLCE1;PLAA;LCAT;PLA2G3;PIP5K1A;AGPAT1;FADS1;AGPAT4;FDFT1
Positive regulation of protein processing (GO:0010954)	6/17	7.14021e-05	0.0331241	7.73146	73.8137	CCBE1;GSN;MYH9;ADAM8;PHB;ENO1
Substantia nigra development (GO:0021762)	9/43	0.000114957	0.0488853	4.58494	41.5898	CNP;SEC16A;PLP1;PADI2;DYNLL1;SYNGR3;INA;YWHAH;COX6B1
Extracellular matrix disassembly (GO:0022617)	12/78	0.000205464	0.0806525	3.37012	28.6132	MMP14;BMP1;MMP15;ELN;BSG;FN1;ADAM8;CAPN1;NID1;A2M;WASHC1;HSPG2
Negative regulation of angiogenesis (GO:0016525)	11/69	0.000272077	0.0991719	3.49223	28.6692	SPARC;RGCC;COL4A2;NPR1;PGK1;SULF1;SYNJ2BP;HSPG2;CNMD;THBS4;KLF2
Regulation of GTPase activity (GO:0043087)	20/188	0.000391	0.133018	2.3304	18.2862	GPSM1;CCL25;SEMA4D;RGS16;RASGRF1;OCRL;ADRB1;RASGRP2;GMIP;CX3CL1;ADCYAP1;ARHGAP21;TBC1D2;SH3BP1;CHN2;PLXNB3;RAPGEF1;RAB3GAP2;RGS6;TBC1D15
Lipid biosynthetic process (GO:0008610)	11/72	0.000398154	0.126986	3.34672	26.2004	AGPAT5;SREBF1;XBP1;DHRS11;CYP51A1;PIP5K1A;MVD;HMGCR;FADS1;AGPAT4;FDFT1
Negative regulation of microtubule polymerization (GO:0031115)	4/9	0.000452068	0.1357	9.73591	74.9829	STMN1;DYRK1A;TUBB4A;EML2
Activation of adenylate cyclase activity (GO:0007190)	7/32	0.000498683	0.141377	4.79189	36.4354	ACR;ADCYAP1;GIPR;ADRB1;ADCY2;CRHR1;CAP2
Positive regulation of adenylate cyclase activity (GO:0045762)	7/33	0.00060827	0.163368	4.64669	34.4082	ACR;ADCYAP1;GIPR;ADRB1;ADCY2;CRHR1;CAP2
Negative regulation of blood vessel morphogenesis (GO:2000181)	10/65	0.000683799	0.174471	3.37012	24.5609	SPARC;RGCC;COL4A2;NPR1;PGK1;SULF1;SYNJ2BP;HSPG2;CNMD;THBS4
Regulation of chromatin organization (GO:1902275)	4/10	0.000726262	0.176482	8.76232	63.3306	SETD5;HIRA;TLK2;MKI67
Heart contraction (GO:0060047)	8/44	0.000750217	0.174016	3.98287	28.6574	MYL4;ACE;TNNC1;TCAP;TAZ;SCN4B;SCN2B;MYH7
Regulation of insulin-like growth factor receptor signaling pathway (GO:0043567)	5/17	0.000766303	0.170019	6.44288	46.2208	IGFBP5;IGFBP4;IGFBP3;IGFBP2;IGFBP6
Cardiac muscle contraction (GO:0060048)	7/36	0.00105511	0.224342	4.25946	29.1948	MYL4;TNNC1;TCAP;TAZ;SCN4B;SCN2B;MYH7
Negative regulation of microtubule polymerization or depolymerization (GO:0031111)	6/27	0.00115484	0.235726	4.86796	32.9259	SPEF1;STMN1;DYRK1A;FKBP4;TUBB4A;EML2
Cellular response to starvation (GO:0009267)	13/107	0.00117399	0.230418	2.66145	17.9577	HSPA8;SREBF1;SZT2;XBP1;MTMR3;SEH1L;EHMT2;EIF2AK2;EIF2AK4;SREBF2;MAP1LC3A;HNRNPA1;FADS1
Phospholipid biosynthetic process (GO:0008654)	7/37	0.00125072	0.236387	4.14434	27.7009	AGPAT5;CPNE7;PIP5K1A;MVD;SGMS2;FADS1;AGPAT4
Membrane depolarization during action potential (GO:0086010)	7/38	0.00147361	0.268565	4.03528	26.3102	SCN10A;CACNA1B;SCN3A;SCN4B;CACNA1H;YWHAH;SCN2B
Regulation of cell cycle G2/M phase transition (GO:1902749)	11/84	0.0014904	0.262259	2.86862	18.671	CENPF;TUBA1A;CENPJ;CEP164;DCTN3;HAUS4;DYNLL1;ATF5;TUBB4B;TUBB4A;TUBA4A
Striated muscle contraction (GO:0006941)	9/61	0.00169796	0.288823	3.232	20.6148	MYL4;MYOM1;TNNC1;MYH14;TCAP;TAZ;SCN4B;MYH7;SCN2B
RRNA transport (GO:0051029)	3/6	0.0017094	0.281389	10.9529	69.7877	PNPT1;TST;TSC1
Intermediate filament bundle assembly (GO:0045110)	3/6	0.0017094	0.272595	10.9529	69.7877	NEFL;NEFM;NEFH
Positive regulation of megakaryocyte differentiation (GO:0045654)	3/6	0.0017094	0.264335	10.9529	69.7877	THPO;TESC;RAB7B
Positive regulation of MAPK cascade (GO:0043410)	25/289	0.00172725	0.25924	1.89497	12.0543	SEMA7A;RAMP3;EPHA10;LPAR1;HTR2C;PHB;CX3CL1;ICAM1;THPO;IRAK1;EPHB1;CCL25;GPR37;EDN3;KSR1;TIE1;EIF2AK2;GPR37L1;NPNT;MT3;ADCYAP1;TRAF7;ADAM8;TNFRSF25;FGFR3
Positive regulation of hydrolase activity (GO:0051345)	17/172	0.00230691	0.336348	2.16511	13.1462	CCL25;SEMA4D;RGS16;RASGRF1;DNAJC24;ADRB1;RASGRP2;CX3CL1;MYL4;DNAJB2;ADCYAP1;ARHGAP21;TBC1D2;SH3BP1;MSH3;RAPGEF1;RGS6
Regulation of signal transduction (GO:0009966)	21/233	0.00238914	0.33866	1.97434	11.9188	TSPYL2;EPHA10;HOMER1;IGFBP5;IGFBP4;IGFBP3;RGS16;TIE1;IGFBP2;GLI1;SULF1;SYNJ2BP;RGS4;RGS5;ADCYAP1;IRAK1;PLCE1;IGFBP6;EPHB1;FGFR3;RGS6
Skeletal system development (GO:0001501)	15/146	0.00280682	0.387114	2.2506	13.2238	MYOC;IGFBP4;ANKRD11;NCAN;COL11A2;CHRD;SULF1;HAPLN4;SGPP2;ETS2;BMP1;DEAF1;CREB3L2;CNMD;FGFR3
Regulation of cellular response to heat (GO:1900034)	10/78	0.00282361	0.379181	2.80844	16.4848	NUP93;HSPA8;SEH1L;NUP188;CHORDC1;BAG1;FKBP4;IER5;CRYAB;ATR
Positive regulation of signal transduction (GO:0009967)	19/206	0.00290972	0.380725	2.02044	11.7988	CCBE1;XBP1;ZRANB1;FGFBP1;DMTN;HOMER1;EMP2;PHB;GLI1;SULF1;AGPAT1;MT3;KLK6;TRAF7;ADAMTS3;DLG5;TSPAN17;GRB10;SHANK2
Negative regulation of supramolecular fiber organization (GO:1902904)	8/54	0.00294865	0.376173	3.2453	18.9085	HSPA8;SPEF1;STMN1;DYRK1A;CRYAB;LDLR;TUBB4A;EML2
Cellular response to nutrient levels (GO:0031669)	8/54	0.00294865	0.366999	3.2453	18.9085	SREBF1;HSPA8;XBP1;MAP1LC3A;EHMT2;TSC1;FADS1;SREBF2
Regulation of platelet aggregation (GO:0090330)	4/14	0.00299042	0.363336	6.2588	36.3783	DMTN;ADAMTS18;CD9;PRKCQ
Positive regulation of GTPase activity (GO:0043547)	18/192	0.00310822	0.368867	2.05367	11.8573	CCL25;SEMA4D;RALGAPA1;RGS16;RASGRF1;TSC1;ADRB1;RASGRP2;RANGAP1;CX3CL1;ADCYAP1;ARHGAP21;TBC1D2;SH3BP1;RAPGEF1;PIP5K1A;RGS6;TBC1D15
Positive regulation of mRNA catabolic process (GO:0061014)	5/23	0.00331896	0.384924	4.76213	27.1827	NANOS2;PNPT1;CNOT1;PRR5L;CPEB3
Muscle contraction (GO:0006936)	14/137	0.00400838	0.45455	2.23855	12.3554	GAMT;MYOM1;TNNC1;ITGA1;TAZ;CACNA1H;MYL4;ACTA2;GJA1;PABPN1;TCAP;MYL9;CRYAB;MYH7
G2/M transition of mitotic cell cycle (GO:0000086)	13/126	0.00502264	0.557185	2.26012	11.9646	CEP164;DCTN3;HAUS4;DYNLL1;TUBB4B;ARPP19;TUBB4A;TUBA4A;CDC25B;CCNB2;TUBA1A;CENPJ;OPTN
Renal system development (GO:0072001)	8/59	0.0051473	0.558866	2.97028	15.6512	NUP93;TFAP2B;CENPF;ACE;ITGB4;GREB1L;NPHP3;SULF1
Ferric iron transport (GO:0015682)	6/36	0.00536085	0.569925	3.65097	19.0896	STEAP3;ATP6V0B;TF;TFR2;ATP6V0A2;MCOLN1
Cardiac muscle tissue morphogenesis (GO:0055008)	6/36	0.00536085	0.558294	3.65097	19.0896	MYOM1;TNNC1;S1PR1;TCAP;SMAD7;MYH7
Transferrin transport (GO:0033572)	6/36	0.00536085	0.547128	3.65097	19.0896	STEAP3;ATP6V0B;TF;TFR2;ATP6V0A2;MCOLN1
Cell cycle G2/M phase transition (GO:0044839)	13/127	0.00536838	0.537154	2.24233	11.7212	CEP164;DCTN3;HAUS4;DYNLL1;TUBB4B;ARPP19;TUBB4A;TUBA4A;CDC25B;CCNB2;TUBA1A;CENPJ;OPTN
Regulation of cell migration (GO:0030334)	25/316	0.00556208	0.545833	1.73305	8.99764	CLIC4;SEMA7A;MCTP1;LDB1;CHRD;PRR5L;CX3CL1;CCAR1;SLK;MIEN1;AKT2;GNA12;ENPP2;WASHC1;XBP1;ACE;MYOC;IGFBP5;SEMA4D;SULF1;SMAD7;MMP14;DLG5;PLXNB3;NUMB
Regulation of lipid metabolic process (GO:0019216)	11/100	0.00589152	0.567253	2.40964	12.3717	SERPINA3;HMGCS1;CARM1;ME1;THRSP;HMGCS2;HMGCR;FADS1;FDFT1;PPARD;TM6SF2
Positive regulation of cellular biosynthetic process (GO:0031328)	15/159	0.00623771	0.589463	2.06659	10.4923	SREBF1;STARD4;SLC45A3;LDB1;ELOVL5;CIRBP;GLI1;ARPP19;KLF2;RBM3;RGCC;RPS6KB1;AKT2;CPEB3;LDLR
Long-term memory (GO:0007616)	4/17	0.00637492	0.591476	5.15431	26.057	RASGRF1;EIF2AK4;CPEB3;LDLR
Positive regulation of protein maturation (GO:1903319)	3/9	0.00647565	0.590093	7.30194	36.7996	CCBE1;TFR2;ADAM8
Myelin assembly (GO:0032288)	3/9	0.00647565	0.579741	7.30194	36.7996	CNTNAP1;CD9;DICER1
Regulation of Rac protein signal transduction (GO:0035020)	3/9	0.00647565	0.569745	7.30194	36.7996	SH3BP1;RASGRF1;ARHGAP17
Negative regulation of response to reactive oxygen species (GO:1901032)	3/9	0.00647565	0.560088	7.30194	36.7996	NUP93;GPR37;GPR37L1
Negative regulation of translation (GO:0017148)	10/88	0.00674355	0.573539	2.4893	12.4444	NANOS2;ILF3;CPEB1;IGFBP5;CNOT1;EIF2AK2;TSC1;EIF2AK4;METTL16;CPEB3
Regulation of cellular response to stress (GO:0080135)	11/104	0.00787907	0.659129	2.31696	11.2223	NUP93;HSPA8;SEH1L;PNPT1;NUP188;CHORDC1;BAG1;EIF2AK4;FKBP4;CRYAB;ATR
Regulated exocytosis (GO:0045055)	14/148	0.00788438	0.648935	2.07217	10.0353	CHID1;SERPINA3;SPARC;BRPF3;ANXA5;FN1;ARHGAP17;SYNGR3;SGPP2;TUBA4A;TF;CD9;A2M;VTI1B
Skeletal muscle contraction (GO:0003009)	4/18	0.00790449	0.640264	4.86796	23.5625	TNNC1;MYH14;TCAP;MYH7
Blood vessel endothelial cell migration (GO:0043534)	4/18	0.00790449	0.630259	4.86796	23.5625	EFNB2;SRF;MYH9;EMP2
Positive regulation of gene expression (GO:0010628)	50/771	0.00805769	0.63259	1.42061	6.84894	MYOM1;CALCOCO1;GLI1;ETS2;MED12;RBM3;EPB41L4B;CREB3L2;RIOK1;YWHAH;DDX17;TBP;TESC;CIRBP;DYRK1A;EBF3;ACTA2;TOX3;ILF3;TFR2;KAT6B;RNF207;MTF2;IRF7;ATF5;PPARD;KMT2E;BLM;KDM3A;RAMP3;HEATR1;PHB;CAMKK2;TAF1D;IRAK1;POLR2A;DEAF1;TP53INP2;NSD1;SF3B1;TFAP2B;GSN;EPHX2;FN1;MT3;KLF2;MAPK11;RGCC;RPS6KB1;CPEB3
Cellular response to decreased oxygen levels (GO:0036294)	8/64	0.00842155	0.651139	2.73823	13.0804	CPEB1;RGCC;SUV39H1;PGK1;TSC1;ADAM8;HYOU1;MT3
Response to laminar fluid shear stress (GO:0034616)	3/10	0.00893967	0.680883	6.57174	31.0006	SREBF2;KLF2;SMAD7
Peptidyl-lysine dimethylation (GO:0018027)	3/10	0.00893967	0.67087	6.57174	31.0006	SUV39H1;EHMT2;SETD7
Peptide transport (GO:0015833)	6/41	0.010209	0.755026	3.20573	14.6966	CENPF;RAMP3;LMAN2L;ARRDC1;MYH9;ABCB9
Negative regulation of endothelial cell proliferation (GO:0001937)	5/30	0.0108029	0.787529	3.65097	16.5314	SPARC;RGCC;SULF1;SYNJ2BP;SCG2
Platelet degranulation (GO:0002576)	12/124	0.0112288	0.80705	2.11992	9.51689	CHID1;SERPINA3;TF;SPARC;BRPF3;ANXA5;FN1;CD9;A2M;SGPP2;TUBA4A;VTI1B
Cellular response to calcium ion (GO:0071277)	6/42	0.0114623	0.812392	3.1294	13.9843	CLIC4;DMTN;CPNE7;RASGRP2;MCOLN1;CARF
Negative regulation of telomere maintenance via telomerase (GO:0032211)	4/20	0.0116423	0.813846	4.38116	19.5098	TEN1;XRN1;HNRNPC;HNRNPA1
Regulation of small GTPase mediated signal transduction (GO:0051056)	13/140	0.0118391	0.81642	2.03411	9.02402	RASGRF1;ARHGDIG;OCRL;ARHGAP17;GMIP;ARHGAP6;ARHGAP21;OPHN1;SH3BP1;CHN2;PLCE1;ARHGEF1;A2M
Intracellular protein transmembrane transport (GO:0065002)	3/11	0.0118795	0.808281	5.97431	26.4838	PEX6;AKT2;HYOU1
Positive regulation of glucose metabolic process (GO:0010907)	3/11	0.0118795	0.797646	5.97431	26.4838	SLC45A3;AKT2;ARPP19
Regulation of hydrogen peroxide-induced cell death (GO:1903205)	3/11	0.0118795	0.787287	5.97431	26.4838	NUP93;GPR37;GPR37L1
Regulation of cell death (GO:0010941)	10/96	0.0121914	0.797596	2.28185	10.0562	RAMP3;CHORDC1;CIDEB;TSC1;DHCR24;PHB;EPHB1;CRYAB;MT3;RAD18
Ciliary basal body-plasma membrane docking (GO:0097711)	10/96	0.0121914	0.7875	2.28185	10.0562	IQCB1;TUBA1A;CENPJ;CEP164;DCTN3;HAUS4;DYNLL1;TUBB4B;TUBB4A;TUBA4A
Microtubule bundle formation (GO:0001578)	5/32	0.014166	0.903616	3.42278	14.5705	TPPP3;CHORDC1;CFAP46;NAV1;TPPP
Regulation of focal adhesion assembly (GO:0051893)	6/44	0.0142871	0.900089	2.98716	12.6906	SLK;DMTN;LDB1;MYOC;TSC1;ARHGAP6
Positive regulation of mRNA metabolic process (GO:1903313)	3/12	0.0153091	0.952709	5.47645	22.8878	PNPT1;CNOT1;PRR5L
Regulation of protein glycosylation (GO:0060049)	3/12	0.0153091	0.94123	5.47645	22.8878	CHORDC1;MT3;FKTN
Protein polymerization (GO:0051258)	6/45	0.0158668	0.963908	2.92077	12.1023	TPPP3;GSN;CENPJ;COBL;TPPP;ARHGAP6
Protein localization to plasma membrane (GO:0072659)	12/130	0.0158976	0.954415	2.02207	8.3746	GOLGA7B;TSPAN15;GOLGA4;RAMP3;PACS2;TESC;BSG;MAP7;PIP5K1A;EMP2;GOLGA7;OPTN
Cellular response to metal ion (GO:0071248)	10/100	0.0159219	0.944758	2.19058	9.06914	TF;CLIC4;DMTN;TFR2;CPNE7;RASGRP2;MCOLN1;CARF;MT3;CACNA1H
Negative regulation of protein polymerization (GO:0032272)	4/22	0.0163556	0.959341	3.98287	16.3823	STMN1;DYRK1A;TUBB4A;EML2
Sterol metabolic process (GO:0016125)	7/59	0.0174728	1	2.59899	10.5184	SQLE;CYP51A1;LCAT;HMGCR;DHCR7;OSBPL1A;PPARD
Glycerophospholipid biosynthetic process (GO:0046474)	14/164	0.0182416	1	1.87001	7.48761	SLC44A5;AGPAT5;MTMR3;PLEKHA1;SLC44A2;CPNE7;LCAT;OCRL;PLD1;AGPAT1;AGPAT4;ETNPPL;PITPNM1;PIP5K1A
Cell chemotaxis (GO:0060326)	7/60	0.0190267	1	2.55568	10.1254	CCL25;C3AR1;LPAR1;PLXNB3;PIP5K1A;PRKCQ;EPHB1
Regulation of stress fiber assembly (GO:0051492)	7/60	0.0190267	1	2.55568	10.1254	RGCC;MYOC;STMN1;LPAR1;ARHGEF10L;TSC1;ARHGAP6
Membrane lipid biosynthetic process (GO:0046467)	7/60	0.0190267	1	2.55568	10.1254	FA2H;COL4A3BP;ELOVL5;ELOVL6;SGMS2;KDSR;SGPP2
Autophagosome maturation (GO:0097352)	4/23	0.0191002	1	3.80971	15.079	TSG101;MAP1LC3A;STX17;LIX1
Regulation of microtubule cytoskeleton organization (GO:0070507)	4/23	0.0191002	1	3.80971	15.079	STMN1;TRIM36;ATF5;BICD2
Neuronal action potential (GO:0019228)	4/23	0.0191002	1	3.80971	15.079	SCN10A;MYH14;SCN3A;CACNA1H
Microtubule polymerization or depolymerization (GO:0031109)	4/23	0.0191002	1	3.80971	15.079	TPPP3;CENPJ;STMN1;TPPP
Myelination in peripheral nervous system (GO:0022011)	3/13	0.0192371	1	5.05519	19.9726	CNTNAP1;MYOC;DICER1
Alpha-linolenic acid metabolic process (GO:0036109)	3/13	0.0192371	1	5.05519	19.9726	ELOVL5;ACAA1;FADS1
Poly(A)+ mRNA export from nucleus (GO:0016973)	3/13	0.0192371	0.991588	5.05519	19.9726	NUP93;PABPN1;ZC3H11A
Protein localization to endoplasmic reticulum (GO:0070972)	3/13	0.0192371	0.981672	5.05519	19.9726	BCAP31;SEC16A;TAPT1
Cellular response to low-density lipoprotein particle stimulus (GO:0071404)	3/13	0.0192371	0.971952	5.05519	19.9726	CD9;LDLR;SREBF2
Chondroitin sulfate catabolic process (GO:0030207)	3/13	0.0192371	0.962423	5.05519	19.9726	NCAN;HEXA;BGN
Regulation of G-protein coupled receptor protein signaling pathway (GO:0008277)	8/74	0.0193108	0.95673	2.3682	9.34748	RGS4;RGS5;ADCYAP1;RGS16;PLCE1;PHB;RGS6;KLK6
Regulation of organelle assembly (GO:1902115)	6/47	0.0193799	0.950918	2.79649	11.028	TSG101;MTMR3;GSN;PLK2;CENPJ;VPS11
Fatty acid biosynthetic process (GO:0006633)	6/47	0.0193799	0.941862	2.79649	11.028	XBP1;ACOT7;ELOVL5;SCD;ELOVL6;FADS1
Brain development (GO:0007420)	11/119	0.0202369	0.974235	2.02491	7.89764	MKKS;CA10;CENPF;THRA;PITPNM1;EML1;HSPG2;CDK5RAP3;SHANK2;NKX2-2;POU6F1
Positive regulation of RNA metabolic process (GO:0051254)	5/35	0.0204223	0.973973	3.1294	12.1769	PNPT1;POLR2A;HEATR1;DYRK1A;RIOK1
Carboxylic acid transmembrane transport (GO:1905039)	5/35	0.0204223	0.964955	3.1294	12.1769	SLC6A6;SLC46A1;SLC7A6;SLC7A10;SLC36A4
Negative regulation of cellular process (GO:0048523)	35/534	0.0207351	0.970746	1.43577	5.56495	BTG3;BLM;NPR1;ZBTB49;JADE1;ARHGDIG;ENO1;PHB;DNAJB2;GJA1;WDR6;IGFBP7;IGFBP6;ADAMTS8;FKTN;TSPYL2;TFAP2B;FGFBP1;SEMA4D;TESC;IGFBP3;ITGA1;EIF2AK2;TSC1;MT3;ST18;HOPX;RGCC;FABP7;DLG5;PLXNB3;MYH9;CD9;ATF5;RAD18
Purine ribonucleotide biosynthetic process (GO:0009152)	8/75	0.0207822	0.964105	2.33662	9.05126	SLC35B3;MT-ATP6;ACOT7;NPR1;IMPDH1;HTR2C;CHCHD10;ADCY2
Neuron projection development (GO:0031175)	14/167	0.0209969	0.96529	1.83641	7.09477	CNTNAP1;MYOC;RASGRF1;DICER1;ADCYAP1;SAMD14;OPHN1;STMN1;PLP1;STX3;EPHB1;NEFH;SHANK2;ZNF365
Actin filament organization (GO:0007015)	11/120	0.0213952	0.974818	2.00803	7.72006	MYOM1;SAMD14;GSN;DMTN;SH3BP1;CDC42EP2;COBL;TCAP;ARHGAP17;EMP2;CAP2
Cellular lipid catabolic process (GO:0044242)	4/24	0.0221128	0.998598	3.65097	13.916	FA2H;ENPP2;MT3;PPARD
Sodium ion transmembrane transport (GO:0035725)	5/36	0.0228516	1	3.04247	11.4967	SCN10A;KCNK1;SCN3A;SCN4B;SCN2B
MRNA catabolic process (GO:0006402)	5/36	0.0228516	1	3.04247	11.4967	NANOS2;PNPT1;XRN1;DIS3;METTL16
Heart looping (GO:0001947)	5/36	0.0228516	1	3.04247	11.4967	MKKS;SRF;NPHP3;MICAL2;BBS5
Actin polymerization or depolymerization (GO:0008154)	5/36	0.0228516	0.996681	3.04247	11.4967	GSN;COBL;MICAL2;ARHGAP6;CAP2
Organic hydroxy compound biosynthetic process (GO:1901617)	6/49	0.0233882	1	2.68234	10.0736	SQLE;CYP51A1;HMGCR;DHCR7;OSBPL1A;CACNA1H
Regulation of megakaryocyte differentiation (GO:0045652)	6/49	0.0233882	1	2.68234	10.0736	KMT2E;THPO;TESC;PRKCQ;RAB7B;MYL9
Regulation of fibroblast migration (GO:0010762)	3/14	0.0236681	1	4.6941	17.573	DMTN;GNA12;PRR5L
Mitotic cell cycle arrest (GO:0071850)	3/14	0.0236681	0.998167	4.6941	17.573	PNPT1;RGCC;GADD45A
Regulation of transferase activity (GO:0051338)	3/14	0.0236681	0.989986	4.6941	17.573	PPP1R3F;LDB1;EMP2
Regulation of mRNA catabolic process (GO:0061013)	3/14	0.0236681	0.981937	4.6941	17.573	PNPT1;CNOT1;PRR5L
Negative regulation of hydrogen peroxide-induced cell death (GO:1903206)	3/14	0.0236681	0.974018	4.6941	17.573	NUP93;GPR37;GPR37L1
Regulation of nuclear-transcribed mRNA catabolic process, deadenylation-dependent decay (GO:1900151)	3/14	0.0236681	0.966226	4.6941	17.573	NANOS2;CNOT1;CPEB3
Acetyl-CoA metabolic process (GO:0006084)	3/14	0.0236681	0.958557	4.6941	17.573	HMGCS1;MVD;HMGCS2
Negative regulation of insulin receptor signaling pathway (GO:0046627)	4/25	0.0253991	1	3.50493	12.8737	RPS6KB1;GRB10;TSC1;PRKCQ
Long-chain fatty-acyl-CoA metabolic process (GO:0035336)	4/25	0.0253991	1	3.50493	12.8737	ACOT7;ELOVL5;ELOVL6;ACSBG1
Peptide hormone secretion (GO:0030072)	4/25	0.0253991	1	3.50493	12.8737	ADCYAP1;CYB5R4;EDN3;CRHR1
Positive regulation of axonogenesis (GO:0050772)	5/37	0.0254602	0.999412	2.96024	10.866	SEMA7A;GOLGA4;TUBB2B;SEMA4D;PLXNB3
Myelination (GO:0042552)	5/37	0.0254602	0.991783	2.96024	10.866	CNTNAP1;MYOC;PLP1;ACSBG1;KLK6
Glycerophospholipid metabolic process (GO:0006650)	7/64	0.0262094	1	2.39595	8.72517	CPNE7;PIGQ;LCAT;PIP5K1A;ENPP6;PLA2G7;PRDX6
Protein transport (GO:0015031)	23/326	0.0262359	1	1.5455	5.62659	ATP6V0B;STEAP3;RAMP3;LMAN2L;STX17;ARRDC1;MCOLN1;GOLGA4;TF;CENPF;TBC1D2;TFR2;MYO6;ATP6V0A2;ARFIP2;RAB3GAP2;MYH9;STX3;RAB7B;GOLGA7;OPTN;TBC1D15;YWHAH
Histone-serine phosphorylation (GO:0035404)	2/6	0.0276222	1	7.30194	26.2076	RPS6KA5;VRK1
Cellular response to iron ion (GO:0071281)	2/6	0.0276222	1	7.30194	26.2076	TF;TFR2
Protein localization to endoplasmic reticulum exit site (GO:0070973)	2/6	0.0276222	1	7.30194	26.2076	BCAP31;SEC16A
Choline catabolic process (GO:0042426)	2/6	0.0276222	1	7.30194	26.2076	CHDH;SARDH
Spermine metabolic process (GO:0008215)	2/6	0.0276222	1	7.30194	26.2076	SAT2;SAT1
Gap junction assembly (GO:0016264)	2/6	0.0276222	1	7.30194	26.2076	GJA1;GJB1
Membrane raft assembly (GO:0001765)	2/6	0.0276222	1	7.30194	26.2076	RFTN1;EMP2
Regulation of atrial cardiac muscle cell membrane depolarization (GO:0060371)	2/6	0.0276222	0.999688	7.30194	26.2076	SCN10A;SCN2B
Aromatic compound catabolic process (GO:0019439)	2/6	0.0276222	0.992648	7.30194	26.2076	EPHX2;ACAA1
Response to UV-A (GO:0070141)	2/6	0.0276222	0.985706	7.30194	26.2076	CCND1;PPID
Negative regulation of cytoplasmic translation (GO:2000766)	2/6	0.0276222	0.978861	7.30194	26.2076	CPEB1;CPEB3
SREBP signaling pathway (GO:0032933)	2/6	0.0276222	0.97211	7.30194	26.2076	SCAP;ARHGEF10L
Negative regulation of cell cycle phase transition (GO:1901988)	2/6	0.0276222	0.965452	7.30194	26.2076	RGCC;ATF5
Sterol import (GO:0035376)	2/6	0.0276222	0.958884	7.30194	26.2076	STARD4;LDLR
Long term synaptic depression (GO:0060292)	2/6	0.0276222	0.952405	7.30194	26.2076	PLK2;SHANK2
Cholesterol import (GO:0070508)	2/6	0.0276222	0.946013	7.30194	26.2076	STARD4;LDLR
Positive regulation of cellular extravasation (GO:0002693)	2/6	0.0276222	0.939707	7.30194	26.2076	ADAM8;ICAM1
Striated muscle hypertrophy (GO:0014897)	2/6	0.0276222	0.933483	7.30194	26.2076	MYOC;TCAP
Negative regulation of cellular response to hypoxia (GO:1900038)	2/6	0.0276222	0.927342	7.30194	26.2076	HYOU1;ENO1
Ceramide transport (GO:0035627)	2/6	0.0276222	0.921281	7.30194	26.2076	COL4A3BP;PLTP
Regulation of telomere maintenance via telomerase (GO:0032210)	6/51	0.0279175	0.925084	2.57715	9.22235	TEN1;XRN1;PRKCQ;HNRNPC;HNRNPA1;ATR
Nuclear pore organization (GO:0006999)	3/15	0.0286021	0.941656	4.38116	15.5718	NUP93;SEH1L;TMEM33
Positive regulation of small GTPase mediated signal transduction (GO:0051057)	3/15	0.0286021	0.93562	4.38116	15.5718	RASGEF1A;RASGRF1;MMD2
Glycerophospholipid catabolic process (GO:0046475)	3/15	0.0286021	0.929661	4.38116	15.5718	ENPP2;ENPP6;PRDX6
Amide transport (GO:0042886)	3/15	0.0286021	0.923777	4.38116	15.5718	SLC46A1;ABCB9;PLTP
Transport along microtubule (GO:0010970)	3/15	0.0286021	0.917967	4.38116	15.5718	HSPA8;ARHGAP21;DYNLL1
Negative regulation of cellular response to insulin stimulus (GO:1900077)	4/26	0.0289637	0.92376	3.37012	11.936	RPS6KB1;GRB10;TSC1;PRKCQ
Regulation of muscle contraction (GO:0006937)	4/26	0.0289637	0.918022	3.37012	11.936	TNNC1;PLCE1;ENO1;MYL9
Negative regulation of telomere maintenance via telomere lengthening (GO:1904357)	4/26	0.0289637	0.912355	3.37012	11.936	TEN1;XRN1;HNRNPC;HNRNPA1
Regulation of cell-matrix adhesion (GO:0001952)	6/52	0.0303846	0.951243	2.52759	8.83095	CCL25;SLK;LDB1;MYOC;EMP2;TSC1
Positive regulation of cell-substrate adhesion (GO:0010811)	6/52	0.0303846	0.945443	2.52759	8.83095	CCL25;DMTN;MYOC;FN1;EMP2;NPNT
Intracellular steroid hormone receptor signaling pathway (GO:0030518)	7/66	0.0304136	0.940611	2.32334	8.11512	MED12;DDX17;CALCOCO1;KDM3A;PADI2;PHB;SAFB
Sphingolipid biosynthetic process (GO:0030148)	7/66	0.0304136	0.934945	2.32334	8.11512	FA2H;COL4A3BP;ELOVL5;ELOVL6;SGMS2;KDSR;SGPP2
Positive regulation of fat cell differentiation (GO:0045600)	5/39	0.0312304	0.954302	2.80844	9.73507	FNDC5;XBP1;CARM1;TMEM64;PPARD
Regulation of angiogenesis (GO:0045765)	14/177	0.0324603	0.985983	1.73266	5.93911	XBP1;SPARC;NPR1;ANXA3;EMP2;TSPAN12;SULF1;SYNJ2BP;HSPG2;THBS4;RGCC;COL4A2;PGK1;CNMD
Positive regulation of intracellular signal transduction (GO:1902533)	31/479	0.0327221	0.988053	1.4177	4.84813	SEH1L;RAMP3;EPHA10;SLC44A2;LPAR1;NOD1;ADRB1;CXXC5;MALT1;GJA1;BCLAF1;THPO;IRAK1;EPHB1;CDK5RAP3;BCAP31;GPR37;MYOC;KSR1;SEMA4D;PLK2;EIF2AK2;GPR37L1;S100B;TRAF7;TNIP2;DLG5;ADAM8;TNFRSF25;FGFR3;LAMTOR5
Regulation of blood vessel diameter (GO:0097746)	4/27	0.0328098	0.984872	3.2453	11.0893	NANOS2;ACE;NPR1;EPHX2
Negative regulation of cell motility (GO:2000146)	9/97	0.0330614	0.986623	2.0325	6.92957	CLIC4;MCTP1;IGFBP5;DLG5;CHRD;PLXNB3;SULF1;CX3CL1;SMAD7
Positive regulation of nuclear-transcribed mRNA catabolic process, deadenylation-dependent decay (GO:1900153)	3/16	0.034036	1	4.10734	13.8842	NANOS2;CNOT1;CPEB3
Regulation of membrane depolarization (GO:0003254)	3/16	0.034036	1	4.10734	13.8842	SCN10A;SMAD7;SCN2B
DNA methylation or demethylation (GO:0044728)	3/16	0.034036	0.998195	4.10734	13.8842	KMT2E;MTRR;EHMT2
Peptidyl-lysine methylation (GO:0018022)	3/16	0.034036	0.992491	4.10734	13.8842	EHMT2;SETD7;EEF1AKMT1
Dendritic spine morphogenesis (GO:0060997)	3/16	0.034036	0.986852	4.10734	13.8842	EPHB1;SHANK2;ZNF365
MiRNA metabolic process (GO:0010586)	3/16	0.034036	0.981277	4.10734	13.8842	DDX17;DICER1;TARBP2
Ruffle organization (GO:0031529)	3/16	0.034036	0.975764	4.10734	13.8842	PLEKHA1;PIP5K1A;ARFIP2
DNA alkylation (GO:0006305)	3/16	0.034036	0.970313	4.10734	13.8842	KMT2E;MTRR;EHMT2
Positive regulation of Ras protein signal transduction (GO:0046579)	5/40	0.0343981	0.975186	2.73823	9.22715	GPR17;RASGEF1A;RASGRF1;LPAR1;MMD2
Determination of heart left/right asymmetry (GO:0061371)	5/40	0.0343981	0.969798	2.73823	9.22715	MKKS;SRF;NPHP3;MICAL2;BBS5
Embryonic heart tube morphogenesis (GO:0003143)	5/40	0.0343981	0.964469	2.73823	9.22715	MKKS;SRF;NPHP3;MICAL2;BBS5
Regulation of ERK1 and ERK2 cascade (GO:0070372)	18/247	0.0347111	0.967926	1.59637	5.36493	CCL25;SEMA7A;DUSP3;RAMP3;EPHA10;TIE1;FN1;HTR2C;PHB;SYNJ2BP;NPNT;MT3;CX3CL1;ICAM1;ADCYAP1;THPO;EPHB1;FGFR3
Histone modification (GO:0016570)	9/98	0.0349927	0.970476	2.01176	6.74465	RPS6KA5;PHC1;KAT6B;EHMT2;NSD1;CARM1;PADI2;PHB;MT3
Protein sumoylation (GO:0016925)	7/68	0.0350489	0.96678	2.25501	7.55656	NUP93;TOP2B;PIAS3;SEH1L;NUP188;SUMO3;RANGAP1
Regulation of translation (GO:0006417)	16/213	0.0353468	0.969756	1.64551	5.50018	NANOS2;SEH1L;NUP188;IGFBP5;CIRBP;EIF2AK2;TSC1;EIF2AK4;NUP93;RBM3;ILF3;POLR2A;RPS6KB1;CNOT1;CPEB3;EIF4B
Action potential (GO:0001508)	6/54	0.0357361	0.975195	2.43398	8.10903	SCN10A;CACNA1B;MYH14;SCN3A;CACNA1H;YWHAH
Regulation of mRNA processing (GO:0050684)	4/28	0.0369397	1	3.1294	10.3222	PABPN1;CWC22;METTL16;SAFB
Chondrocyte differentiation (GO:0002062)	4/28	0.0369397	0.997371	3.1294	10.3222	WNT10B;CREB3L2;SULF1;FGFR3
Positive regulation of lipid biosynthetic process (GO:0046889)	4/28	0.0369397	0.992122	3.1294	10.3222	SREBF1;SLC45A3;ELOVL5;LDLR
Negative regulation of proteasomal protein catabolic process (GO:1901799)	4/28	0.0369397	0.986928	3.1294	10.3222	OPHN1;TAF9;TLK2;KLHL40
Small GTPase mediated signal transduction (GO:0007264)	9/99	0.0370001	0.983392	1.99144	6.56544	MAPK11;KSR1;PLK2;CHORDC1;PLCE1;ARFIP2;RASGRP2;PLD1;RASGRP3
Phosphate ion transmembrane transport (GO:0035435)	2/7	0.037515	0.991913	6.2588	20.5477	SLC37A1;SLC20A2
AV node cell action potential (GO:0086016)	2/7	0.037515	0.9868	6.2588	20.5477	SCN10A;SCN4B
MiRNA loading onto RISC involved in gene silencing by miRNA (GO:0035280)	2/7	0.037515	0.98174	6.2588	20.5477	DICER1;TARBP2
Cellular response to sterol depletion (GO:0071501)	2/7	0.037515	0.976731	6.2588	20.5477	SCAP;ARHGEF10L
Regulation of T-helper 17 type immune response (GO:2000316)	2/7	0.037515	0.971773	6.2588	20.5477	PRKCQ;SMAD7
Activation of MAPKKK activity (GO:0000185)	2/7	0.037515	0.966865	6.2588	20.5477	TRAF7;GADD45A
Chitin metabolic process (GO:0006030)	2/7	0.037515	0.962006	6.2588	20.5477	CHID1;OVGP1
Fatty acid elongation, saturated fatty acid (GO:0019367)	2/7	0.037515	0.957196	6.2588	20.5477	ELOVL5;ELOVL6
Positive regulation of B cell differentiation (GO:0045579)	2/7	0.037515	0.952434	6.2588	20.5477	MMP14;XBP1
Fatty acid elongation, polyunsaturated fatty acid (GO:0034626)	2/7	0.037515	0.947719	6.2588	20.5477	ELOVL5;ELOVL6
Positive regulation of urine volume (GO:0035810)	2/7	0.037515	0.943051	6.2588	20.5477	TFAP2B;NPR1
Pentose metabolic process (GO:0019321)	2/7	0.037515	0.938428	6.2588	20.5477	FGGY;RPE
Fatty acid elongation, monounsaturated fatty acid (GO:0034625)	2/7	0.037515	0.93385	6.2588	20.5477	ELOVL5;ELOVL6
Spermidine metabolic process (GO:0008216)	2/7	0.037515	0.929317	6.2588	20.5477	SAT2;SAT1
Chitin catabolic process (GO:0006032)	2/7	0.037515	0.924827	6.2588	20.5477	CHID1;OVGP1
Skeletal muscle myosin thick filament assembly (GO:0030241)	2/7	0.037515	0.920381	6.2588	20.5477	MYOM1;TCAP
Regulation of chromatin assembly or disassembly (GO:0001672)	2/7	0.037515	0.915977	6.2588	20.5477	TLK2;PADI2
Fatty acid elongation, unsaturated fatty acid (GO:0019368)	2/7	0.037515	0.911616	6.2588	20.5477	ELOVL5;ELOVL6
Cellular response to laminar fluid shear stress (GO:0071499)	2/7	0.037515	0.907295	6.2588	20.5477	SREBF2;KLF2
Regulation of tube diameter (GO:0035296)	2/7	0.037515	0.903015	6.2588	20.5477	ACE;NPR1
Cellular response to oxidative stress (GO:0034599)	10/115	0.0375787	0.900302	1.90485	6.25042	PNPT1;CAT;CYCS;PRR5L;MPV17;PRDX6;MT3;SOD3;RBM11;CAMKK2
Regulation of neuron differentiation (GO:0045664)	8/84	0.0377376	0.899883	2.08627	6.8369	HEYL;PCP4;MMD;MMD2;NREP;EIF2AK4;CDK5RAP3;YWHAH
Long-chain fatty acid metabolic process (GO:0001676)	6/55	0.0386248	0.916755	2.38972	7.77583	FA2H;ELOVL5;ELOVL6;ACSBG1;ACAA1;FADS1
Sphingolipid metabolic process (GO:0006665)	10/116	0.0395164	0.933576	1.88843	6.10159	GLTP;UGT8;FA2H;COL4A3BP;ELOVL5;HEXA;ELOVL6;KDSR;SGMS2;SGPP2
High-density lipoprotein particle remodeling (GO:0034375)	3/17	0.0399634	0.939786	3.86573	12.4468	ABCA5;LCAT;PLTP
Cellular response to gamma radiation (GO:0071480)	3/17	0.0399634	0.935475	3.86573	12.4468	TLK2;CRYAB;ATR
Negative regulation of stress fiber assembly (GO:0051497)	3/17	0.0399634	0.931203	3.86573	12.4468	MYOC;STMN1;ARHGAP6
Phospholipid catabolic process (GO:0009395)	3/17	0.0399634	0.92697	3.86573	12.4468	ENPP2;ENPP6;PRDX6
Mitotic G2 DNA damage checkpoint (GO:0007095)	3/17	0.0399634	0.922776	3.86573	12.4468	BLM;MRNIP;CDK5RAP3
Central nervous system development (GO:0007417)	16/217	0.040797	0.937781	1.61517	5.16718	CA10;SZT2;MOG;THRA;NCAN;S100B;EML1;HSPG2;HAPLN4;KLK6;POU6F1;NR4A2;UGT8;PITPNM1;CDK5RAP3;NKX2-2
Regulation of kinase activity (GO:0043549)	9/101	0.0412477	0.943888	1.952	6.2233	TSPYL2;EPHA10;LDB1;TIE1;PLCE1;EMP2;EPHB1;FGFR3;CAMKK2
Collagen fibril organization (GO:0030199)	4/29	0.0413547	0.942111	3.02149	9.62517	ADAMTS3;COL5A3;COL11A2;SERPINH1
Superoxide metabolic process (GO:0006801)	4/29	0.0413547	0.937924	3.02149	9.62517	NANOS2;CYB5R4;MT3;SOD3
Semaphorin-plexin signaling pathway (GO:0071526)	4/29	0.0413547	0.933774	3.02149	9.62517	SEMA7A;SH3BP1;SEMA4D;PLXNB3
Amino acid transmembrane transport (GO:0003333)	4/29	0.0413547	0.929661	3.02149	9.62517	SLC6A6;SLC7A6;SLC7A10;SLC36A4
Very long-chain fatty acid metabolic process (GO:0000038)	4/29	0.0413547	0.925583	3.02149	9.62517	ELOVL5;ELOVL6;ACSBG1;ACAA1
Protein localization to cell periphery (GO:1990778)	10/117	0.0415217	0.925263	1.87229	5.95677	GOLGA7B;TSPAN15;RAMP3;PACS2;TESC;BSG;MAP7;PIP5K1A;EMP2;LIN7B
Cilium assembly (GO:0060271)	20/288	0.0417202	0.925644	1.52124	4.83262	IQCB1;MKKS;GSN;CCDC13;DNAH14;CEP164;DCTN3;HAUS4;PLA2G3;OCRL;ASAP1;DYNLL1;TUBB4B;TUBB4A;TUBA4A;TUBA1A;CENPJ;NPHP3;CFAP46;BBS5
Positive regulation of ERK1 and ERK2 cascade (GO:0070374)	15/201	0.0426482	0.942137	1.63476	5.1573	CCL25;SEMA7A;RAMP3;EPHA10;TIE1;HTR2C;PHB;NPNT;MT3;CX3CL1;ICAM1;ADCYAP1;THPO;EPHB1;FGFR3
Phosphatidylcholine metabolic process (GO:0046470)	7/71	0.0428401	0.942298	2.15973	6.80375	SLC44A5;SLC44A2;PLA2G4E;ENPP2;MBOAT1;LCAT;PLA2G3
Plasma membrane bounded cell projection organization (GO:0120036)	10/118	0.0435954	0.954796	1.85642	5.81581	ADCYAP1;SAMD14;OPHN1;MYOC;PLEKHA1;STMN1;RASGRF1;PLP1;ARFIP2;STX3
Calcium ion homeostasis (GO:0055074)	8/87	0.0449983	0.981308	2.01433	6.24669	TFAP2B;SLC24A4;EPHX2;ATP13A4;HTR2C;FAM20A;TPT1;TMEM165
Membrane depolarization (GO:0051899)	5/43	0.0450599	0.978471	2.54719	7.89567	SCN10A;CACNA1B;SCN3A;CACNA1H;YWHAH
Response to unfolded protein (GO:0006986)	5/43	0.0450599	0.974325	2.54719	7.89567	DNAJB2;HSPA8;SERPINH1;HYOU1;OPTN
Histone H3 acetylation (GO:0043966)	5/43	0.0450599	0.970214	2.54719	7.89567	LDB1;BRPF3;KAT6B;TAF9;JADE1
Regulation of phosphatase activity (GO:0010921)	7/72	0.0456667	0.979148	2.12973	6.57317	MYO1D;PPP1R2;URI1;CHORDC1;SLC7A14;TSC1;CDK5RAP3
Protein stabilization (GO:0050821)	12/152	0.0458933	0.979889	1.72941	5.32905	WNT10B;TNIP2;TESC;PEX6;CHORDC1;TAF9;TSC1;PHB;GOLGA7;MT3;CRYAB;SMAD7
Connective tissue development (GO:0061448)	4/30	0.046055	0.979244	2.92077	8.98991	XBP1;COL11A2;CREB3L2;SULF1
Negative regulation of DNA biosynthetic process (GO:2000279)	4/30	0.046055	0.97518	2.92077	8.98991	TEN1;XRN1;HNRNPC;HNRNPA1
Fatty-acyl-CoA biosynthetic process (GO:0046949)	4/30	0.046055	0.971151	2.92077	8.98991	ELOVL5;SCD;ELOVL6;ACSBG1
Chondroitin sulfate metabolic process (GO:0030204)	4/30	0.046055	0.967154	2.92077	8.98991	NCAN;HEXA;BGN;CHST3
Long-chain fatty-acyl-CoA biosynthetic process (GO:0035338)	3/18	0.0463752	0.969889	3.65097	11.2121	ELOVL5;ELOVL6;ACSBG1
DNA methylation (GO:0006306)	3/18	0.0463752	0.96593	3.65097	11.2121	KMT2E;MTRR;EHMT2
Glyceraldehyde-3-phosphate metabolic process (GO:0019682)	3/18	0.0463752	0.962004	3.65097	11.2121	RPE;ALDH1A1;TALDO1
Regulation of smooth muscle cell migration (GO:0014910)	3/18	0.0463752	0.958109	3.65097	11.2121	ACE;IGFBP5;IGFBP3
Actin filament polymerization (GO:0030041)	3/18	0.0463752	0.954245	3.65097	11.2121	GSN;COBL;ARHGAP6
Mitotic cell cycle phase transition (GO:0044772)	16/221	0.0468258	0.959648	1.58594	4.85507	PLK2;CEP164;DCTN3;HAUS4;DYNLL1;TUBB4B;ARPP19;TUBB4A;TUBA4A;CDC25B;CCNB2;TUBA1A;CCND1;RPS6KB1;CENPJ;OPTN
Negative regulation of growth (GO:0045926)	10/120	0.0479515	0.978785	1.82548	5.54503	TSPYL2;DNAJB2;GJA1;PNPT1;NPR1;JADE1;ENO1;PHB;MT3;FGFR3
Integrin activation (GO:0033622)	2/8	0.0485308	0.986664	5.47645	16.5693	FN1;CX3CL1
Isoprenoid metabolic process (GO:0006720)	2/8	0.0485308	0.982749	5.47645	16.5693	MVD;HMGCR
Central nervous system myelination (GO:0022010)	2/8	0.0485308	0.978865	5.47645	16.5693	CNTNAP1;PLP1
Isoprenoid biosynthetic process (GO:0008299)	2/8	0.0485308	0.975011	5.47645	16.5693	MVD;HMGCR
Alpha-amino acid biosynthetic process (GO:1901607)	2/8	0.0485308	0.971187	5.47645	16.5693	GAMT;GATM
Regulation of cytoplasmic mRNA processing body assembly (GO:0010603)	2/8	0.0485308	0.967394	5.47645	16.5693	PAN3;CNOT1
Cellular biogenic amine catabolic process (GO:0042402)	2/8	0.0485308	0.963629	5.47645	16.5693	CHDH;SARDH
Leptin-mediated signaling pathway (GO:0033210)	2/8	0.0485308	0.959894	5.47645	16.5693	MKKS;MT3
Peripheral nervous system axon ensheathment (GO:0032292)	2/8	0.0485308	0.956188	5.47645	16.5693	CNTNAP1;MYOC
Regulation of amyloid fibril formation (GO:1905906)	2/8	0.0485308	0.952511	5.47645	16.5693	CRYAB;LDLR
Aldehyde biosynthetic process (GO:0046184)	2/8	0.0485308	0.948861	5.47645	16.5693	KDM3A;CACNA1H
Negative regulation of platelet aggregation (GO:0090331)	2/8	0.0485308	0.94524	5.47645	16.5693	ADAMTS18;CD9
Schwann cell development (GO:0014044)	2/8	0.0485308	0.941646	5.47645	16.5693	CNTNAP1;MYOC
Unsaturated fatty acid metabolic process (GO:0033559)	5/44	0.0490051	0.947247	2.4893	7.50729	FA2H;ELOVL5;SCD;ACAA1;FADS1
Positive regulation of transport (GO:0051050)	5/44	0.0490051	0.943673	2.4893	7.50729	TFR2;AKT2;CHORDC1;SYNGR3;LDLR
Mitotic nuclear envelope disassembly (GO:0007077)	5/44	0.0490051	0.940125	2.4893	7.50729	NUP93;CCNB2;SEH1L;NUP188;VRK1
Negative regulation of cell migration (GO:0030336)	10/121	0.0502352	0.960114	1.8104	5.41497	CLIC4;MCTP1;IGFBP5;IGFBP3;DLG5;CHRD;PLXNB3;SULF1;CX3CL1;SMAD7
Regulation of cell differentiation (GO:0045595)	10/121	0.0502352	0.956531	1.8104	5.41497	DDX17;TFAP2B;EDN3;SRF;EIF2AK2;EMP2;FADS1;HOPX;KLK6;SMAD7
Negative regulation of cellular protein metabolic process (GO:0032269)	8/89	0.0503155	0.954499	1.96906	5.88639	NANOS2;ILF3;IGFBP5;CNOT1;EIF2AK2;TSC1;CPEB3;CDK5RAP3
Plasma membrane bounded cell projection assembly (GO:0120031)	17/241	0.0506741	0.957741	1.54522	4.60838	IQCB1;MKKS;DMTN;GSN;DNAH14;CEP164;PLA2G3;EMP2;OCRL;ASAP1;DYNLL1;OPHN1;S1PR1;ARFIP2;PIP5K1A;NPHP3;BBS5
Alpha-amino acid metabolic process (GO:1901605)	4/31	0.0510398	0.961092	2.82656	8.40943	GAMT;ALDH6A1;GATM;MTRR
Secondary alcohol metabolic process (GO:1902652)	4/31	0.0510398	0.957559	2.82656	8.40943	SQLE;LCAT;OSBPL1A;PPARD
Dicarboxylic acid metabolic process (GO:0043648)	6/59	0.0516372	0.965218	2.22771	6.60184	SLC46A1;MTRR;MRPS36;FPGS;IDH2;ME1
Cell-matrix adhesion (GO:0007160)	8/90	0.0531201	0.989313	1.94718	5.71537	OTOA;ITGB4;ITGA10;ITGA1;PIP5K1A;EMP2;TSC1;NPNT
Regulation of Ras protein signal transduction (GO:0046578)	8/90	0.0531201	0.985715	1.94718	5.71537	RASGEF1A;OPHN1;SH3BP1;RASGRF1;PLCE1;MMD2;ASAP1;ARHGAP17
Protein complex subunit organization (GO:0071822)	5/45	0.0531474	0.98265	2.43398	7.14296	SEH1L;ADAMTS3;COL5A3;COL11A2;SERPINH1
Protein import into mitochondrial matrix (GO:0030150)	3/19	0.05326	0.981177	3.45881	10.1432	TIMM44;DNAJC15;TOMM40L
Intracellular estrogen receptor signaling pathway (GO:0030520)	3/19	0.05326	0.977647	3.45881	10.1432	DDX17;PADI2;SAFB
Folic acid metabolic process (GO:0046655)	3/19	0.05326	0.974143	3.45881	10.1432	SLC46A1;MTRR;FPGS
Regulation of cAMP biosynthetic process (GO:0030817)	3/19	0.05326	0.970664	3.45881	10.1432	RAMP3;ADRB1;CAP2
Histone methylation (GO:0016571)	3/19	0.05326	0.96721	3.45881	10.1432	EHMT2;NSD1;CARM1
Negative regulation of cell junction assembly (GO:1901889)	3/19	0.05326	0.96378	3.45881	10.1432	ACE;DMTN;ARHGAP6
NADP metabolic process (GO:0006739)	3/19	0.05326	0.960374	3.45881	10.1432	RPE;ME1;TALDO1
Response to endoplasmic reticulum stress (GO:0034976)	9/106	0.0532709	0.957188	1.85993	5.45398	PDIA3;MBTPS1;UFM1;TMEM33;CREB3L2;RASGRF1;HYOU1;PDIA6;THBS4
Regulation of primary metabolic process (GO:0080090)	11/139	0.0536017	0.959753	1.73355	5.07268	SERPINA3;HMGCS1;CARM1;ME1;HMGCS2;HMGCR;LDLR;FADS1;FDFT1;PPARD;TM6SF2
MRNA splicing, via spliceosome (GO:0000398)	18/261	0.0542116	0.96728	1.51075	4.40361	DDX17;HSPA8;GPKOW;CSTF2;HNRNPR;RNPC3;CWC27;LIME1;CCAR1;GCFC2;PABPN1;POLR2A;CWC22;HNRNPC;TXNL4A;HNRNPA1;SF3B1;SRSF11
Negative regulation of cellular amide metabolic process (GO:0034249)	7/75	0.0548509	0.975275	2.04454	5.93559	NANOS2;ILF3;IGFBP5;CNOT1;EIF2AK2;TSC1;CPEB3
Regulation of mRNA splicing, via spliceosome (GO:0048024)	6/60	0.0552606	0.979148	2.19058	6.34325	DDX17;CWC22;METTL16;HNRNPA1;PRDX6;RBM11
Regulation of cellular component organization (GO:0051128)	11/140	0.0558918	0.986906	1.72117	4.96444	HSPA8;URI1;ZRANB1;SPARC;GSN;OPHN1;SEMA4D;RAPGEF1;PLCE1;PRKCQ;RASGRP2
Inorganic cation transmembrane transport (GO:0098662)	11/140	0.0558918	0.983503	1.72117	4.96444	SLC46A1;SCN10A;ATP6V0B;SLC24A4;SLC30A2;MCOLN1;KCNK1;SCN3A;SCN4B;CACNA1H;SCN2B
Dendrite morphogenesis (GO:0048813)	4/32	0.0563075	0.987412	2.73823	7.87768	MAP6D1;EPHB1;SHANK2;ZNF365
Cellular response to amino acid stimulus (GO:0071230)	4/32	0.0563075	0.984031	2.73823	7.87768	XBP1;CPEB1;CPEB3;LAMTOR5
Endodermal cell differentiation (GO:0035987)	4/32	0.0563075	0.980672	2.73823	7.87768	MMP14;COL4A2;MMP15;FN1
Positive regulation of dendrite development (GO:1900006)	4/32	0.0563075	0.977337	2.73823	7.87768	DLG5;COBL;CPEB3;SHANK2
Sister chromatid segregation (GO:0000819)	4/32	0.0563075	0.974024	2.73823	7.87768	TOP2B;HIRA;ESPL1;KNSTRN
Cartilage development (GO:0051216)	5/46	0.057487	0.991068	2.38107	6.80079	WNT10B;COL11A2;CREB3L2;SULF1;FGFR3
Regulation of generation of precursor metabolites and energy (GO:0043467)	5/46	0.057487	0.987731	2.38107	6.80079	NUP93;NANOS2;SEH1L;PNPT1;NUP188
Negative regulation of autophagy (GO:0010507)	5/46	0.057487	0.984416	2.38107	6.80079	TLK2;WDR6;TSC1;WASHC1;MT3
Cellular response to ionizing radiation (GO:0071479)	5/46	0.057487	0.981124	2.38107	6.80079	BLM;GADD45A;TLK2;CRYAB;ATR
Protein methylation (GO:0006479)	5/46	0.057487	0.977854	2.38107	6.80079	HSPA8;EHMT2;NSD1;CARM1;EEF1AKMT1
Nuclear envelope disassembly (GO:0051081)	5/46	0.057487	0.974605	2.38107	6.80079	NUP93;CCNB2;SEH1L;NUP188;VRK1
Organic anion transport (GO:0015711)	10/124	0.0575177	0.971897	1.7666	5.0448	SLC25A16;SLC22A23;SLC6A6;CYB5R4;PITPNM1;CA4;SLC26A8;SLC22A8;PLTP;LDLR
Positive regulation of apoptotic signaling pathway (GO:2001235)	7/76	0.05815	0.979338	2.01764	5.73964	HRK;BCAP31;TRAF7;BCLAF1;GSN;CIDEB;ST18
Nuclear export (GO:0051168)	8/92	0.0590247	0.990799	1.90485	5.39035	NUP188;XPO6;ZC3H11A;CHORDC1;RANBP17;HNRNPA1;MALT1;SRSF11
Potassium ion transport (GO:0006813)	6/61	0.0590336	0.987699	2.15467	6.09696	KCNG1;KCNJ10;KCNC1;CHORDC1;KCNA6;KCNK1
Glycosaminoglycan metabolic process (GO:0030203)	6/61	0.0590336	0.984472	2.15467	6.09696	NDST1;NCAN;HEXA;BGN;HSPG2;HS3ST2
Adult heart development (GO:0007512)	2/9	0.0605466	1	4.86796	13.6514	TCAP;MYH7
Alanine transport (GO:0032328)	2/9	0.0605466	1	4.86796	13.6514	SLC7A10;SLC36A4
ATF6-mediated unfolded protein response (GO:0036500)	2/9	0.0605466	0.999901	4.86796	13.6514	MBTPS1;XBP1
Positive regulation of voltage-gated potassium channel activity (GO:1903818)	2/9	0.0605466	0.996675	4.86796	13.6514	RNF207;LRRC55
Negative regulation of pri-miRNA transcription from RNA polymerase II promoter (GO:1902894)	2/9	0.0605466	0.99347	4.86796	13.6514	SRF;PPARD
Negative regulation of T cell apoptotic process (GO:0070233)	2/9	0.0605466	0.990286	4.86796	13.6514	TSC22D3;PRKCQ
Regulation of leukocyte mediated cytotoxicity (GO:0001910)	2/9	0.0605466	0.987122	4.86796	13.6514	NANOS2;ICAM1
Maintenance of protein localization in endoplasmic reticulum (GO:0035437)	2/9	0.0605466	0.983979	4.86796	13.6514	PDIA3;TAPT1
ATP synthesis coupled electron transport (GO:0042773)	2/9	0.0605466	0.980855	4.86796	13.6514	TAZ;COA6
Protein localization to vacuole (GO:0072665)	2/9	0.0605466	0.977751	4.86796	13.6514	SZT2;LAMTOR5
Myeloid leukocyte mediated immunity (GO:0002444)	2/9	0.0605466	0.974667	4.86796	13.6514	KMT2E;ACE
Production of siRNA involved in RNA interference (GO:0030422)	2/9	0.0605466	0.971602	4.86796	13.6514	DICER1;TARBP2
Positive regulation of ribosome biogenesis (GO:0090070)	2/9	0.0605466	0.968556	4.86796	13.6514	HEATR1;RIOK1
Positive regulation of rRNA processing (GO:2000234)	2/9	0.0605466	0.965529	4.86796	13.6514	HEATR1;RIOK1
Cellular response to superoxide (GO:0071451)	2/9	0.0605466	0.962521	4.86796	13.6514	MT3;SOD3
Toll-like receptor 3 signaling pathway (GO:0034138)	2/9	0.0605466	0.959532	4.86796	13.6514	TNIP2;RFTN1
Ether lipid metabolic process (GO:0046485)	2/9	0.0605466	0.956561	4.86796	13.6514	DHRS7B;AGMO
Negative regulation of transcription by competitive promoter binding (GO:0010944)	2/9	0.0605466	0.953609	4.86796	13.6514	PHB;SMAD7
Establishment of epithelial cell apical/basal polarity (GO:0045198)	2/9	0.0605466	0.950675	4.86796	13.6514	SH3BP1;OPHN1
Regulation of glycoprotein biosynthetic process (GO:0010559)	2/9	0.0605466	0.947759	4.86796	13.6514	MT3;FKTN
Removal of superoxide radicals (GO:0019430)	2/9	0.0605466	0.94486	4.86796	13.6514	MT3;SOD3
Small RNA loading onto RISC (GO:0070922)	2/9	0.0605466	0.94198	4.86796	13.6514	DICER1;TARBP2
Actin filament reorganization (GO:0090527)	2/9	0.0605466	0.939116	4.86796	13.6514	GSN;DMTN
Neuronal ion channel clustering (GO:0045161)	2/9	0.0605466	0.936271	4.86796	13.6514	MYOC;CNTN2
Positive regulation of triglyceride biosynthetic process (GO:0010867)	2/9	0.0605466	0.933442	4.86796	13.6514	SREBF1;LDLR
Long-chain fatty acid biosynthetic process (GO:0042759)	2/9	0.0605466	0.93063	4.86796	13.6514	ACOT7;ELOVL6
Regulation of muscle system process (GO:0090257)	2/9	0.0605466	0.927836	4.86796	13.6514	TNNC1;MYL9
Regulation of cysteine-type endopeptidase activity involved in apoptotic signaling pathway (GO:2001267)	2/9	0.0605466	0.925058	4.86796	13.6514	GSN;ST18
Mitochondrion morphogenesis (GO:0070584)	2/9	0.0605466	0.922296	4.86796	13.6514	PNPT1;MYH14
Negative regulation of innate immune response (GO:0045824)	3/20	0.0606043	0.920428	3.28587	9.21157	TRAFD1;DCST1;A2M
Positive regulation of dendritic spine development (GO:0060999)	3/20	0.0606043	0.917697	3.28587	9.21157	DLG5;CPEB3;SHANK2
Negative regulation of actin filament bundle assembly (GO:0032232)	3/20	0.0606043	0.914982	3.28587	9.21157	MYOC;STMN1;ARHGAP6
Chondroitin sulfate biosynthetic process (GO:0030206)	3/20	0.0606043	0.912283	3.28587	9.21157	NCAN;BGN;CHST3
Negative regulation of intracellular protein transport (GO:0090317)	3/20	0.0606043	0.9096	3.28587	9.21157	DMTN;CHORDC1;RANGAP1
Negative regulation of signal transduction (GO:0009968)	19/283	0.0607827	0.909602	1.47071	4.11864	EPHA10;IGFBP5;ARRDC1;IGFBP3;TIE1;TSC1;SULF1;DLK2;MED12;NR4A2;MMP14;RPS6KB1;CNOT1;TMBIM1;GRB10;PRKCQ;NOTUM;EPHB1;FGFR3
Positive regulation of cell-matrix adhesion (GO:0001954)	4/33	0.0618555	0.922949	2.65525	7.38944	CCL25;MYOC;EMP2;TSC1
Cellular response to glucose starvation (GO:0042149)	4/33	0.0618555	0.920258	2.65525	7.38944	SZT2;XBP1;MTMR3;HNRNPA1
Regulation of DNA recombination (GO:0000018)	4/33	0.0618555	0.917583	2.65525	7.38944	BLM;MSH3;SIRT6;ZNF365
Positive regulation of organelle assembly (GO:1902117)	5/47	0.0620236	0.917409	2.3304	6.47909	PAN3;CNOT1;RAB3GAP2;ASAP1;TAPT1
DNA damage response, signal transduction by p53 class mediator resulting in cell cycle arrest (GO:0006977)	6/62	0.0629565	0.928517	2.11992	5.86223	RGCC;GADD45A;CNOT1;PLK2;CENPJ;CARM1
Establishment of protein localization to organelle (GO:0072594)	6/62	0.0629565	0.925841	2.11992	5.86223	PDIA3;NUP93;IPO9;NUP188;RANBP17;TSPAN17
Second-messenger-mediated signaling (GO:0019932)	6/62	0.0629565	0.923181	2.11992	5.86223	NANOS2;SAMD14;MCTP1;EDN3;PLCE1;CAMKK2
Neuron development (GO:0048666)	11/144	0.065698	0.960621	1.67336	4.55604	ADCYAP1;SAMD14;XBP1;OPHN1;MYOC;SRF;STMN1;RASGRF1;PLP1;STX3;CCSAP
Signal transduction involved in mitotic G1 DNA damage checkpoint (GO:0072431)	6/63	0.0670294	0.977289	2.08627	5.6384	RGCC;GADD45A;CNOT1;PLK2;CENPJ;CARM1
Nuclear-transcribed mRNA catabolic process, deadenylation-dependent decay (GO:0000288)	6/63	0.0670294	0.974504	2.08627	5.6384	EDC4;NT5C3B;PAN3;DIS3;CNOT1;EIF4B
Kidney development (GO:0001822)	6/63	0.0670294	0.971736	2.08627	5.6384	TFAP2B;CENPF;ACE;GREB1L;NPHP3;SULF1
Regulation of insulin receptor signaling pathway (GO:0046626)	4/34	0.0676805	0.978395	2.57715	6.94017	RPS6KB1;GRB10;TSC1;PRKCQ
Endoplasmic reticulum organization (GO:0007029)	4/34	0.0676805	0.975631	2.57715	6.94017	VMP1;LMAN2L;TMEM33;SEC16A
Regulation of double-strand break repair (GO:2000779)	4/34	0.0676805	0.972883	2.57715	6.94017	MRNIP;SIRT6;TRIP12;ZNF365
NcRNA metabolic process (GO:0034660)	4/34	0.0676805	0.97015	2.57715	6.94017	DDX17;DICER1;DTD2;TARBP2
Response to amino acid (GO:0043200)	4/34	0.0676805	0.967432	2.57715	6.94017	XBP1;CPEB1;CPEB3;LAMTOR5
Ventricular cardiac muscle tissue development (GO:0003229)	3/21	0.068393	0.974887	3.1294	8.39457	TNNC1;SMAD7;MYH7
Positive regulation of transcription from RNA polymerase II promoter involved in cellular response to chemical stimulus (GO:1901522)	3/21	0.068393	0.972171	3.1294	8.39457	XBP1;MT3;CARF
Mitochondrial electron transport, cytochrome c to oxygen (GO:0006123)	3/21	0.068393	0.969471	3.1294	8.39457	CYCS;COX5A;COX6B1
Regulation of cytoskeleton organization (GO:0051493)	8/95	0.0686288	0.970118	1.8447	4.94203	CLIC4;DMTN;SH3BP1;STMN1;TRIM36;TSC1;ARHGAP17;BICD2
Steroid biosynthetic process (GO:0006694)	7/79	0.0687681	0.969403	1.94102	5.19614	SQLE;DHRS11;CYP51A1;HMGCR;DHCR7;OSBPL1A;FDFT1
Regulation of endothelial cell proliferation (GO:0001936)	7/79	0.0687681	0.966732	1.94102	5.19614	SPARC;RGCC;PLXNB3;SULF1;SYNJ2BP;SCG2;THBS4
Response to calcium ion (GO:0051592)	7/79	0.0687681	0.964076	1.94102	5.19614	CLIC4;DMTN;HOMER1;CPNE7;RASGRP2;MCOLN1;CARF
Positive regulation of cell adhesion (GO:0045785)	6/64	0.0712522	0.996164	2.05367	5.42483	EPB41L4B;CHRD;ADAM8;STX3;NPNT;SMAD7
Organonitrogen compound biosynthetic process (GO:1901566)	13/181	0.0716204	0.998576	1.57335	4.14793	SLC44A5;PCSK1;DDC;SLC44A2;ELOVL5;LCAT;ELOVL6;NOD1;SGMS2;SGPP2;FA2H;COL4A3BP;KDSR
Regulation of hydrolase activity (GO:0051336)	7/80	0.0725487	1	1.91676	5.02861	TNNC1;CHN2;PLXNB3;RAB3GAP2;OCRL;CDK5RAP3;TBC1D15
RNA transport (GO:0050658)	7/80	0.0725487	1	1.91676	5.02861	PNPT1;NUP188;TST;ZC3H11A;RFTN1;HNRNPA1;SRSF11
Regulation of amyloid-beta clearance (GO:1900221)	2/10	0.0734484	1	4.38116	11.44	SRF;LDLR
RNA phosphodiester bond hydrolysis, endonucleolytic (GO:0090502)	2/10	0.0734484	1	4.38116	11.44	LAS1L;DICER1
Creatine metabolic process (GO:0006600)	2/10	0.0734484	1	4.38116	11.44	GAMT;GATM
Nuclear pore complex assembly (GO:0051292)	2/10	0.0734484	1	4.38116	11.44	NUP93;TMEM33
Regulation of urine volume (GO:0035809)	2/10	0.0734484	1	4.38116	11.44	TFAP2B;NPR1
Rap protein signal transduction (GO:0032486)	2/10	0.0734484	1	4.38116	11.44	PLK2;RAPGEF1
Regulation of cytoplasmic translation (GO:2000765)	2/10	0.0734484	0.999485	4.38116	11.44	CPEB1;CPEB3
Central nervous system projection neuron axonogenesis (GO:0021952)	2/10	0.0734484	0.996827	4.38116	11.44	SZT2;EPHB1
Positive regulation of protein exit from endoplasmic reticulum (GO:0070863)	2/10	0.0734484	0.994183	4.38116	11.44	BCAP31;SEC16A
Regulation of podosome assembly (GO:0071801)	2/10	0.0734484	0.991553	4.38116	11.44	GSN;ASAP1
Polarized epithelial cell differentiation (GO:0030859)	2/10	0.0734484	0.988937	4.38116	11.44	SH3BP1;OPHN1
Negative regulation of homotypic cell-cell adhesion (GO:0034111)	2/10	0.0734484	0.986334	4.38116	11.44	ADAMTS18;CD9
Intracellular cholesterol transport (GO:0032367)	2/10	0.0734484	0.983745	4.38116	11.44	STARD4;LDLR
Membrane raft organization (GO:0031579)	2/10	0.0734484	0.98117	4.38116	11.44	RFTN1;EMP2
Glucosamine-containing compound catabolic process (GO:1901072)	2/10	0.0734484	0.978608	4.38116	11.44	CHID1;OVGP1
Regulation of cellular respiration (GO:0043457)	2/10	0.0734484	0.97606	4.38116	11.44	NANOS2;PNPT1
Skeletal muscle thin filament assembly (GO:0030240)	2/10	0.0734484	0.973525	4.38116	11.44	MYOM1;TCAP
Negative regulation of inclusion body assembly (GO:0090084)	2/10	0.0734484	0.971002	4.38116	11.44	DNAJB2;DNAJA4
Positive regulation of glial cell differentiation (GO:0045687)	2/10	0.0734484	0.968493	4.38116	11.44	DICER1;ZNF365
Regulation of DNA-templated transcription, initiation (GO:2000142)	2/10	0.0734484	0.965997	4.38116	11.44	BCLAF1;THRA
Positive regulation of kinase activity (GO:0033674)	9/113	0.0736166	0.965721	1.74471	4.55175	ADCYAP1;MRNIP;EPHA10;MMD;TIE1;MMD2;EPHB1;FGFR3;CAMKK2
Regulation of cyclin-dependent protein kinase activity (GO:1904029)	4/35	0.0737783	0.965361	2.50352	6.5259	BLM;GADD45A;CDK5RAP3;CDK5R2
Positive regulation of peptide secretion (GO:0002793)	4/35	0.0737783	0.962892	2.50352	6.5259	MYOM1;TFR2;ADAM8;PPID
Regulation of microtubule polymerization (GO:0031113)	4/35	0.0737783	0.960435	2.50352	6.5259	STMN1;DYRK1A;TUBB4A;EML2
Positive regulation of ATPase activity (GO:0032781)	4/35	0.0737783	0.957991	2.50352	6.5259	DNAJB2;MYL4;DNAJC24;DYNLL1
Positive regulation of NIK/NF-kappaB signaling (GO:1901224)	4/35	0.0737783	0.95556	2.50352	6.5259	IRAK1;EIF2AK2;NOD1;MALT1
Regulation of endothelial cell apoptotic process (GO:2000351)	4/35	0.0737783	0.953141	2.50352	6.5259	RGCC;TNIP2;SCG2;ICAM1
RNA splicing, via transesterification reactions with bulged adenosine as nucleophile (GO:0000377)	16/236	0.0749857	0.966293	1.48514	3.84719	HSPA8;GPKOW;CSTF2;HNRNPR;RNPC3;CWC27;CCAR1;GCFC2;PABPN1;POLR2A;CWC22;HNRNPC;TXNL4A;HNRNPA1;SF3B1;SRSF11
Phosphate-containing compound metabolic process (GO:0006796)	13/183	0.0765931	0.984521	1.55615	3.99814	DUSP3;PLA2G4E;EPHX2;PLA2G3;LCAT;OCRL;AGPAT1;ENPP2;PGK1;PLCE1;PLAA;FAM20A;COQ8A
Cellular response to unfolded protein (GO:0034620)	3/22	0.0766095	0.982256	2.98716	7.67411	HSPA8;HYOU1;OPTN
Negative regulation of GTPase activity (GO:0034260)	3/22	0.0766095	0.979795	2.98716	7.67411	GPSM1;PLXNB3;GMIP
Positive regulation of RNA splicing (GO:0033120)	3/22	0.0766095	0.977345	2.98716	7.67411	POLR2A;DYRK1A;PRDX6
Regulation of cell growth (GO:0001558)	14/201	0.0771701	0.982042	1.52578	3.90865	TSPYL2;URI1;NPR1;TAF9;JADE1;ENO1;PHB;RASGRP2;MT3;DNAJB2;GJA1;MMP14;PLCE1;PRKCQ
Positive regulation of cellular process (GO:0048522)	31/519	0.0774821	0.98356	1.30844	3.34661	RAMP3;SRF;TAF9;PHB;PTN;GLI1;AGPAT1;CCAR1;EFNB2;BCLAF1;CCND1;AKT2;VPS11;STX3;CAPN1;IER5;TFAP2B;XBP1;EGR4;EDN3;SLC30A2;FN1;CIDEB;EMP2;DICER1;MT3;CDC25B;MMP14;MVD;FGFR3;RAD18
Response to UV (GO:0009411)	8/98	0.0791375	1	1.78823	4.53597	CCND1;UVSSA;CAT;REV1;CIRBP;EIF2AK4;RAD18;ATR
Regulation of G2/M transition of mitotic cell cycle (GO:0010389)	11/149	0.0794371	1	1.61721	4.09605	CENPF;TUBA1A;CCND1;CENPJ;CEP164;DCTN3;HAUS4;DYNLL1;TUBB4B;TUBB4A;TUBA4A
Endoderm formation (GO:0001706)	4/36	0.0801441	1	2.43398	6.14319	MMP14;COL4A2;MMP15;FN1
Organophosphate biosynthetic process (GO:0090407)	4/36	0.0801441	1	2.43398	6.14319	AGPAT5;PIP5K1A;FADS1;AGPAT4
Peptidyl-lysine modification (GO:0018205)	9/115	0.0802016	1	1.71437	4.32571	NUP93;PIAS3;TOP2B;SEH1L;NUP188;SUMO3;PLOD1;RANGAP1;EEF1AKMT1
DNA damage response, signal transduction by p53 class mediator (GO:0030330)	7/82	0.0804715	1	1.87001	4.71214	RGCC;GADD45A;CNOT1;PLK2;CENPJ;CARM1;MYO6
Positive regulation of developmental growth (GO:0048639)	5/51	0.0821208	1	2.14763	5.36813	CPNE9;GOLGA4;SEMA7A;SEMA4D;PLAA
Glycosaminoglycan biosynthetic process (GO:0006024)	8/99	0.0828419	1	1.77017	4.40917	NDST1;NCAN;HEXA;BGN;HSPG2;CHST2;CHST3;HS3ST2
Establishment of protein localization to membrane (GO:0090150)	7/83	0.0846133	1	1.84748	4.56265	GOLGA7B;GOLGA4;RFTN1;RAB3GAP2;ATG4A;GOLGA7;OPTN
Positive regulation of cell cycle G1/S phase transition (GO:1902808)	3/23	0.0852359	1	2.85728	7.03557	KMT2E;LSM11;GLI1
Lamellipodium assembly (GO:0030032)	3/23	0.0852359	1	2.85728	7.03557	DMTN;S1PR1;ARFIP2
Folic acid-containing compound metabolic process (GO:0006760)	3/23	0.0852359	1	2.85728	7.03557	SLC46A1;MTRR;FPGS
Cellular response to interleukin-6 (GO:0071354)	3/23	0.0852359	1	2.85728	7.03557	SELPLG;PHB;ST18
Divalent inorganic cation homeostasis (GO:0072507)	3/23	0.0852359	1	2.85728	7.03557	TFAP2B;FAM20A;MT3
Negative regulation of axon extension (GO:0030517)	3/23	0.0852359	1	2.85728	7.03557	SEMA7A;SEMA4D;MT3
Mitotic G2/M transition checkpoint (GO:0044818)	3/23	0.0852359	1	2.85728	7.03557	BLM;MRNIP;CDK5RAP3
Adenylate cyclase-modulating G-protein coupled receptor signaling pathway (GO:0007188)	10/134	0.0866039	1	1.63476	3.9993	ADCYAP1;GPR37;RAMP3;GNA12;LPAR1;ADRB1;ADCY2;GPR37L1;GPR3;CRHR1
Positive regulation of stress fiber assembly (GO:0051496)	4/37	0.0867725	1	2.3682	5.78897	RGCC;MYOC;LPAR1;ARHGEF10L
Nitric oxide biosynthetic process (GO:0006809)	2/11	0.0871303	1	3.98287	9.71961	NANOS2;SPR
Regulation of feeding behavior (GO:0060259)	2/11	0.0871303	1	3.98287	9.71961	SGIP1;EIF2AK4
Positive regulation of nuclear-transcribed mRNA poly(A) tail shortening (GO:0060213)	2/11	0.0871303	1	3.98287	9.71961	CNOT1;CPEB3
Brain morphogenesis (GO:0048854)	2/11	0.0871303	1	3.98287	9.71961	MKKS;SHANK2
Regulation of integrin-mediated signaling pathway (GO:2001044)	2/11	0.0871303	1	3.98287	9.71961	DMTN;EMP2
Regulation of hemopoiesis (GO:1903706)	2/11	0.0871303	1	3.98287	9.71961	ACE;EIF2AK2
Organic cyclic compound catabolic process (GO:1901361)	2/11	0.0871303	1	3.98287	9.71961	EPHX2;ACAA1
Regulation of nuclear-transcribed mRNA poly(A) tail shortening (GO:0060211)	2/11	0.0871303	1	3.98287	9.71961	CNOT1;CPEB3
Negative regulation of nucleocytoplasmic transport (GO:0046823)	2/11	0.0871303	1	3.98287	9.71961	CHORDC1;RANGAP1
Cellular response to interferon-beta (GO:0035458)	2/11	0.0871303	1	3.98287	9.71961	PNPT1;UBE2G2
Positive regulation of fatty acid biosynthetic process (GO:0045723)	2/11	0.0871303	1	3.98287	9.71961	SLC45A3;ELOVL5
Cell part morphogenesis (GO:0032990)	2/11	0.0871303	1	3.98287	9.71961	PNPT1;MYH14
Heart process (GO:0003015)	2/11	0.0871303	1	3.98287	9.71961	RAMP3;ACE
Positive regulation of sodium ion transmembrane transporter activity (GO:2000651)	2/11	0.0871303	1	3.98287	9.71961	TESC;CHORDC1
Icosanoid secretion (GO:0032309)	2/11	0.0871303	1	3.98287	9.71961	NANOS2;ACE
Aspartate family amino acid biosynthetic process (GO:0009067)	2/11	0.0871303	1	3.98287	9.71961	MTRR;PLOD1
Microtubule anchoring at microtubule organizing center (GO:0072393)	2/11	0.0871303	1	3.98287	9.71961	NIN;BICD2
Regulation of inclusion body assembly (GO:0090083)	2/11	0.0871303	1	3.98287	9.71961	DNAJB2;DNAJA4
Protein localization to pre-autophagosomal structure (GO:0034497)	2/11	0.0871303	1	3.98287	9.71961	PACS2;STX17
Regulation of vascular endothelial growth factor signaling pathway (GO:1900746)	2/11	0.0871303	1	3.98287	9.71961	CCBE1;ADAMTS3
Positive regulation of mitotic cell cycle (GO:0045931)	5/52	0.0876247	1	2.10633	5.12826	DUSP3;RGCC;EDN3;RPS6KB1;CDC25B
Positive regulation of secretion by cell (GO:1903532)	5/52	0.0876247	1	2.10633	5.12826	MYOM1;RGCC;EDN3;ADAM8;PPID
Activation of GTPase activity (GO:0090630)	7/84	0.0888748	1	1.82548	4.41863	TBC1D2;RALGAPA1;RASGRF1;PIP5K1A;TSC1;RANGAP1;TBC1D15
Regulation of protein phosphorylation (GO:0001932)	17/261	0.0902895	1	1.42681	3.43111	TSPYL2;MYOC;SEMA4D;IGFBP3;FN1;PRR5L;EIF2AK4;MT3;CAMKK2;CCND1;THPO;AKT2;NSD1;CHORDC1;PLCE1;FAM20A;CDK5RAP3
Metal ion transport (GO:0030001)	8/101	0.0905522	1	1.73511	4.16745	KCNG1;KCNJ10;KCNC1;CHORDC1;KCNA6;KCNK1;SCN3A;SCN4B
Protein phosphorylation (GO:0006468)	28/470	0.0918001	1	1.30503	3.11659	GMFB;CAMKK2;SLK;RPS6KA5;EEF2K;IRAK1;AKT2;TLK2;MAP3K9;EPHB1;STK32C;CDK18;KSR1;PLK2;IGFBP3;DYRK1A;EIF2AK2;VRK1;EIF2AK4;PHKA2;CDC25B;SMAD7;ILF3;RPS6KB1;PRKCQ;FAM20A;FGFR3;ATR
Muscle filament sliding (GO:0030049)	4/38	0.0936572	1	2.30587	5.46057	MYL4;TNNC1;TCAP;MYH7
Actin-myosin filament sliding (GO:0033275)	4/38	0.0936572	1	2.30587	5.46057	MYL4;TNNC1;TCAP;MYH7
Dendritic spine organization (GO:0097061)	3/24	0.0942534	1	2.73823	6.46705	EPHB1;SHANK2;ZNF365
Negative regulation of protein localization to membrane (GO:1905476)	3/24	0.0942534	1	2.73823	6.46705	DMTN;TMBIM1;NUMB
Positive regulation of purine nucleotide biosynthetic process (GO:1900373)	3/24	0.0942534	1	2.73823	6.46705	RAMP3;ADRB1;ENO1
Cellular modified amino acid biosynthetic process (GO:0042398)	3/24	0.0942534	1	2.73823	6.46705	GAMT;GATM;PLOD1
Negative regulation of oxidative stress-induced cell death (GO:1903202)	3/24	0.0942534	1	2.73823	6.46705	NUP93;GPR37;GPR37L1
Negative regulation of endothelial cell apoptotic process (GO:2000352)	3/24	0.0942534	1	2.73823	6.46705	TNIP2;SCG2;ICAM1
Chaperone mediated protein folding requiring cofactor (GO:0051085)	3/24	0.0942534	1	2.73823	6.46705	HSPA8;BAG1;HYOU1
Fatty acid derivative biosynthetic process (GO:1901570)	3/24	0.0942534	1	2.73823	6.46705	SCD;HMGCS2;FADS1
Transition metal ion homeostasis (GO:0055076)	3/24	0.0942534	1	2.73823	6.46705	TF;TFR2;MT3
Negative regulation of proteasomal ubiquitin-dependent protein catabolic process (GO:0032435)	3/24	0.0942534	1	2.73823	6.46705	TAF9;TLK2;KLHL40
CGMP biosynthetic process (GO:0006182)	3/24	0.0942534	1	2.73823	6.46705	NPR1;HTR2C;ADCY2
Golgi to plasma membrane protein transport (GO:0043001)	3/24	0.0942534	1	2.73823	6.46705	GOLGA4;GOLGA7;OPTN
Positive regulation of neurogenesis (GO:0050769)	6/69	0.0945923	1	1.90485	4.49198	HEYL;PCP4;MMD;NUMB;PLAA;MMD2
Calcium-mediated signaling (GO:0019722)	6/70	0.0996982	1	1.87764	4.3291	BCAP31;SAMD14;MCTP1;DMTN;PLCE1;CAMKK2
Mitotic DNA damage checkpoint (GO:0044773)	4/39	0.100792	1	2.24675	5.15561	BLM;MRNIP;CCND1;CDK5RAP3
Cellular response to amino acid starvation (GO:0034198)	4/39	0.100792	1	2.24675	5.15561	SZT2;SEH1L;EIF2AK2;EIF2AK4
Regulation of coenzyme metabolic process (GO:0051196)	4/39	0.100792	1	2.24675	5.15561	NUP93;SEH1L;NUP188;ME1
Protein modification by small protein conjugation (GO:0032446)	24/398	0.101284	1	1.32095	3.02476	PIAS3;TOP2B;SEH1L;NUP188;ZFAND4;ARRDC1;UBR3;KLHDC7A;KLHL4;UBE2G2;RANGAP1;KLHL40;CHFR;NUP93;TRAF7;UFM1;SUMO3;KLHL7;UVSSA;TSPAN17;ARIH2;TRIP12;CDK5RAP3;RAD18
Regulation of double-strand break repair via nonhomologous end joining (GO:2001032)	2/12	0.101495	1	3.65097	8.3525	MRNIP;NUDT16L1
Regulation of oligodendrocyte differentiation (GO:0048713)	2/12	0.101495	1	3.65097	8.3525	SLC45A3;ZNF365
Regulation of DNA-dependent DNA replication (GO:0090329)	2/12	0.101495	1	3.65097	8.3525	BLM;ZNF365
Ribose phosphate metabolic process (GO:0019693)	2/12	0.101495	1	3.65097	8.3525	RPE;TALDO1
Fatty acid elongation (GO:0030497)	2/12	0.101495	1	3.65097	8.3525	ELOVL5;ELOVL6
Establishment of apical/basal cell polarity (GO:0035089)	2/12	0.101495	1	3.65097	8.3525	SH3BP1;OPHN1
Oligodendrocyte development (GO:0014003)	2/12	0.101495	1	3.65097	8.3525	CNTNAP1;PLP1
Regulation of rRNA processing (GO:2000232)	2/12	0.101495	1	3.65097	8.3525	HEATR1;RIOK1
Polyamine metabolic process (GO:0006595)	2/12	0.101495	1	3.65097	8.3525	SAT2;SAT1
Nitric oxide metabolic process (GO:0046209)	2/12	0.101495	1	3.65097	8.3525	NANOS2;SPR
Positive regulation of pseudopodium assembly (GO:0031274)	2/12	0.101495	1	3.65097	8.3525	CDC42EP2;WASHC1
Cellular response to fluid shear stress (GO:0071498)	2/12	0.101495	1	3.65097	8.3525	SREBF2;KLF2
Regulation of pseudopodium assembly (GO:0031272)	2/12	0.101495	1	3.65097	8.3525	CDC42EP2;WASHC1
Response to interleukin-6 (GO:0070741)	2/12	0.101495	1	3.65097	8.3525	SELPLG;PHB
Cardiac muscle fiber development (GO:0048739)	2/12	0.101495	1	3.65097	8.3525	MYOM1;TCAP
Positive regulation of endoplasmic reticulum unfolded protein response (GO:1900103)	2/12	0.101495	1	3.65097	8.3525	XBP1;TMEM33
Regulation of blood vessel size (GO:0050880)	2/12	0.101495	1	3.65097	8.3525	ACE;NPR1
Dermatan sulfate biosynthetic process (GO:0030208)	2/12	0.101495	1	3.65097	8.3525	NCAN;BGN
Negative regulation of androgen receptor signaling pathway (GO:0060766)	2/12	0.101495	1	3.65097	8.3525	HEYL;PHB
Positive regulation of vascular endothelial growth factor receptor signaling pathway (GO:0030949)	2/12	0.101495	1	3.65097	8.3525	GRB10;MT3
Regulation of retrograde protein transport, ER to cytosol (GO:1904152)	2/12	0.101495	1	3.65097	8.3525	BCAP31;UBE2G2
Histone H3-K9 demethylation (GO:0033169)	2/12	0.101495	1	3.65097	8.3525	KDM3A;HR
Skeletal myofibril assembly (GO:0014866)	2/12	0.101495	1	3.65097	8.3525	MYOM1;TCAP
Pentose-phosphate shunt (GO:0006098)	2/12	0.101495	1	3.65097	8.3525	RPE;TALDO1
Modification-dependent macromolecule catabolic process (GO:0043632)	2/12	0.101495	1	3.65097	8.3525	ZFAND4;CHFR
Positive regulation of cellular component biogenesis (GO:0044089)	7/87	0.10237	1	1.76254	4.0171	TSG101;RGCC;DLG5;CDC42EP2;TPPP;EPHB1;ATR
Monovalent inorganic cation transport (GO:0015672)	8/104	0.102866	1	1.68506	3.83238	KCNG1;KCNJ10;KCNC1;CHORDC1;KCNA6;KCNK1;SCN3A;SCN4B
Organophosphate ester transport (GO:0015748)	3/25	0.103643	1	2.6287	5.95875	PITPNM1;PLTP;LDLR
Canonical glycolysis (GO:0061621)	3/25	0.103643	1	2.6287	5.95875	PGK1;ENO1;ENO3
Lamellipodium organization (GO:0097581)	3/25	0.103643	1	2.6287	5.95875	DMTN;S1PR1;ARFIP2
Chondroitin sulfate proteoglycan biosynthetic process (GO:0050650)	3/25	0.103643	1	2.6287	5.95875	NCAN;BGN;CHST3
Monocarboxylic acid catabolic process (GO:0072329)	3/25	0.103643	1	2.6287	5.95875	FA2H;ACAA1;PPARD
Glycolytic process through glucose-6-phosphate (GO:0061620)	3/25	0.103643	1	2.6287	5.95875	PGK1;ENO1;ENO3
Glucose catabolic process to pyruvate (GO:0061718)	3/25	0.103643	1	2.6287	5.95875	PGK1;ENO1;ENO3
Neutral amino acid transport (GO:0015804)	3/25	0.103643	1	2.6287	5.95875	SLC6A9;SLC7A10;SLC36A4
Nuclear import (GO:0051170)	6/71	0.104947	1	1.85119	4.17315	PDIA3;NUP93;IPO9;NUP188;RANBP17;HNRNPA1
Response to insulin (GO:0032868)	6/71	0.104947	1	1.85119	4.17315	XBP1;CPEB1;RPS6KB1;AKT2;TSC1;SLC2A4
Protein autophosphorylation (GO:0046777)	12/175	0.105086	1	1.50211	3.38422	SLK;EEF2K;IRAK1;DYRK1A;EIF2AK2;VRK1;MAP3K9;EIF2AK4;EPHB1;FGFR3;ATR;CAMKK2
Regulation of RNA splicing (GO:0043484)	5/55	0.105248	1	1.99144	4.48359	POLR2A;CWC22;DYRK1A;METTL16;PTBP2
Fat cell differentiation (GO:0045444)	5/55	0.105248	1	1.99144	4.48359	NR4A2;TFAP2B;MKKS;AKT2;ATF5
Positive regulation of mitotic cell cycle phase transition (GO:1901992)	4/40	0.108169	1	2.19058	4.87199	KMT2E;LSM11;CCND1;ESPL1
Phosphatidic acid biosynthetic process (GO:0006654)	4/40	0.108169	1	2.19058	4.87199	AGPAT5;AGPAT1;PLD1;AGPAT4
Neuron migration (GO:0001764)	4/40	0.108169	1	2.19058	4.87199	NR4A2;TUBB2B;NAV1;CCK
Regulation of ATPase activity (GO:0043462)	4/40	0.108169	1	2.19058	4.87199	DNAJB2;MYL4;TNNC1;DNAJC24
Negative regulation of cell proliferation (GO:0008285)	22/363	0.108493	1	1.32762	2.94874	BTG3;TFAP2B;FGFBP1;IGFBP5;TESC;IGFBP3;ZBTB49;ITGA1;EIF2AK2;TSC1;PHB;ST18;DNAJB2;RGCC;FABP7;DLG5;WDR6;IGFBP7;IGFBP6;ATF5;ADAMTS8;FKTN
Positive regulation of protein transport (GO:0051222)	5/56	0.111482	1	1.95588	4.29098	MYOM1;CHORDC1;ADAM8;PRR5L;PPID
Protein import (GO:0017038)	5/56	0.111482	1	1.95588	4.29098	PDIA3;NUP93;IPO9;NUP188;RANBP17
Negative regulation of cellular catabolic process (GO:0031330)	5/56	0.111482	1	1.95588	4.29098	TLK2;WDR6;WASHC1;MT3;CDK5RAP3
Cellular iron ion homeostasis (GO:0006879)	5/56	0.111482	1	1.95588	4.29098	SLC46A1;TF;TFR2;ATP6V0A2;LCN2
Glycosaminoglycan catabolic process (GO:0006027)	5/56	0.111482	1	1.95588	4.29098	NCAN;HEXA;CHORDC1;BGN;HSPG2
DNA-templated transcription, termination (GO:0006353)	8/106	0.111568	1	1.65327	3.62582	TAF1D;LSM11;TBP;PABPN1;POLR2A;ZC3H11A;CSTF2;SRSF11
Positive regulation of cellular catabolic process (GO:0031331)	8/106	0.111568	1	1.65327	3.62582	PNPT1;CNOT1;AKT2;PLK2;VPS11;ADAM8;PRR5L;OPTN
Positive regulation of cellular component organization (GO:0051130)	8/106	0.111568	1	1.65327	3.62582	TFR2;DLG5;CDC42EP2;ASAP1;TPPP;EPHB1;LDLR;ATR
Response to gamma radiation (GO:0010332)	3/26	0.113383	1	2.52759	5.50252	TLK2;CRYAB;ATR
Phosphatidylethanolamine acyl-chain remodeling (GO:0036152)	3/26	0.113383	1	2.52759	5.50252	PLA2G4E;MBOAT1;PLA2G3
Cytoskeleton-dependent intracellular transport (GO:0030705)	3/26	0.113383	1	2.52759	5.50252	TUBA1B;TUBA1A;DYNLL1
Ion transport (GO:0006811)	18/289	0.113642	1	1.36438	2.96711	ATP6V0B;SLC24A4;SLC20A2;TSC22D3;AQP4;ATP11B;HTR3A;MCOLN1;PANX2;GABRR2;GJA1;SLC9A5;ATP6V0A2;ANXA6;SLC26A8;ATP13A4;SLC15A3;GABRD
Positive regulation of macromolecule biosynthetic process (GO:0010557)	10/142	0.115288	1	1.54266	3.33265	RBM3;XBP1;RGCC;LDB1;RPS6KB1;AKT2;CIRBP;RAB3GAP2;CPEB3;GLI1
Protein localization to membrane (GO:0072657)	11/160	0.115547	1	1.50602	3.25011	GOLGA7B;TSPAN15;RAMP3;PACS2;TESC;BSG;RFTN1;MAP7;PIP5K1A;EMP2;LIN7B
Negative regulation of cell projection organization (GO:0031345)	4/41	0.115781	1	2.13715	4.60782	EFNB2;LPAR1;FKBP4;ZNF365
Spliceosomal complex assembly (GO:0000245)	4/41	0.115781	1	2.13715	4.60782	GCFC2;LUC7L3;TXNL4A;SF3B1
Phosphatidic acid metabolic process (GO:0046473)	4/41	0.115781	1	2.13715	4.60782	AGPAT5;AGPAT1;PLD1;AGPAT4
Protein N-linked glycosylation (GO:0006487)	6/73	0.115863	1	1.80048	3.88065	GAL3ST1;DAD1;MAGT1;UBE2G2;ST6GALNAC4;TMEM165
Regulation of protein complex assembly (GO:0043254)	6/73	0.115863	1	1.80048	3.88065	HSPA8;GSN;CDC42EP2;VPS11;EIF2AK2;TPPP
Dermatan sulfate metabolic process (GO:0030205)	2/13	0.116451	1	3.37012	7.24674	NCAN;BGN
Very long-chain fatty acid biosynthetic process (GO:0042761)	2/13	0.116451	1	3.37012	7.24674	ELOVL5;ELOVL6
Regulation of triglyceride biosynthetic process (GO:0010866)	2/13	0.116451	1	3.37012	7.24674	SREBF1;LDLR
Phosphate ion transport (GO:0006817)	2/13	0.116451	1	3.37012	7.24674	SLC37A1;SLC20A2
Toll-like receptor 9 signaling pathway (GO:0034162)	2/13	0.116451	1	3.37012	7.24674	IRAK1;TNIP2
Positive regulation of muscle contraction (GO:0045933)	2/13	0.116451	1	3.37012	7.24674	SRF;ENO1
Regulation of neurotransmitter transport (GO:0051588)	2/13	0.116451	1	3.37012	7.24674	MCTP1;SYN1
Regulation of oxidoreductase activity (GO:0051341)	2/13	0.116451	1	3.37012	7.24674	SZT2;MT3
RNA interference (GO:0016246)	2/13	0.116451	1	3.37012	7.24674	DICER1;TARBP2
Regulation of T cell cytokine production (GO:0002724)	2/13	0.116451	1	3.37012	7.24674	MALT1;SMAD7
Positive regulation of smoothened signaling pathway (GO:0045880)	2/13	0.116451	1	3.37012	7.24674	DLG5;GLI1
Pre-miRNA processing (GO:0031054)	2/13	0.116451	1	3.37012	7.24674	DICER1;TARBP2
Response to iron ion (GO:0010039)	2/13	0.116451	1	3.37012	7.24674	TF;TFR2
Glycerolipid catabolic process (GO:0046503)	2/13	0.116451	1	3.37012	7.24674	ENPP6;PRDX6
Positive regulation of cellular carbohydrate metabolic process (GO:0010676)	2/13	0.116451	1	3.37012	7.24674	SLC45A3;AKT2
Striated muscle myosin thick filament assembly (GO:0071688)	2/13	0.116451	1	3.37012	7.24674	MYOM1;TCAP
Phosphorylation (GO:0016310)	23/386	0.117158	1	1.30527	2.7988	CDK18;GMFB;KSR1;PLK2;IGFBP3;DYRK1A;EIF2AK2;CHCHD10;VRK1;EIF2AK4;PHKA2;CDC25B;CAMKK2;ILF3;FGGY;RPS6KA5;IRAK1;RPS6KB1;PGK1;TLK2;COQ8A;MAP3K9;FAM20A
Positive regulation of cell death (GO:0010942)	5/57	0.11789	1	1.92156	4.1083	EFNB2;RAMP3;CIDEB;PHB;MT3
Regulation of Rho protein signal transduction (GO:0035023)	5/57	0.11789	1	1.92156	4.1083	GPR17;OPHN1;MYOC;STMN1;LPAR1
Cellular response to acid chemical (GO:0071229)	7/91	0.121986	1	1.68506	3.54512	WNT10B;XBP1;CPEB1;TESC;CPEB3;KLF2;LAMTOR5
Lipid transport (GO:0006869)	7/91	0.121986	1	1.68506	3.54512	GLTP;PITPNM1;ABCA5;ABCA8;PLTP;LDLR;PPARD
Negative regulation of programmed cell death (GO:0043069)	24/408	0.123279	1	1.28858	2.69739	TFAP2B;XBP1;SEMA4D;EPHA10;PLK2;TIE1;ANXA5;TAF9;DHCR24;MT3;MALT1;UFM1;MIEN1;IRAK1;RPS6KB1;AKT2;BAG1;CAT;ATF5;CRYAB;EPHB1;FGFR3;TPT1;LAMTOR5
Regulation of double-strand break repair via homologous recombination (GO:0010569)	3/27	0.123455	1	2.43398	5.09158	MRNIP;SIRT6;ZNF365
Transcription from RNA polymerase III promoter (GO:0006383)	3/27	0.123455	1	2.43398	5.09158	TBP;BRF1;SNAPC4
Negative regulation of cell-matrix adhesion (GO:0001953)	3/27	0.123455	1	2.43398	5.09158	DMTN;MYOC;ARHGAP6
Negative regulation of osteoblast differentiation (GO:0045668)	3/27	0.123455	1	2.43398	5.09158	SEMA4D;CHRD;TMEM64
Microtubule polymerization (GO:0046785)	3/27	0.123455	1	2.43398	5.09158	TPPP3;CENPJ;TPPP
Purine ribonucleoside triphosphate biosynthetic process (GO:0009206)	3/27	0.123455	1	2.43398	5.09158	MT-ATP6;IMPDH1;CHCHD10
Regulation of protein targeting to membrane (GO:0090313)	3/27	0.123455	1	2.43398	5.09158	DMTN;AKT2;CHORDC1
Muscle fiber development (GO:0048747)	3/27	0.123455	1	2.43398	5.09158	MYOM1;TCAP;KLHL40
Regulation of autophagy of mitochondrion (GO:1903146)	3/27	0.123455	1	2.43398	5.09158	SREBF1;SREBF2;CAMKK2
Cellular response to topologically incorrect protein (GO:0035967)	3/27	0.123455	1	2.43398	5.09158	HSPA8;HYOU1;OPTN
Regulation of ion transmembrane transporter activity (GO:0032412)	4/42	0.12362	1	2.08627	4.36143	HOMER1;SCN4B;YWHAH;SCN2B
Autophagosome assembly (GO:0000045)	5/58	0.124469	1	1.88843	3.93493	MAP1LC3A;PACS2;STX17;TP53INP2;ATG4A
Sodium ion transport (GO:0006814)	5/58	0.124469	1	1.88843	3.93493	SCN10A;KCNK1;SCN4B;SCN3A;SCN2B
Response to light stimulus (GO:0009416)	5/58	0.124469	1	1.88843	3.93493	OPN3;UVSSA;REV1;CIRBP;RAD18
Circulatory system development (GO:0072359)	8/109	0.125344	1	1.60777	3.33883	GJA1;MKKS;SRF;PLCE1;MICAL2;TAZ;HSPG2;POU6F1
Positive regulation of protein modification process (GO:0031401)	11/163	0.126788	1	1.47831	3.05306	ACE;CCND1;THPO;SEMA4D;AKT2;CHORDC1;DYRK1A;RAB3GAP2;FAM20A;MT3;CAMKK2
Neuron projection morphogenesis (GO:0048812)	11/163	0.126788	1	1.47831	3.05306	CNTNAP1;MAP6D1;CCK;DICER1;EIF2AK4;S100B;EPHB1;LRRC55;NEFH;SHANK2;ZNF365
CAMP-mediated signaling (GO:0019933)	6/75	0.127325	1	1.75246	3.61184	ADCYAP1;RAMP3;KSR1;ADCY2;GPR3;CRHR1
Macroautophagy (GO:0016236)	8/110	0.130126	1	1.59315	3.24884	VMP1;MTMR3;TSG101;MAP1LC3A;STX17;LIX1;PLAA;DYNLL1
Cellular response to peptide hormone stimulus (GO:0071375)	8/110	0.130126	1	1.59315	3.24884	NR4A2;XBP1;CPEB1;RPS6KB1;AKT2;ADCY2;SLC2A4;CRHR1
Cell junction assembly (GO:0034329)	5/59	0.131212	1	1.85642	3.77029	VMP1;OPHN1;SH3BP1;LIMS2;SMAD7
Cardiac ventricle morphogenesis (GO:0003208)	4/43	0.131677	1	2.03775	4.13134	HEYL;TNNC1;SMAD7;MYH7
Negative regulation of DNA metabolic process (GO:0051053)	4/43	0.131677	1	2.03775	4.13134	TSPYL2;BLM;MSH3;ATR
Regulation of multicellular organismal development (GO:2000026)	4/43	0.131677	1	2.03775	4.13134	DEAF1;TRIP12;CCSAP;SMAD7
RNA catabolic process (GO:0006401)	4/43	0.131677	1	2.03775	4.13134	NANOS2;PNPT1;DIS3;METTL16
Positive regulation of response to cytokine stimulus (GO:0060760)	2/14	0.131914	1	3.1294	6.33892	TAF9;AGPAT1
Negative regulation of focal adhesion assembly (GO:0051895)	2/14	0.131914	1	3.1294	6.33892	DMTN;ARHGAP6
Hydrogen peroxide catabolic process (GO:0042744)	2/14	0.131914	1	3.1294	6.33892	CAT;PRDX6
Cell migration involved in sprouting angiogenesis (GO:0002042)	2/14	0.131914	1	3.1294	6.33892	EFNB2;SRF
Amyloid-beta metabolic process (GO:0050435)	2/14	0.131914	1	3.1294	6.33892	ACE;DYRK1A
Negative regulation of smooth muscle cell migration (GO:0014912)	2/14	0.131914	1	3.1294	6.33892	IGFBP5;IGFBP3
Positive regulation of heart rate (GO:0010460)	2/14	0.131914	1	3.1294	6.33892	EDN3;ADRB1
Regulation of protein modification by small protein conjugation or removal (GO:1903320)	2/14	0.131914	1	3.1294	6.33892	DNAJB2;WASHC1
Regulation of adaptive immune response (GO:0002819)	2/14	0.131914	1	3.1294	6.33892	IRF7;EIF2AK4
Positive regulation of blood vessel diameter (GO:0097755)	2/14	0.131914	1	3.1294	6.33892	NANOS2;EPHX2
NcRNA transcription (GO:0098781)	2/14	0.131914	1	3.1294	6.33892	BRF1;SNAPC4
Pore complex assembly (GO:0046931)	2/14	0.131914	1	3.1294	6.33892	NUP93;TMEM33
Negative regulation of Rho protein signal transduction (GO:0035024)	2/14	0.131914	1	3.1294	6.33892	MYOC;STMN1
Cellular transition metal ion homeostasis (GO:0046916)	7/93	0.132465	1	1.64882	3.33299	COX19;SLC46A1;TF;TFR2;ATP6V0A2;LCN2;MT3
Regulation of cysteine-type endopeptidase activity involved in apoptotic process (GO:0043281)	7/93	0.132465	1	1.64882	3.33299	BCAP31;TFAP2B;CYCS;NOD1;DHCR24;MT3;LAMTOR5
Positive regulation of protein phosphorylation (GO:0001934)	24/412	0.132835	1	1.27607	2.57593	GPR37;RAMP3;KSR1;SEMA4D;EPHA10;MMD;LPAR1;MMD2;GPR37L1;MT3;THBS4;CAMKK2;ADCYAP1;TRAF7;RPS6KA5;MRNIP;CCND1;THPO;AKT2;ENPP2;TNFRSF25;FAM20A;EPHB1;FGFR3
Negative regulation of intracellular steroid hormone receptor signaling pathway (GO:0033144)	3/28	0.133837	1	2.34705	4.72023	HEYL;CNOT1;PHB
Positive regulation of cytosolic calcium ion concentration involved in phospholipase C-activating G-protein coupled signaling pathway (GO:0051482)	3/28	0.133837	1	2.34705	4.72023	GPR17;LPAR1;HTR2C
Regulation of transmembrane receptor protein serine/threonine kinase signaling pathway (GO:0090092)	3/28	0.133837	1	2.34705	4.72023	TFAP2B;NREP;SMAD7
Cardiac muscle cell action potential involved in contraction (GO:0086002)	3/28	0.133837	1	2.34705	4.72023	GJA1;SCN4B;SCN2B
CGMP metabolic process (GO:0046068)	3/28	0.133837	1	2.34705	4.72023	NPR1;HTR2C;ADCY2
Antigen processing and presentation of peptide antigen via MHC class I (GO:0002474)	3/28	0.133837	1	2.34705	4.72023	PDIA3;BCAP31;ACE
Regulation of adenylate cyclase activity (GO:0045761)	3/28	0.133837	1	2.34705	4.72023	GRM2;CRHR1;CAP2
Protein export from nucleus (GO:0006611)	3/28	0.133837	1	2.34705	4.72023	XPO6;CHORDC1;RANBP17
Regulation of protein kinase activity (GO:0045859)	10/147	0.135614	1	1.49019	2.97732	TSPYL2;ADCYAP1;MRNIP;MMD;CHORDC1;BGN;PLCE1;MMD2;TARBP2;CAMKK2
Positive regulation of cell migration (GO:0030335)	14/221	0.135736	1	1.3877	2.7713	XBP1;SEMA7A;DMTN;MYOC;SEMA4D;FN1;CCAR1;MMP14;MIEN1;AKT2;ENPP2;NUMB;PLAA;WASHC1
Regulation of mitotic cell cycle phase transition (GO:1901990)	12/184	0.136827	1	1.42864	2.84162	CENPF;RGCC;TUBA1A;CENPJ;CEP164;DCTN3;HAUS4;XPC;DYNLL1;TUBB4B;TUBB4A;TUBA4A
Regulation of MAPK cascade (GO:0043408)	13/203	0.138298	1	1.40283	2.77529	DUSP3;GPR37;TSG101;EPHA10;MYOC;KSR1;LPAR1;FN1;GPR37L1;TRAF7;TNFRSF25;EPHB1;FGFR3
Protein N-linked glycosylation via asparagine (GO:0018279)	4/44	0.139944	1	1.99144	3.91618	DAD1;MAGT1;UBE2G2;ST6GALNAC4
Microtubule cytoskeleton organization involved in mitosis (GO:1902850)	4/44	0.139944	1	1.99144	3.91618	ESPL1;PLK2;STMN1;EML1
Regulation of intracellular pH (GO:0051453)	4/44	0.139944	1	1.99144	3.91618	SLC9A5;CHORDC1;SLC26A8;TMEM165
Positive regulation of actin filament bundle assembly (GO:0032233)	4/44	0.139944	1	1.99144	3.91618	RGCC;MYOC;LPAR1;ARHGEF10L
Cholesterol transport (GO:0030301)	4/44	0.139944	1	1.99144	3.91618	STARD4;ABCA5;LCAT;LDLR
Heart development (GO:0007507)	10/149	0.144243	1	1.47019	2.84666	GJA1;MKKS;SRF;PLCE1;MICAL2;TCAP;CRELD1;TAZ;POU6F1;MYH7
Regulation of striated muscle contraction (GO:0006942)	3/29	0.144508	1	2.26612	4.38362	SCN10A;RNF207;SMAD7
Positive regulation of myeloid cell differentiation (GO:0045639)	3/29	0.144508	1	2.26612	4.38362	THPO;TESC;RAB7B
Negative regulation of Notch signaling pathway (GO:0045746)	3/29	0.144508	1	2.26612	4.38362	MMP14;ARRDC1;DLK2
Regulation of embryonic development (GO:0045995)	3/29	0.144508	1	2.26612	4.38362	RNF207;TRIP12;CCSAP
Regulation of chromosome segregation (GO:0051983)	3/29	0.144508	1	2.26612	4.38362	MKI67;KNSTRN;RAD18
Coenzyme biosynthetic process (GO:0009108)	3/29	0.144508	1	2.26612	4.38362	SLC25A16;ACOT7;SPR
Negative regulation of epithelial cell apoptotic process (GO:1904036)	3/29	0.144508	1	2.26612	4.38362	TNIP2;SCG2;ICAM1
Nuclear-transcribed mRNA poly(A) tail shortening (GO:0000289)	3/29	0.144508	1	2.26612	4.38362	PAN3;CNOT1;EIF4B
Cardiac muscle cell action potential (GO:0086001)	3/29	0.144508	1	2.26612	4.38362	SCN10A;SCN4B;SCN2B
DNA-templated transcription, initiation (GO:0006352)	12/186	0.14452	1	1.41328	2.73376	NR4A2;MED12;TAF1D;TBP;CCND1;THRA;POLR2A;BRF1;TAF9;MED15;TEAD3;PPARD
RNA 3'-end processing (GO:0031123)	5/61	0.145178	1	1.79556	3.46506	PNPT1;PABPN1;ZC3H11A;CSTF2;SRSF11
Regulation of DNA replication (GO:0006275)	5/61	0.145178	1	1.79556	3.46506	TSPYL2;BLM;EHMT2;GLI1;ATR
Actin cytoskeleton reorganization (GO:0031532)	5/61	0.145178	1	1.79556	3.46506	GSN;DMTN;S1PR1;MYH9;PIP5K1A
Adenylate cyclase-activating G-protein coupled receptor signaling pathway (GO:0007189)	6/78	0.145496	1	1.68506	3.24813	ADCYAP1;RAMP3;ADRB1;ADCY2;GPR3;CRHR1
Myotube differentiation (GO:0014902)	2/15	0.147808	1	2.92077	5.58405	KLHL40;CACNA1H
Fatty acid beta-oxidation using acyl-CoA oxidase (GO:0033540)	2/15	0.147808	1	2.92077	5.58405	ACOX3;ACAA1
Regulation of protein homooligomerization (GO:0032462)	2/15	0.147808	1	2.92077	5.58405	HRK;CRYAB
G-protein coupled glutamate receptor signaling pathway (GO:0007216)	2/15	0.147808	1	2.92077	5.58405	GRM2;HOMER1
Unsaturated fatty acid biosynthetic process (GO:0006636)	2/15	0.147808	1	2.92077	5.58405	SCD;FADS1
Intracellular lipid transport (GO:0032365)	2/15	0.147808	1	2.92077	5.58405	COL4A3BP;THRSP
Regulation of centriole replication (GO:0046599)	2/15	0.147808	1	2.92077	5.58405	PLK2;CENPJ
Dermatan sulfate proteoglycan biosynthetic process (GO:0050651)	2/15	0.147808	1	2.92077	5.58405	NCAN;BGN
Regulation of cell-substrate junction assembly (GO:0090109)	2/15	0.147808	1	2.92077	5.58405	SLK;LDB1
Cellular biogenic amine biosynthetic process (GO:0042401)	2/15	0.147808	1	2.92077	5.58405	DDC;SAT1
Mesenchymal cell development (GO:0014031)	2/15	0.147808	1	2.92077	5.58405	HEYL;TAPT1
Regulation of delayed rectifier potassium channel activity (GO:1902259)	2/15	0.147808	1	2.92077	5.58405	KCNG1;RNF207
Negative regulation of axon extension involved in axon guidance (GO:0048843)	2/15	0.147808	1	2.92077	5.58405	SEMA7A;SEMA4D
Negative regulation of platelet activation (GO:0010544)	2/15	0.147808	1	2.92077	5.58405	ADAMTS18;CD9
Microtubule depolymerization (GO:0007019)	2/15	0.147808	1	2.92077	5.58405	STMN1;CCSAP
Monovalent inorganic anion homeostasis (GO:0055083)	2/15	0.147808	1	2.92077	5.58405	TFAP2B;SLC12A9
Protein O-linked fucosylation (GO:0036066)	2/15	0.147808	1	2.92077	5.58405	ADAMTSL4;CFP
Positive regulation of cysteine-type endopeptidase activity involved in apoptotic signaling pathway (GO:2001269)	2/15	0.147808	1	2.92077	5.58405	GSN;ST18
Regulation of cartilage development (GO:0061035)	2/15	0.147808	1	2.92077	5.58405	BMP1;TAPT1
Negative regulation of peptidyl-threonine phosphorylation (GO:0010801)	2/15	0.147808	1	2.92077	5.58405	DMTN;SMAD7
Negative regulation of adherens junction organization (GO:1903392)	2/15	0.147808	1	2.92077	5.58405	DMTN;ARHGAP6
Regulation of B cell differentiation (GO:0045577)	2/15	0.147808	1	2.92077	5.58405	XBP1;MMP14
Peptidyl-asparagine modification (GO:0018196)	4/45	0.148412	1	1.94718	3.71476	DAD1;MAGT1;UBE2G2;ST6GALNAC4
Metal ion homeostasis (GO:0055065)	4/45	0.148412	1	1.94718	3.71476	TFAP2B;FAM20A;MT3;SLC12A9
Cellular metal ion homeostasis (GO:0006875)	7/96	0.148986	1	1.5973	3.0411	SLC24A4;EPHX2;ATP13A4;HTR2C;MT3;TPT1;TMEM165
MRNA processing (GO:0006397)	17/283	0.152047	1	1.3159	2.47857	HSPA8;GPKOW;CSTF2;HNRNPR;RNPC3;CWC27;CCAR1;GCFC2;PABPN1;POLR2A;ZC3H11A;CWC22;HNRNPC;TXNL4A;HNRNPA1;SF3B1;SRSF11
Negative regulation of intrinsic apoptotic signaling pathway (GO:2001243)	5/62	0.15239	1	1.7666	3.32352	URI1;XBP1;HYOU1;ENO1;TPT1
Cellular response to organonitrogen compound (GO:0071417)	7/97	0.154699	1	1.58083	2.95026	XBP1;CPEB1;DMTN;IGFBP5;RAPGEF1;CPEB3;LAMTOR5
MRNA metabolic process (GO:0016071)	7/97	0.154699	1	1.58083	2.95026	NANOS2;LSM11;PNPT1;DIS3;HNRNPR;METTL16;SRSF11
Protein targeting (GO:0006605)	9/133	0.154715	1	1.48235	2.76632	GOLGA7B;TMEM50B;PEX6;TOMM34;TIMM44;ATG4A;GOLGA7;OPTN;VTI1B
Peptidyl-serine modification (GO:0018209)	11/170	0.155246	1	1.41743	2.64031	GALNT14;GALNT16;AKT2;PLK2;DYRK1A;TLK2;VRK1;PRKCQ;STK32C;ATR;CAMKK2
Protein O-linked glycosylation (GO:0006493)	8/115	0.155394	1	1.52388	2.83715	GALNT14;GALNT16;ADAMTSL4;TET2;GCNT4;CFP;ST6GALNAC4;FKTN
Negative regulation of cell growth (GO:0030308)	8/115	0.155394	1	1.52388	2.83715	TSPYL2;DNAJB2;GJA1;NPR1;JADE1;ENO1;PHB;MT3
Cyclic purine nucleotide metabolic process (GO:0052652)	3/30	0.155447	1	2.19058	4.07765	NPR1;HTR2C;ADCY2
'de novo' posttranslational protein folding (GO:0051084)	3/30	0.155447	1	2.19058	4.07765	HSPA8;BAG1;HYOU1
Regulation of intracellular estrogen receptor signaling pathway (GO:0033146)	3/30	0.155447	1	2.19058	4.07765	UFM1;CNOT1;CARM1
Aminoglycan metabolic process (GO:0006022)	3/30	0.155447	1	2.19058	4.07765	NCAN;BGN;HSPG2
Regulation of sodium ion transmembrane transport (GO:1902305)	3/30	0.155447	1	2.19058	4.07765	SCN4B;YWHAH;SCN2B
Cellular response to cAMP (GO:0071320)	3/30	0.155447	1	2.19058	4.07765	DMTN;IGFBP5;RAPGEF1
Protein complex disassembly (GO:0043241)	4/46	0.157072	1	1.90485	3.52598	TSG101;MAP1LC3A;STX17;LIX1
Pyruvate metabolic process (GO:0006090)	4/46	0.157072	1	1.90485	3.52598	LDHA;BSG;ME1;PGK1
Aminoglycan biosynthetic process (GO:0006023)	4/46	0.157072	1	1.90485	3.52598	NDST1;HEXA;HSPG2;HS3ST2
Negative regulation of protein modification by small protein conjugation or removal (GO:1903321)	4/46	0.157072	1	1.90485	3.52598	PIAS3;CHORDC1;KLHL40;SMAD7
Nucleic acid metabolic process (GO:0090304)	6/80	0.158229	1	1.64294	3.0291	POLR2A;IGFBP4;HNRNPR;HNRNPC;DNASE1L2;HNRNPA1
Iron ion homeostasis (GO:0055072)	5/63	0.159749	1	1.73856	3.18878	SLC46A1;TF;TFR2;ATP6V0A2;LCN2
Regulation of viral genome replication (GO:0045069)	5/63	0.159749	1	1.73856	3.18878	ILF3;BTBD17;EIF2AK2;PPID;TARBP2
Negative regulation of dephosphorylation (GO:0035305)	5/63	0.159749	1	1.73856	3.18878	MYO1D;URI1;CHORDC1;SLC7A14;ARPP19
Negative regulation of protein modification process (GO:0031400)	5/63	0.159749	1	1.73856	3.18878	IGFBP3;CHORDC1;PRR5L;ARPP19;CDK5RAP3
Positive regulation of nucleic acid-templated transcription (GO:1903508)	28/502	0.159986	1	1.22184	2.23923	KMT2E;BLM;CALCOCO1;KDM3A;PHB;GLI1;ETS2;CAMKK2;MED12;IRAK1;DEAF1;NSD1;TP53INP2;CREB3L2;YWHAH;DDX17;TFAP2B;TESC;EBF3;MT3;KLF2;TOX3;ILF3;KAT6B;MTF2;IRF7;ATF5;PPARD
Positive regulation of neuron differentiation (GO:0045666)	7/98	0.160512	1	1.5647	2.86245	HEYL;PCP4;MMD;PLXNB3;RAPGEF1;MMD2;CX3CL1
Positive regulation of cell growth (GO:0030307)	7/98	0.160512	1	1.5647	2.86245	CPNE9;GOLGA4;SEMA7A;MMP14;SEMA4D;TAF9;PLAA
Regulation of systemic arterial blood pressure by hormone (GO:0001990)	2/16	0.164062	1	2.73823	4.94938	ACE;EDN3
Positive regulation of secretion (GO:0051047)	2/16	0.164062	1	2.73823	4.94938	XBP1;NPR1
Glucose transmembrane transport (GO:1904659)	2/16	0.164062	1	2.73823	4.94938	SLC2A4;PPARD
Glucose 6-phosphate metabolic process (GO:0051156)	2/16	0.164062	1	2.73823	4.94938	RPE;TALDO1
Stabilization of membrane potential (GO:0030322)	2/16	0.164062	1	2.73823	4.94938	KCNK13;KCNK1
Positive regulation of lymphocyte differentiation (GO:0045621)	2/16	0.164062	1	2.73823	4.94938	XBP1;MMP14
Cellular response to pH (GO:0071467)	2/16	0.164062	1	2.73823	4.94938	CHORDC1;MCOLN1
Negative regulation of DNA recombination (GO:0045910)	2/16	0.164062	1	2.73823	4.94938	BLM;MSH3
Negative regulation of DNA replication (GO:0008156)	2/16	0.164062	1	2.73823	4.94938	TSPYL2;ATR
Positive regulation of triglyceride metabolic process (GO:0090208)	2/16	0.164062	1	2.73823	4.94938	SREBF1;LDLR
Regulation of stem cell proliferation (GO:0072091)	2/16	0.164062	1	2.73823	4.94938	ACE;EIF2AK2
Positive regulation of G1/S transition of mitotic cell cycle (GO:1900087)	2/16	0.164062	1	2.73823	4.94938	KMT2E;LSM11
Protein localization to chromatin (GO:0071168)	2/16	0.164062	1	2.73823	4.94938	MAU2;MRNIP
Linoleic acid metabolic process (GO:0043651)	2/16	0.164062	1	2.73823	4.94938	ELOVL5;FADS1
Positive regulation of DNA-templated transcription, initiation (GO:2000144)	2/16	0.164062	1	2.73823	4.94938	BCLAF1;SRF
Positive regulation of epithelial cell apoptotic process (GO:1904037)	2/16	0.164062	1	2.73823	4.94938	GSN;RGCC
Regulation of actin nucleation (GO:0051125)	2/16	0.164062	1	2.73823	4.94938	GSN;ARFIP2
Hyaluronan catabolic process (GO:0030214)	2/16	0.164062	1	2.73823	4.94938	HEXA;CHORDC1
Activation of NF-kappaB-inducing kinase activity (GO:0007250)	2/16	0.164062	1	2.73823	4.94938	IRAK1;MALT1
Cellular protein metabolic process (GO:0044267)	27/484	0.164951	1	1.22202	2.20221	ITIH2;MRPS36;MRPL36;PLOD1;CHRDL1;CSF2RA;AKT2;IGFBP7;IGFBP6;MBTPS1;GSN;IGFBP5;IGFBP4;IGFBP3;IGFBP2;FN1;UBE2G2;PHKA2;HSPG2;MRPL24;PDIA6;SGPP2;TF;MMP15;NOTUM;MFGE8;SCG2
Positive regulation of gene expression, epigenetic (GO:0045815)	4/47	0.165914	1	1.86432	3.34886	TAF1D;TBP;PADI2;SF3B1
Regulation of dendritic spine development (GO:0060998)	3/31	0.166634	1	2.11992	3.7988	DLG5;CPEB3;SHANK2
Renal water homeostasis (GO:0003091)	3/31	0.166634	1	2.11992	3.7988	TFAP2B;ADCY2;AQP4
Lysosome organization (GO:0007040)	3/31	0.166634	1	2.11992	3.7988	MBTPS1;VPS11;TMEM165
Liver development (GO:0001889)	3/31	0.166634	1	2.11992	3.7988	XBP1;NPHP3;COBL
Gene silencing by miRNA (GO:0035195)	3/31	0.166634	1	2.11992	3.7988	CNOT1;DICER1;TARBP2
Regulation of glucose import (GO:0046324)	3/31	0.166634	1	2.11992	3.7988	AKT2;GRB10;ARPP19
Inorganic anion transmembrane transport (GO:0098661)	5/64	0.167249	1	1.71139	3.06044	CLIC4;SLC37A1;SLC20A2;SLC26A8;SLC12A9
Glucose metabolic process (GO:0006006)	5/64	0.167249	1	1.71139	3.06044	TFAP2B;PGK1;ENO1;ENO3;PPARD
Negative regulation of neuron differentiation (GO:0045665)	5/64	0.167249	1	1.71139	3.06044	EFNB2;LPAR1;EIF2AK4;FKBP4;ZNF365
Negative regulation of apoptotic process (GO:0043066)	27/485	0.167551	1	1.2195	2.1786	EPHA10;TAF9;MALT1;MIEN1;IRAK1;AKT2;BAG1;EPHB1;TFAP2B;XBP1;SEMA4D;PLK2;TIE1;ANXA5;DHCR24;MT3;NR4A2;TOX3;UFM1;RPS6KB1;CAT;ADAM8;ATF5;CRYAB;FGFR3;TPT1;LAMTOR5
Positive regulation of cell cycle arrest (GO:0071158)	6/82	0.171426	1	1.60286	2.82681	RGCC;GADD45A;CNOT1;PLK2;CENPJ;CARM1
Calcium ion transport (GO:0006816)	8/118	0.171593	1	1.48514	2.61775	SLC24A4;RAMP3;ORAI2;CACNA1B;MCOLN1;CACNA1H;TPT1;TMEM165
Positive regulation of protein modification by small protein conjugation or removal (GO:1903322)	5/65	0.174884	1	1.68506	2.93813	PIAS3;KLHL40;CDK5RAP3;MALT1;SMAD7
Amino acid transport (GO:0006865)	4/48	0.174928	1	1.82548	3.18251	SLC6A6;SLC7A6;SLC7A10;SLC36A4
Negative regulation of mitotic cell cycle (GO:0045930)	4/48	0.174928	1	1.82548	3.18251	BTG3;PNPT1;RGCC;GADD45A
Cyclic-nucleotide-mediated signaling (GO:0019935)	3/32	0.178047	1	2.05367	3.54403	ADCYAP1;KSR1;ADCY2
ATP biosynthetic process (GO:0006754)	3/32	0.178047	1	2.05367	3.54403	MT-ATP6;ATP6V0A2;CHCHD10
G2 DNA damage checkpoint (GO:0031572)	3/32	0.178047	1	2.05367	3.54403	BLM;MRNIP;CDK5RAP3
Positive regulation of telomere maintenance via telomerase (GO:0032212)	3/32	0.178047	1	2.05367	3.54403	PRKCQ;HNRNPA1;ATR
Mismatch repair (GO:0006298)	3/32	0.178047	1	2.05367	3.54403	MSH3;PMS2;XPC
Aminoglycan catabolic process (GO:0006026)	3/32	0.178047	1	2.05367	3.54403	CHID1;OVGP1;HSPG2
Phosphatidylcholine biosynthetic process (GO:0006656)	3/32	0.178047	1	2.05367	3.54403	SLC44A5;SLC44A2;LCAT
Negative regulation of signaling (GO:0023057)	6/83	0.178191	1	1.58355	2.73147	EPHA10;IGFBP3;TIE1;EPHB1;FGFR3;OPTN
Regulation of protein ubiquitination (GO:0031396)	7/101	0.178523	1	1.51822	2.61596	DNAJB2;CHORDC1;WASHC1;KLHL40;CDK5RAP3;MALT1;SMAD7
Cellular divalent inorganic cation homeostasis (GO:0072503)	7/101	0.178523	1	1.51822	2.61596	SLC24A4;EPHX2;ATP13A4;HTR2C;MT3;TPT1;TMEM165
Cardiac myofibril assembly (GO:0055003)	2/17	0.180608	1	2.57715	4.41061	MYOM1;TCAP
Reverse cholesterol transport (GO:0043691)	2/17	0.180608	1	2.57715	4.41061	ABCA5;LCAT
Positive regulation of fatty acid metabolic process (GO:0045923)	2/17	0.180608	1	2.57715	4.41061	SLC45A3;ELOVL5
Positive regulation of striated muscle cell differentiation (GO:0051155)	2/17	0.180608	1	2.57715	4.41061	EFNB2;MMP14
Gastrulation (GO:0007369)	2/17	0.180608	1	2.57715	4.41061	MKKS;NPHP3
Positive regulation of dendrite extension (GO:1903861)	2/17	0.180608	1	2.57715	4.41061	CPNE9;PLAA
Pigment granule transport (GO:0051904)	2/17	0.180608	1	2.57715	4.41061	MKKS;BBS5
Positive regulation of hormone secretion (GO:0046887)	2/17	0.180608	1	2.57715	4.41061	EDN3;TFR2
Peptidyl-lysine trimethylation (GO:0018023)	2/17	0.180608	1	2.57715	4.41061	SUV39H1;TET2
RRNA catabolic process (GO:0016075)	2/17	0.180608	1	2.57715	4.41061	XRN1;DIS3
Regulation of receptor recycling (GO:0001919)	2/17	0.180608	1	2.57715	4.41061	RAMP3;OPTN
Regulation of protein localization to membrane (GO:1905475)	2/17	0.180608	1	2.57715	4.41061	GSN;VTI1B
Positive regulation of signal transduction by p53 class mediator (GO:1901798)	2/17	0.180608	1	2.57715	4.41061	CDK5RAP3;ATR
Positive chemotaxis (GO:0050918)	2/17	0.180608	1	2.57715	4.41061	PLXNB3;SCG2
Melanosome transport (GO:0032402)	2/17	0.180608	1	2.57715	4.41061	MKKS;BBS5
Positive regulation of cartilage development (GO:0061036)	2/17	0.180608	1	2.57715	4.41061	BMP1;TAPT1
Cellular response to inorganic substance (GO:0071241)	2/17	0.180608	1	2.57715	4.41061	BLM;MT3
Membrane depolarization during cardiac muscle cell action potential (GO:0086012)	2/17	0.180608	1	2.57715	4.41061	SCN4B;SCN2B
Regulation of cellular protein catabolic process (GO:1903362)	2/17	0.180608	1	2.57715	4.41061	VPS11;CDK5RAP3
Positive regulation of focal adhesion assembly (GO:0051894)	2/17	0.180608	1	2.57715	4.41061	MYOC;TSC1
Negative regulation of axon guidance (GO:1902668)	2/17	0.180608	1	2.57715	4.41061	SEMA7A;SEMA4D
Positive regulation of G-protein coupled receptor protein signaling pathway (GO:0045745)	2/17	0.180608	1	2.57715	4.41061	PHB;KLK6
2-oxoglutarate metabolic process (GO:0006103)	2/17	0.180608	1	2.57715	4.41061	MRPS36;IDH2
Cardiac muscle cell contraction (GO:0086003)	2/17	0.180608	1	2.57715	4.41061	SCN4B;SCN2B
Negative regulation of epithelial cell proliferation (GO:0050680)	5/66	0.18265	1	1.65953	2.82151	SPARC;RGCC;SULF1;SYNJ2BP;SCG2
Establishment of protein localization to mitochondrion (GO:0072655)	4/49	0.184105	1	1.78823	3.02613	TOMM34;TIMM44;DNAJC15;TOMM40L
Negative regulation of cellular macromolecule biosynthetic process (GO:2000113)	28/512	0.185995	1	1.19797	2.01504	RAMP3;THRA;LDB1;SUV39H1;ENO1;PHB;BCLAF1;RPS6KA5;DEAF1;TSPYL2;NANOS2;TFAP2B;HSPA8;IGFBP5;EIF2AK2;TSC1;MT3;GCFC2;HEYL;CENPF;ILF3;KAT6B;CNOT1;ATF5;CPEB3;RBAK;PPARD;ATR
Golgi organization (GO:0007030)	8/121	0.188515	1	1.44832	2.41663	VMP1;ARHGAP21;LMAN2L;STX17;TANGO2;SEC16A;VRK1;OPTN
TRNA-containing ribonucleoprotein complex export from nucleus (GO:0071431)	3/33	0.189666	1	1.99144	3.31075	NUP93;SEH1L;NUP188
Regulation of cell-substrate adhesion (GO:0010810)	3/33	0.189666	1	1.99144	3.31075	DMTN;TSC1;NPNT
TRNA export from nucleus (GO:0006409)	3/33	0.189666	1	1.99144	3.31075	NUP93;SEH1L;NUP188
Establishment or maintenance of epithelial cell apical/basal polarity (GO:0045197)	3/33	0.189666	1	1.99144	3.31075	SH3BP1;OPHN1;LIN7B
Exonucleolytic nuclear-transcribed mRNA catabolic process involved in deadenylation-dependent decay (GO:0043928)	3/33	0.189666	1	1.99144	3.31075	EDC4;NT5C3B;DIS3
Positive regulation of locomotion (GO:0040017)	3/33	0.189666	1	1.99144	3.31075	TSG101;AKT2;STX3
Regulation of neurotransmitter receptor activity (GO:0099601)	3/33	0.189666	1	1.99144	3.31075	LYNX1;CAPN1;SHANK2
Regulation of cyclin-dependent protein serine/threonine kinase activity (GO:0000079)	5/67	0.190539	1	1.63476	2.71026	BLM;CCND1;GADD45A;CDK5RAP3;CDK5R2
Positive regulation of autophagy (GO:0010508)	5/67	0.190539	1	1.63476	2.71026	GPSM1;PLK2;EIF2AK4;OPTN;CAMKK2
Regulation of protein localization to plasma membrane (GO:1903076)	5/67	0.190539	1	1.63476	2.71026	RAMP3;TMBIM1;NUMB;STX3;VTI1B
Mitochondrial ATP synthesis coupled electron transport (GO:0042775)	6/85	0.192034	1	1.54629	2.55151	NDUFS8;NDUFA1;CYCS;TAZ;COX5A;COX6B1
Negative regulation of viral genome replication (GO:0045071)	4/50	0.193435	1	1.75246	2.87897	ILF3;BTBD17;EIF2AK2;EIF2AK4
Fatty acid beta-oxidation (GO:0006635)	4/50	0.193435	1	1.75246	2.87897	ECHDC1;ACOX3;ACAA1;PPARD
Blood circulation (GO:0008015)	4/50	0.193435	1	1.75246	2.87897	ACE;EDN3;ELN;C3AR1
Modification-dependent protein catabolic process (GO:0019941)	9/141	0.195945	1	1.39824	2.27902	XBP1;ZFAND4;ARRDC1;ARIH2;UBR3;TRIP12;UBE2G2;DCST1;CHFR
Regulation of cell proliferation (GO:0042127)	39/740	0.196422	1	1.1545	1.87893	BTG3;ZBTB49;PHB;PTN;GLI1;CCAR1;DNAJB2;EFNB2;AKT2;WDR6;IGFBP7;STX3;IGFBP6;CAPN1;ADAMTS8;IER5;RELT;FKTN;TFAP2B;FGFBP1;XBP1;EGR4;EDN3;TESC;IGFBP3;ITGA1;FN1;EIF2AK2;EMP2;TSC1;ST18;CDC25B;RGCC;FABP7;DLG5;TNFRSF25;MVD;ATF5;FGFR3
Transcription initiation from RNA polymerase II promoter (GO:0006367)	10/160	0.196437	1	1.36911	2.22812	NR4A2;MED12;TBP;CCND1;THRA;POLR2A;TAF9;MED15;TEAD3;PPARD
Regulation of adherens junction organization (GO:1903391)	2/18	0.197387	1	2.43398	3.94934	SLK;LDB1
Establishment of melanosome localization (GO:0032401)	2/18	0.197387	1	2.43398	3.94934	MKKS;BBS5
Regulation of viral process (GO:0050792)	2/18	0.197387	1	2.43398	3.94934	TSG101;TARBP2
Anion transmembrane transport (GO:0098656)	2/18	0.197387	1	2.43398	3.94934	SLC25A16;SLC13A3
Positive regulation of cyclic nucleotide biosynthetic process (GO:0030804)	2/18	0.197387	1	2.43398	3.94934	RAMP3;ADRB1
Regulation of dephosphorylation (GO:0035303)	2/18	0.197387	1	2.43398	3.94934	MTMR3;CDK5RAP3
Ubiquitin-dependent protein catabolic process via the multivesicular body sorting pathway (GO:0043162)	2/18	0.197387	1	2.43398	3.94934	TSG101;PLAA
Insulin secretion (GO:0030073)	2/18	0.197387	1	2.43398	3.94934	ADCYAP1;CYB5R4
Regulation of cholesterol efflux (GO:0010874)	2/18	0.197387	1	2.43398	3.94934	PLTP;SREBF2
TRNA metabolic process (GO:0006399)	2/18	0.197387	1	2.43398	3.94934	BRF1;DTD2
Negative regulation of peptidyl-serine phosphorylation (GO:0033137)	2/18	0.197387	1	2.43398	3.94934	DMTN;SMAD7
DNA conformation change (GO:0071103)	2/18	0.197387	1	2.43398	3.94934	TOP2B;HMGB3
Regulation of cellular response to growth factor stimulus (GO:0090287)	2/18	0.197387	1	2.43398	3.94934	TFAP2B;SULF1
Regulation of microtubule polymerization or depolymerization (GO:0031110)	2/18	0.197387	1	2.43398	3.94934	STMN1;FKBP4
Establishment of epithelial cell polarity (GO:0090162)	2/18	0.197387	1	2.43398	3.94934	SH3BP1;OPHN1
Regulation of dendrite extension (GO:1903859)	2/18	0.197387	1	2.43398	3.94934	CPNE9;PLAA
MRNA destabilization (GO:0061157)	2/18	0.197387	1	2.43398	3.94934	CPEB3;METTL16
Membrane lipid metabolic process (GO:0006643)	2/18	0.197387	1	2.43398	3.94934	AGMO;ST6GALNAC4
Membrane protein ectodomain proteolysis (GO:0006509)	2/18	0.197387	1	2.43398	3.94934	MYH9;PRKCQ
Regulation of cellular response to transforming growth factor beta stimulus (GO:1903844)	2/18	0.197387	1	2.43398	3.94934	NREP;SMAD7
Calcium-mediated signaling using intracellular calcium source (GO:0035584)	2/18	0.197387	1	2.43398	3.94934	BCAP31;DMTN
Negative regulation of phosphatase activity (GO:0010923)	5/68	0.198548	1	1.61072	2.60409	MYO1D;URI1;SEMA4D;CHORDC1;SLC7A14
Termination of RNA polymerase II transcription (GO:0006369)	5/68	0.198548	1	1.61072	2.60409	LSM11;PABPN1;ZC3H11A;CSTF2;SRSF11
Positive regulation of leukocyte migration (GO:0002687)	3/34	0.201471	1	1.93287	3.09666	EDN3;ADAM8;ICAM1
Positive regulation of telomere maintenance via telomere lengthening (GO:1904358)	3/34	0.201471	1	1.93287	3.09666	PRKCQ;HNRNPA1;ATR
Bone development (GO:0060348)	3/34	0.201471	1	1.93287	3.09666	MYOC;SULF1;FGFR3
Ventricular cardiac muscle tissue morphogenesis (GO:0055010)	3/34	0.201471	1	1.93287	3.09666	TNNC1;SMAD7;MYH7
Regulation of axon extension (GO:0030516)	3/34	0.201471	1	1.93287	3.09666	SEMA7A;GOLGA4;MT3
Negative regulation of neuron projection development (GO:0010977)	4/51	0.202909	1	1.7181	2.74037	EFNB2;LPAR1;FKBP4;ZNF365
Translational elongation (GO:0006414)	7/105	0.203784	1	1.46039	2.32303	EEF1G;EEF2K;MRPS25;MRPS36;MRPL36;MRPL24;TUFM
Organic substance transport (GO:0071702)	6/87	0.206271	1	1.51075	2.38481	SLC22A23;ABCA5;ABCB9;ABCA8;SLC22A8;PLTP
Regulation of endothelial cell migration (GO:0010594)	5/69	0.20667	1	1.58738	2.50271	SPARC;SH3BP1;ANXA3;EMP2;SYNJ2BP
Positive regulation of I-kappaB kinase/NF-kappaB signaling (GO:0043123)	10/163	0.211943	1	1.34391	2.085	GJA1;IRAK1;SLC44A2;TNIP2;PLK2;LPAR1;NOD1;CXXC5;S100B;MALT1
Positive regulation of nervous system development (GO:0051962)	4/52	0.212516	1	1.68506	2.60972	DLG5;NUMB;DICER1;EPHB1
Nuclear-transcribed mRNA catabolic process, exonucleolytic (GO:0000291)	3/35	0.213442	1	1.87764	2.89981	EDC4;NT5C3B;DIS3
TRNA transport (GO:0051031)	3/35	0.213442	1	1.87764	2.89981	NUP93;SEH1L;NUP188
Membrane protein proteolysis (GO:0033619)	3/35	0.213442	1	1.87764	2.89981	MBTPS1;MYH9;PRKCQ
Regulation of phosphoprotein phosphatase activity (GO:0043666)	3/35	0.213442	1	1.87764	2.89981	PPP1R2;ITGA1;TSC1
Regulation of cardiac muscle contraction (GO:0055117)	3/35	0.213442	1	1.87764	2.89981	SCN10A;RNF207;SMAD7
Neural crest cell development (GO:0014032)	3/35	0.213442	1	1.87764	2.89981	SEMA7A;SEMA4D;TAPT1
Sulfur compound catabolic process (GO:0044273)	3/35	0.213442	1	1.87764	2.89981	NCAN;HEXA;BGN
[truncated: 2,303 more rows]

## Sheet: Mem-KW - C5-MF
Supplementary Table 3. Results of Enrichr analysis for DEGs in Veh-K/W and Mem-K/W transcripts (CC, BP, MF, and KEGG domains).
[truncated: 717 more rows]

[truncated: 1 more sheets: Mem-KW - KEGG]
