# Supplementary material for: Early Chronic Memantine Treatment-Induced Transcriptomic Changes in Wild-Type and Shank2-Mutant Mice
Source: Front Mol Neurosci. 2021 Sep 14;14:712576. doi: 10.3389/fnmol.2021.712576 (PMC8477010; doi:10.3389/fnmol.2021.712576)
Supplement: Supplementary Table 4 — Gene Set Enrichment Analysis results (C5-CC, C5-BP, and C5-MF) for Veh-K/W and Mem-K/W transcripts. [file Table_4.XLSX]

## Sheet: Veh-KW; C5 CC - Up
Supplementary Table 4. GSEA results (C5-CC, C5-BP, and C5-MF domains) for Veh-KO/WT and Mem-KO/WT transcripts.
NAME	SIZE	ES	NES	NOM p-val	FDR q-val	FWER p-val	RANK AT MAX	LEADING EDGE
GO_POSTSYNAPTIC_MEMBRANE	295	0.152139	3.07411	0	0.00339926	0.003	5154	tags=54%, list=39%, signal=87%
GO_SYNAPTIC_MEMBRANE	393	0.130704	3.03046	0	0.00169963	0.003	4803	tags=49%, list=37%, signal=76%
GO_CUL4_RING_E3_UBIQUITIN_LIGASE_COMPLEX	30	0.357941	2.40866	0	0.0330727	0.085	4489	tags=70%, list=34%, signal=106%
GO_PRESYNAPSE	441	0.0987895	2.36565	0	0.0352442	0.122	4658	tags=45%, list=36%, signal=68%
GO_GLUTAMATERGIC_SYNAPSE	335	0.109017	2.26835	0.00406504	0.0514639	0.209	4745	tags=47%, list=36%, signal=72%
GO_TRANSPORTER_COMPLEX	268	0.117692	2.25692	0	0.04586	0.22	4988	tags=50%, list=38%, signal=79%
GO_SODIUM_CHANNEL_COMPLEX	18	0.447006	2.22214	0	0.0487608	0.271	5066	tags=83%, list=39%, signal=136%
GO_RECEPTOR_COMPLEX	308	0.109107	2.20424	0	0.0476668	0.302	5534	tags=53%, list=42%, signal=90%
GO_INTRINSIC_COMPONENT_OF_POSTSYNAPTIC_SPECIALIZATION_MEMBRANE	71	0.218147	2.14825	0.00185529	0.0585091	0.392	6933	tags=75%, list=53%, signal=158%
GO_INTRINSIC_COMPONENT_OF_SYNAPTIC_VESICLE_MEMBRANE	45	0.264061	2.10989	0.00408163	0.0658667	0.466	4701	tags=62%, list=36%, signal=97%
GO_EXCITATORY_SYNAPSE	47	0.258016	2.09448	0.00412371	0.0664713	0.5	6384	tags=74%, list=49%, signal=145%
GO_CHROMOSOMAL_REGION	266	0.113323	2.08929	0.00209205	0.0631607	0.514	7308	tags=67%, list=56%, signal=148%
GO_CULLIN_RING_UBIQUITIN_LIGASE_COMPLEX	142	0.151594	2.08201	0.00193424	0.060349	0.53	5044	tags=54%, list=39%, signal=86%
GO_UBIQUITIN_LIGASE_COMPLEX	257	0.113676	2.08127	0.00618557	0.0561883	0.53	3584	tags=39%, list=27%, signal=52%
GO_INTRINSIC_COMPONENT_OF_POSTSYNAPTIC_MEMBRANE	115	0.168319	2.05621	0.00399202	0.0622736	0.583	4988	tags=55%, list=38%, signal=88%
GO_FLEMMING_BODY	23	0.349625	2.02059	0.00578035	0.0709422	0.645	7385	tags=91%, list=56%, signal=209%
GO_CENTROSOME	448	0.0800598	1.97138	0.00191939	0.0898828	0.757	10240	tags=86%, list=78%, signal=381%
GO_POSTSYNAPTIC_SPECIALIZATION_MEMBRANE	94	0.1765	1.96497	0.00988142	0.0884796	0.772	7038	tags=71%, list=54%, signal=153%
GO_INTRINSIC_COMPONENT_OF_SYNAPTIC_MEMBRANE	157	0.139032	1.96391	0.0077821	0.0845143	0.774	4706	tags=50%, list=36%, signal=77%
GO_NUCLEAR_CHROMOSOME	448	0.0781203	1.94976	0.00804829	0.0875875	0.804	9943	tags=83%, list=76%, signal=335%
GO_CHLORIDE_CHANNEL_COMPLEX	34	0.274301	1.93372	0.00195312	0.0917569	0.832	3349	tags=53%, list=26%, signal=71%
GO_PRESYNAPTIC_MEMBRANE	152	0.13653	1.92629	0.00401606	0.0915359	0.851	5124	tags=53%, list=39%, signal=85%
GO_NUCLEAR_REPLICATION_FORK	40	0.254778	1.89834	0.0205761	0.102769	0.894	5512	tags=68%, list=42%, signal=116%
GO_DISTAL_AXON	260	0.102531	1.87546	0.010395	0.111788	0.912	5986	tags=56%, list=46%, signal=101%
GO_CHROMOSOME_TELOMERIC_REGION	120	0.146811	1.87012	0.0180361	0.110862	0.916	8461	tags=79%, list=65%, signal=222%
GO_METHYLTRANSFERASE_COMPLEX	108	0.15504	1.85336	0.0179283	0.117112	0.939	4533	tags=50%, list=35%, signal=76%
GO_PML_BODY	90	0.166744	1.85001	0.0119048	0.115153	0.947	5833	tags=61%, list=45%, signal=109%
GO_REPLICATION_FORK	61	0.203514	1.84229	0.0059761	0.114923	0.952	8080	tags=82%, list=62%, signal=213%
GO_CATION_CHANNEL_COMPLEX	189	0.11617	1.84073	0.0107066	0.11183	0.953	4874	tags=49%, list=37%, signal=76%
GO_DNA_PACKAGING_COMPLEX	21	0.329083	1.8132	0.0187617	0.125499	0.97	3803	tags=62%, list=29%, signal=87%
GO_GABA_RECEPTOR_COMPLEX	15	0.386391	1.80329	0.0196464	0.127396	0.973	5421	tags=80%, list=41%, signal=136%
GO_NEURON_TO_NEURON_SYNAPSE	334	0.0854939	1.8014	0.019802	0.124703	0.974	4789	tags=45%, list=37%, signal=69%
GO_DNA_REPAIR_COMPLEX	32	0.264667	1.77687	0.0261044	0.138043	0.985	8409	tags=91%, list=64%, signal=253%
GO_INTEGRAL_COMPONENT_OF_SYNAPTIC_VESICLE_MEMBRANE	32	0.266583	1.77668	0.00840336	0.134146	0.985	4701	tags=63%, list=36%, signal=97%
GO_CILIARY_TIP	42	0.232853	1.75807	0.0222635	0.143967	0.991	9431	tags=95%, list=72%, signal=339%
GO_NUCLEAR_INNER_MEMBRANE	44	0.222877	1.73041	0.0240964	0.162329	0.996	9590	tags=95%, list=73%, signal=355%
GO_CYTOPLASMIC_STRESS_GRANULE	49	0.210337	1.72314	0.0252427	0.163801	0.996	7143	tags=76%, list=55%, signal=166%
GO_NUCLEAR_PORE	68	0.174152	1.70245	0.0331384	0.178275	0.997	7359	tags=74%, list=56%, signal=167%
GO_CHROMATIN	404	0.0737086	1.6987	0.03	0.177119	0.999	7880	tags=67%, list=60%, signal=164%
GO_CILIARY_BASE	26	0.280564	1.69781	0.0270833	0.173493	0.999	8420	tags=92%, list=64%, signal=258%
GO_INTRINSIC_COMPONENT_OF_PRESYNAPTIC_MEMBRANE	82	0.154349	1.67673	0.0354167	0.190108	0.999	2941	tags=38%, list=22%, signal=48%
GO_PARALLEL_FIBER_TO_PURKINJE_CELL_SYNAPSE	16	0.348975	1.66755	0.0273109	0.193881	0.999	5256	tags=75%, list=40%, signal=125%
GO_DNA_REPLICATION_FACTOR_A_COMPLEX	15	0.3487	1.66375	0.030303	0.19254	1	7660	tags=93%, list=58%, signal=225%
GO_CENTRIOLAR_SATELLITE	27	0.272421	1.65318	0.03125	0.198713	1	6139	tags=74%, list=47%, signal=139%
GO_REPLISOME	27	0.267371	1.64675	0.0368098	0.199603	1	7660	tags=85%, list=58%, signal=205%
GO_FILOPODIUM_TIP	15	0.354358	1.64549	0.0368217	0.196264	1	5840	tags=80%, list=45%, signal=144%
GO_SYNAPTIC_VESICLE_MEMBRANE	98	0.141994	1.61953	0.0416667	0.217619	1	4701	tags=50%, list=36%, signal=77%
GO_NUCLEAR_CHROMOSOME_TELOMERIC_REGION	93	0.142479	1.60388	0.0419847	0.228444	1	9411	tags=86%, list=72%, signal=304%
GO_RIBONUCLEOPROTEIN_GRANULE	173	0.106513	1.59353	0.0373281	0.234762	1	6192	tags=58%, list=47%, signal=108%
GO_SEX_CHROMOSOME	22	0.27659	1.58449	0.0485437	0.240371	1	6502	tags=77%, list=50%, signal=153%
GO_CILIARY_BASAL_BODY	102	0.135132	1.58301	0.0509165	0.237308	1	7230	tags=69%, list=55%, signal=152%
GO_RECYCLING_ENDOSOME	147	0.11004	1.57785	0.0466019	0.238484	1	4899	tags=48%, list=37%, signal=76%
GO_DENDRITE_CYTOPLASM	31	0.238209	1.5743	0.0594262	0.238016	1	4913	tags=61%, list=38%, signal=98%
GO_TRANSPORT_VESICLE_MEMBRANE	174	0.101456	1.55942	0.0479042	0.249925	1	4483	tags=44%, list=34%, signal=66%
GO_INTRINSIC_COMPONENT_OF_POSTSYNAPTIC_DENSITY_MEMBRANE	53	0.176048	1.53716	0.0526316	0.272415	1	7586	tags=75%, list=58%, signal=179%
GO_APICAL_PLASMA_MEMBRANE	212	0.0901569	1.53577	0.062	0.269403	1	6991	tags=62%, list=53%, signal=131%
GO_MICROTUBULE_ORGANIZING_CENTER_PART	159	0.106519	1.53354	0.0622407	0.267138	1	2739	tags=31%, list=21%, signal=39%
GO_RECYCLING_ENDOSOME_MEMBRANE	69	0.158022	1.51906	0.0701403	0.279956	1	4583	tags=51%, list=35%, signal=78%
GO_TRANSFERASE_COMPLEX_TRANSFERRING_PHOSPHORUS_CONTAINING_GROUPS	222	0.0889731	1.50214	0.072549	0.297748	1	10415	tags=88%, list=80%, signal=424%
GO_EUKARYOTIC_TRANSLATION_INITIATION_FACTOR_3_COMPLEX	15	0.311009	1.47338	0.0723404	0.333189	1	7280	tags=87%, list=56%, signal=195%
GO_PROTEIN_DNA_COMPLEX	95	0.130041	1.45519	0.0792079	0.353406	1	3960	tags=43%, list=30%, signal=61%
GO_CATENIN_COMPLEX	26	0.240634	1.45041	0.088	0.354806	1	2898	tags=46%, list=22%, signal=59%
GO_CILIARY_PART	323	0.0687136	1.43992	0.0891304	0.365008	1	7473	tags=64%, list=57%, signal=145%
GO_HISTONE_METHYLTRANSFERASE_COMPLEX	84	0.135248	1.42749	0.0918367	0.379214	1	4475	tags=48%, list=34%, signal=72%
GO_POSTSYNAPTIC_DENSITY_MEMBRANE	74	0.140209	1.42564	0.0963597	0.376283	1	4013	tags=45%, list=31%, signal=64%
GO_INTRACILIARY_TRANSPORT_PARTICLE	28	0.22512	1.41568	0.0916179	0.386907	1	9217	tags=93%, list=70%, signal=313%
GO_TETHERING_COMPLEX	61	0.152947	1.41304	0.111354	0.385694	1	4875	tags=52%, list=37%, signal=83%
GO_CAVEOLA	71	0.14114	1.39613	0.100952	0.406575	1	6276	tags=62%, list=48%, signal=118%
GO_NEUROTRANSMITTER_RECEPTOR_COMPLEX	52	0.165681	1.39356	0.117284	0.405273	1	5141	tags=56%, list=39%, signal=91%
GO_POLYSOME	63	0.14608	1.39226	0.114519	0.402058	1	7241	tags=70%, list=55%, signal=155%
GO_CHROMOSOME_CENTROMERIC_REGION	151	0.0964598	1.39087	0.108696	0.398728	1	6989	tags=63%, list=53%, signal=133%
GO_NEURON_PROJECTION_TERMINUS	123	0.106789	1.38529	0.106695	0.402258	1	5108	tags=50%, list=39%, signal=81%
GO_EXOCYTIC_VESICLE	191	0.0870756	1.38436	0.105159	0.398138	1	6417	tags=58%, list=49%, signal=111%
GO_CELL_BODY	491	0.0536642	1.37726	0.109312	0.404556	1	4950	tags=43%, list=38%, signal=66%
GO_NUCLEAR_CHROMATIN	271	0.0725105	1.37579	0.129771	0.401539	1	10038	tags=84%, list=77%, signal=351%
GO_PCG_PROTEIN_COMPLEX	42	0.179948	1.37491	0.122807	0.397569	1	5133	tags=57%, list=39%, signal=94%
GO_PLASMA_MEMBRANE_PROTEIN_COMPLEX	432	0.0583195	1.36619	0.142857	0.407201	1	4838	tags=43%, list=37%, signal=65%
GO_PLASMA_MEMBRANE_RAFT	95	0.121538	1.35262	0.147679	0.424744	1	6276	tags=60%, list=48%, signal=114%
GO_APICAL_PART_OF_CELL	261	0.0728721	1.35178	0.121951	0.420843	1	6991	tags=61%, list=53%, signal=127%
GO_NURD_COMPLEX	15	0.29159	1.34943	0.123967	0.419753	1	5788	tags=73%, list=44%, signal=131%
GO_CLATHRIN_COATED_PIT	64	0.146812	1.34791	0.130859	0.417407	1	4838	tags=52%, list=37%, signal=81%
GO_VACUOLAR_MEMBRANE	343	0.063784	1.33931	0.152	0.426268	1	9570	tags=79%, list=73%, signal=287%
GO_PERICENTRIOLAR_MATERIAL	20	0.248566	1.33645	0.152263	0.425497	1	7225	tags=80%, list=55%, signal=178%
GO_SITE_OF_DOUBLE_STRAND_BREAK	48	0.168621	1.33573	0.137374	0.421661	1	6529	tags=67%, list=50%, signal=132%
GO_MITOTIC_SPINDLE	86	0.124833	1.3307	0.133745	0.424866	1	2334	tags=30%, list=18%, signal=37%
GO_PERIKARYON	111	0.107238	1.33051	0.132296	0.420169	1	5685	tags=54%, list=43%, signal=95%
GO_EXTERNAL_SIDE_OF_PLASMA_MEMBRANE	162	0.089358	1.32311	0.146893	0.427214	1	5310	tags=49%, list=41%, signal=82%
GO_GABA_ERGIC_SYNAPSE	67	0.139991	1.31203	0.139721	0.440627	1	6384	tags=63%, list=49%, signal=122%
GO_ENDOPLASMIC_RETICULUM_TUBULAR_NETWORK	18	0.256443	1.31071	0.169661	0.437974	1	4648	tags=61%, list=35%, signal=95%
GO_INTRACILIARY_TRANSPORT_PARTICLE_B	20	0.246444	1.30899	0.155738	0.43614	1	9217	tags=95%, list=70%, signal=320%
GO_CENTRIOLE	119	0.102617	1.30474	0.173258	0.438377	1	2739	tags=31%, list=21%, signal=39%
GO_NUCLEAR_EXOSOME_RNASE_COMPLEX_	16	0.269406	1.29237	0.162476	0.455042	1	8752	tags=94%, list=67%, signal=282%
GO_TRANSPORT_VESICLE	335	0.0602255	1.28094	0.166333	0.470433	1	6423	tags=55%, list=49%, signal=105%
GO_TRANS_GOLGI_NETWORK_MEMBRANE	78	0.123457	1.27755	0.163347	0.471641	1	9976	tags=88%, list=76%, signal=369%
GO_PLASMA_MEMBRANE_RECEPTOR_COMPLEX	146	0.0903693	1.27324	0.195426	0.474087	1	5466	tags=51%, list=42%, signal=86%
GO_CLATHRIN_COAT	43	0.163065	1.26852	0.171134	0.477108	1	9443	tags=88%, list=72%, signal=316%
GO_P_BODY	67	0.131108	1.26742	0.189084	0.474205	1	9236	tags=84%, list=71%, signal=282%
GO_RNA_POLYMERASE_COMPLEX	99	0.107495	1.26563	0.177515	0.472432	1	10242	tags=89%, list=78%, signal=405%
GO_SITE_OF_DNA_DAMAGE	59	0.146062	1.2638	0.198444	0.470601	1	6529	tags=64%, list=50%, signal=128%
GO_OTHER_ORGANISM	60	0.136555	1.25346	0.213415	0.484542	1	8695	tags=80%, list=66%, signal=237%
GO_RNA_POLYMERASE_II_TRANSCRIPTION_FACTOR_COMPLEX	130	0.0956658	1.25202	0.18591	0.482366	1	10242	tags=88%, list=78%, signal=399%
GO_T_TUBULE	47	0.154963	1.25046	0.179337	0.480705	1	3828	tags=45%, list=29%, signal=63%
GO_CLATHRIN_ADAPTOR_COMPLEX	27	0.205158	1.24899	0.211045	0.478546	1	9443	tags=93%, list=72%, signal=331%
GO_TERMINAL_BOUTON	45	0.155862	1.24293	0.199179	0.483904	1	4658	tags=51%, list=36%, signal=79%
GO_SAGA_TYPE_COMPLEX	26	0.200987	1.24286	0.205589	0.479379	1	9460	tags=92%, list=72%, signal=332%
GO_EXOSOME_RNASE_COMPLEX_	24	0.211671	1.23468	0.202756	0.488532	1	9236	tags=92%, list=71%, signal=310%
GO_PROTEASOME_ACCESSORY_COMPLEX	24	0.208104	1.23452	0.192623	0.48424	1	8737	tags=88%, list=67%, signal=262%
GO_CYTOPLASMIC_DYNEIN_COMPLEX	19	0.238005	1.23229	0.199161	0.483728	1	7225	tags=79%, list=55%, signal=176%
GO_TRANSCRIPTION_FACTOR_COMPLEX	277	0.0639103	1.23227	0.210117	0.47931	1	10242	tags=84%, list=78%, signal=380%
GO_INTRINSIC_COMPONENT_OF_MITOCHONDRIAL_OUTER_MEMBRANE	19	0.238094	1.22753	0.205703	0.482835	1	4467	tags=58%, list=34%, signal=88%
GO_OUTER_MEMBRANE	176	0.0795002	1.21991	0.208417	0.49129	1	4701	tags=44%, list=36%, signal=67%
GO_BASOLATERAL_PLASMA_MEMBRANE	162	0.0830821	1.2165	0.202703	0.492787	1	7412	tags=65%, list=57%, signal=148%
GO_RETROMER_COMPLEX	20	0.222562	1.21648	0.211881	0.488436	1	10184	tags=100%, list=78%, signal=449%
GO_EARLY_ENDOSOME_MEMBRANE	119	0.0953098	1.21519	0.216	0.48644	1	8556	tags=75%, list=65%, signal=214%
GO_FILAMENTOUS_ACTIN	21	0.22094	1.20458	0.242026	0.50084	1	6464	tags=71%, list=49%, signal=141%
GO_SITE_OF_POLARIZED_GROWTH	160	0.0815689	1.18781	0.238477	0.527377	1	990	tags=16%, list=8%, signal=17%
GO_PROTEIN_ACETYLTRANSFERASE_COMPLEX	88	0.108919	1.18378	0.235417	0.530344	1	9594	tags=84%, list=73%, signal=312%
GO_CILIUM	425	0.0496838	1.17631	0.265432	0.539563	1	7473	tags=62%, list=57%, signal=139%
GO_SPINDLE_POLE	141	0.0851031	1.17291	0.251474	0.541497	1	10227	tags=87%, list=78%, signal=391%
GO_PHAGOPHORE_ASSEMBLY_SITE	29	0.179772	1.1706	0.246284	0.541404	1	9842	tags=93%, list=75%, signal=374%
GO_HETEROCHROMATIN	64	0.121074	1.16952	0.244	0.538871	1	5378	tags=53%, list=41%, signal=90%
GO_NUCLEAR_PERIPHERY	125	0.0904673	1.16724	0.270103	0.538508	1	10454	tags=89%, list=80%, signal=436%
GO_REGION_OF_CYTOSOL	24	0.19987	1.16148	0.266129	0.544956	1	3934	tags=50%, list=30%, signal=71%
GO_TRANSCRIPTIONALLY_ACTIVE_CHROMATIN	21	0.214351	1.16042	0.267823	0.542589	1	9668	tags=95%, list=74%, signal=363%
GO_NUCLEAR_TRANSCRIPTION_FACTOR_COMPLEX	165	0.0793995	1.15975	0.252016	0.539438	1	10242	tags=86%, list=78%, signal=390%
GO_DYNEIN_COMPLEX	45	0.144368	1.14732	0.285714	0.557893	1	10046	tags=91%, list=77%, signal=390%
GO_TRANS_GOLGI_NETWORK_TRANSPORT_VESICLE	27	0.186639	1.14232	0.281893	0.563057	1	1440	tags=30%, list=11%, signal=33%
GO_PROTEIN_KINASE_COMPLEX	91	0.103518	1.13696	0.302682	0.568084	1	4265	tags=43%, list=33%, signal=63%
GO_POSTSYNAPTIC_CYTOSOL	17	0.229213	1.13546	0.295181	0.566667	1	3934	tags=53%, list=30%, signal=76%
GO_AZUROPHIL_GRANULE_MEMBRANE	46	0.141107	1.13525	0.29901	0.562629	1	10114	tags=91%, list=77%, signal=400%
GO_COATED_VESICLE	235	0.0629165	1.13488	0.284024	0.559021	1	9443	tags=78%, list=72%, signal=276%
GO_NUCLEAR_MEMBRANE	256	0.0612608	1.13006	0.283757	0.563551	1	7448	tags=63%, list=57%, signal=143%
GO_NUCLEAR_ENVELOPE	386	0.0491871	1.12706	0.28215	0.564773	1	7448	tags=62%, list=57%, signal=139%
GO_VOLTAGE_GATED_CALCIUM_CHANNEL_COMPLEX	33	0.163242	1.12388	0.284294	0.566572	1	3819	tags=45%, list=29%, signal=64%
GO_CCR4_NOT_COMPLEX	15	0.245413	1.12072	0.302658	0.568273	1	6392	tags=73%, list=49%, signal=143%
GO_SARCOPLASM	65	0.117297	1.11488	0.324752	0.574728	1	6932	tags=65%, list=53%, signal=137%
GO_NEURON_SPINE	153	0.0794813	1.11186	0.299163	0.576253	1	2993	tags=31%, list=23%, signal=39%
GO_AP_TYPE_MEMBRANE_COAT_ADAPTOR_COMPLEX	44	0.142925	1.10893	0.303263	0.57753	1	9443	tags=86%, list=72%, signal=309%
GO_CLATHRIN_COATED_VESICLE	148	0.0772891	1.10506	0.3	0.580592	1	4838	tags=45%, list=37%, signal=70%
GO_TRANSCRIPTION_FACTOR_TFIID_COMPLEX	34	0.159383	1.10032	0.321649	0.585505	1	10242	tags=94%, list=78%, signal=431%
GO_ATPASE_COMPLEX	89	0.100212	1.09427	0.332696	0.592468	1	7818	tags=70%, list=60%, signal=172%
GO_U2_SNRNP	19	0.209375	1.0877	0.331276	0.600599	1	9667	tags=95%, list=74%, signal=361%
GO_CELL_BODY_MEMBRANE	24	0.184425	1.08395	0.338462	0.603211	1	6864	tags=71%, list=52%, signal=149%
GO_TRANS_GOLGI_NETWORK	201	0.0657612	1.07696	0.349817	0.612275	1	10031	tags=83%, list=77%, signal=350%
GO_SWI_SNF_SUPERFAMILY_TYPE_COMPLEX	71	0.107711	1.06982	0.366255	0.62122	1	7818	tags=70%, list=60%, signal=174%
GO_TOR_COMPLEX	15	0.232722	1.0621	0.359081	0.632451	1	4812	tags=60%, list=37%, signal=95%
GO_EXOCYST	15	0.224924	1.05914	0.355556	0.634124	1	6660	tags=73%, list=51%, signal=149%
GO_EARLY_ENDOSOME	289	0.0559737	1.0553	0.371482	0.637331	1	2454	tags=24%, list=19%, signal=29%
GO_CUL3_RING_UBIQUITIN_LIGASE_COMPLEX	36	0.148269	1.05464	0.367113	0.634445	1	3519	tags=42%, list=27%, signal=57%
GO_ENDOSOMAL_PART	430	0.0442383	1.04909	0.368317	0.640779	1	9732	tags=79%, list=74%, signal=296%
GO_TRANSCRIPTIONAL_REPRESSOR_COMPLEX	73	0.101575	1.04818	0.359768	0.638231	1	8363	tags=74%, list=64%, signal=204%
GO_MRNA_CLEAVAGE_FACTOR_COMPLEX	19	0.202806	1.04453	0.392578	0.641106	1	3550	tags=47%, list=27%, signal=65%
GO_MICROTUBULE_END	25	0.174568	1.04331	0.377551	0.638969	1	1384	tags=28%, list=11%, signal=31%
GO_COATED_VESICLE_MEMBRANE	144	0.0735802	1.02585	0.400786	0.668899	1	9322	tags=78%, list=71%, signal=269%
GO_PHOTORECEPTOR_OUTER_SEGMENT	45	0.125134	1.0183	0.421782	0.67908	1	6805	tags=64%, list=52%, signal=134%
GO_MICROTUBULE_ASSOCIATED_COMPLEX	128	0.0772658	1.01616	0.402	0.678871	1	10046	tags=84%, list=77%, signal=359%
GO_CILIARY_MEMBRANE	57	0.114269	1.01396	0.423695	0.678881	1	5631	tags=54%, list=43%, signal=95%
GO_HIPPOCAMPAL_MOSSY_FIBER_TO_CA3_SYNAPSE	31	0.155093	1.01298	0.436975	0.676384	1	5154	tags=55%, list=39%, signal=90%
GO_AXON_PART	351	0.0483727	1.01266	0.432927	0.672894	1	5986	tags=50%, list=46%, signal=90%
GO_HISTONE_DEACETYLASE_COMPLEX	66	0.104233	1.00754	0.424742	0.678967	1	8363	tags=74%, list=64%, signal=204%
GO_COATED_MEMBRANE	90	0.0905421	1.00407	0.434608	0.681313	1	9443	tags=81%, list=72%, signal=289%
GO_ER_TO_GOLGI_TRANSPORT_VESICLE_MEMBRANE	45	0.123372	1.00282	0.430353	0.679763	1	8574	tags=78%, list=65%, signal=225%
GO_SPINDLE_MICROTUBULE	46	0.122325	1.00264	0.415822	0.675954	1	6943	tags=65%, list=53%, signal=138%
GO_CLATHRIN_COAT_OF_ENDOCYTIC_VESICLE	15	0.212385	1.00122	0.439539	0.674446	1	9443	tags=93%, list=72%, signal=334%
GO_PHAGOPHORE_ASSEMBLY_SITE_MEMBRANE	15	0.211621	0.999922	0.473577	0.67283	1	9453	tags=93%, list=72%, signal=335%
GO_ORGANELLE_SUBCOMPARTMENT	309	0.0494169	0.997174	0.433761	0.67383	1	4834	tags=42%, list=37%, signal=65%
GO_INTERCELLULAR_BRIDGE	50	0.118927	0.983092	0.462572	0.697129	1	10495	tags=92%, list=80%, signal=462%
GO_ENDOLYSOSOME	17	0.19887	0.97354	0.463035	0.711447	1	7412	tags=76%, list=57%, signal=176%
GO_SMN_SM_PROTEIN_COMPLEX	16	0.199447	0.970393	0.489109	0.713579	1	9667	tags=94%, list=74%, signal=358%
GO_9PLUS0_NON_MOTILE_CILIUM	63	0.10438	0.969172	0.479253	0.711895	1	6953	tags=63%, list=53%, signal=135%
GO_SCF_UBIQUITIN_LIGASE_COMPLEX	55	0.107738	0.966304	0.486258	0.713541	1	11451	tags=98%, list=87%, signal=779%
GO_BRUSH_BORDER_MEMBRANE	33	0.138326	0.964672	0.488142	0.712465	1	7319	tags=70%, list=56%, signal=158%
GO_CYTOPLASMIC_MICROTUBULE	53	0.112295	0.96403	0.47929	0.709639	1	10147	tags=89%, list=77%, signal=392%
GO_CONDENSED_CHROMOSOME	161	0.0651665	0.962961	0.492	0.707458	1	6883	tags=59%, list=53%, signal=123%
GO_SPINDLE	287	0.0500664	0.961498	0.50101	0.70626	1	9852	tags=80%, list=75%, signal=317%
GO_CALCIUM_CHANNEL_COMPLEX	53	0.113914	0.948611	0.512245	0.726717	1	3949	tags=42%, list=30%, signal=59%
GO_NUCLEAR_TRANSCRIPTIONAL_REPRESSOR_COMPLEX	27	0.150826	0.938981	0.491837	0.741726	1	5788	tags=59%, list=44%, signal=106%
GO_CILIARY_PLASM	91	0.0812954	0.935935	0.522293	0.743188	1	7432	tags=65%, list=57%, signal=149%
GO_PHOTORECEPTOR_INNER_SEGMENT	31	0.14081	0.933115	0.513292	0.744683	1	5763	tags=58%, list=44%, signal=103%
GO_ENDOPLASMIC_RETICULUM_SUBCOMPARTMENT	21	0.16906	0.925015	0.561404	0.757027	1	4648	tags=52%, list=35%, signal=81%
GO_INTRINSIC_COMPONENT_OF_EXTERNAL_SIDE_OF_PLASMA_MEMBRANE	15	0.198547	0.920225	0.547945	0.762092	1	4386	tags=53%, list=33%, signal=80%
GO_CLATHRIN_COATED_ENDOCYTIC_VESICLE_MEMBRANE	29	0.142576	0.916378	0.554	0.765386	1	10328	tags=93%, list=79%, signal=440%
GO_PEPTIDASE_COMPLEX	81	0.0859075	0.914348	0.551587	0.765312	1	10036	tags=85%, list=77%, signal=362%
GO_ENDONUCLEASE_COMPLEX	28	0.144205	0.901817	0.567729	0.78544	1	10742	tags=96%, list=82%, signal=536%
GO_MEDIATOR_COMPLEX	36	0.130025	0.900199	0.548857	0.784306	1	11396	tags=100%, list=87%, signal=769%
GO_ANCHORED_COMPONENT_OF_MEMBRANE	93	0.0788737	0.897788	0.583665	0.784866	1	5873	tags=53%, list=45%, signal=95%
GO_BRUSH_BORDER	65	0.0945746	0.897544	0.576017	0.781149	1	5012	tags=48%, list=38%, signal=77%
GO_NUCLEAR_MATRIX	99	0.0772196	0.89378	0.562762	0.783875	1	10900	tags=91%, list=83%, signal=538%
GO_CLATHRIN_COATED_VESICLE_MEMBRANE	86	0.084513	0.893137	0.595483	0.781035	1	4838	tags=45%, list=37%, signal=71%
GO_CONDENSED_NUCLEAR_CHROMOSOME	63	0.0938021	0.890946	0.588469	0.781191	1	6883	tags=62%, list=53%, signal=130%
GO_CLATHRIN_COAT_OF_COATED_PIT	19	0.173798	0.887395	0.589641	0.784109	1	9443	tags=89%, list=72%, signal=320%
GO_PRESYNAPTIC_ACTIVE_ZONE	65	0.0950705	0.88488	0.568401	0.78461	1	10445	tags=89%, list=80%, signal=439%
GO_AXONEME_PART	30	0.132798	0.884274	0.589695	0.781631	1	10486	tags=93%, list=80%, signal=467%
GO_DESMOSOME	16	0.183935	0.881072	0.569106	0.783905	1	8233	tags=81%, list=63%, signal=219%
GO_MITOTIC_SPINDLE_POLE	25	0.15166	0.881066	0.63197	0.779896	1	2731	tags=36%, list=21%, signal=45%
GO_PLASMA_MEMBRANE_BOUNDED_CELL_PROJECTION_CYTOPLASM	170	0.057531	0.878628	0.583333	0.780597	1	8653	tags=72%, list=66%, signal=209%
GO_GAMMA_TUBULIN_COMPLEX	19	0.168159	0.877906	0.606119	0.778037	1	557	tags=21%, list=4%, signal=22%
GO_LATERAL_PLASMA_MEMBRANE	48	0.108191	0.875401	0.590631	0.778746	1	2134	tags=27%, list=16%, signal=32%
GO_SCHAFFER_COLLATERAL__CA1_SYNAPSE	80	0.0836294	0.866295	0.607073	0.791194	1	7586	tags=66%, list=58%, signal=157%
GO_NUCLEAR_SPECK	346	0.0394622	0.86316	0.631263	0.792903	1	5400	tags=45%, list=41%, signal=75%
GO_GROWTH_CONE_PART	16	0.177149	0.858176	0.634195	0.798003	1	5048	tags=56%, list=39%, signal=91%
GO_GOLGI_ASSOCIATED_VESICLE	143	0.0612196	0.854347	0.65121	0.800922	1	8455	tags=71%, list=65%, signal=197%
GO_MULTIVESICULAR_BODY	31	0.127585	0.853862	0.655936	0.79786	1	2134	tags=29%, list=16%, signal=35%
GO_VESICLE_COAT	53	0.0993553	0.851705	0.641732	0.797571	1	7845	tags=70%, list=60%, signal=173%
GO_COPII_COATED_ER_TO_GOLGI_TRANSPORT_VESICLE	71	0.083165	0.839382	0.656504	0.815578	1	8691	tags=75%, list=66%, signal=221%
GO_FIBRILLAR_CENTER	118	0.065782	0.838601	0.672285	0.812876	1	5027	tags=45%, list=38%, signal=72%
GO_ENDOPEPTIDASE_COMPLEX	60	0.093038	0.838423	0.642147	0.809224	1	8171	tags=72%, list=62%, signal=190%
GO_VACUOLAR_PART	463	0.0339588	0.837204	0.666667	0.807632	1	4265	tags=36%, list=33%, signal=51%
GO_MLL1_2_COMPLEX	29	0.130832	0.831592	0.675781	0.813818	1	10933	tags=97%, list=83%, signal=584%
GO_RNA_POLYMERASE_III_COMPLEX	17	0.165554	0.831025	0.652256	0.810798	1	8618	tags=82%, list=66%, signal=241%
GO_LAMELLIPODIUM	173	0.0543479	0.824478	0.682979	0.818102	1	6639	tags=56%, list=51%, signal=112%
GO_POSTSYNAPTIC_DENSITY_INTRACELLULAR_COMPONENT	17	0.168568	0.823114	0.668561	0.816526	1	7038	tags=71%, list=54%, signal=152%
GO_CONDENSED_CHROMOSOME_CENTROMERIC_REGION	89	0.0737715	0.820598	0.683693	0.817146	1	6102	tags=54%, list=47%, signal=100%
GO_PRECATALYTIC_SPLICEOSOME	43	0.105761	0.819117	0.698113	0.815882	1	10800	tags=93%, list=82%, signal=529%
GO_SERINE_THREONINE_PROTEIN_KINASE_COMPLEX	74	0.0812617	0.818478	0.719027	0.813193	1	2834	tags=30%, list=22%, signal=38%
GO_POSTSYNAPTIC_SPECIALIZATION_INTRACELLULAR_COMPONENT	21	0.147763	0.811211	0.664122	0.822002	1	9915	tags=90%, list=76%, signal=372%
GO_PRESPLICEOSOME	15	0.171865	0.809818	0.712	0.820578	1	2116	tags=33%, list=16%, signal=40%
GO_NEURON_PROJECTION_MEMBRANE	54	0.0933977	0.797139	0.717172	0.837773	1	6541	tags=59%, list=50%, signal=118%
GO_INTEGRATOR_COMPLEX	15	0.164526	0.791086	0.716942	0.843796	1	8323	tags=80%, list=64%, signal=219%
GO_EUCHROMATIN	24	0.132536	0.780605	0.694716	0.856957	1	2086	tags=29%, list=16%, signal=35%
GO_CILIARY_TRANSITION_ZONE	52	0.0914593	0.779055	0.732067	0.855637	1	9131	tags=79%, list=70%, signal=259%
GO_NUCLEAR_EUCHROMATIN	18	0.153858	0.778567	0.74187	0.852407	1	6717	tags=67%, list=51%, signal=137%
GO_SYNAPTONEMAL_STRUCTURE	20	0.143786	0.77327	0.768775	0.856934	1	5976	tags=60%, list=46%, signal=110%
GO_CAJAL_BODY	51	0.0901519	0.766246	0.767717	0.863419	1	6526	tags=59%, list=50%, signal=117%
GO_CLATHRIN_COATED_ENDOCYTIC_VESICLE	40	0.104127	0.765192	0.773438	0.861075	1	9443	tags=83%, list=72%, signal=295%
GO_SPECIFIC_GRANULE_LUMEN	38	0.106138	0.763613	0.757937	0.859846	1	1370	tags=21%, list=10%, signal=23%
GO_TRANSLATION_PREINITIATION_COMPLEX	17	0.150063	0.745713	0.775862	0.883135	1	7280	tags=71%, list=56%, signal=159%
GO_POLYSOMAL_RIBOSOME	27	0.116085	0.723154	0.791583	0.911074	1	6242	tags=59%, list=48%, signal=113%
GO_NEURON_PROJECTION_CYTOPLASM	79	0.0693645	0.716529	0.828571	0.916323	1	9539	tags=80%, list=73%, signal=292%
GO_INTRINSIC_COMPONENT_OF_PRESYNAPTIC_ACTIVE_ZONE_MEMBRANE	17	0.143654	0.716496	0.832669	0.912392	1	10445	tags=94%, list=80%, signal=464%
GO_CELL_CELL_ADHERENS_JUNCTION	97	0.0628558	0.712763	0.845261	0.913654	1	7012	tags=60%, list=54%, signal=128%
GO_H4_HISTONE_ACETYLTRANSFERASE_COMPLEX	39	0.0973911	0.711669	0.826848	0.911116	1	3764	tags=38%, list=29%, signal=54%
GO_CARBOXY_TERMINAL_DOMAIN_PROTEIN_KINASE_COMPLEX	19	0.132887	0.69679	0.865497	0.926447	1	329	tags=16%, list=3%, signal=16%
GO_PERICENTRIC_HETEROCHROMATIN	17	0.138373	0.683696	0.855159	0.938524	1	5122	tags=53%, list=39%, signal=87%
GO_CLATHRIN_VESICLE_COAT	26	0.11102	0.67783	0.88172	0.941684	1	1570	tags=23%, list=12%, signal=26%
GO_SNARE_COMPLEX	42	0.0879601	0.671653	0.877083	0.944759	1	4463	tags=43%, list=34%, signal=65%
GO_NUCLEAR_HETEROCHROMATIN	27	0.107974	0.67006	0.855072	0.942612	1	5378	tags=52%, list=41%, signal=88%
GO_MIDBODY	148	0.0468939	0.665945	0.876448	0.943343	1	7532	tags=62%, list=58%, signal=145%
GO_U5_SNRNP	16	0.13687	0.655605	0.869739	0.950451	1	9667	tags=88%, list=74%, signal=334%
GO_NODE_OF_RANVIER	15	0.140673	0.653814	0.89243	0.948538	1	1651	tags=27%, list=13%, signal=30%
GO_CLUSTER_OF_ACTIN_BASED_CELL_PROJECTIONS	99	0.0564649	0.651517	0.923379	0.946943	1	4027	tags=36%, list=31%, signal=52%
GO_AGGRESOME	33	0.0961568	0.646721	0.881579	0.947896	1	7473	tags=67%, list=57%, signal=155%
GO_PHOTORECEPTOR_CONNECTING_CILIUM	25	0.102831	0.615534	0.9125	0.973276	1	9131	tags=80%, list=70%, signal=264%
GO_LAMELLIPODIUM_MEMBRANE	21	0.10799	0.601909	0.951904	0.980584	1	10435	tags=90%, list=80%, signal=445%
GO_APICAL_DENDRITE	16	0.122601	0.582311	0.949685	0.990292	1	4943	tags=50%, list=38%, signal=80%
GO_KINESIN_COMPLEX	43	0.0743377	0.581019	0.954	0.987011	1	9992	tags=84%, list=76%, signal=352%
GO_NON_MOTILE_CILIUM	86	0.0525397	0.578877	0.973251	0.984264	1	3579	tags=33%, list=27%, signal=45%
GO_INTERCALATED_DISC	46	0.0720678	0.578504	0.956262	0.980538	1	2190	tags=24%, list=17%, signal=29%
GO_INHIBITORY_SYNAPSE	15	0.124388	0.577393	0.949698	0.977287	1	4483	tags=47%, list=34%, signal=71%
GO_CELL_CELL_CONTACT_ZONE	67	0.0587712	0.562136	0.955285	0.982063	1	6074	tags=52%, list=46%, signal=97%
GO_ENDOSOME_LUMEN	18	0.107288	0.559696	0.968064	0.97933	1	4416	tags=44%, list=34%, signal=67%
GO_LATE_ENDOSOME_MEMBRANE	109	0.0452053	0.555589	0.957692	0.977614	1	11666	tags=94%, list=89%, signal=850%
GO_PRESYNAPTIC_ACTIVE_ZONE_MEMBRANE	26	0.0870793	0.536968	0.986301	0.982089	1	10445	tags=88%, list=80%, signal=436%
GO_CYCLIN_DEPENDENT_PROTEIN_KINASE_HOLOENZYME_COMPLEX	34	0.0767372	0.529579	0.982558	0.981	1	10166	tags=85%, list=78%, signal=380%

## Sheet: Veh-KW; C5 CC - Down
Supplementary Table 4. GSEA results (C5-CC, C5-BP, and C5-MF domains) for Veh-KO/WT and Mem-KO/WT transcripts.
NAME	SIZE	ES	NES	NOM p-val	FDR q-val	FWER p-val	RANK AT MAX	LEADING EDGE
GO_ORGANELLE_INNER_MEMBRANE	456	-0.191956	-4.6398	0	0	0	7712	tags=77%, list=59%, signal=182%
GO_MITOCHONDRIAL_PROTEIN_COMPLEX	243	-0.232026	-4.17918	0	0	0	4779	tags=59%, list=36%, signal=92%
GO_RIBOSOMAL_SUBUNIT	178	-0.231481	-3.60185	0	0	0	4147	tags=54%, list=32%, signal=79%
GO_MITOCHONDRIAL_MATRIX	424	-0.149583	-3.53297	0	0	0	7896	tags=75%, list=60%, signal=182%
GO_RIBOSOME	215	-0.206399	-3.44277	0	0	0	3616	tags=48%, list=28%, signal=65%
GO_INNER_MITOCHONDRIAL_MEMBRANE_PROTEIN_COMPLEX	117	-0.263535	-3.35617	0	0	0	6542	tags=76%, list=50%, signal=151%
GO_LARGE_RIBOSOMAL_SUBUNIT	111	-0.267737	-3.31421	0	0	0	3957	tags=57%, list=30%, signal=81%
GO_COLLAGEN_CONTAINING_EXTRACELLULAR_MATRIX	295	-0.16281	-3.19974	0	0	0	4176	tags=48%, list=32%, signal=69%
GO_MITOCHONDRIAL_MEMBRANE_PART	200	-0.195006	-3.13569	0	0	0	6391	tags=68%, list=49%, signal=131%
GO_ORGANELLAR_RIBOSOME	87	-0.280671	-3.05676	0	0	0	4779	tags=64%, list=36%, signal=101%
GO_EXTRACELLULAR_MATRIX	366	-0.138602	-3.03754	0	0	0	4176	tags=45%, list=32%, signal=65%
GO_RESPIRASOME	86	-0.271867	-3.01116	0	7.21289e-05	0.001	7123	tags=81%, list=54%, signal=177%
GO_MYELIN_SHEATH	47	-0.350537	-2.93818	0	6.65805e-05	0.001	2114	tags=51%, list=16%, signal=61%
GO_ORGANELLAR_LARGE_RIBOSOMAL_SUBUNIT	57	-0.320735	-2.83005	0	6.18247e-05	0.001	4779	tags=68%, list=36%, signal=107%
GO_OXIDOREDUCTASE_COMPLEX	95	-0.241551	-2.72183	0	0.000303048	0.005	7199	tags=79%, list=55%, signal=174%
GO_RESPIRATORY_CHAIN_COMPLEX	74	-0.268456	-2.69675	0	0.000284108	0.005	7123	tags=81%, list=54%, signal=177%
GO_ENDOPLASMIC_RETICULUM_LUMEN	231	-0.152233	-2.67538	0	0.000267395	0.005	3258	tags=40%, list=25%, signal=52%
GO_ORGANELLE_ENVELOPE_LUMEN	79	-0.245591	-2.55134	0	0.00106046	0.021	7413	tags=81%, list=57%, signal=186%
GO_MITOCHONDRIAL_RESPIRATORY_CHAIN_COMPLEX_I	47	-0.323284	-2.53686	0	0.00124479	0.026	5813	tags=77%, list=44%, signal=137%
GO_CYTOSOLIC_RIBOSOME	100	-0.217757	-2.51847	0	0.00141447	0.03	3064	tags=45%, list=23%, signal=58%
GO_COMPLEX_OF_COLLAGEN_TRIMERS	19	-0.490863	-2.50277	0	0.00152075	0.033	1853	tags=63%, list=14%, signal=73%
GO_CYTOSOLIC_LARGE_RIBOSOMAL_SUBUNIT	53	-0.26284	-2.30791	0	0.00692568	0.153	2997	tags=49%, list=23%, signal=63%
GO_COLLAGEN_TRIMER	63	-0.244936	-2.23747	0	0.011073	0.243	4084	tags=56%, list=31%, signal=80%
GO_EXTRACELLULAR_MATRIX_COMPONENT	47	-0.272576	-2.22696	0.0019802	0.0114415	0.261	2574	tags=47%, list=20%, signal=58%
GO_CELL_SUBSTRATE_JUNCTION	383	-0.0975171	-2.214	0.00191939	0.0119162	0.279	3719	tags=38%, list=28%, signal=51%
GO_SMALL_RIBOSOMAL_SUBUNIT	69	-0.230953	-2.21314	0.00211416	0.0115252	0.28	8000	tags=84%, list=61%, signal=215%
GO_INTRINSIC_COMPONENT_OF_ENDOPLASMIC_RETICULUM_MEMBRANE	130	-0.165526	-2.19144	0	0.0125054	0.313	6820	tags=68%, list=52%, signal=141%
GO_BASEMENT_MEMBRANE	84	-0.197503	-2.14787	0.00411523	0.0150787	0.375	3667	tags=48%, list=28%, signal=66%
GO_PROTON_TRANSPORTING_TWO_SECTOR_ATPASE_COMPLEX_PROTON_TRANSPORTING_DOMAIN	18	-0.416533	-2.13602	0	0.015889	0.402	3284	tags=67%, list=25%, signal=89%
GO_MICROVILLUS	54	-0.238632	-2.07666	0	0.0224764	0.539	2709	tags=44%, list=21%, signal=56%
GO_BLOOD_MICROPARTICLE	55	-0.234314	-2.01678	0.00193424	0.0313807	0.671	3374	tags=49%, list=26%, signal=66%
GO_INTRINSIC_COMPONENT_OF_MITOCHONDRIAL_INNER_MEMBRANE	38	-0.277824	-2.00601	0.0059761	0.0320439	0.696	6367	tags=76%, list=49%, signal=148%
GO_PROTON_TRANSPORTING_ATP_SYNTHASE_COMPLEX	17	-0.411702	-2.00515	0.00200401	0.0312868	0.7	3090	tags=65%, list=24%, signal=85%
GO_PROTEIN_COMPLEX_INVOLVED_IN_CELL_ADHESION	24	-0.330503	-1.96217	0.00399202	0.0388139	0.772	4411	tags=67%, list=34%, signal=100%
GO_SPLICEOSOMAL_COMPLEX	163	-0.130611	-1.94481	0.0040568	0.0418707	0.818	6185	tags=60%, list=47%, signal=113%
GO_POLYMERIC_CYTOSKELETAL_FIBER	491	-0.074705	-1.90222	0.0157171	0.0517826	0.88	8874	tags=75%, list=68%, signal=224%
GO_RUFFLE	156	-0.13116	-1.86807	0.00772201	0.0613108	0.914	4012	tags=44%, list=31%, signal=62%
GO_ACTIN_CYTOSKELETON	409	-0.0808259	-1.86353	0.00986193	0.0610577	0.917	8997	tags=77%, list=69%, signal=237%
GO_PROTON_TRANSPORTING_TWO_SECTOR_ATPASE_COMPLEX	39	-0.249399	-1.82979	0.0144928	0.0714514	0.951	3796	tags=54%, list=29%, signal=76%
GO_ORGANELLAR_SMALL_RIBOSOMAL_SUBUNIT	28	-0.282618	-1.78928	0.014433	0.0873685	0.98	8000	tags=89%, list=61%, signal=229%
GO_CELL_CORTEX	251	-0.096626	-1.78767	0.027668	0.0858898	0.982	8829	tags=77%, list=67%, signal=232%
GO_VACUOLAR_LUMEN	136	-0.130845	-1.7361	0.0252427	0.11073	0.996	3216	tags=38%, list=25%, signal=49%
GO_SMOOTH_ENDOPLASMIC_RETICULUM	29	-0.255298	-1.68173	0.0243408	0.141616	0.999	2987	tags=48%, list=23%, signal=62%
GO_CYTOSOLIC_PART	203	-0.102854	-1.67551	0.0258964	0.142871	0.999	2997	tags=33%, list=23%, signal=42%
GO_CYTOCHROME_COMPLEX	25	-0.274216	-1.67191	0.0286299	0.142025	0.999	4274	tags=60%, list=33%, signal=89%
GO_CORTICAL_CYTOSKELETON	97	-0.143638	-1.66421	0.0281125	0.144144	0.999	3264	tags=39%, list=25%, signal=52%
GO_ENDOPLASMIC_RETICULUM_GOLGI_INTERMEDIATE_COMPARTMENT	109	-0.140223	-1.66417	0.0336634	0.141095	0.999	9473	tags=86%, list=72%, signal=309%
GO_CELL_CORTEX_PART	143	-0.115799	-1.65528	0.0454545	0.144481	0.999	3904	tags=41%, list=30%, signal=58%
GO_CORTICAL_ACTIN_CYTOSKELETON	74	-0.163177	-1.64712	0.0442656	0.147688	0.999	7786	tags=76%, list=59%, signal=186%
GO_CYTOSOLIC_SMALL_RIBOSOMAL_SUBUNIT	41	-0.217083	-1.63096	0.0318091	0.1573	1	3555	tags=49%, list=27%, signal=67%
GO_SMALL_SUBUNIT_PROCESSOME	33	-0.237712	-1.6243	0.0318725	0.159407	1	5626	tags=67%, list=43%, signal=117%
GO_CATALYTIC_STEP_2_SPLICEOSOME	84	-0.149599	-1.61524	0.0332681	0.163261	1	6161	tags=62%, list=47%, signal=116%
GO_VESICLE_LUMEN	249	-0.0870779	-1.59474	0.0450644	0.176143	1	2143	tags=25%, list=16%, signal=29%
GO_INTRINSIC_COMPONENT_OF_ORGANELLE_MEMBRANE	331	-0.075879	-1.57256	0.0356436	0.191619	1	6391	tags=56%, list=49%, signal=107%
GO_GAP_JUNCTION	17	-0.314219	-1.56172	0.0522088	0.19706	1	2054	tags=47%, list=16%, signal=56%
GO_LYSOSOMAL_LUMEN	83	-0.145274	-1.56164	0.0486815	0.193619	1	4106	tags=46%, list=31%, signal=66%
GO_BASAL_PART_OF_CELL	37	-0.209593	-1.50051	0.0687623	0.251354	1	2219	tags=38%, list=17%, signal=45%
GO_IMMUNOLOGICAL_SYNAPSE	23	-0.257956	-1.49498	0.0649606	0.253047	1	9724	tags=100%, list=74%, signal=388%
GO_PROTEIN_LIPID_COMPLEX	16	-0.313398	-1.48841	0.061144	0.256528	1	3268	tags=56%, list=25%, signal=75%
GO_PODOSOME	28	-0.231666	-1.48568	0.0737705	0.255181	1	3989	tags=54%, list=30%, signal=77%
GO_ACTIN_FILAMENT_BUNDLE	57	-0.165472	-1.48238	0.0780287	0.254665	1	7952	tags=77%, list=61%, signal=196%
GO_PRERIBOSOME	69	-0.150952	-1.46995	0.0852713	0.264636	1	5626	tags=58%, list=43%, signal=101%
GO_SIDE_OF_MEMBRANE	316	-0.0710974	-1.44243	0.0813704	0.293792	1	1123	tags=16%, list=9%, signal=17%
GO_BASAL_PLASMA_MEMBRANE	25	-0.241041	-1.44176	0.103175	0.29016	1	1041	tags=32%, list=8%, signal=35%
GO_MAIN_AXON	62	-0.157206	-1.43162	0.106931	0.298477	1	3866	tags=45%, list=30%, signal=64%
GO_INTRINSIC_COMPONENT_OF_PEROXISOMAL_MEMBRANE	16	-0.298886	-1.42906	0.0849802	0.297187	1	7550	tags=88%, list=58%, signal=206%
GO_AUTOPHAGOSOME	77	-0.137162	-1.4259	0.0814664	0.296214	1	7569	tags=71%, list=58%, signal=168%
GO_AUTOPHAGOSOME_MEMBRANE	26	-0.235042	-1.42253	0.119843	0.296257	1	5995	tags=69%, list=46%, signal=127%
GO_MAST_CELL_GRANULE	16	-0.282433	-1.39823	0.122841	0.323462	1	3673	tags=56%, list=28%, signal=78%
GO_INTRINSIC_COMPONENT_OF_MITOCHONDRIAL_MEMBRANE	65	-0.143509	-1.37714	0.111984	0.346814	1	6391	tags=63%, list=49%, signal=123%
GO_SMALL_NUCLEOLAR_RIBONUCLEOPROTEIN_COMPLEX	21	-0.250311	-1.37433	0.123791	0.345798	1	6082	tags=71%, list=46%, signal=133%
GO_INTERMEDIATE_FILAMENT_CYTOSKELETON	85	-0.126165	-1.36771	0.108696	0.349952	1	7295	tags=68%, list=56%, signal=153%
GO_CYTOPLASMIC_REGION	414	-0.0583362	-1.3669	0.11336	0.346341	1	8782	tags=73%, list=67%, signal=214%
GO_MICROTUBULE	352	-0.0638106	-1.33542	0.146045	0.387885	1	6591	tags=57%, list=50%, signal=111%
GO_90S_PRERIBOSOME	28	-0.211484	-1.33473	0.146535	0.383579	1	2382	tags=39%, list=18%, signal=48%
GO_SPECIFIC_GRANULE_MEMBRANE	68	-0.137226	-1.33274	0.147638	0.38147	1	5146	tags=53%, list=39%, signal=87%
GO_AXONAL_GROWTH_CONE	25	-0.219954	-1.32791	0.153082	0.383393	1	5507	tags=64%, list=42%, signal=110%
GO_CHAPERONE_COMPLEX	19	-0.255933	-1.3184	0.162272	0.393673	1	8371	tags=89%, list=64%, signal=248%
GO_CONTRACTILE_FIBER	168	-0.0862992	-1.30545	0.151515	0.408508	1	6758	tags=60%, list=52%, signal=123%
GO_HETEROTRIMERIC_G_PROTEIN_COMPLEX	22	-0.223382	-1.27912	0.16763	0.445497	1	3033	tags=45%, list=23%, signal=59%
GO_MEMBRANE_REGION	266	-0.0652554	-1.25722	0.171779	0.477361	1	4136	tags=38%, list=32%, signal=54%
GO_PROTON_TRANSPORTING_V_TYPE_ATPASE_COMPLEX	21	-0.229354	-1.25546	0.185185	0.475019	1	6356	tags=71%, list=49%, signal=139%
GO_LUMENAL_SIDE_OF_MEMBRANE	18	-0.24436	-1.24339	0.194154	0.489854	1	6263	tags=72%, list=48%, signal=138%
GO_9PLUS2_MOTILE_CILIUM	53	-0.147484	-1.23835	0.211577	0.492829	1	6231	tags=62%, list=48%, signal=118%
GO_ACROSOMAL_VESICLE	60	-0.13295	-1.23158	0.187879	0.499376	1	2633	tags=33%, list=20%, signal=42%
GO_OUTER_MITOCHONDRIAL_MEMBRANE_PROTEIN_COMPLEX	16	-0.25032	-1.23134	0.210084	0.493982	1	4093	tags=56%, list=31%, signal=82%
GO_PERINUCLEAR_ENDOPLASMIC_RETICULUM	17	-0.245729	-1.22972	0.191268	0.491307	1	3720	tags=53%, list=28%, signal=74%
GO_RUFFLE_MEMBRANE	84	-0.113838	-1.20892	0.25	0.523373	1	4132	tags=43%, list=32%, signal=62%
GO_PROTEIN_PHOSPHATASE_TYPE_2A_COMPLEX	18	-0.243213	-1.20713	0.241935	0.52078	1	7733	tags=83%, list=59%, signal=203%
GO_APICAL_JUNCTION_COMPLEX	114	-0.0973893	-1.20383	0.239464	0.520913	1	3791	tags=39%, list=29%, signal=54%
GO_CYTOPLASMIC_SIDE_OF_MEMBRANE	148	-0.0854753	-1.2015	0.217119	0.519775	1	9158	tags=78%, list=70%, signal=258%
GO_PHAGOCYTIC_VESICLE_MEMBRANE	59	-0.132154	-1.20089	0.241779	0.515147	1	8044	tags=75%, list=61%, signal=192%
GO_SPERM_PART	104	-0.100228	-1.19837	0.201942	0.513969	1	2980	tags=33%, list=23%, signal=42%
GO_CELL_CELL_JUNCTION	362	-0.0549555	-1.1795	0.244	0.542814	1	2159	tags=22%, list=16%, signal=25%
GO_COP9_SIGNALOSOME	29	-0.184707	-1.17648	0.238776	0.543047	1	5264	tags=59%, list=40%, signal=98%
GO_CLEAVAGE_FURROW	47	-0.14288	-1.17046	0.249467	0.548428	1	9560	tags=87%, list=73%, signal=322%
GO_MYOSIN_COMPLEX	43	-0.147524	-1.16771	0.255578	0.547808	1	2339	tags=33%, list=18%, signal=40%
GO_TIGHT_JUNCTION	99	-0.0981351	-1.16454	0.248447	0.548492	1	3752	tags=38%, list=29%, signal=53%
GO_AZUROPHIL_GRANULE_LUMEN	67	-0.120625	-1.16018	0.246964	0.55111	1	2143	tags=28%, list=16%, signal=34%
GO_PLATELET_ALPHA_GRANULE	68	-0.119739	-1.1576	0.252033	0.550203	1	9803	tags=87%, list=75%, signal=343%
GO_MYOFILAMENT	21	-0.21245	-1.15597	0.260521	0.547623	1	6577	tags=71%, list=50%, signal=143%
GO_PRESYNAPTIC_ACTIVE_ZONE_CYTOPLASMIC_COMPONENT	16	-0.239004	-1.14713	0.275591	0.559299	1	4241	tags=56%, list=32%, signal=83%
GO_CELL_CORTEX_REGION	38	-0.156968	-1.14468	0.297405	0.557801	1	6222	tags=63%, list=48%, signal=120%
GO_ENDOPLASMIC_RETICULUM_QUALITY_CONTROL_COMPARTMENT	21	-0.20266	-1.14297	0.289206	0.555693	1	6705	tags=71%, list=51%, signal=146%
GO_PROTEIN_SERINE_THREONINE_PHOSPHATASE_COMPLEX	43	-0.145481	-1.13579	0.306931	0.563523	1	843	tags=21%, list=6%, signal=22%
GO_AXOLEMMA	15	-0.244342	-1.12869	0.286869	0.571764	1	3789	tags=53%, list=29%, signal=75%
GO_M_BAND	19	-0.213243	-1.1227	0.297917	0.577434	1	8240	tags=84%, list=63%, signal=227%
GO_DENDRITIC_SHAFT	35	-0.158827	-1.12143	0.301923	0.574491	1	3913	tags=46%, list=30%, signal=65%
GO_BLOC_COMPLEX	19	-0.217345	-1.12006	0.288344	0.571821	1	10254	tags=100%, list=78%, signal=460%
GO_CELL_DIVISION_SITE	59	-0.123229	-1.10864	0.310811	0.587627	1	9714	tags=86%, list=74%, signal=333%
GO_EXTRINSIC_COMPONENT_OF_CYTOPLASMIC_SIDE_OF_PLASMA_MEMBRANE	71	-0.109498	-1.10838	0.295146	0.582864	1	4108	tags=42%, list=31%, signal=61%
GO_CELL_LEADING_EDGE	360	-0.0506478	-1.10285	0.309474	0.588263	1	4012	tags=36%, list=31%, signal=50%
GO_ENDOPLASMIC_RETICULUM_GOLGI_INTERMEDIATE_COMPARTMENT_MEMBRANE	62	-0.115929	-1.10228	0.31992	0.584078	1	9473	tags=84%, list=72%, signal=302%
GO_A_BAND	26	-0.178876	-1.08755	0.336756	0.607055	1	8240	tags=81%, list=63%, signal=217%
GO_GLIAL_CELL_PROJECTION	23	-0.192792	-1.08062	0.358149	0.615245	1	4313	tags=52%, list=33%, signal=78%
GO_AXON_INITIAL_SEGMENT	18	-0.205131	-1.07493	0.321033	0.620976	1	3866	tags=50%, list=30%, signal=71%
GO_ACTIN_BASED_CELL_PROJECTION	157	-0.071292	-1.07198	0.331288	0.621349	1	997	tags=15%, list=8%, signal=16%
GO_CELL_PROJECTION_MEMBRANE	265	-0.056767	-1.06242	0.368317	0.635012	1	2287	tags=23%, list=17%, signal=27%
GO_LEADING_EDGE_MEMBRANE	154	-0.0711601	-1.05651	0.393939	0.641209	1	4012	tags=38%, list=31%, signal=54%
GO_PHAGOCYTIC_VESICLE	109	-0.0845215	-1.04184	0.37428	0.664739	1	8154	tags=71%, list=62%, signal=186%
GO_U2_TYPE_SPLICEOSOMAL_COMPLEX	79	-0.09903	-1.03368	0.394477	0.67549	1	7000	tags=63%, list=53%, signal=135%
GO_EXON_EXON_JUNCTION_COMPLEX	20	-0.189828	-1.0139	0.439516	0.709986	1	7995	tags=80%, list=61%, signal=205%
GO_U1_SNRNP	18	-0.194693	-1.00579	0.4375	0.720656	1	6185	tags=67%, list=47%, signal=126%
GO_RNA_POLYMERASE_II_HOLOENZYME	73	-0.100436	-1.00414	0.436	0.718266	1	6586	tags=60%, list=50%, signal=121%
GO_GOLGI_LUMEN	60	-0.109916	-0.996086	0.45283	0.729302	1	7953	tags=72%, list=61%, signal=182%
GO_CALYX_OF_HELD	23	-0.172722	-0.995884	0.453252	0.723843	1	4006	tags=48%, list=31%, signal=69%
GO_ACTOMYOSIN	63	-0.107625	-0.994992	0.443775	0.72	1	7952	tags=71%, list=61%, signal=181%
GO_ACTIN_FILAMENT	89	-0.0906531	-0.992716	0.436992	0.718792	1	8680	tags=75%, list=66%, signal=222%
GO_NUCLEOID	39	-0.130432	-0.971009	0.483301	0.757341	1	10050	tags=90%, list=77%, signal=385%
GO_PIGMENT_GRANULE	92	-0.0877431	-0.970185	0.466403	0.752967	1	8966	tags=77%, list=68%, signal=243%
GO_PLATELET_ALPHA_GRANULE_MEMBRANE	15	-0.205199	-0.965741	0.493042	0.756323	1	8666	tags=87%, list=66%, signal=256%
GO_I_BAND	102	-0.0801563	-0.954728	0.496	0.773392	1	2811	tags=29%, list=21%, signal=37%
GO_COPI_COATED_VESICLE_MEMBRANE	17	-0.188768	-0.944163	0.497053	0.789797	1	9857	tags=94%, list=75%, signal=380%
GO_SWI_SNF_COMPLEX	15	-0.204281	-0.935198	0.54509	0.802147	1	8678	tags=87%, list=66%, signal=257%
GO_GOLGI_CISTERNA	83	-0.0863929	-0.93251	0.525591	0.802119	1	11183	tags=94%, list=85%, signal=640%
GO_PLATELET_DENSE_GRANULE	15	-0.199083	-0.932261	0.510081	0.79668	1	2635	tags=40%, list=20%, signal=50%
GO_CORNIFIED_ENVELOPE	16	-0.191036	-0.925614	0.513672	0.804543	1	9779	tags=94%, list=75%, signal=370%
GO_PHAGOCYTIC_CUP	22	-0.167646	-0.925373	0.539197	0.799204	1	7333	tags=73%, list=56%, signal=165%
GO_INTRINSIC_COMPONENT_OF_GOLGI_MEMBRANE	59	-0.103549	-0.924349	0.533849	0.795455	1	7973	tags=71%, list=61%, signal=181%
GO_TERTIARY_GRANULE_MEMBRANE	51	-0.109016	-0.918818	0.537109	0.801215	1	11674	tags=100%, list=89%, signal=918%
GO_NBAF_COMPLEX	15	-0.196713	-0.913654	0.549793	0.806091	1	8777	tags=87%, list=67%, signal=263%
GO_AMPA_GLUTAMATE_RECEPTOR_COMPLEX	27	-0.148607	-0.910418	0.557344	0.806845	1	2424	tags=33%, list=19%, signal=41%
GO_ROUGH_ENDOPLASMIC_RETICULUM	71	-0.094746	-0.908519	0.567134	0.805227	1	4669	tags=45%, list=36%, signal=70%
GO_SM_LIKE_PROTEIN_FAMILY_COMPLEX	71	-0.0890977	-0.90602	0.56701	0.804627	1	4927	tags=46%, list=38%, signal=74%
GO_SARCOLEMMA	116	-0.0718056	-0.892119	0.596386	0.827254	1	3133	tags=31%, list=24%, signal=40%
GO_NUCLEAR_UBIQUITIN_LIGASE_COMPLEX	39	-0.121489	-0.890783	0.597015	0.824316	1	5466	tags=54%, list=42%, signal=92%
GO_LATE_ENDOSOME	207	-0.0526206	-0.884593	0.595573	0.831676	1	7610	tags=63%, list=58%, signal=149%
GO_SARCOPLASMIC_RETICULUM_MEMBRANE	30	-0.131879	-0.880358	0.572597	0.834119	1	9627	tags=87%, list=74%, signal=326%
GO_MOTILE_CILIUM	109	-0.0722352	-0.879584	0.614035	0.829931	1	7833	tags=67%, list=60%, signal=165%
GO_TERTIARY_GRANULE_LUMEN	40	-0.118116	-0.87768	0.584158	0.828241	1	1078	tags=20%, list=8%, signal=22%
GO_ANCHORED_COMPONENT_OF_PLASMA_MEMBRANE	36	-0.122885	-0.862445	0.602128	0.852894	1	4580	tags=47%, list=35%, signal=72%
GO_GOLGI_ASSOCIATED_VESICLE_MEMBRANE	87	-0.0772045	-0.859206	0.634429	0.853394	1	10135	tags=85%, list=77%, signal=374%
GO_FICOLIN_1_RICH_GRANULE	115	-0.0669793	-0.842008	0.662651	0.880486	1	9266	tags=77%, list=71%, signal=262%
GO_FILOPODIUM_MEMBRANE	18	-0.164678	-0.840364	0.659696	0.877887	1	10215	tags=94%, list=78%, signal=429%
GO_TERTIARY_GRANULE	116	-0.0674604	-0.834193	0.671845	0.883842	1	10640	tags=88%, list=81%, signal=465%
GO_NEUROMUSCULAR_JUNCTION	68	-0.0862654	-0.833538	0.670125	0.879308	1	4847	tags=46%, list=37%, signal=72%
GO_SIN3_TYPE_COMPLEX	15	-0.177752	-0.830975	0.664634	0.878577	1	5533	tags=60%, list=42%, signal=104%
GO_SPECIFIC_GRANULE	113	-0.0678646	-0.830072	0.700787	0.874568	1	5146	tags=46%, list=39%, signal=75%
GO_FILOPODIUM	90	-0.07401	-0.819654	0.699588	0.888635	1	930	tags=14%, list=7%, signal=15%
GO_MICROBODY_PART	89	-0.0743036	-0.819588	0.698413	0.88316	1	4920	tags=45%, list=38%, signal=72%
GO_COPI_COATED_VESICLE	24	-0.137432	-0.819175	0.710317	0.878393	1	10754	tags=96%, list=82%, signal=535%
GO_SPLICEOSOMAL_TRI_SNRNP_COMPLEX	30	-0.12411	-0.813536	0.699203	0.88315	1	4927	tags=50%, list=38%, signal=80%
GO_STEREOCILIUM_BUNDLE	38	-0.109927	-0.810909	0.710425	0.882664	1	6147	tags=58%, list=47%, signal=109%
GO_AXON_CYTOPLASM	54	-0.0942796	-0.809274	0.683468	0.880405	1	8714	tags=76%, list=67%, signal=226%
GO_ESCRT_COMPLEX	26	-0.134679	-0.80831	0.685072	0.876917	1	6803	tags=65%, list=52%, signal=136%
GO_ENDOPLASMIC_RETICULUM_EXIT_SITE	17	-0.157319	-0.795672	0.701461	0.894123	1	9498	tags=88%, list=73%, signal=321%
GO_U12_TYPE_SPLICEOSOMAL_COMPLEX	26	-0.125803	-0.794626	0.722672	0.890488	1	6919	tags=65%, list=53%, signal=138%
GO_EXTRINSIC_COMPONENT_OF_PLASMA_MEMBRANE	130	-0.0600166	-0.794569	0.732218	0.88525	1	2547	tags=25%, list=19%, signal=31%
GO_MICROBODY_MEMBRANE	58	-0.0891508	-0.789964	0.715686	0.887494	1	7644	tags=67%, list=58%, signal=161%
GO_COSTAMERE	16	-0.162938	-0.789579	0.733068	0.882932	1	3599	tags=44%, list=27%, signal=60%
GO_ENDOCYTIC_VESICLE_MEMBRANE	132	-0.0587669	-0.786255	0.744467	0.883677	1	7870	tags=66%, list=60%, signal=164%
GO_CIS_GOLGI_NETWORK	43	-0.0992488	-0.78464	0.744467	0.881327	1	10887	tags=93%, list=83%, signal=550%
GO_INCLUSION_BODY	68	-0.0801864	-0.772653	0.759259	0.896594	1	497	tags=12%, list=4%, signal=12%
GO_MICROBODY	117	-0.0614472	-0.752814	0.769531	0.923449	1	11627	tags=95%, list=89%, signal=839%
GO_TELOMERASE_HOLOENZYME_COMPLEX	20	-0.138432	-0.747379	0.779324	0.926759	1	3429	tags=40%, list=26%, signal=54%
GO_PLATELET_ALPHA_GRANULE_LUMEN	49	-0.0893792	-0.744155	0.797217	0.926553	1	9792	tags=84%, list=75%, signal=330%
GO_EXTRINSIC_COMPONENT_OF_ORGANELLE_MEMBRANE	41	-0.100709	-0.740572	0.801961	0.926846	1	9865	tags=85%, list=75%, signal=345%
GO_GOLGI_CISTERNA_MEMBRANE	61	-0.0808893	-0.738764	0.787879	0.924437	1	11183	tags=93%, list=85%, signal=637%
GO_LIPID_DROPLET	64	-0.0759942	-0.733876	0.802935	0.92645	1	5149	tags=47%, list=39%, signal=77%
GO_NUCLEOLAR_PART	162	-0.0489059	-0.724495	0.787276	0.934954	1	10281	tags=83%, list=79%, signal=383%
GO_DENDRITE_MEMBRANE	37	-0.100553	-0.721298	0.812854	0.934229	1	2935	tags=32%, list=22%, signal=42%
GO_ANAPHASE_PROMOTING_COMPLEX	20	-0.132868	-0.72049	0.808219	0.930265	1	5466	tags=55%, list=42%, signal=94%
GO_ENDOCYTIC_VESICLE	240	-0.0396976	-0.716376	0.805195	0.931401	1	9803	tags=79%, list=75%, signal=308%
GO_GOLGI_STACK	111	-0.0595827	-0.714089	0.844794	0.929614	1	9609	tags=79%, list=73%, signal=295%
GO_U2_TYPE_CATALYTIC_STEP_2_SPLICEOSOME	30	-0.107386	-0.705978	0.82716	0.935513	1	11693	tags=100%, list=89%, signal=932%
GO_PROTEASOME_CORE_COMPLEX	17	-0.143375	-0.705064	0.848178	0.93169	1	3518	tags=41%, list=27%, signal=56%
GO_ROUGH_ENDOPLASMIC_RETICULUM_MEMBRANE	25	-0.117368	-0.701865	0.86965	0.930889	1	1086	tags=20%, list=8%, signal=22%
GO_CONDENSED_NUCLEAR_CHROMOSOME_CENTROMERIC_REGION	16	-0.146394	-0.690039	0.851324	0.941037	1	8726	tags=81%, list=67%, signal=243%
GO_KINETOCHORE	105	-0.0559661	-0.678149	0.853516	0.950486	1	8004	tags=67%, list=61%, signal=170%
GO_NUCLEAR_OUTER_MEMBRANE	23	-0.120936	-0.676475	0.854871	0.947427	1	6391	tags=61%, list=49%, signal=119%
GO_MICROBODY_LUMEN	41	-0.0875949	-0.668502	0.877083	0.9514	1	3329	tags=34%, list=25%, signal=46%
GO_EXTRINSIC_COMPONENT_OF_MEMBRANE	235	-0.0360081	-0.631609	0.930886	0.984207	1	2547	tags=23%, list=19%, signal=28%
GO_FICOLIN_1_RICH_GRANULE_MEMBRANE	38	-0.0868278	-0.624908	0.944664	0.985517	1	6104	tags=55%, list=47%, signal=103%
GO_PHOSPHATIDYLINOSITOL_3_KINASE_COMPLEX	23	-0.108539	-0.621218	0.910417	0.983683	1	4845	tags=48%, list=37%, signal=76%
GO_AXONEMAL_DYNEIN_COMPLEX	15	-0.136315	-0.619527	0.897059	0.980165	1	3456	tags=40%, list=26%, signal=54%
GO_PRERIBOSOME_LARGE_SUBUNIT_PRECURSOR	22	-0.107741	-0.598598	0.945493	0.9923	1	5140	tags=50%, list=39%, signal=82%
GO_ORGANELLE_MEMBRANE_CONTACT_SITE	18	-0.116885	-0.596958	0.931099	0.988513	1	7930	tags=72%, list=61%, signal=183%
GO_H4_H2A_HISTONE_ACETYLTRANSFERASE_COMPLEX	18	-0.116043	-0.596466	0.955789	0.983906	1	6486	tags=61%, list=50%, signal=121%
GO_SPINDLE_MIDZONE	25	-0.101591	-0.593898	0.945378	0.980736	1	4435	tags=44%, list=34%, signal=66%
GO_TRANSCRIPTION_ELONGATION_FACTOR_COMPLEX	51	-0.0681584	-0.582549	0.949393	0.983453	1	8869	tags=75%, list=68%, signal=230%
GO_AZUROPHIL_GRANULE	119	-0.0453183	-0.581267	0.966135	0.979433	1	2164	tags=21%, list=17%, signal=25%
GO_SECRETORY_GRANULE_MEMBRANE	212	-0.0346672	-0.573393	0.967308	0.979363	1	12217	tags=97%, list=93%, signal=1419%
GO_INO80_TYPE_COMPLEX	23	-0.0976897	-0.563302	0.965517	0.980069	1	11819	tags=100%, list=90%, signal=1024%
GO_POTASSIUM_CHANNEL_COMPLEX	87	-0.0512708	-0.562133	0.963489	0.97581	1	3097	tags=29%, list=24%, signal=37%
GO_DENSE_CORE_GRANULE	18	-0.108932	-0.558949	0.964059	0.972629	1	5124	tags=50%, list=39%, signal=82%
GO_MICROTUBULE_PLUS_END	18	-0.103694	-0.524021	0.975952	0.982429	1	8830	tags=78%, list=67%, signal=238%

## Sheet: Veh-KW; C5 BP - Up
Supplementary Table 4. GSEA results (C5-CC, C5-BP, and C5-MF domains) for Veh-KO/WT and Mem-KO/WT transcripts.
NAME	SIZE	ES	NES	NOM p-val	FDR q-val	FWER p-val	RANK AT MAX	LEADING EDGE
GO_CHLORIDE_TRANSMEMBRANE_TRANSPORT	61	0.326139	2.98616	0	0.00332785	0.003	4979	tags=70%, list=38%, signal=113%
GO_RHYTHMIC_PROCESS	228	0.170525	2.97916	0	0.00166392	0.003	5099	tags=56%, list=39%, signal=90%
GO_INORGANIC_ANION_TRANSMEMBRANE_TRANSPORT	80	0.283937	2.96449	0	0.00147795	0.004	4979	tags=66%, list=38%, signal=106%
GO_REGULATION_OF_POSTSYNAPTIC_MEMBRANE_POTENTIAL	122	0.229955	2.94943	0	0.00110846	0.004	5066	tags=61%, list=39%, signal=99%
GO_INORGANIC_ANION_TRANSPORT	122	0.220009	2.867	0	0.00267928	0.011	4229	tags=54%, list=32%, signal=79%
GO_CHLORIDE_TRANSPORT	77	0.264085	2.75286	0	0.00805828	0.041	4044	tags=57%, list=31%, signal=82%
GO_HISTONE_H3_K9_MODIFICATION	40	0.350201	2.68383	0	0.0118947	0.071	4921	tags=73%, list=38%, signal=116%
GO_CIRCADIAN_RHYTHM	163	0.174107	2.56255	0	0.0285343	0.188	1925	tags=32%, list=15%, signal=37%
GO_DNA_REPAIR	445	0.106417	2.54347	0	0.0276124	0.204	8452	tags=75%, list=65%, signal=204%
GO_ANION_TRANSMEMBRANE_TRANSPORT	214	0.151413	2.5369	0	0.0260876	0.211	4229	tags=47%, list=32%, signal=69%
GO_COGNITION	255	0.137718	2.53631	0	0.023716	0.211	4239	tags=46%, list=32%, signal=67%
GO_CGMP_MEDIATED_SIGNALING	24	0.427014	2.5197	0	0.0242678	0.233	5330	tags=83%, list=41%, signal=140%
GO_REGULATION_OF_SYNAPTIC_VESICLE_CYCLE	111	0.199743	2.50352	0	0.0261156	0.264	4130	tags=51%, list=32%, signal=74%
GO_SYNAPTIC_VESICLE_CYCLE	179	0.155554	2.49087	0	0.0263324	0.285	4135	tags=47%, list=32%, signal=68%
GO_BEHAVIOR	498	0.100679	2.4795	0	0.0262906	0.302	4989	tags=48%, list=38%, signal=74%
GO_IONOTROPIC_GLUTAMATE_RECEPTOR_SIGNALING_PATHWAY	23	0.439918	2.43877	0	0.0329196	0.384	5066	tags=83%, list=39%, signal=134%
GO_HOMOPHILIC_CELL_ADHESION_VIA_PLASMA_MEMBRANE_ADHESION_MOLECULES	143	0.169301	2.40462	0	0.0396935	0.459	7513	tags=74%, list=57%, signal=172%
GO_HISTONE_H3_K9_METHYLATION	33	0.352292	2.39809	0	0.0395426	0.473	4921	tags=73%, list=38%, signal=116%
GO_ANTERIOR_POSTERIOR_PATTERN_SPECIFICATION	133	0.178022	2.39801	0	0.0374614	0.473	5962	tags=63%, list=46%, signal=115%
GO_SENSORY_PERCEPTION_OF_PAIN	72	0.231398	2.3705	0.00195695	0.0426119	0.531	4988	tags=61%, list=38%, signal=98%
GO_CELL_CELL_ADHESION_VIA_PLASMA_MEMBRANE_ADHESION_MOLECULES	217	0.136425	2.33852	0	0.0519661	0.633	2587	tags=33%, list=20%, signal=41%
GO_TORC1_SIGNALING	33	0.342054	2.33468	0	0.0508825	0.642	6642	tags=85%, list=51%, signal=172%
GO_DOUBLE_STRAND_BREAK_REPAIR	176	0.149553	2.33442	0	0.0487682	0.643	8409	tags=79%, list=64%, signal=218%
GO_EMBRYONIC_CAMERA_TYPE_EYE_DEVELOPMENT	31	0.34748	2.33269	0.00208768	0.0471115	0.644	6020	tags=81%, list=46%, signal=149%
GO_REGULATION_OF_TRANS_SYNAPTIC_SIGNALING	393	0.102246	2.30954	0.0019802	0.0532444	0.711	3765	tags=39%, list=29%, signal=53%
GO_DENDRITE_DEVELOPMENT	209	0.13602	2.29008	0	0.0587678	0.755	3384	tags=39%, list=26%, signal=52%
GO_SYNAPSE_ASSEMBLY	158	0.155695	2.28968	0.00193798	0.0567962	0.755	4035	tags=46%, list=31%, signal=66%
GO_OVULATION_CYCLE	51	0.271353	2.25909	0.00392927	0.0686546	0.82	5703	tags=71%, list=44%, signal=125%
GO_NEURON_MIGRATION	133	0.167604	2.23208	0.00608519	0.0790607	0.879	7377	tags=73%, list=56%, signal=165%
GO_POSITIVE_REGULATION_OF_NEURON_DIFFERENTIATION	318	0.109385	2.2279	0.00211416	0.0795274	0.893	3337	tags=36%, list=25%, signal=47%
GO_OVULATION_CYCLE_PROCESS	33	0.322803	2.20187	0	0.0922831	0.918	5703	tags=76%, list=44%, signal=134%
GO_BROWN_FAT_CELL_DIFFERENTIATION	32	0.327535	2.19148	0.003861	0.0963295	0.934	4314	tags=66%, list=33%, signal=98%
GO_SYNAPSE_ORGANIZATION	372	0.0977947	2.18743	0.00208768	0.0957963	0.939	4035	tags=40%, list=31%, signal=57%
GO_POSITIVE_REGULATION_OF_CARDIOCYTE_DIFFERENTIATION	21	0.392775	2.15396	0.00378072	0.114908	0.97	4841	tags=76%, list=37%, signal=121%
GO_GAMETE_GENERATION	408	0.0901299	2.14962	0	0.114649	0.974	7746	tags=68%, list=59%, signal=161%
GO_CELL_CYCLE_DNA_REPLICATION	55	0.244423	2.13995	0	0.118026	0.979	8002	tags=85%, list=61%, signal=219%
GO_HETEROPHILIC_CELL_CELL_ADHESION_VIA_PLASMA_MEMBRANE_CELL_ADHESION_MOLECULES	35	0.304682	2.13553	0.002	0.118261	0.981	1632	tags=43%, list=12%, signal=49%
GO_SYNAPTIC_TRANSMISSION_GLUTAMATERGIC	82	0.199675	2.13017	0	0.119304	0.986	5066	tags=59%, list=39%, signal=95%
GO_EMBRYONIC_CAMERA_TYPE_EYE_MORPHOGENESIS	20	0.395239	2.11237	0.00382409	0.129507	0.992	5962	tags=85%, list=46%, signal=156%
GO_POSITIVE_REGULATION_OF_NEURON_PROJECTION_DEVELOPMENT	250	0.115295	2.11124	0	0.127052	0.992	3337	tags=37%, list=25%, signal=48%
GO_REGULATION_OF_SYNAPTIC_VESICLE_RECYCLING	26	0.348237	2.10767	0.00400802	0.126551	0.992	4010	tags=65%, list=31%, signal=94%
GO_SYNAPTIC_VESICLE_RECYCLING	62	0.225745	2.1045	0.0039604	0.126104	0.993	4238	tags=55%, list=32%, signal=81%
GO_RESPONSE_TO_AMYLOID_BETA	34	0.304075	2.09487	0.00211416	0.130566	0.996	5271	tags=71%, list=40%, signal=118%
GO_REGULATION_OF_TORC1_SIGNALING	26	0.339535	2.07635	0.00200803	0.143733	0.996	6642	tags=85%, list=51%, signal=171%
GO_NUCLEAR_MIGRATION	19	0.396645	2.0732	0.00606061	0.143424	0.996	3083	tags=63%, list=24%, signal=82%
GO_COVALENT_CHROMATIN_MODIFICATION	395	0.0931576	2.07147	0	0.141815	0.996	4949	tags=47%, list=38%, signal=73%
GO_DEFENSE_RESPONSE_TO_VIRUS	146	0.148673	2.06356	0.00203252	0.14594	0.996	8209	tags=77%, list=63%, signal=205%
GO_REGIONALIZATION	236	0.114495	2.05847	0.004	0.14746	0.997	5962	tags=57%, list=46%, signal=102%
GO_MALE_GAMETE_GENERATION	312	0.100432	2.05017	0.004	0.152424	0.997	7697	tags=69%, list=59%, signal=162%
GO_LOCOMOTORY_BEHAVIOR	171	0.135814	2.04665	0.00394477	0.152562	0.997	3834	tags=43%, list=29%, signal=60%
GO_NEGATIVE_REGULATION_OF_EXOCYTOSIS	27	0.325222	2.04516	0.00619835	0.150824	0.997	5934	tags=78%, list=45%, signal=142%
GO_WNT_SIGNALING_PATHWAY_CALCIUM_MODULATING_PATHWAY	32	0.305565	2.04469	0.00612245	0.148397	0.997	4601	tags=66%, list=35%, signal=101%
GO_ADULT_BEHAVIOR	114	0.163608	2.04444	0	0.145979	0.997	5916	tags=61%, list=45%, signal=111%
GO_REGULATION_OF_EXOCYTOSIS	187	0.128533	2.03367	0.00196464	0.152897	0.997	6463	tags=62%, list=49%, signal=121%
GO_NEGATIVE_REGULATION_OF_TOR_SIGNALING	40	0.272807	2.02149	0.00395257	0.16199	0.999	2985	tags=50%, list=23%, signal=65%
GO_PRESYNAPSE_ORGANIZATION	40	0.263031	2.00716	0.00753296	0.17438	1	6059	tags=73%, list=46%, signal=135%
GO_RHYTHMIC_BEHAVIOR	33	0.293008	2.006	0	0.172778	1	2124	tags=45%, list=16%, signal=54%
GO_STARTLE_RESPONSE	25	0.342158	2.005	0.00804829	0.170725	1	3384	tags=60%, list=26%, signal=81%
GO_REGULATION_OF_DEFENSE_RESPONSE_TO_VIRUS_BY_HOST	21	0.363819	2.00446	0	0.168288	1	4596	tags=71%, list=35%, signal=110%
GO_ANION_TRANSPORT	440	0.082004	2.00323	0.00616016	0.166868	1	4229	tags=40%, list=32%, signal=57%
GO_RESPONSE_TO_AMINO_ACID_STARVATION	45	0.253793	2.00234	0.00410678	0.164925	1	3089	tags=49%, list=24%, signal=64%
GO_GLUTAMATE_RECEPTOR_SIGNALING_PATHWAY	93	0.175132	2.00014	0.01002	0.164309	1	3495	tags=44%, list=27%, signal=60%
GO_NEUROPEPTIDE_SIGNALING_PATHWAY	62	0.218277	1.9978	0.00809717	0.164159	1	6025	tags=68%, list=46%, signal=125%
GO_ACUTE_PHASE_RESPONSE	19	0.384457	1.99611	0.0102881	0.16298	1	5310	tags=79%, list=41%, signal=133%
GO_ANATOMICAL_STRUCTURE_MATURATION	124	0.150956	1.98211	0.0083682	0.17443	1	3638	tags=43%, list=28%, signal=59%
GO_ANION_HOMEOSTASIS	37	0.270463	1.98035	0.00581395	0.173588	1	2130	tags=43%, list=16%, signal=51%
GO_INTERSTRAND_CROSS_LINK_REPAIR	48	0.240616	1.97945	0.00826446	0.171901	1	8045	tags=85%, list=61%, signal=221%
GO_NEGATIVE_REGULATION_OF_SYNAPTIC_TRANSMISSION	61	0.212256	1.97925	0.00623701	0.169505	1	5390	tags=62%, list=41%, signal=105%
GO_PROTEIN_POLYUBIQUITINATION	266	0.103614	1.97657	0.0114943	0.169976	1	8171	tags=73%, list=62%, signal=189%
GO_RESPONSE_TO_EPIDERMAL_GROWTH_FACTOR	42	0.249964	1.97526	0.00828157	0.168858	1	5778	tags=69%, list=44%, signal=123%
GO_HISTONE_METHYLATION	116	0.159893	1.9687	0.00416667	0.172904	1	7745	tags=75%, list=59%, signal=182%
GO_CENTRAL_NERVOUS_SYSTEM_NEURON_DIFFERENTIATION	154	0.137157	1.96735	0.00562852	0.171907	1	5962	tags=59%, list=46%, signal=107%
GO_HISTONE_H3_K9_TRIMETHYLATION	15	0.413914	1.96123	0.0117417	0.17528	1	6807	tags=93%, list=52%, signal=194%
GO_REGULATION_OF_VESICLE_MEDIATED_TRANSPORT	426	0.0818078	1.95395	0.00616016	0.180841	1	6463	tags=57%, list=49%, signal=109%
GO_DNA_DEPENDENT_DNA_REPLICATION_MAINTENANCE_OF_FIDELITY	37	0.265837	1.9505	0.00199601	0.182092	1	3960	tags=57%, list=30%, signal=81%
GO_POSITIVE_REGULATION_OF_GROWTH	207	0.116512	1.94516	0.00625	0.185385	1	4950	tags=49%, list=38%, signal=78%
GO_REGULATION_OF_SYNAPSE_STRUCTURE_OR_ACTIVITY	211	0.117508	1.94345	0.00584795	0.18474	1	4505	tags=46%, list=34%, signal=69%
GO_REGULATION_OF_MEMBRANE_POTENTIAL	355	0.0887025	1.94288	0.0142276	0.182976	1	5066	tags=47%, list=39%, signal=75%
GO_GAMMA_AMINOBUTYRIC_ACID_SIGNALING_PATHWAY	21	0.348412	1.93829	0.00779727	0.185724	1	5421	tags=76%, list=41%, signal=130%
GO_SYNAPTIC_TRANSMISSION_GABAERGIC	42	0.258041	1.93795	0.00579151	0.183795	1	5049	tags=64%, list=39%, signal=104%
GO_NEGATIVE_REGULATION_OF_STEROID_METABOLIC_PROCESS	16	0.393465	1.93019	0.0103093	0.189897	1	6311	tags=88%, list=48%, signal=169%
GO_MESENCHYMAL_CELL_PROLIFERATION	38	0.265522	1.92649	0.0105042	0.192044	1	4458	tags=61%, list=34%, signal=92%
GO_REGULATION_OF_SYNAPSE_ASSEMBLY	98	0.162464	1.92499	0.00408163	0.191149	1	2297	tags=34%, list=18%, signal=41%
GO_NUCLEAR_TRANSCRIBED_MRNA_POLY_A_TAIL_SHORTENING	28	0.301722	1.923	0.00583658	0.19121	1	6813	tags=82%, list=52%, signal=171%
GO_REGULATION_OF_NUCLEOBASE_CONTAINING_COMPOUND_METABOLIC_PROCESS	422	0.0813853	1.92163	0.0059761	0.190508	1	8432	tags=72%, list=64%, signal=196%
GO_POSITIVE_REGULATION_OF_RELEASE_OF_CYTOCHROME_C_FROM_MITOCHONDRIA	28	0.308042	1.92089	0.00982318	0.189167	1	2989	tags=54%, list=23%, signal=69%
GO_POSITIVE_REGULATION_OF_CELLULAR_AMIDE_METABOLIC_PROCESS	124	0.148093	1.91959	0.00764818	0.188407	1	5048	tags=53%, list=39%, signal=86%
GO_CALCIUM_DEPENDENT_CELL_CELL_ADHESION_VIA_PLASMA_MEMBRANE_CELL_ADHESION_MOLECULES	38	0.26087	1.91896	0.00604839	0.186969	1	8654	tags=92%, list=66%, signal=271%
GO_CHEMICAL_SYNAPTIC_TRANSMISSION_POSTSYNAPTIC	91	0.175097	1.91528	0.0163599	0.188552	1	5061	tags=56%, list=39%, signal=91%
GO_REGULATION_OF_DENDRITE_DEVELOPMENT	135	0.142978	1.91285	0.00759013	0.189249	1	3384	tags=40%, list=26%, signal=53%
GO_RAC_PROTEIN_SIGNAL_TRANSDUCTION	33	0.282109	1.91161	0.0207039	0.188698	1	3060	tags=52%, list=23%, signal=67%
GO_DIVALENT_INORGANIC_CATION_TRANSPORT	356	0.0885737	1.90881	0.0136452	0.189903	1	4425	tags=42%, list=34%, signal=62%
GO_NUCLEUS_LOCALIZATION	20	0.365048	1.906	0.00211416	0.190769	1	3083	tags=60%, list=24%, signal=78%
GO_POLYSACCHARIDE_BIOSYNTHETIC_PROCESS	63	0.206327	1.90363	0.00614754	0.191024	1	4793	tags=57%, list=37%, signal=90%
GO_NEUROTRANSMITTER_TRANSPORT	235	0.107207	1.8923	0.0118577	0.201416	1	4527	tags=45%, list=35%, signal=68%
GO_MITOTIC_RECOMBINATION	20	0.362428	1.88912	0.0164271	0.20301	1	3772	tags=65%, list=29%, signal=91%
GO_SODIUM_ION_TRANSPORT	159	0.12847	1.88742	0.00804829	0.20294	1	4514	tags=47%, list=34%, signal=71%
GO_PATTERN_SPECIFICATION_PROCESS	309	0.0937737	1.88602	0.00618557	0.202528	1	5962	tags=55%, list=46%, signal=98%
GO_POSITIVE_REGULATION_OF_DNA_REPLICATION	29	0.288614	1.88407	0.00583658	0.20265	1	5259	tags=69%, list=40%, signal=115%
GO_EMBRYONIC_FORELIMB_MORPHOGENESIS	24	0.330503	1.88149	0.0137525	0.203821	1	4409	tags=67%, list=34%, signal=100%
GO_BRAIN_MORPHOGENESIS	28	0.29317	1.87658	0.0160966	0.207649	1	3651	tags=57%, list=28%, signal=79%
GO_REGULATION_OF_LEUKOCYTE_MEDIATED_IMMUNITY	108	0.157138	1.87099	0.00766283	0.212624	1	6567	tags=66%, list=50%, signal=131%
GO_POSITIVE_REGULATION_OF_PEPTIDYL_THREONINE_PHOSPHORYLATION	26	0.314367	1.86988	0.0119048	0.211817	1	3949	tags=62%, list=30%, signal=88%
GO_DORSAL_VENTRAL_NEURAL_TUBE_PATTERNING	21	0.339999	1.86573	0.0177515	0.214833	1	5531	tags=76%, list=42%, signal=132%
GO_SECRETORY_GRANULE_ORGANIZATION	25	0.306947	1.86461	0.0126582	0.214078	1	6987	tags=84%, list=53%, signal=180%
GO_NUCLEAR_DNA_REPLICATION	48	0.223001	1.86316	0.0121457	0.213605	1	8002	tags=83%, list=61%, signal=213%
GO_GASTRULATION_WITH_MOUTH_FORMING_SECOND	23	0.320443	1.86259	0.00399202	0.212302	1	2073	tags=48%, list=16%, signal=57%
GO_NEGATIVE_REGULATION_OF_HISTONE_METHYLATION	19	0.362339	1.86081	0.014553	0.212258	1	4910	tags=74%, list=37%, signal=118%
GO_REGULATION_OF_HISTONE_H3_K9_METHYLATION	19	0.361498	1.86058	0.0184805	0.210485	1	4921	tags=74%, list=38%, signal=118%
GO_SYNAPTIC_VESICLE_CLUSTERING	15	0.39289	1.85972	0.0215264	0.209653	1	4463	tags=73%, list=34%, signal=111%
GO_NEUROTROPHIN_SIGNALING_PATHWAY	38	0.249789	1.84917	0.00835073	0.220464	1	3285	tags=50%, list=25%, signal=67%
GO_POSITIVE_REGULATION_OF_CELL_PROJECTION_ORGANIZATION	331	0.0894751	1.83882	0.0143149	0.230325	1	3367	tags=34%, list=26%, signal=45%
GO_POSITIVE_REGULATION_OF_CARDIAC_MUSCLE_CELL_DIFFERENTIATION	16	0.380706	1.83761	0.0160643	0.229648	1	4841	tags=75%, list=37%, signal=119%
GO_REGULATION_OF_DNA_METABOLIC_PROCESS	223	0.105161	1.83675	0.0147679	0.22872	1	6749	tags=62%, list=52%, signal=126%
GO_RESPONSE_TO_UV	117	0.145601	1.83336	0.0100806	0.231042	1	4489	tags=49%, list=34%, signal=73%
GO_REGULATION_OF_REGULATED_SECRETORY_PATHWAY	139	0.133695	1.83046	0.0119522	0.232812	1	6463	tags=63%, list=49%, signal=122%
GO_TOR_SIGNALING	101	0.158468	1.82946	0.010989	0.232137	1	3126	tags=40%, list=24%, signal=52%
GO_CYCLIC_NUCLEOTIDE_MEDIATED_SIGNALING	152	0.126207	1.82871	0.0164271	0.231085	1	4913	tags=50%, list=38%, signal=79%
GO_DEMETHYLATION	49	0.21929	1.82641	0.0160643	0.231986	1	4621	tags=57%, list=35%, signal=88%
GO_POSITIVE_REGULATION_OF_PROTEIN_ACETYLATION	35	0.268169	1.82517	0.0159046	0.231625	1	7721	tags=86%, list=59%, signal=208%
GO_RESPONSE_TO_LIGHT_STIMULUS	234	0.104454	1.82402	0.0177866	0.230991	1	3916	tags=40%, list=30%, signal=56%
GO_POSITIVE_REGULATION_OF_DENDRITE_DEVELOPMENT	66	0.188433	1.82265	0.0133843	0.230834	1	3893	tags=48%, list=30%, signal=69%
GO_RESPONSE_TO_AUDITORY_STIMULUS	18	0.35811	1.82091	0.00630252	0.231154	1	4046	tags=67%, list=31%, signal=96%
GO_POSITIVE_REGULATION_OF_CARDIAC_MUSCLE_TISSUE_DEVELOPMENT	36	0.253484	1.81894	0.00984252	0.231615	1	5055	tags=64%, list=39%, signal=104%
GO_MISMATCH_REPAIR	30	0.279258	1.81577	0.011583	0.233957	1	8136	tags=90%, list=62%, signal=237%
GO_PHOSPHOLIPASE_C_ACTIVATING_G_PROTEIN_COUPLED_RECEPTOR_SIGNALING_PATHWAY	67	0.187886	1.81475	0.00811359	0.233339	1	4001	tags=49%, list=31%, signal=71%
GO_NEGATIVE_REGULATION_OF_EMBRYONIC_DEVELOPMENT	23	0.303646	1.80888	0.0167364	0.239146	1	6278	tags=78%, list=48%, signal=150%
GO_INTRACILIARY_TRANSPORT	50	0.220567	1.80312	0.00915751	0.244531	1	9431	tags=94%, list=72%, signal=335%
GO_RESPONSE_TO_PROSTAGLANDIN	19	0.345285	1.79857	0.0176817	0.248638	1	5133	tags=74%, list=39%, signal=121%
GO_POSITIVE_REGULATION_OF_MUSCLE_TISSUE_DEVELOPMENT	56	0.204057	1.79578	0.00974659	0.250654	1	5055	tags=59%, list=39%, signal=96%
GO_RNA_PHOSPHODIESTER_BOND_HYDROLYSIS_EXONUCLEOLYTIC	35	0.252636	1.79577	0.0102249	0.248757	1	8298	tags=89%, list=63%, signal=241%
GO_MEIOTIC_CELL_CYCLE	151	0.124478	1.78597	0.0175824	0.259623	1	7667	tags=71%, list=59%, signal=169%
GO_SKELETAL_SYSTEM_MORPHOGENESIS	165	0.117444	1.78521	0.0101626	0.258769	1	6020	tags=58%, list=46%, signal=105%
GO_CELL_CYCLE_CHECKPOINT	180	0.117364	1.78513	0.0228216	0.256946	1	6995	tags=65%, list=53%, signal=138%
GO_SOMITOGENESIS	51	0.212128	1.77808	0.0139165	0.264558	1	5962	tags=67%, list=46%, signal=122%
GO_PROTEIN_ACETYLATION	167	0.118174	1.77787	0.0078125	0.262884	1	7724	tags=71%, list=59%, signal=170%
GO_SOMITE_DEVELOPMENT	66	0.185499	1.77432	0.0214592	0.266247	1	7701	tags=77%, list=59%, signal=187%
GO_REGULATION_OF_ORGAN_GROWTH	74	0.175662	1.77315	0.0160643	0.265885	1	5144	tags=57%, list=39%, signal=93%
GO_REGULATION_OF_PROTEIN_ACETYLATION	60	0.194534	1.77118	0.0141129	0.266704	1	7721	tags=78%, list=59%, signal=190%
GO_REGULATION_OF_POSTSYNAPSE_ORGANIZATION	91	0.162523	1.77108	0.015534	0.264951	1	4505	tags=51%, list=34%, signal=77%
GO_CIRCADIAN_REGULATION_OF_GENE_EXPRESSION	52	0.207816	1.76916	0.0277228	0.265767	1	2325	tags=38%, list=18%, signal=47%
GO_REGULATION_OF_ADAPTIVE_IMMUNE_RESPONSE	91	0.158879	1.76762	0.0165975	0.265863	1	6567	tags=66%, list=50%, signal=131%
GO_REGULATION_OF_T_CELL_MEDIATED_CYTOTOXICITY	15	0.3737	1.7665	0.0279441	0.265511	1	7333	tags=93%, list=56%, signal=212%
GO_REGULATION_OF_IMMUNE_EFFECTOR_PROCESS	221	0.102412	1.7661	0.021611	0.264384	1	6502	tags=60%, list=50%, signal=117%
GO_NEGATIVE_REGULATION_OF_REGULATED_SECRETORY_PATHWAY	19	0.339107	1.76599	0.0241935	0.26266	1	5903	tags=79%, list=45%, signal=144%
GO_REGULATION_OF_CARBOHYDRATE_METABOLIC_PROCESS	160	0.120977	1.76554	0.012963	0.26139	1	3754	tags=41%, list=29%, signal=56%
GO_POSITIVE_REGULATION_OF_STEROID_METABOLIC_PROCESS	15	0.372477	1.76521	0.0125523	0.259918	1	1238	tags=47%, list=9%, signal=51%
GO_POSITIVE_REGULATION_OF_NERVOUS_SYSTEM_DEVELOPMENT	465	0.0724415	1.76339	0.0140281	0.260437	1	3787	tags=36%, list=29%, signal=49%
GO_PROTEIN_TRANSPORT_ALONG_MICROTUBULE	65	0.188352	1.76337	0.0145833	0.258697	1	9431	tags=91%, list=72%, signal=323%
GO_CALCINEURIN_MEDIATED_SIGNALING	36	0.24531	1.76295	0.0161616	0.25745	1	7708	tags=83%, list=59%, signal=202%
GO_SEROTONIN_RECEPTOR_SIGNALING_PATHWAY	19	0.329897	1.76152	0.0272904	0.257744	1	4645	tags=68%, list=35%, signal=106%
GO_DEVELOPMENTAL_MATURATION	208	0.10356	1.76076	0.0245283	0.256971	1	3638	tags=38%, list=28%, signal=52%
GO_LEARNING	128	0.136335	1.76076	0.0142857	0.255292	1	5904	tags=59%, list=45%, signal=106%
GO_REGULATION_OF_DNA_RECOMBINATION	66	0.181166	1.76021	0.0212355	0.254365	1	6567	tags=68%, list=50%, signal=136%
GO_DIGESTIVE_TRACT_MORPHOGENESIS	38	0.236252	1.7579	0.0136187	0.255598	1	5874	tags=68%, list=45%, signal=124%
GO_BONE_MATURATION	16	0.373069	1.75681	0.011583	0.255329	1	3304	tags=63%, list=25%, signal=83%
GO_FORELIMB_MORPHOGENESIS	30	0.263835	1.75606	0.0196464	0.254767	1	4409	tags=60%, list=34%, signal=90%
GO_ATP_DEPENDENT_CHROMATIN_REMODELING	54	0.19987	1.75422	0.0173077	0.255634	1	7820	tags=80%, list=60%, signal=197%
GO_REGULATION_OF_DEFENSE_RESPONSE_TO_VIRUS	45	0.22751	1.75391	0.022541	0.25442	1	4596	tags=58%, list=35%, signal=89%
GO_REGULATION_OF_ARP2_3_COMPLEX_MEDIATED_ACTIN_NUCLEATION	15	0.366667	1.75245	0.0272374	0.254711	1	3060	tags=60%, list=23%, signal=78%
GO_POSITIVE_REGULATION_OF_REGULATED_SECRETORY_PATHWAY	42	0.232842	1.75197	0.0218254	0.253826	1	3819	tags=52%, list=29%, signal=74%
GO_UTERUS_DEVELOPMENT	16	0.369595	1.75149	0.00796813	0.252926	1	2531	tags=56%, list=19%, signal=70%
GO_PHOSPHOLIPID_TRANSPORT	61	0.188107	1.75075	0.019305	0.252393	1	2270	tags=36%, list=17%, signal=43%
GO_PROTEIN_ACYLATION	207	0.104681	1.74998	0.0162933	0.251883	1	9594	tags=84%, list=73%, signal=308%
GO_REGULATION_OF_PRESYNAPSE_ORGANIZATION	29	0.268605	1.74718	0.0177515	0.253971	1	5972	tags=72%, list=46%, signal=133%
GO_HEMATOPOIETIC_STEM_CELL_PROLIFERATION	19	0.336257	1.74652	0.0224949	0.253313	1	1805	tags=47%, list=14%, signal=55%
GO_NEUROTROPHIN_TRK_RECEPTOR_SIGNALING_PATHWAY	32	0.259677	1.74431	0.0181818	0.254696	1	4382	tags=59%, list=33%, signal=89%
GO_MIRNA_METABOLIC_PROCESS	18	0.340254	1.74331	0.022541	0.254414	1	5007	tags=72%, list=38%, signal=117%
GO_POTASSIUM_ION_HOMEOSTASIS	21	0.310649	1.74219	0.0200803	0.254314	1	4044	tags=62%, list=31%, signal=89%
GO_PEPTIDYL_LYSINE_MODIFICATION	330	0.083303	1.74036	0.0213592	0.255194	1	7745	tags=67%, list=59%, signal=161%
GO_CELLULAR_CARBOHYDRATE_METABOLIC_PROCESS	203	0.102706	1.73786	0.0169133	0.256906	1	3771	tags=39%, list=29%, signal=54%
GO_CELL_VOLUME_HOMEOSTASIS	24	0.296027	1.73381	0.0247423	0.260847	1	4314	tags=63%, list=33%, signal=93%
GO_INORGANIC_ION_IMPORT_ACROSS_PLASMA_MEMBRANE	67	0.186163	1.73205	0.0154143	0.261752	1	3828	tags=48%, list=29%, signal=67%
GO_DEVELOPMENTAL_PROCESS_INVOLVED_IN_REPRODUCTION	449	0.0700446	1.73055	0.0196078	0.262194	1	7746	tags=66%, list=59%, signal=156%
GO_CELLULAR_PROCESS_INVOLVED_IN_REPRODUCTION_IN_MULTICELLULAR_ORGANISM	199	0.105355	1.72938	0.0223577	0.262044	1	6142	tags=57%, list=47%, signal=106%
GO_POSITIVE_REGULATION_OF_RESPONSE_TO_CYTOKINE_STIMULUS	38	0.240615	1.72928	0.0194553	0.260708	1	4094	tags=55%, list=31%, signal=80%
GO_PROTEIN_MODIFICATION_BY_SMALL_PROTEIN_REMOVAL	250	0.0946579	1.72844	0.026	0.260403	1	5383	tags=50%, list=41%, signal=84%
GO_CALCIUM_ION_IMPORT	58	0.191204	1.72603	0.015748	0.262076	1	3828	tags=48%, list=29%, signal=68%
GO_REGULATION_OF_DOUBLE_STRAND_BREAK_REPAIR	56	0.198614	1.72464	0.0221328	0.262403	1	6529	tags=70%, list=50%, signal=138%
GO_G_PROTEIN_COUPLED_ACETYLCHOLINE_RECEPTOR_SIGNALING_PATHWAY	18	0.347442	1.72368	0.0314961	0.262203	1	4913	tags=72%, list=38%, signal=115%
GO_LONG_TERM_MEMORY	31	0.258245	1.72003	0.0235756	0.265673	1	3384	tags=52%, list=26%, signal=69%
GO_HOMOLOGOUS_RECOMBINATION	32	0.260423	1.71986	0.0236686	0.264497	1	7646	tags=84%, list=58%, signal=202%
GO_TELOMERE_CAPPING	37	0.237131	1.71679	0.0314465	0.267299	1	3627	tags=51%, list=28%, signal=71%
GO_SODIUM_ION_TRANSMEMBRANE_TRANSPORT	104	0.142981	1.71628	0.0199203	0.266522	1	6200	tags=62%, list=47%, signal=116%
GO_CARBOHYDRATE_PHOSPHORYLATION	23	0.304567	1.71527	0.0223577	0.266488	1	7974	tags=91%, list=61%, signal=233%
GO_POSITIVE_REGULATION_OF_ESTABLISHMENT_OF_PROTEIN_LOCALIZATION_TO_MITOCHONDRION	55	0.193342	1.71321	0.0288066	0.267662	1	5811	tags=64%, list=44%, signal=114%
GO_ANIMAL_ORGAN_MATURATION	19	0.327035	1.71222	0.035316	0.267492	1	3304	tags=58%, list=25%, signal=77%
GO_LIPID_HOMEOSTASIS	85	0.155455	1.71097	0.026749	0.267766	1	1828	tags=29%, list=14%, signal=34%
GO_IMPORT_ACROSS_PLASMA_MEMBRANE	96	0.14617	1.71077	0.0202206	0.266663	1	3828	tags=44%, list=29%, signal=61%
GO_CALCIUM_ION_TRANSMEMBRANE_TRANSPORT	243	0.0961199	1.70898	0.0272537	0.267691	1	4422	tags=43%, list=34%, signal=64%
GO_PEPTIDYL_LYSINE_ACETYLATION	145	0.124806	1.70747	0.0275049	0.268299	1	9220	tags=83%, list=70%, signal=277%
GO_CARDIAC_MUSCLE_CELL_PROLIFERATION	41	0.226971	1.70691	0.0159363	0.267726	1	7576	tags=80%, list=58%, signal=190%
GO_PRESYNAPTIC_ENDOCYTOSIS	51	0.206505	1.70618	0.0259179	0.267315	1	4238	tags=53%, list=32%, signal=78%
GO_ACTIVATION_OF_MAPKK_ACTIVITY	51	0.203871	1.70563	0.0226337	0.266712	1	2475	tags=39%, list=19%, signal=48%
GO_SEX_DIFFERENTIATION	196	0.10622	1.70368	0.022	0.26781	1	7782	tags=70%, list=59%, signal=170%
GO_PEPTIDYL_SERINE_MODIFICATION	255	0.091291	1.70243	0.0284553	0.268105	1	5400	tags=50%, list=41%, signal=84%
GO_RESPONSE_TO_AMINO_ACID	94	0.146814	1.70174	0.0315789	0.267736	1	3384	tags=40%, list=26%, signal=54%
GO_T_CELL_MEDIATED_CYTOTOXICITY	22	0.304086	1.69984	0.0273438	0.268931	1	7333	tags=86%, list=56%, signal=196%
GO_POSITIVE_REGULATION_OF_CALCIUM_ION_DEPENDENT_EXOCYTOSIS	22	0.30354	1.6984	0.0199203	0.269641	1	4364	tags=64%, list=33%, signal=95%
GO_REGULATION_OF_SYNAPTIC_TRANSMISSION_GLUTAMATERGIC	61	0.187703	1.69775	0.0333333	0.269106	1	5066	tags=57%, list=39%, signal=93%
GO_SISTER_CHROMATID_COHESION	41	0.224277	1.69666	0.0359168	0.269453	1	6653	tags=73%, list=51%, signal=148%
GO_HISTONE_H3_ACETYLATION	51	0.202902	1.6935	0.0237154	0.272836	1	8650	tags=86%, list=66%, signal=253%
GO_POSITIVE_REGULATION_OF_SMOOTHENED_SIGNALING_PATHWAY	30	0.2553	1.69262	0.0215686	0.272662	1	7576	tags=83%, list=58%, signal=197%
GO_HISTONE_DEUBIQUITINATION	22	0.304323	1.69248	0.0266393	0.271492	1	4949	tags=68%, list=38%, signal=109%
GO_REGULATION_OF_FEEDING_BEHAVIOR	17	0.354713	1.69213	0.0229885	0.270634	1	3063	tags=59%, list=23%, signal=77%
GO_REGULATION_OF_LYMPHOCYTE_MEDIATED_IMMUNITY	72	0.166014	1.69084	0.0268714	0.271205	1	6567	tags=67%, list=50%, signal=133%
GO_REGULATION_OF_SYNAPTIC_VESICLE_ENDOCYTOSIS	18	0.331613	1.69016	0.0273438	0.270767	1	3665	tags=61%, list=28%, signal=85%
GO_SIGNAL_RELEASE_FROM_SYNAPSE	158	0.113376	1.68934	0.026975	0.270618	1	4914	tags=49%, list=38%, signal=77%
GO_INTRACILIARY_TRANSPORT_INVOLVED_IN_CILIUM_ASSEMBLY	39	0.229125	1.689	0.0283843	0.269791	1	9431	tags=95%, list=72%, signal=338%
GO_POSITIVE_REGULATION_OF_ORGAN_GROWTH	37	0.236187	1.68894	0.0314342	0.268576	1	5055	tags=62%, list=39%, signal=101%
GO_REGULATION_OF_CIRCADIAN_RHYTHM	86	0.156273	1.68862	0.0271399	0.267746	1	1925	tags=30%, list=15%, signal=35%
GO_RESPONSE_TO_ACETYLCHOLINE	26	0.279143	1.68779	0.0308285	0.267615	1	4913	tags=65%, list=38%, signal=104%
GO_NEGATIVE_REGULATION_OF_MICROTUBULE_POLYMERIZATION_OR_DEPOLYMERIZATION	31	0.252758	1.68421	0.0208768	0.270895	1	1766	tags=39%, list=13%, signal=45%
GO_SEXUAL_REPRODUCTION	493	0.066197	1.68292	0.0408998	0.271505	1	8488	tags=71%, list=65%, signal=195%
GO_NEGATIVE_REGULATION_OF_DNA_METABOLIC_PROCESS	67	0.177552	1.6805	0.022869	0.273621	1	6481	tags=67%, list=49%, signal=132%
GO_MEMORY	109	0.137691	1.68005	0.0210728	0.272947	1	3497	tags=40%, list=27%, signal=55%
GO_REGULATION_OF_ESTABLISHMENT_OF_PROTEIN_LOCALIZATION_TO_MITOCHONDRION	68	0.174721	1.68001	0.030426	0.271751	1	5811	tags=62%, list=44%, signal=110%
GO_DNA_SYNTHESIS_INVOLVED_IN_DNA_REPAIR	45	0.211648	1.67978	0.023301	0.270865	1	6549	tags=71%, list=50%, signal=142%
GO_CHROMOSOME_SEGREGATION	228	0.098244	1.67931	0.0278884	0.270234	1	9992	tags=86%, list=76%, signal=356%
GO_ALTERNATIVE_MRNA_SPLICING_VIA_SPLICEOSOME	69	0.175135	1.67619	0.0235756	0.273313	1	5309	tags=58%, list=41%, signal=97%
GO_REGULATION_OF_CELL_AGING	38	0.226696	1.67595	0.0379747	0.272442	1	8411	tags=87%, list=64%, signal=242%
GO_POSITIVE_REGULATION_OF_DEVELOPMENTAL_GROWTH	138	0.123215	1.67448	0.0296443	0.273061	1	4950	tags=50%, list=38%, signal=80%
GO_DEFENSE_RESPONSE_TO_OTHER_ORGANISM	226	0.0964017	1.67403	0.0294118	0.272425	1	4205	tags=42%, list=32%, signal=60%
GO_INOSITOL_PHOSPHATE_MEDIATED_SIGNALING	45	0.212031	1.67389	0.0146751	0.27135	1	7708	tags=80%, list=59%, signal=194%
GO_REGULATION_OF_PEPTIDYL_LYSINE_ACETYLATION	50	0.196182	1.67282	0.0240481	0.271703	1	2154	tags=36%, list=16%, signal=43%
GO_REGULATION_OF_STRESS_ACTIVATED_PROTEIN_KINASE_SIGNALING_CASCADE	174	0.108452	1.67215	0.0285714	0.271328	1	5672	tags=54%, list=43%, signal=94%
GO_NEGATIVE_REGULATION_OF_MICROTUBULE_DEPOLYMERIZATION	20	0.315545	1.67124	0.0218688	0.27138	1	1766	tags=45%, list=13%, signal=52%
GO_REGULATION_OF_NUCLEAR_TRANSCRIBED_MRNA_CATABOLIC_PROCESS_DEADENYLATION_DEPENDENT_DECAY	16	0.356578	1.66993	0.0348584	0.271932	1	5975	tags=81%, list=46%, signal=149%
GO_POSITIVE_REGULATION_OF_BIOMINERAL_TISSUE_DEVELOPMENT	35	0.232892	1.66965	0.0191083	0.271141	1	6311	tags=71%, list=48%, signal=138%
GO_POSITIVE_REGULATION_OF_DOUBLE_STRAND_BREAK_REPAIR	26	0.27052	1.66932	0.0378486	0.270299	1	6033	tags=73%, list=46%, signal=135%
GO_REGULATION_OF_CALCINEURIN_MEDIATED_SIGNALING	28	0.26902	1.66846	0.0439331	0.270372	1	7708	tags=86%, list=59%, signal=208%
GO_INTERLEUKIN_1_BETA_SECRETION	20	0.306272	1.66797	0.0246914	0.269928	1	7780	tags=90%, list=59%, signal=221%
GO_EMBRYONIC_EYE_MORPHOGENESIS	26	0.275953	1.6646	0.0330739	0.273261	1	5962	tags=73%, list=46%, signal=134%
GO_DOPAMINERGIC_NEURON_DIFFERENTIATION	26	0.275953	1.66222	0.0470348	0.275379	1	5962	tags=73%, list=46%, signal=134%
GO_PROTEIN_METHYLATION	147	0.117276	1.65945	0.0413386	0.278077	1	7745	tags=71%, list=59%, signal=171%
GO_REGULATION_OF_SENSORY_PERCEPTION	28	0.264092	1.6573	0.0319149	0.279752	1	5434	tags=68%, list=41%, signal=116%
GO_DENDRITE_MORPHOGENESIS	134	0.12243	1.65714	0.0352697	0.278816	1	3787	tags=41%, list=29%, signal=57%
GO_CELL_DIFFERENTIATION_IN_HINDBRAIN	18	0.314942	1.65696	0.0323887	0.277913	1	2428	tags=50%, list=19%, signal=61%
GO_G_PROTEIN_COUPLED_RECEPTOR_SIGNALING_PATHWAY_COUPLED_TO_CYCLIC_NUCLEOTIDE_SECOND_MESSENGER	166	0.10933	1.65695	0.0421053	0.276769	1	4423	tags=45%, list=34%, signal=66%
GO_NON_RECOMBINATIONAL_REPAIR	65	0.174019	1.65354	0.0320641	0.280418	1	8409	tags=82%, list=64%, signal=227%
GO_REGULATION_OF_DNA_REPLICATION	85	0.154157	1.65333	0.0250482	0.27951	1	7391	tags=72%, list=56%, signal=164%
GO_ATRIAL_CARDIAC_MUSCLE_CELL_TO_AV_NODE_CELL_SIGNALING	18	0.326413	1.65213	0.0292398	0.279866	1	2278	tags=50%, list=17%, signal=60%
GO_ESTABLISHMENT_OF_MITOCHONDRION_LOCALIZATION	22	0.296607	1.65195	0.0396825	0.278967	1	8026	tags=91%, list=61%, signal=234%
GO_REPRODUCTIVE_BEHAVIOR	28	0.257765	1.65062	0.0491159	0.279719	1	5049	tags=64%, list=39%, signal=104%
GO_NEURONAL_ACTION_POTENTIAL	26	0.268813	1.64663	0.0205761	0.284154	1	5048	tags=65%, list=39%, signal=106%
GO_POSITIVE_REGULATION_OF_NEURON_APOPTOTIC_PROCESS	46	0.202048	1.64524	0.0273973	0.284857	1	4764	tags=57%, list=36%, signal=89%
GO_REGULATION_OF_PHOSPHATASE_ACTIVITY	144	0.117168	1.64245	0.0349515	0.287861	1	2210	tags=28%, list=17%, signal=34%
GO_CYTOPLASMIC_PATTERN_RECOGNITION_RECEPTOR_SIGNALING_PATHWAY_IN_RESPONSE_TO_VIRUS	20	0.303862	1.64078	0.0260521	0.288979	1	6502	tags=80%, list=50%, signal=159%
GO_CELLULAR_RESPONSE_TO_AMINO_ACID_STIMULUS	58	0.185042	1.63948	0.0374016	0.289531	1	3231	tags=43%, list=25%, signal=57%
GO_DNA_INTEGRITY_CHECKPOINT	136	0.120739	1.6393	0.0514851	0.288598	1	6715	tags=63%, list=51%, signal=128%
GO_CYTOSKELETON_DEPENDENT_INTRACELLULAR_TRANSPORT	165	0.10824	1.63921	0.0388548	0.28756	1	9631	tags=84%, list=74%, signal=314%
GO_CELLULAR_RESPONSE_TO_PROSTAGLANDIN_STIMULUS	15	0.342737	1.6388	0.0376569	0.287038	1	5119	tags=73%, list=39%, signal=120%
GO_NEGATIVE_REGULATION_OF_I_KAPPAB_KINASE_NF_KAPPAB_SIGNALING	33	0.24335	1.63878	0.0481696	0.285934	1	1979	tags=39%, list=15%, signal=46%
GO_POSTSYNAPSE_ORGANIZATION	150	0.117242	1.63782	0.0311891	0.286243	1	4505	tags=46%, list=34%, signal=69%
GO_REGULATION_OF_NEUROTRANSMITTER_RECEPTOR_ACTIVITY	66	0.173295	1.63625	0.0388548	0.287369	1	3495	tags=44%, list=27%, signal=60%
GO_REGULATION_OF_HISTONE_METHYLATION	53	0.18762	1.63372	0.042065	0.289704	1	7188	tags=74%, list=55%, signal=162%
GO_DNA_METHYLATION_OR_DEMETHYLATION	60	0.181051	1.63211	0.0412371	0.290781	1	6369	tags=67%, list=49%, signal=129%
GO_REGULATION_OF_SYNAPTIC_TRANSMISSION_GABAERGIC	30	0.248259	1.62666	0.0431211	0.297086	1	5049	tags=63%, list=39%, signal=103%
GO_NEURAL_TUBE_DEVELOPMENT	140	0.115074	1.6263	0.046748	0.296482	1	5804	tags=56%, list=44%, signal=99%
GO_REGULATION_OF_CARBOHYDRATE_BIOSYNTHETIC_PROCESS	74	0.1601	1.62299	0.0253906	0.300238	1	3754	tags=45%, list=29%, signal=62%
GO_DNA_GEOMETRIC_CHANGE	85	0.15588	1.62172	0.0366795	0.300929	1	8447	tags=80%, list=65%, signal=224%
GO_PROTEIN_LOCALIZATION_TO_CYTOSKELETON	51	0.188597	1.6215	0.0404255	0.300089	1	7296	tags=75%, list=56%, signal=168%
GO_DNA_RECOMBINATION	198	0.0981588	1.61606	0.0366599	0.306646	1	7926	tags=70%, list=61%, signal=175%
GO_NUCLEOSOME_ORGANIZATION	86	0.147907	1.61295	0.0365854	0.309998	1	7820	tags=74%, list=60%, signal=184%
GO_CELLULAR_RESPONSE_TO_ACID_CHEMICAL	164	0.108299	1.61212	0.0393701	0.310027	1	4667	tags=46%, list=36%, signal=71%
GO_JNK_CASCADE	165	0.10753	1.61074	0.0425101	0.310722	1	5672	tags=54%, list=43%, signal=94%
GO_ARP2_3_COMPLEX_MEDIATED_ACTIN_NUCLEATION	31	0.243975	1.61035	0.0465587	0.310185	1	3148	tags=48%, list=24%, signal=64%
GO_MICROTUBULE_DEPOLYMERIZATION	35	0.230923	1.61023	0.0319361	0.309221	1	1847	tags=37%, list=14%, signal=43%
GO_POSITIVE_REGULATION_OF_BONE_MINERALIZATION	32	0.237314	1.6102	0.0353635	0.308104	1	6311	tags=72%, list=48%, signal=138%
GO_THYMUS_DEVELOPMENT	34	0.232313	1.6099	0.0392927	0.307358	1	5438	tags=65%, list=42%, signal=110%
GO_REGULATION_OF_DOUBLE_STRAND_BREAK_REPAIR_VIA_HOMOLOGOUS_RECOMBINATION	33	0.236446	1.60793	0.0372671	0.308985	1	6831	tags=76%, list=52%, signal=158%
GO_POSITIVE_REGULATION_OF_HEART_GROWTH	30	0.2478	1.60681	0.0423077	0.309533	1	5055	tags=63%, list=39%, signal=103%
GO_RESPONSE_TO_PROSTAGLANDIN_E	15	0.342737	1.60676	0.0362903	0.308502	1	5119	tags=73%, list=39%, signal=120%
GO_MOTOR_NEURON_AXON_GUIDANCE	20	0.300096	1.60625	0.0560928	0.308091	1	4587	tags=65%, list=35%, signal=100%
GO_PROTEIN_DEMETHYLATION	29	0.247431	1.60565	0.0404858	0.307941	1	4894	tags=62%, list=37%, signal=99%
GO_REGULATION_OF_MICROTUBULE_DEPOLYMERIZATION	25	0.26557	1.60474	0.025	0.308209	1	1766	tags=40%, list=13%, signal=46%
GO_LYTIC_VACUOLE_ORGANIZATION	57	0.179899	1.60379	0.0572597	0.308481	1	1559	tags=30%, list=12%, signal=34%
GO_REGULATION_OF_INNATE_IMMUNE_RESPONSE	294	0.0805932	1.6025	0.0465116	0.309216	1	7341	tags=64%, list=56%, signal=142%
GO_REGULATION_OF_T_CELL_MEDIATED_IMMUNITY	35	0.221571	1.60229	0.0437376	0.308381	1	6833	tags=74%, list=52%, signal=155%
GO_NEGATIVE_REGULATION_OF_OSTEOCLAST_DIFFERENTIATION	17	0.326718	1.59541	0.0477099	0.317527	1	5740	tags=76%, list=44%, signal=136%
GO_POLYSACCHARIDE_METABOLIC_PROCESS	84	0.146752	1.59341	0.0430528	0.319379	1	4793	tags=51%, list=37%, signal=80%
GO_POSITIVE_REGULATION_OF_DNA_METABOLIC_PROCESS	135	0.116975	1.59182	0.046875	0.320684	1	2363	tags=30%, list=18%, signal=36%
GO_REGULATION_OF_CARBOHYDRATE_CATABOLIC_PROCESS	70	0.161711	1.58944	0.0471513	0.323042	1	9117	tags=86%, list=70%, signal=281%
GO_MULTI_ORGANISM_CELLULAR_PROCESS	33	0.231254	1.58572	0.042065	0.327578	1	6502	tags=73%, list=50%, signal=144%
GO_TRANSLESION_SYNTHESIS	37	0.218907	1.58379	0.046371	0.329495	1	8112	tags=84%, list=62%, signal=220%
GO_NEGATIVE_REGULATION_OF_CELLULAR_AMIDE_METABOLIC_PROCESS	128	0.122138	1.58351	0.0445344	0.328779	1	4042	tags=43%, list=31%, signal=62%
GO_REGULATION_OF_CARDIAC_MUSCLE_TISSUE_DEVELOPMENT	64	0.171279	1.58238	0.0511811	0.329423	1	5133	tags=56%, list=39%, signal=92%
GO_POSITIVE_REGULATION_OF_PEPTIDYL_LYSINE_ACETYLATION	27	0.262703	1.5809	0.0535714	0.330485	1	7721	tags=85%, list=59%, signal=207%
GO_POSITIVE_REGULATION_OF_CELL_GROWTH	138	0.115892	1.58063	0.035343	0.329796	1	4950	tags=49%, list=38%, signal=78%
GO_PROTEIN_DNA_COMPLEX_SUBUNIT_ORGANIZATION	180	0.0985482	1.58038	0.0403226	0.329038	1	7820	tags=69%, list=60%, signal=170%
GO_REGULATION_OF_DNA_DEPENDENT_DNA_REPLICATION	40	0.214506	1.57936	0.0476191	0.329618	1	8002	tags=83%, list=61%, signal=211%
GO_TRNA_METABOLIC_PROCESS	168	0.102548	1.57911	0.0450098	0.328831	1	10833	tags=93%, list=83%, signal=531%
GO_MEMBRANE_DEPOLARIZATION_DURING_ACTION_POTENTIAL	32	0.234254	1.57884	0.0403226	0.328164	1	2668	tags=44%, list=20%, signal=55%
GO_DNA_MODIFICATION	80	0.147018	1.57502	0.0485437	0.333083	1	9380	tags=86%, list=72%, signal=302%
GO_POTASSIUM_ION_TRANSPORT	193	0.097405	1.57294	0.0609037	0.335144	1	6545	tags=60%, list=50%, signal=117%
GO_REGULATION_OF_GLUCONEOGENESIS	31	0.24155	1.57124	0.05625	0.336772	1	1490	tags=35%, list=11%, signal=40%
GO_CHROMATIN_REMODELING	133	0.114636	1.56942	0.048583	0.338497	1	9442	tags=83%, list=72%, signal=296%
GO_PEPTIDYL_LYSINE_METHYLATION	102	0.135018	1.56941	0.0492813	0.33738	1	7745	tags=73%, list=59%, signal=176%
GO_RESPONSE_TO_MECHANICAL_STIMULUS	159	0.106339	1.56557	0.0556745	0.342196	1	4965	tags=48%, list=38%, signal=77%
GO_TRNA_TRANSPORT	32	0.232412	1.56498	0.0523256	0.342047	1	10058	tags=100%, list=77%, signal=430%
GO_REGULATION_OF_CALCIUM_ION_DEPENDENT_EXOCYTOSIS	106	0.129141	1.56492	0.049896	0.341023	1	6228	tags=60%, list=48%, signal=114%
GO_REGULATION_OF_BEHAVIOR	46	0.192387	1.56292	0.0574257	0.343261	1	2328	tags=37%, list=18%, signal=45%
GO_MICROTUBULE_BASED_MOVEMENT	237	0.0897997	1.56154	0.0570265	0.344341	1	10116	tags=86%, list=77%, signal=372%
GO_MESONEPHROS_DEVELOPMENT	82	0.147271	1.56055	0.0567515	0.344765	1	9900	tags=90%, list=76%, signal=368%
GO_ENERGY_RESERVE_METABOLIC_PROCESS	69	0.162081	1.56025	0.0497925	0.344099	1	3771	tags=45%, list=29%, signal=63%
GO_ESTABLISHMENT_OF_PIGMENT_GRANULE_LOCALIZATION	20	0.288929	1.55993	0.0522244	0.343463	1	7352	tags=85%, list=56%, signal=194%
GO_REGULATION_OF_CHROMATIN_ORGANIZATION	146	0.111529	1.5577	0.0489237	0.345944	1	6358	tags=60%, list=49%, signal=115%
GO_REGULATION_OF_GLUCOSE_TRANSMEMBRANE_TRANSPORT	53	0.180667	1.5563	0.030303	0.347127	1	5055	tags=57%, list=39%, signal=92%
GO_SPERMATID_DIFFERENTIATION	81	0.146381	1.55599	0.0502008	0.346508	1	4399	tags=48%, list=34%, signal=72%
GO_RESPONSE_TO_DIETARY_EXCESS	15	0.345336	1.55575	0.0497925	0.345727	1	3339	tags=60%, list=25%, signal=80%
GO_DEVELOPMENT_OF_PRIMARY_SEXUAL_CHARACTERISTICS	159	0.10504	1.55504	0.0387454	0.345853	1	7782	tags=70%, list=59%, signal=170%
GO_REGULATION_OF_NMDA_RECEPTOR_ACTIVITY	33	0.228136	1.55491	0.0480962	0.344982	1	3765	tags=52%, list=29%, signal=72%
GO_ENDOCARDIAL_CUSHION_FORMATION	18	0.299648	1.55384	0.0471698	0.345733	1	2628	tags=50%, list=20%, signal=62%
GO_REGULATION_OF_POLYSACCHARIDE_METABOLIC_PROCESS	36	0.217838	1.55338	0.0436508	0.345344	1	4793	tags=58%, list=37%, signal=92%
GO_POST_EMBRYONIC_DEVELOPMENT	82	0.142571	1.55292	0.0398323	0.344999	1	5330	tags=55%, list=41%, signal=92%
GO_REGULATION_OF_NEUROLOGICAL_SYSTEM_PROCESS	111	0.128039	1.55286	0.0495238	0.344014	1	5061	tags=51%, list=39%, signal=83%
GO_EXPLORATION_BEHAVIOR	23	0.276156	1.55185	0.054326	0.344368	1	6068	tags=74%, list=46%, signal=137%
GO_PROTEIN_ADP_RIBOSYLATION	26	0.253256	1.55126	0.0538302	0.344308	1	4244	tags=58%, list=32%, signal=85%
GO_PROTEIN_LOCALIZATION_TO_CHROMOSOME	68	0.16731	1.54924	0.0657084	0.346441	1	8411	tags=81%, list=64%, signal=225%
GO_NEURAL_TUBE_PATTERNING	34	0.226584	1.54742	0.0581162	0.348128	1	8594	tags=88%, list=66%, signal=256%
GO_POSTREPLICATION_REPAIR	47	0.193009	1.54727	0.0483871	0.347268	1	10297	tags=98%, list=79%, signal=456%
GO_REGULATION_OF_DENDRITIC_SPINE_MORPHOGENESIS	40	0.20653	1.54687	0.0493827	0.346792	1	4505	tags=55%, list=34%, signal=84%
GO_CELL_FATE_COMMITMENT	169	0.103499	1.54462	0.0543933	0.349286	1	7417	tags=67%, list=57%, signal=152%
GO_POSITIVE_REGULATION_OF_MRNA_CATABOLIC_PROCESS	41	0.202814	1.54297	0.0663984	0.35085	1	5975	tags=66%, list=46%, signal=121%
GO_NEGATIVE_REGULATION_OF_NUCLEOBASE_CONTAINING_COMPOUND_METABOLIC_PROCESS	118	0.119805	1.542	0.0594262	0.351336	1	8432	tags=76%, list=64%, signal=212%
GO_DORSAL_VENTRAL_PATTERN_FORMATION	67	0.159914	1.54078	0.0685484	0.352132	1	5929	tags=61%, list=45%, signal=111%
GO_REPLICATION_FORK_PROCESSING	28	0.240215	1.54074	0.056	0.351116	1	5746	tags=68%, list=44%, signal=121%
GO_CEREBRAL_CORTEX_DEVELOPMENT	105	0.130342	1.53958	0.0678295	0.351891	1	8283	tags=76%, list=63%, signal=206%
GO_FOREBRAIN_DEVELOPMENT	335	0.0732033	1.53728	0.0518359	0.354698	1	7391	tags=64%, list=56%, signal=142%
GO_NEURON_PROJECTION_EXTENSION	153	0.106734	1.53709	0.042065	0.353949	1	3325	tags=36%, list=25%, signal=48%
GO_REGULATION_OF_CHROMOSOME_SEGREGATION	77	0.148934	1.5342	0.0677966	0.357581	1	2822	tags=36%, list=22%, signal=46%
GO_NEGATIVE_REGULATION_OF_LEUKOCYTE_MEDIATED_IMMUNITY	26	0.250163	1.53209	0.0505051	0.359938	1	7810	tags=85%, list=60%, signal=209%
GO_REGULATION_OF_ESTABLISHMENT_OF_PLANAR_POLARITY	102	0.125989	1.53145	0.0430328	0.359933	1	8761	tags=79%, list=67%, signal=238%
GO_RESPONSE_TO_VIRUS	202	0.0922812	1.53075	0.0585774	0.360084	1	7496	tags=66%, list=57%, signal=153%
GO_LYSOSOMAL_TRANSPORT	98	0.131913	1.52912	0.0585774	0.361724	1	5901	tags=58%, list=45%, signal=105%
GO_REGULATION_OF_GENE_EXPRESSION_EPIGENETIC	255	0.0807587	1.52847	0.061753	0.36171	1	8411	tags=72%, list=64%, signal=198%
GO_NEGATIVE_REGULATION_OF_DNA_RECOMBINATION	23	0.266062	1.52791	0.05	0.361526	1	7908	tags=87%, list=60%, signal=219%
GO_POSITIVE_REGULATION_OF_CHROMOSOME_ORGANIZATION	148	0.106462	1.52676	0.05625	0.362399	1	10123	tags=88%, list=77%, signal=383%
GO_REGULATION_OF_SYNAPTIC_VESICLE_TRANSPORT	81	0.142488	1.52357	0.0442656	0.366809	1	6228	tags=62%, list=48%, signal=117%
GO_ENDOCRINE_SYSTEM_DEVELOPMENT	90	0.135333	1.5228	0.0594262	0.367	1	7551	tags=71%, list=58%, signal=167%
GO_NEGATIVE_REGULATION_OF_MITOTIC_CELL_CYCLE	260	0.079229	1.5222	0.0587002	0.366921	1	6688	tags=59%, list=51%, signal=118%
GO_SMOOTH_MUSCLE_CONTRACTION	78	0.1495	1.52193	0.0602151	0.366324	1	5272	tags=55%, list=40%, signal=92%
GO_SPINAL_CORD_PATTERNING	18	0.301292	1.51766	0.0693878	0.372264	1	9154	tags=100%, list=70%, signal=332%
GO_REGULATION_OF_DENDRITE_MORPHOGENESIS	85	0.139155	1.51744	0.0497018	0.371596	1	4505	tags=48%, list=34%, signal=73%
GO_HISTONE_H3_K4_METHYLATION	45	0.188736	1.51639	0.0674603	0.372333	1	7721	tags=78%, list=59%, signal=189%
GO_POSITIVE_REGULATION_OF_OSSIFICATION	73	0.148951	1.51635	0.0516529	0.371315	1	6311	tags=63%, list=48%, signal=121%
GO_VESICLE_MEDIATED_TRANSPORT_IN_SYNAPSE	190	0.0960746	1.51494	0.0546559	0.372671	1	4135	tags=41%, list=32%, signal=59%
GO_MEIOSIS_I_CELL_CYCLE_PROCESS	66	0.157652	1.51461	0.0570866	0.372206	1	7667	tags=74%, list=59%, signal=178%
GO_ESTABLISHMENT_OF_ORGANELLE_LOCALIZATION	440	0.0634433	1.51455	0.0686275	0.371201	1	8690	tags=73%, list=66%, signal=208%
GO_NEGATIVE_REGULATION_OF_DEPHOSPHORYLATION	90	0.134871	1.51287	0.0584551	0.372896	1	1737	tags=27%, list=13%, signal=31%
GO_SECOND_MESSENGER_MEDIATED_SIGNALING	304	0.0771364	1.51175	0.0729783	0.373637	1	5646	tags=51%, list=43%, signal=87%
GO_NEGATIVE_REGULATION_OF_DNA_DEPENDENT_DNA_REPLICATION	21	0.276361	1.51148	0.0601202	0.373025	1	6363	tags=76%, list=49%, signal=148%
GO_STRESS_ACTIVATED_PROTEIN_KINASE_SIGNALING_CASCADE	244	0.0835866	1.50984	0.076	0.374709	1	5687	tags=52%, list=43%, signal=90%
GO_GENETIC_IMPRINTING	20	0.286635	1.50966	0.0561122	0.373958	1	2144	tags=45%, list=16%, signal=54%
GO_REGULATION_OF_CHROMOSOME_ORGANIZATION	276	0.078111	1.50922	0.0692308	0.373653	1	2224	tags=25%, list=17%, signal=29%
GO_REGULATION_OF_GLYCOGEN_METABOLIC_PROCESS	29	0.231461	1.50907	0.0791667	0.372847	1	3748	tags=52%, list=29%, signal=72%
GO_POSITIVE_REGULATION_OF_SYNAPSE_ASSEMBLY	66	0.158091	1.50889	0.0605469	0.372051	1	1709	tags=29%, list=13%, signal=33%
GO_TELOMERE_MAINTENANCE_VIA_SEMI_CONSERVATIVE_REPLICATION	27	0.248393	1.50826	0.0588235	0.372027	1	7908	tags=85%, list=60%, signal=215%
GO_NEGATIVE_REGULATION_OF_CHROMOSOME_ORGANIZATION	108	0.122931	1.50414	0.0558767	0.377641	1	8345	tags=76%, list=64%, signal=208%
GO_REGULATION_OF_DEVELOPMENTAL_GROWTH	267	0.0810604	1.50253	0.0729167	0.379145	1	5335	tags=49%, list=41%, signal=80%
GO_REGULATION_OF_CELL_CYCLE_PHASE_TRANSITION	376	0.0673	1.50197	0.0581395	0.379103	1	10427	tags=86%, list=80%, signal=411%
GO_CELL_FATE_SPECIFICATION	48	0.186207	1.50149	0.0677618	0.378838	1	7118	tags=73%, list=54%, signal=159%
GO_MULTI_ORGANISM_BEHAVIOR	57	0.16464	1.49907	0.0606061	0.381801	1	5204	tags=56%, list=40%, signal=93%
GO_POSITIVE_REGULATION_OF_CARBOHYDRATE_METABOLIC_PROCESS	49	0.183323	1.49907	0.0730689	0.380761	1	3754	tags=47%, list=29%, signal=66%
GO_CELL_CELL_SIGNALING_INVOLVED_IN_CARDIAC_CONDUCTION	28	0.229805	1.49795	0.0595238	0.381509	1	4479	tags=57%, list=34%, signal=87%
GO_VESICLE_LOCALIZATION	284	0.0783245	1.49679	0.0784708	0.382434	1	10154	tags=85%, list=78%, signal=371%
GO_PROTEIN_LOCALIZATION_TO_CHROMATIN	22	0.262933	1.49595	0.0655738	0.382829	1	7871	tags=86%, list=60%, signal=216%
GO_PROTEIN_INSERTION_INTO_MITOCHONDRIAL_MEMBRANE_INVOLVED_IN_APOPTOTIC_SIGNALING_PATHWAY	29	0.231155	1.49586	0.0661479	0.381935	1	3752	tags=52%, list=29%, signal=72%
GO_REGULATION_OF_MORPHOGENESIS_OF_AN_EPITHELIUM	153	0.100944	1.49476	0.064	0.382685	1	8792	tags=77%, list=67%, signal=232%
GO_POSITIVE_REGULATION_OF_PHOSPHOLIPASE_ACTIVITY	41	0.192523	1.49431	0.0728347	0.382355	1	4193	tags=51%, list=32%, signal=75%
GO_PEPTIDYL_THREONINE_MODIFICATION	106	0.123889	1.4917	0.0632184	0.385855	1	3949	tags=42%, list=30%, signal=60%
GO_REGULATION_OF_ACTION_POTENTIAL	42	0.196392	1.49108	0.0704501	0.385903	1	8348	tags=83%, list=64%, signal=229%
GO_INTRASPECIES_INTERACTION_BETWEEN_ORGANISMS	44	0.194247	1.49041	0.0802603	0.38589	1	4309	tags=52%, list=33%, signal=78%
GO_REGULATION_OF_ORGANELLE_ASSEMBLY	170	0.0965548	1.48997	0.0693878	0.385555	1	6531	tags=59%, list=50%, signal=117%
GO_REGULATION_OF_DNA_TEMPLATED_TRANSCRIPTION_INITIATION	30	0.231764	1.48837	0.0689655	0.387209	1	6574	tags=73%, list=50%, signal=147%
GO_POSITIVE_REGULATION_OF_EXTRINSIC_APOPTOTIC_SIGNALING_PATHWAY_VIA_DEATH_DOMAIN_RECEPTORS	15	0.325459	1.48725	0.0701754	0.387991	1	5345	tags=73%, list=41%, signal=124%
GO_REGULATION_OF_SISTER_CHROMATID_SEGREGATION	61	0.162226	1.48605	0.0786948	0.388985	1	2822	tags=38%, list=22%, signal=48%
GO_PROTEIN_LOCALIZATION_TO_MICROTUBULE_ORGANIZING_CENTER	31	0.219246	1.48572	0.0770791	0.388476	1	6428	tags=71%, list=49%, signal=139%
GO_NEGATIVE_REGULATION_OF_NEUROLOGICAL_SYSTEM_PROCESS	17	0.301035	1.48571	0.0842912	0.387463	1	3765	tags=59%, list=29%, signal=82%
GO_NUCLEAR_CHROMOSOME_SEGREGATION	183	0.0939398	1.48477	0.0761719	0.387951	1	9949	tags=85%, list=76%, signal=350%
GO_POSITIVE_REGULATION_OF_DEFENSE_RESPONSE_TO_VIRUS_BY_HOST	15	0.315979	1.48456	0.0654762	0.387324	1	4596	tags=67%, list=35%, signal=103%
GO_MALE_MEIOTIC_NUCLEAR_DIVISION	21	0.27717	1.4838	0.0797546	0.387566	1	6976	tags=81%, list=53%, signal=173%
GO_ADULT_LOCOMOTORY_BEHAVIOR	64	0.158297	1.48237	0.0745098	0.389028	1	5916	tags=61%, list=45%, signal=111%
GO_CARBOHYDRATE_TRANSMEMBRANE_TRANSPORT	75	0.14576	1.48183	0.0727273	0.388939	1	5609	tags=57%, list=43%, signal=100%
GO_REGULATION_OF_CLATHRIN_DEPENDENT_ENDOCYTOSIS	16	0.304314	1.48137	0.0674603	0.38877	1	7477	tags=88%, list=57%, signal=204%
GO_HINDBRAIN_DEVELOPMENT	134	0.109454	1.48119	0.0777096	0.388118	1	6496	tags=60%, list=50%, signal=119%
GO_REGULATION_OF_DNA_REPAIR	97	0.132636	1.48105	0.0784314	0.387346	1	8400	tags=77%, list=64%, signal=214%
GO_GLUCAN_METABOLIC_PROCESS	57	0.168826	1.48083	0.0663984	0.386684	1	3771	tags=46%, list=29%, signal=64%
GO_REGULATION_OF_PLASMA_LIPOPROTEIN_PARTICLE_LEVELS	58	0.165058	1.48026	0.0761099	0.386618	1	1008	tags=24%, list=8%, signal=26%
GO_POSITIVE_REGULATION_OF_CARDIAC_MUSCLE_CELL_PROLIFERATION	20	0.271797	1.48	0.0717132	0.386068	1	7576	tags=85%, list=58%, signal=201%
GO_CARDIAC_VENTRICLE_DEVELOPMENT	103	0.123913	1.47831	0.0693642	0.387912	1	5763	tags=56%, list=44%, signal=100%
GO_POSITIVE_REGULATION_OF_DENDRITIC_SPINE_DEVELOPMENT	39	0.198848	1.47632	0.0919037	0.390252	1	4454	tags=54%, list=34%, signal=81%
GO_EYE_MORPHOGENESIS	114	0.1181	1.47479	0.0848861	0.391831	1	6277	tags=60%, list=48%, signal=114%
GO_NUCLEAR_TRANSCRIBED_MRNA_CATABOLIC_PROCESS_DEADENYLATION_DEPENDENT_DECAY	65	0.154631	1.47318	0.0868687	0.393541	1	9266	tags=86%, list=71%, signal=293%
GO_REGULATION_OF_NEURON_MIGRATION	33	0.217494	1.47312	0.0669371	0.392653	1	3904	tags=52%, list=30%, signal=73%
GO_PEPTIDYL_LYSINE_TRIMETHYLATION	37	0.201695	1.47232	0.0609524	0.393081	1	7275	tags=76%, list=56%, signal=170%
GO_REGULATION_OF_PROTEIN_COMPLEX_ASSEMBLY	360	0.0694641	1.46899	0.101911	0.397979	1	6644	tags=58%, list=51%, signal=114%
GO_REGULATION_OF_SISTER_CHROMATID_COHESION	18	0.277701	1.46853	0.075	0.397797	1	4370	tags=61%, list=33%, signal=92%
GO_POSITIVE_REGULATION_OF_EXOCYTOSIS	72	0.146068	1.46668	0.0826087	0.400098	1	6463	tags=64%, list=49%, signal=125%
GO_SYNAPTIC_MEMBRANE_ADHESION	27	0.233854	1.46655	0.0803738	0.399311	1	9068	tags=93%, list=69%, signal=300%
GO_DNA_CONFORMATION_CHANGE	188	0.0956025	1.46574	0.0721649	0.39965	1	8447	tags=74%, list=65%, signal=205%
GO_REGULATION_OF_CARDIOCYTE_DIFFERENTIATION	39	0.198276	1.46553	0.0726577	0.398986	1	5133	tags=59%, list=39%, signal=97%
GO_GERM_CELL_DEVELOPMENT	145	0.10446	1.46513	0.0928854	0.398764	1	6142	tags=57%, list=47%, signal=107%
GO_NEGATIVE_REGULATION_OF_IMMUNE_EFFECTOR_PROCESS	70	0.150606	1.46501	0.0618956	0.397985	1	7578	tags=73%, list=58%, signal=172%
GO_INTERFERON_BETA_PRODUCTION	44	0.186536	1.46477	0.0854871	0.397399	1	7981	tags=80%, list=61%, signal=203%
GO_DNA_REPLICATION_INDEPENDENT_NUCLEOSOME_ORGANIZATION	32	0.215776	1.46312	0.0804124	0.399218	1	7820	tags=81%, list=60%, signal=201%
GO_METAL_ION_HOMEOSTASIS	456	0.0592631	1.46265	0.0812854	0.399123	1	5338	tags=46%, list=41%, signal=76%
GO_REGULATION_OF_STEM_CELL_DIFFERENTIATION	96	0.126875	1.46051	0.0870445	0.401817	1	8171	tags=75%, list=62%, signal=198%
GO_REGULATION_OF_DENDRITIC_SPINE_DEVELOPMENT	66	0.156689	1.45912	0.0764331	0.403216	1	4505	tags=50%, list=34%, signal=76%
GO_DNA_REPLICATION	230	0.0821693	1.45829	0.0851927	0.403683	1	8450	tags=73%, list=65%, signal=201%
GO_ANTERIOR_POSTERIOR_AXIS_SPECIFICATION	33	0.21034	1.45772	0.082	0.403682	1	2807	tags=42%, list=21%, signal=54%
GO_POSITIVE_REGULATION_OF_PROTEIN_COMPLEX_ASSEMBLY	207	0.0857251	1.45681	0.0679012	0.404222	1	6612	tags=59%, list=50%, signal=117%
GO_NEGATIVE_REGULATION_OF_CAMP_MEDIATED_SIGNALING	22	0.261545	1.45599	0.0851927	0.404717	1	4913	tags=64%, list=38%, signal=102%
GO_RECOMBINATIONAL_REPAIR	102	0.125138	1.45579	0.0859375	0.404062	1	7745	tags=72%, list=59%, signal=174%
GO_NON_CANONICAL_WNT_SIGNALING_PATHWAY	137	0.10845	1.45267	0.0805785	0.408748	1	5189	tags=50%, list=40%, signal=83%
GO_POSITIVE_REGULATION_OF_GLUCOSE_METABOLIC_PROCESS	20	0.265105	1.45247	0.0921569	0.408094	1	3735	tags=55%, list=29%, signal=77%
GO_REGULATION_OF_JUN_KINASE_ACTIVITY	71	0.146381	1.45096	0.0838323	0.409705	1	5470	tags=56%, list=42%, signal=96%
GO_REGULATION_OF_NEUROTRANSMITTER_SECRETION	99	0.122492	1.45085	0.0868726	0.408894	1	3698	tags=40%, list=28%, signal=56%
GO_POSITIVE_REGULATION_OF_DENDRITE_MORPHOGENESIS	35	0.206016	1.44983	0.09	0.409778	1	6662	tags=71%, list=51%, signal=145%
GO_REGULATION_OF_CHROMATIN_BINDING	20	0.275774	1.44982	0.101392	0.408829	1	7524	tags=85%, list=57%, signal=199%
GO_POSITIVE_REGULATION_OF_TRANSCRIPTION_OF_NOTCH_RECEPTOR_TARGET	17	0.287326	1.44621	0.0828625	0.414009	1	3174	tags=53%, list=24%, signal=70%
GO_CALCIUM_ION_REGULATED_EXOCYTOSIS	140	0.103829	1.44399	0.0807087	0.416883	1	10720	tags=92%, list=82%, signal=503%
GO_NCRNA_EXPORT_FROM_NUCLEUS	36	0.204629	1.44203	0.074364	0.419487	1	10058	tags=97%, list=77%, signal=418%
GO_NEGATIVE_REGULATION_OF_CELL_AGING	19	0.272009	1.44045	0.069869	0.421249	1	8848	tags=95%, list=68%, signal=292%
GO_CENTRAL_NERVOUS_SYSTEM_NEURON_DEVELOPMENT	77	0.137776	1.44004	0.0758197	0.420962	1	7559	tags=71%, list=58%, signal=168%
GO_HISTONE_H2A_UBIQUITINATION	24	0.240896	1.43983	0.0972763	0.420385	1	4489	tags=58%, list=34%, signal=89%
GO_ENDOSOMAL_TRANSPORT	198	0.0891751	1.43915	0.0895833	0.42063	1	8108	tags=71%, list=62%, signal=183%
GO_MEIOTIC_CELL_CYCLE_PROCESS	109	0.116989	1.43684	0.0854871	0.424115	1	6529	tags=61%, list=50%, signal=122%
GO_AXON_DEVELOPMENT	463	0.0580305	1.43646	0.0980769	0.423831	1	4668	tags=41%, list=36%, signal=62%
GO_MULTICELLULAR_ORGANISMAL_HOMEOSTASIS	346	0.0664003	1.43642	0.0976645	0.422916	1	3467	tags=33%, list=26%, signal=44%
GO_INTRACELLULAR_RECEPTOR_SIGNALING_PATHWAY	225	0.0837918	1.43544	0.110204	0.423742	1	2820	tags=30%, list=22%, signal=37%
GO_SENSORY_PERCEPTION	314	0.0692474	1.43533	0.092	0.422975	1	4035	tags=38%, list=31%, signal=53%
GO_POSITIVE_REGULATION_OF_MEMBRANE_PERMEABILITY	58	0.163019	1.43373	0.0878243	0.424973	1	4647	tags=52%, list=35%, signal=80%
GO_GLAND_DEVELOPMENT	327	0.0693017	1.43321	0.0928433	0.424912	1	5962	tags=52%, list=46%, signal=94%
GO_ACTIVATED_T_CELL_PROLIFERATION	23	0.252974	1.43217	0.095057	0.425843	1	4663	tags=61%, list=36%, signal=94%
GO_REGULATION_OF_ERYTHROCYTE_DIFFERENTIATION	40	0.191048	1.43054	0.104331	0.427913	1	6344	tags=68%, list=48%, signal=131%
GO_CRANIAL_SKELETAL_SYSTEM_DEVELOPMENT	50	0.171399	1.43027	0.0841683	0.427406	1	5882	tags=62%, list=45%, signal=112%
GO_PIGMENT_GRANULE_LOCALIZATION	22	0.257102	1.42823	0.0968992	0.430041	1	7352	tags=82%, list=56%, signal=186%
GO_REGULATION_OF_CELLULAR_CARBOHYDRATE_METABOLIC_PROCESS	90	0.125221	1.42579	0.1	0.433378	1	3754	tags=41%, list=29%, signal=57%
GO_POSITIVE_REGULATION_OF_CELL_DEVELOPMENT	453	0.0591348	1.42488	0.0977131	0.43408	1	5929	tags=51%, list=45%, signal=90%
GO_TRANSMISSION_OF_NERVE_IMPULSE	57	0.157483	1.42414	0.0864198	0.434438	1	2081	tags=32%, list=16%, signal=37%
GO_RESPONSE_TO_CHEMOKINE	34	0.201534	1.42331	0.112205	0.435019	1	5840	tags=65%, list=45%, signal=116%
GO_POSITIVE_REGULATION_OF_CYCLASE_ACTIVITY	15	0.297706	1.42256	0.0983607	0.435431	1	3089	tags=53%, list=24%, signal=70%
GO_REGULATION_OF_BMP_SIGNALING_PATHWAY	70	0.143532	1.42235	0.0840164	0.434822	1	7296	tags=70%, list=56%, signal=157%
GO_REGULATION_OF_CELLULAR_AMIDE_METABOLIC_PROCESS	343	0.0681874	1.42164	0.106212	0.435175	1	7185	tags=62%, list=55%, signal=133%
GO_CELLULAR_RESPONSE_TO_UV	68	0.148171	1.42119	0.0912863	0.435098	1	5194	tags=54%, list=40%, signal=90%
GO_RESPONSE_TO_CARBOHYDRATE	180	0.0909795	1.42044	0.106464	0.435561	1	10173	tags=87%, list=78%, signal=383%
GO_HEART_GROWTH	71	0.143089	1.42034	0.0881764	0.434784	1	5144	tags=54%, list=39%, signal=88%
GO_CELLULAR_RESPONSE_TO_VIRUS	34	0.209825	1.41864	0.101626	0.437009	1	6502	tags=71%, list=50%, signal=140%
GO_REGULATION_OF_HISTONE_MODIFICATION	117	0.113701	1.41739	0.103516	0.438479	1	6358	tags=60%, list=49%, signal=115%
GO_NEGATIVE_REGULATION_OF_LEUKOCYTE_PROLIFERATION	45	0.177931	1.41714	0.100559	0.437939	1	8153	tags=80%, list=62%, signal=211%
GO_POSITIVE_REGULATION_OF_MITOCHONDRION_ORGANIZATION	108	0.114191	1.4171	0.11359	0.437027	1	4821	tags=48%, list=37%, signal=76%
GO_MORPHOGENESIS_OF_AN_EPITHELIUM	429	0.0600021	1.41709	0.106557	0.436087	1	7328	tags=62%, list=56%, signal=136%
GO_POLARIZED_EPITHELIAL_CELL_DIFFERENTIATION	18	0.278848	1.4161	0.111111	0.436914	1	4355	tags=61%, list=33%, signal=91%
GO_REGULATION_OF_TRANSCRIPTION_BY_RNA_POLYMERASE_III	22	0.247658	1.41475	0.102913	0.438397	1	6285	tags=73%, list=48%, signal=140%
GO_EYE_PHOTORECEPTOR_CELL_DEVELOPMENT	22	0.248753	1.41426	0.0977131	0.438265	1	4485	tags=59%, list=34%, signal=90%
GO_PROTEIN_K63_LINKED_DEUBIQUITINATION	29	0.217801	1.41423	0.0903614	0.437367	1	8442	tags=86%, list=64%, signal=242%
GO_CHROMOSOME_SEPARATION	68	0.145318	1.41344	0.0935551	0.437823	1	3498	tags=41%, list=27%, signal=56%
GO_EXCITATORY_SYNAPSE_ASSEMBLY	25	0.235746	1.41113	0.0998081	0.441222	1	1632	tags=36%, list=12%, signal=41%
GO_ACTION_POTENTIAL	110	0.117863	1.40882	0.117647	0.44462	1	2278	tags=29%, list=17%, signal=35%
GO_DNA_DEALKYLATION	21	0.260921	1.40796	0.0972222	0.445275	1	7812	tags=86%, list=60%, signal=212%
GO_TELOMERE_ORGANIZATION	136	0.1042	1.40751	0.112936	0.445177	1	2789	tags=32%, list=21%, signal=40%
GO_RESPONSE_TO_X_RAY	29	0.220327	1.40739	0.102249	0.444395	1	8409	tags=86%, list=64%, signal=240%
GO_RAS_PROTEIN_SIGNAL_TRANSDUCTION	379	0.0628328	1.40654	0.0903614	0.445059	1	5903	tags=51%, list=45%, signal=91%
GO_REGULATION_OF_SMOOTH_MUSCLE_CONTRACTION	45	0.176475	1.40606	0.119914	0.44505	1	5262	tags=58%, list=40%, signal=96%
GO_LIPID_PHOSPHORYLATION	58	0.152953	1.40553	0.104418	0.445062	1	5004	tags=53%, list=38%, signal=86%
GO_REGULATION_OF_VIRAL_INDUCED_CYTOPLASMIC_PATTERN_RECOGNITION_RECEPTOR_SIGNALING_PATHWAY	15	0.303746	1.40495	0.104384	0.445128	1	6502	tags=80%, list=50%, signal=159%
GO_POSITIVE_REGULATION_OF_GLUCOSE_TRANSMEMBRANE_TRANSPORT	30	0.21439	1.4043	0.102459	0.445367	1	5055	tags=60%, list=39%, signal=98%
GO_POSTSYNAPSE_ASSEMBLY	29	0.213246	1.40405	0.105809	0.444879	1	3986	tags=52%, list=30%, signal=74%
GO_REGULATION_OF_MESENCHYMAL_CELL_PROLIFERATION	31	0.213554	1.40365	0.0869565	0.444667	1	3123	tags=45%, list=24%, signal=59%
GO_MORPHOGENESIS_OF_A_POLARIZED_EPITHELIUM	130	0.102881	1.40315	0.0993915	0.444645	1	7328	tags=66%, list=56%, signal=149%
GO_SEGMENTATION	74	0.140021	1.40203	0.0929752	0.4457	1	5962	tags=59%, list=46%, signal=109%
GO_NUCLEIC_ACID_PHOSPHODIESTER_BOND_HYDROLYSIS	236	0.0777224	1.40037	0.10352	0.447847	1	10208	tags=86%, list=78%, signal=381%
GO_RESPONSE_TO_BMP	120	0.110125	1.39792	0.12249	0.451492	1	6318	tags=59%, list=48%, signal=113%
GO_PANCREAS_DEVELOPMENT	59	0.150891	1.39638	0.0956341	0.453428	1	6688	tags=66%, list=51%, signal=134%
GO_POSITIVE_REGULATION_OF_MUSCLE_HYPERTROPHY	27	0.22888	1.39619	0.11157	0.452853	1	8648	tags=89%, list=66%, signal=261%
GO_REGULATION_OF_TRANSMEMBRANE_TRANSPORT	441	0.0586311	1.39609	0.126531	0.452115	1	4988	tags=44%, list=38%, signal=68%
GO_IMPORT_INTO_NUCLEUS	129	0.103957	1.39472	0.0910891	0.453601	1	10934	tags=94%, list=83%, signal=563%
GO_GLYCOLYTIC_PROCESS	91	0.122808	1.39317	0.101626	0.455465	1	10058	tags=89%, list=77%, signal=381%
GO_ONE_CARBON_METABOLIC_PROCESS	20	0.257534	1.39304	0.111776	0.454779	1	6453	tags=75%, list=49%, signal=148%
GO_RESPONSE_TO_DSRNA	33	0.201222	1.39246	0.117895	0.454973	1	942	tags=27%, list=7%, signal=29%
GO_POSITIVE_REGULATION_OF_CELLULAR_CARBOHYDRATE_METABOLIC_PROCESS	35	0.199497	1.39204	0.111111	0.454772	1	3754	tags=49%, list=29%, signal=68%
GO_GLYCOGEN_BIOSYNTHETIC_PROCESS	40	0.189286	1.39161	0.113281	0.454641	1	3748	tags=48%, list=29%, signal=66%
GO_HISTONE_H2A_MONOUBIQUITINATION	16	0.282466	1.3915	0.111789	0.45392	1	4489	tags=63%, list=34%, signal=95%
GO_SMALL_GTPASE_MEDIATED_SIGNAL_TRANSDUCTION	486	0.0562164	1.39074	0.100806	0.454452	1	2766	tags=27%, list=21%, signal=32%
GO_REGULATION_OF_DEPHOSPHORYLATION	174	0.0901753	1.38857	0.114688	0.457743	1	2371	tags=27%, list=18%, signal=33%
GO_ACYLGLYCEROL_METABOLIC_PROCESS	41	0.185033	1.38838	0.122105	0.457157	1	3652	tags=46%, list=28%, signal=64%
GO_REPRODUCTIVE_SYSTEM_DEVELOPMENT	316	0.0687013	1.38835	0.116601	0.456276	1	7782	tags=66%, list=59%, signal=159%
GO_NEURON_PROJECTION_ORGANIZATION	82	0.132338	1.38711	0.102564	0.457659	1	4505	tags=48%, list=34%, signal=72%
GO_FOREBRAIN_REGIONALIZATION	20	0.260249	1.38477	0.131474	0.460976	1	7727	tags=85%, list=59%, signal=207%
GO_STRIATED_MUSCLE_CELL_PROLIFERATION	52	0.166908	1.38298	0.13442	0.463452	1	5125	tags=56%, list=39%, signal=91%
GO_NEGATIVE_REGULATION_OF_TELOMERE_MAINTENANCE	31	0.207309	1.38293	0.121457	0.462599	1	3627	tags=48%, list=28%, signal=67%
GO_CELL_CYCLE_G2_M_PHASE_TRANSITION	235	0.0770971	1.38285	0.120482	0.46182	1	10598	tags=89%, list=81%, signal=456%
GO_CELLULAR_GLUCOSE_HOMEOSTASIS	124	0.10307	1.38241	0.100193	0.461711	1	10173	tags=88%, list=78%, signal=390%
GO_REGULATION_OF_GLUCOSE_METABOLIC_PROCESS	57	0.15297	1.38218	0.115464	0.461215	1	3748	tags=44%, list=29%, signal=61%
GO_CEREBELLAR_CORTEX_DEVELOPMENT	47	0.171411	1.38017	0.133462	0.464137	1	3892	tags=47%, list=30%, signal=66%
GO_NEGATIVE_REGULATION_OF_OXIDATIVE_STRESS_INDUCED_NEURON_DEATH	15	0.3013	1.37898	0.121514	0.465443	1	2169	tags=47%, list=17%, signal=56%
GO_NEGATIVE_REGULATION_OF_BMP_SIGNALING_PATHWAY	39	0.186993	1.37863	0.111328	0.465174	1	8638	tags=85%, list=66%, signal=248%
GO_REGULATION_OF_MRNA_SPLICING_VIA_SPLICEOSOME	87	0.124062	1.37861	0.113725	0.46428	1	5309	tags=53%, list=41%, signal=88%
GO_REGULATION_OF_RNA_SPLICING	120	0.10947	1.37831	0.115619	0.463847	1	6763	tags=63%, list=52%, signal=128%
GO_PROTEIN_COMPLEX_OLIGOMERIZATION	419	0.0596007	1.37773	0.119374	0.463981	1	7088	tags=60%, list=54%, signal=126%
GO_HEMATOPOIETIC_STEM_CELL_DIFFERENTIATION	70	0.143159	1.37725	0.118143	0.4639	1	10294	tags=93%, list=79%, signal=432%
GO_CAMERA_TYPE_EYE_DEVELOPMENT	240	0.0766531	1.37638	0.114019	0.464641	1	6325	tags=56%, list=48%, signal=106%
GO_REGULATION_OF_DNA_BINDING_TRANSCRIPTION_FACTOR_ACTIVITY	322	0.0674441	1.37494	0.116142	0.466384	1	4221	tags=39%, list=32%, signal=56%
GO_POSITIVE_REGULATION_OF_AXONOGENESIS	80	0.127339	1.37208	0.123314	0.470687	1	3416	tags=39%, list=26%, signal=52%
GO_NEGATIVE_REGULATION_OF_SODIUM_ION_TRANSPORT	17	0.282149	1.37173	0.145492	0.470394	1	4012	tags=59%, list=31%, signal=85%
GO_REGULATION_OF_PEPTIDYL_THREONINE_PHOSPHORYLATION	39	0.186092	1.37154	0.113095	0.469827	1	3949	tags=49%, list=30%, signal=70%
GO_SPINAL_CORD_DEVELOPMENT	77	0.130945	1.37065	0.110879	0.470589	1	7818	tags=73%, list=60%, signal=179%
GO_PURINE_CONTAINING_COMPOUND_CATABOLIC_PROCESS	43	0.174276	1.36993	0.133603	0.471018	1	7774	tags=77%, list=59%, signal=188%
GO_NEGATIVE_REGULATION_OF_GENE_EXPRESSION_EPIGENETIC	78	0.132099	1.36984	0.122807	0.470315	1	7681	tags=72%, list=59%, signal=173%
GO_PROTEIN_AUTOPHOSPHORYLATION	204	0.0846498	1.36979	0.128773	0.469514	1	1668	tags=21%, list=13%, signal=24%
GO_POSITIVE_REGULATION_OF_INTERFERON_BETA_PRODUCTION	27	0.221074	1.36932	0.119093	0.469515	1	7780	tags=81%, list=59%, signal=200%
GO_POSITIVE_REGULATION_OF_DENDRITIC_SPINE_MORPHOGENESIS	18	0.271278	1.36842	0.127451	0.47031	1	4454	tags=61%, list=34%, signal=92%
GO_POSITIVE_REGULATION_OF_MUSCLE_CELL_DIFFERENTIATION	69	0.137678	1.36732	0.109244	0.471427	1	4848	tags=51%, list=37%, signal=80%
GO_REGULATION_OF_INTRACELLULAR_TRANSPORT	381	0.0612549	1.36619	0.116935	0.472713	1	5888	tags=51%, list=45%, signal=90%
GO_CEREBELLAR_CORTEX_FORMATION	21	0.245504	1.36417	0.118952	0.475553	1	3025	tags=48%, list=23%, signal=62%
GO_OOCYTE_MATURATION	16	0.283747	1.36396	0.129921	0.475049	1	7746	tags=88%, list=59%, signal=214%
GO_APPENDAGE_DEVELOPMENT	138	0.100037	1.3635	0.148221	0.475055	1	9900	tags=86%, list=76%, signal=347%
GO_RAB_PROTEIN_SIGNAL_TRANSDUCTION	60	0.150748	1.36181	0.118812	0.477311	1	9383	tags=87%, list=72%, signal=304%
GO_HISTONE_EXCHANGE	31	0.209697	1.36061	0.123732	0.478668	1	7820	tags=81%, list=60%, signal=200%
GO_APOPTOTIC_PROCESS_INVOLVED_IN_DEVELOPMENT	26	0.225937	1.35957	0.145957	0.479665	1	6112	tags=69%, list=47%, signal=130%
GO_POSITIVE_REGULATION_OF_GLYCOLYTIC_PROCESS	16	0.281491	1.35862	0.128713	0.48068	1	1228	tags=38%, list=9%, signal=41%
GO_PALLIUM_DEVELOPMENT	154	0.0957914	1.35782	0.131474	0.481339	1	8283	tags=73%, list=63%, signal=196%
GO_CARBOHYDRATE_TRANSPORT	100	0.119835	1.35749	0.145833	0.481044	1	5644	tags=55%, list=43%, signal=96%
GO_DIGESTIVE_SYSTEM_DEVELOPMENT	105	0.114176	1.35722	0.112426	0.480583	1	5874	tags=56%, list=45%, signal=101%
GO_DNA_DEMETHYLATION	16	0.281745	1.35687	0.139113	0.480406	1	3680	tags=56%, list=28%, signal=78%
GO_POSITIVE_REGULATION_OF_MAPK_CASCADE	383	0.0605708	1.35666	0.141649	0.479836	1	5862	tags=51%, list=45%, signal=89%
GO_OSTEOCLAST_DIFFERENTIATION	67	0.139044	1.3566	0.136276	0.479037	1	5810	tags=58%, list=44%, signal=104%
GO_REGULATION_OF_NEURON_PROJECTION_DEVELOPMENT	452	0.0555454	1.35439	0.131115	0.482463	1	3063	tags=29%, list=23%, signal=36%
GO_REGULATION_OF_MYELOID_CELL_DIFFERENTIATION	169	0.0865885	1.35433	0.12731	0.481686	1	5466	tags=50%, list=42%, signal=85%
GO_CELLULAR_COMPONENT_MAINTENANCE	49	0.166952	1.35374	0.138258	0.481934	1	7709	tags=76%, list=59%, signal=183%
GO_MITOCHONDRION_LOCALIZATION	39	0.182863	1.35263	0.146245	0.4832	1	5670	tags=62%, list=43%, signal=108%
GO_REGULATION_OF_MULTI_ORGANISM_PROCESS	271	0.0708776	1.35246	0.115632	0.482597	1	7208	tags=62%, list=55%, signal=135%
GO_POSITIVE_REGULATION_OF_TRANSCRIPTION_ELONGATION_FROM_RNA_POLYMERASE_II_PROMOTER	17	0.274898	1.35164	0.146947	0.483273	1	7188	tags=82%, list=55%, signal=182%
GO_MALE_SEX_DIFFERENTIATION	119	0.104076	1.35106	0.125737	0.483509	1	7782	tags=70%, list=59%, signal=170%
GO_MULTICELLULAR_ORGANISMAL_SIGNALING	164	0.0899917	1.35047	0.148374	0.483698	1	2668	tags=29%, list=20%, signal=36%
GO_REGULATION_OF_MULTICELLULAR_ORGANISM_GROWTH	55	0.15541	1.34941	0.117308	0.484796	1	4639	tags=51%, list=35%, signal=79%
GO_FACE_DEVELOPMENT	45	0.169349	1.34463	0.126016	0.493098	1	6228	tags=64%, list=48%, signal=122%
GO_REGULATION_OF_CARDIAC_CONDUCTION	59	0.1492	1.34294	0.127863	0.495552	1	6932	tags=68%, list=53%, signal=143%
GO_PROTEIN_CONTAINING_COMPLEX_LOCALIZATION	265	0.0715775	1.34288	0.122699	0.494779	1	4121	tags=38%, list=31%, signal=55%
GO_INNERVATION	26	0.221069	1.34284	0.128713	0.493949	1	4161	tags=54%, list=32%, signal=79%
GO_DENDRITIC_SPINE_DEVELOPMENT	88	0.123922	1.34209	0.15587	0.494443	1	3893	tags=42%, list=30%, signal=59%
GO_AMYLOID_BETA_FORMATION	28	0.212509	1.34191	0.133072	0.493901	1	4705	tags=57%, list=36%, signal=89%
GO_CHROMOSOME_ORGANIZATION_INVOLVED_IN_MEIOTIC_CELL_CYCLE	34	0.194019	1.34174	0.136905	0.493313	1	5553	tags=62%, list=42%, signal=107%
GO_REGULATION_OF_CARDIAC_MUSCLE_CELL_DIFFERENTIATION	30	0.208419	1.34148	0.146392	0.492912	1	5133	tags=60%, list=39%, signal=98%
GO_ARTERY_DEVELOPMENT	73	0.13459	1.34087	0.151575	0.493198	1	8830	tags=81%, list=67%, signal=247%
GO_REGULATION_OF_GENE_SILENCING	101	0.114038	1.34033	0.139313	0.493237	1	10186	tags=89%, list=78%, signal=398%
GO_POSITIVE_REGULATION_OF_GLYCOPROTEIN_BIOSYNTHETIC_PROCESS	15	0.283257	1.33962	0.145914	0.493806	1	5024	tags=67%, list=38%, signal=108%
GO_REGULATION_OF_HEART_GROWTH	53	0.154899	1.33938	0.15625	0.493375	1	5144	tags=55%, list=39%, signal=90%
GO_HISTONE_MRNA_METABOLIC_PROCESS	21	0.243143	1.33914	0.154639	0.492962	1	8668	tags=90%, list=66%, signal=267%
GO_REGULATION_OF_HEMATOPOIETIC_PROGENITOR_CELL_DIFFERENTIATION	76	0.128547	1.3384	0.120163	0.493496	1	8319	tags=76%, list=64%, signal=208%
GO_PROTEIN_LIPID_COMPLEX_SUBUNIT_ORGANIZATION	29	0.206063	1.33746	0.126482	0.494445	1	919	tags=28%, list=7%, signal=30%
GO_ORGAN_GROWTH	137	0.0975685	1.33704	0.126923	0.49428	1	5330	tags=50%, list=41%, signal=84%
GO_POSTSYNAPTIC_SPECIALIZATION_ASSEMBLY	22	0.239334	1.33666	0.137577	0.494141	1	1632	tags=36%, list=12%, signal=41%
GO_CELLULAR_CARBOHYDRATE_BIOSYNTHETIC_PROCESS	66	0.138649	1.33655	0.145098	0.493469	1	3748	tags=42%, list=29%, signal=59%
GO_POSITIVE_REGULATION_OF_TRANSLATIONAL_INITIATION	23	0.232678	1.3356	0.135135	0.494419	1	6067	tags=70%, list=46%, signal=129%
GO_REGULATION_OF_NEUROTRANSMITTER_TRANSPORT	127	0.102856	1.33542	0.158859	0.493883	1	4130	tags=42%, list=32%, signal=60%
GO_T_CELL_MEDIATED_IMMUNITY	53	0.158006	1.33484	0.150602	0.494155	1	6833	tags=68%, list=52%, signal=141%
GO_MESONEPHRIC_TUBULE_MORPHOGENESIS	52	0.158841	1.33461	0.138067	0.493689	1	6993	tags=69%, list=53%, signal=148%
GO_NEGATIVE_REGULATION_OF_T_CELL_PROLIFERATION	33	0.199058	1.3335	0.132383	0.495018	1	8113	tags=82%, list=62%, signal=215%
GO_POSITIVE_REGULATION_OF_DNA_REPAIR	57	0.148578	1.33293	0.129094	0.495233	1	8400	tags=79%, list=64%, signal=219%
GO_RNA_DESTABILIZATION	27	0.216942	1.33277	0.143911	0.494673	1	3954	tags=52%, list=30%, signal=74%
GO_REGULATION_OF_TOLL_LIKE_RECEPTOR_SIGNALING_PATHWAY	44	0.167652	1.33272	0.1423	0.493877	1	7037	tags=70%, list=54%, signal=152%
GO_RESPONSE_TO_DEXAMETHASONE	33	0.196392	1.33176	0.141176	0.494837	1	3386	tags=45%, list=26%, signal=61%
GO_POSITIVE_REGULATION_OF_ACTIN_FILAMENT_POLYMERIZATION	84	0.124082	1.33125	0.133201	0.494929	1	6491	tags=62%, list=50%, signal=122%
GO_REGULATION_OF_POSTSYNAPTIC_MEMBRANE_NEUROTRANSMITTER_RECEPTOR_LEVELS	62	0.142858	1.32902	0.13442	0.498276	1	4051	tags=45%, list=31%, signal=65%
GO_POSITIVE_REGULATION_OF_NEUROTRANSMITTER_SECRETION	20	0.248834	1.32859	0.149194	0.498178	1	3293	tags=50%, list=25%, signal=67%
GO_REGULATION_OF_CELL_CYCLE_CHECKPOINT	27	0.211892	1.32765	0.154639	0.499177	1	9355	tags=93%, list=71%, signal=324%
GO_DNA_DEPENDENT_DNA_REPLICATION	124	0.102191	1.3272	0.139721	0.499203	1	5749	tags=54%, list=44%, signal=95%
GO_REGULATION_OF_ANION_TRANSMEMBRANE_TRANSPORT	24	0.224935	1.3268	0.133595	0.499071	1	4152	tags=54%, list=32%, signal=79%
GO_CELLULAR_RESPONSE_TO_AMMONIUM_ION	59	0.145783	1.32513	0.148221	0.501477	1	4979	tags=53%, list=38%, signal=84%
GO_REGULATION_OF_SYNAPTIC_PLASTICITY	174	0.0871303	1.32423	0.152401	0.50241	1	3765	tags=37%, list=29%, signal=52%
GO_REGULATION_OF_GOLGI_ORGANIZATION	15	0.287768	1.32164	0.168605	0.506694	1	5838	tags=73%, list=45%, signal=132%
GO_GLUCOSE_METABOLIC_PROCESS	92	0.116701	1.32122	0.151093	0.506571	1	3748	tags=40%, list=29%, signal=56%
GO_REGULATION_OF_NEURONAL_SYNAPTIC_PLASTICITY	50	0.160031	1.32041	0.166667	0.507298	1	4197	tags=48%, list=32%, signal=70%
GO_RESPONSE_TO_MUSCLE_ACTIVITY	20	0.248642	1.3202	0.131737	0.506815	1	4605	tags=60%, list=35%, signal=92%
GO_NEGATIVE_REGULATION_OF_SYNAPSE_ORGANIZATION	20	0.243843	1.31996	0.14405	0.506398	1	4013	tags=55%, list=31%, signal=79%
GO_RECEPTOR_CATABOLIC_PROCESS	32	0.195067	1.31923	0.150094	0.50688	1	5226	tags=59%, list=40%, signal=99%
GO_GENITALIA_DEVELOPMENT	36	0.187553	1.31895	0.135903	0.506559	1	7371	tags=75%, list=56%, signal=171%
GO_REGULATION_OF_DOUBLE_STRAND_BREAK_REPAIR_VIA_NONHOMOLOGOUS_END_JOINING	15	0.289832	1.31698	0.163148	0.509642	1	2319	tags=47%, list=18%, signal=57%
GO_REGULATION_OF_MITOCHONDRION_ORGANIZATION	165	0.0874147	1.31679	0.153226	0.509133	1	4821	tags=45%, list=37%, signal=71%
GO_ANATOMICAL_STRUCTURE_HOMEOSTASIS	316	0.0648149	1.31629	0.144814	0.509279	1	2776	tags=28%, list=21%, signal=34%
GO_REGULATION_OF_MICROTUBULE_BASED_PROCESS	186	0.0809013	1.31623	0.136719	0.508504	1	2334	tags=26%, list=18%, signal=31%
GO_REGULATION_OF_PHOSPHOLIPID_METABOLIC_PROCESS	55	0.14984	1.3155	0.162551	0.509075	1	5664	tags=58%, list=43%, signal=102%
GO_REGULATION_OF_HEART_RATE_BY_CARDIAC_CONDUCTION	33	0.190601	1.31394	0.154851	0.511227	1	2668	tags=39%, list=20%, signal=49%
GO_REGULATION_OF_PROTEIN_OLIGOMERIZATION	32	0.192686	1.31383	0.155689	0.510624	1	3211	tags=44%, list=25%, signal=58%
GO_NUCLEOBASE_BIOSYNTHETIC_PROCESS	17	0.26359	1.31328	0.142857	0.510841	1	5025	tags=65%, list=38%, signal=105%
GO_MODIFIED_AMINO_ACID_TRANSPORT	17	0.263514	1.31322	0.176	0.510091	1	5026	tags=65%, list=38%, signal=105%
GO_NEPHRON_MORPHOGENESIS	63	0.142627	1.31182	0.152305	0.512016	1	7286	tags=70%, list=56%, signal=157%
GO_NEUTRAL_AMINO_ACID_TRANSPORT	30	0.201072	1.31038	0.145709	0.513934	1	864	tags=27%, list=7%, signal=28%
GO_MONOVALENT_INORGANIC_ANION_HOMEOSTASIS	15	0.277829	1.3096	0.144841	0.514538	1	5095	tags=67%, list=39%, signal=109%
GO_SNRNA_3_END_PROCESSING	15	0.286162	1.30949	0.161417	0.513911	1	6732	tags=80%, list=51%, signal=164%
GO_POSITIVE_REGULATION_OF_CHROMATIN_ORGANIZATION	83	0.121925	1.30855	0.175365	0.514882	1	7721	tags=71%, list=59%, signal=172%
GO_SENSORY_ORGAN_DEVELOPMENT	409	0.0574316	1.30801	0.166667	0.515172	1	5962	tags=51%, list=46%, signal=91%
GO_NEGATIVE_REGULATION_OF_ALPHA_BETA_T_CELL_ACTIVATION	21	0.238915	1.30694	0.167002	0.516416	1	6229	tags=71%, list=48%, signal=136%
GO_POSITIVE_REGULATION_OF_PROTEIN_AUTOPHOSPHORYLATION	25	0.219327	1.30678	0.158664	0.515878	1	3418	tags=48%, list=26%, signal=65%
GO_RESPONSE_TO_ELECTRICAL_STIMULUS	34	0.193603	1.30669	0.172345	0.515194	1	4403	tags=53%, list=34%, signal=80%
GO_NEUROMUSCULAR_PROCESS	84	0.121139	1.30639	0.136	0.514989	1	4035	tags=43%, list=31%, signal=62%
GO_PROTEIN_CATABOLIC_PROCESS_IN_THE_VACUOLE	15	0.282798	1.30597	0.152855	0.514958	1	9395	tags=100%, list=72%, signal=354%
GO_SMOOTH_MUSCLE_CELL_APOPTOTIC_PROCESS	18	0.255449	1.30589	0.147752	0.514278	1	7571	tags=83%, list=58%, signal=197%
GO_ESTABLISHMENT_OR_MAINTENANCE_OF_BIPOLAR_CELL_POLARITY	43	0.165321	1.30553	0.152174	0.514187	1	4541	tags=51%, list=35%, signal=78%
GO_SENSORY_SYSTEM_DEVELOPMENT	283	0.0661022	1.30551	0.157495	0.513369	1	6278	tags=54%, list=48%, signal=102%
GO_NEGATIVE_REGULATION_OF_CD4_POSITIVE_ALPHA_BETA_T_CELL_ACTIVATION	16	0.274581	1.30509	0.138889	0.513327	1	6229	tags=75%, list=48%, signal=143%
GO_SISTER_CHROMATID_SEGREGATION	141	0.0935372	1.30478	0.167002	0.513149	1	9932	tags=85%, list=76%, signal=349%
GO_POSTSYNAPTIC_DENSITY_ASSEMBLY	18	0.259731	1.30436	0.149701	0.513204	1	6060	tags=72%, list=46%, signal=134%
GO_AXIS_SPECIFICATION	62	0.139973	1.30352	0.15748	0.514046	1	8524	tags=79%, list=65%, signal=225%
GO_LENS_MORPHOGENESIS_IN_CAMERA_TYPE_EYE	19	0.251159	1.30314	0.145383	0.514015	1	7053	tags=79%, list=54%, signal=171%
GO_EMBRYONIC_SKELETAL_SYSTEM_DEVELOPMENT	79	0.121441	1.30312	0.161905	0.513203	1	1402	tags=23%, list=11%, signal=25%
GO_G0_TO_G1_TRANSITION	39	0.175198	1.30293	0.148454	0.51269	1	4427	tags=51%, list=34%, signal=77%
GO_REGULATION_OF_RNA_METABOLIC_PROCESS	195	0.0786763	1.30286	0.156057	0.511989	1	7244	tags=63%, list=55%, signal=139%
GO_RESPONSE_TO_OSMOTIC_STRESS	69	0.134964	1.3019	0.151874	0.51304	1	4314	tags=46%, list=33%, signal=69%
GO_MITOCHONDRIAL_OUTER_MEMBRANE_PERMEABILIZATION	51	0.155465	1.30132	0.158301	0.513382	1	4647	tags=51%, list=35%, signal=79%
GO_REGULATION_OF_OSTEOCLAST_DIFFERENTIATION	39	0.177502	1.3008	0.163866	0.513541	1	5740	tags=62%, list=44%, signal=109%
GO_NCRNA_CATABOLIC_PROCESS	21	0.236718	1.30019	0.161943	0.51393	1	8752	tags=90%, list=67%, signal=272%
GO_APOPTOTIC_MITOCHONDRIAL_CHANGES	109	0.106886	1.30009	0.166667	0.513253	1	4738	tags=47%, list=36%, signal=73%
GO_RESPONSE_TO_CALCIUM_ION	130	0.0997449	1.29974	0.174797	0.513114	1	1627	tags=22%, list=12%, signal=25%
GO_MECHANORECEPTOR_DIFFERENTIATION	44	0.165261	1.29887	0.144603	0.513906	1	2604	tags=36%, list=20%, signal=45%
GO_CELLULAR_RESPONSE_TO_FATTY_ACID	40	0.171189	1.29881	0.15493	0.513247	1	4639	tags=52%, list=35%, signal=81%
GO_AMYLOID_BETA_METABOLIC_PROCESS	39	0.177997	1.29705	0.177419	0.515862	1	5062	tags=56%, list=39%, signal=92%
GO_CYTOPLASMIC_MICROTUBULE_ORGANIZATION	50	0.154826	1.29483	0.175983	0.519509	1	1384	tags=26%, list=11%, signal=29%
GO_POSITIVE_REGULATION_OF_NEURON_DEATH	77	0.130309	1.29483	0.165323	0.518676	1	1874	tags=27%, list=14%, signal=32%
GO_MITOCHONDRIAL_FUSION	21	0.23615	1.29388	0.195021	0.519756	1	5018	tags=62%, list=38%, signal=100%
GO_POSITIVE_REGULATION_OF_SYNAPTIC_TRANSMISSION	152	0.0892644	1.29355	0.180556	0.519508	1	5305	tags=49%, list=41%, signal=82%
GO_RESPONSE_TO_TYPE_I_INTERFERON	61	0.138886	1.29346	0.164948	0.518846	1	7849	tags=74%, list=60%, signal=183%
GO_REGULATION_OF_SYSTEM_PROCESS	447	0.0520177	1.29344	0.15415	0.518058	1	6079	tags=51%, list=46%, signal=93%
GO_REGULATION_OF_SMALL_GTPASE_MEDIATED_SIGNAL_TRANSDUCTION	291	0.0650578	1.29335	0.183267	0.517386	1	2766	tags=27%, list=21%, signal=34%
GO_REGULATION_OF_MITOCHONDRIAL_MEMBRANE_PERMEABILITY_INVOLVED_IN_APOPTOTIC_PROCESS	56	0.145678	1.29201	0.171367	0.519187	1	4647	tags=50%, list=35%, signal=77%
GO_POSITIVE_REGULATION_OF_SECRETION	285	0.0667119	1.29077	0.161468	0.520852	1	6496	tags=56%, list=50%, signal=109%
GO_NEGATIVE_REGULATION_OF_INTRACELLULAR_SIGNAL_TRANSDUCTION	398	0.0575052	1.29048	0.157791	0.520617	1	3250	tags=30%, list=25%, signal=39%
GO_NUCLEOTIDE_EXCISION_REPAIR_DNA_INCISION	38	0.178966	1.28998	0.158513	0.520753	1	8345	tags=82%, list=64%, signal=224%
GO_PROTEIN_SUMOYLATION	67	0.134946	1.2899	0.152778	0.52008	1	9186	tags=84%, list=70%, signal=279%
GO_ADRENAL_GLAND_DEVELOPMENT	20	0.245449	1.28958	0.177043	0.519853	1	6611	tags=75%, list=50%, signal=151%
GO_POSITIVE_REGULATION_OF_STRESS_ACTIVATED_PROTEIN_KINASE_SIGNALING_CASCADE	122	0.0995276	1.28913	0.178571	0.519973	1	5470	tags=52%, list=42%, signal=88%
GO_VENTRAL_SPINAL_CORD_DEVELOPMENT	30	0.202641	1.28849	0.168651	0.520342	1	7391	tags=77%, list=56%, signal=176%
GO_POSITIVE_REGULATION_OF_CELL_KILLING	26	0.209586	1.28845	0.166667	0.519609	1	7333	tags=77%, list=56%, signal=174%
GO_CELLULAR_RESPONSE_TO_ALCOHOL	71	0.132579	1.28802	0.184049	0.519583	1	7863	tags=73%, list=60%, signal=182%
GO_TELENCEPHALON_DEVELOPMENT	226	0.0748599	1.28773	0.168317	0.519351	1	7727	tags=66%, list=59%, signal=159%
GO_POSITIVE_REGULATION_OF_ADAPTIVE_IMMUNE_RESPONSE	57	0.148202	1.28748	0.173228	0.518978	1	6567	tags=65%, list=50%, signal=130%
GO_REGULATION_OF_EXCITATORY_SYNAPSE_ASSEMBLY	15	0.270795	1.28696	0.171779	0.519159	1	6060	tags=73%, list=46%, signal=136%
GO_REGULATION_OF_PROTEIN_TARGETING_TO_MITOCHONDRION	41	0.166444	1.28649	0.160338	0.519258	1	5811	tags=61%, list=44%, signal=109%
GO_POLYOL_METABOLIC_PROCESS	59	0.144483	1.28629	0.154158	0.518828	1	4774	tags=51%, list=36%, signal=80%
GO_REGULATION_OF_HISTONE_H3_K4_METHYLATION	22	0.228876	1.28605	0.195519	0.518498	1	7721	tags=82%, list=59%, signal=199%
GO_LENS_FIBER_CELL_DIFFERENTIATION	26	0.217853	1.28494	0.167024	0.519849	1	5714	tags=65%, list=44%, signal=116%
GO_REGULATION_OF_AUTOPHAGY	283	0.0667241	1.28476	0.164948	0.519396	1	2013	tags=22%, list=15%, signal=25%
GO_POSITIVE_REGULATION_OF_MITOCHONDRIAL_OUTER_MEMBRANE_PERMEABILIZATION_INVOLVED_IN_APOPTOTIC_SIGNALING_PATHWAY	34	0.184469	1.28365	0.158	0.520718	1	3752	tags=47%, list=29%, signal=66%
GO_PROSTATE_GLAND_DEVELOPMENT	40	0.165712	1.28278	0.181087	0.521636	1	6020	tags=63%, list=46%, signal=115%
GO_PEROXISOME_PROLIFERATOR_ACTIVATED_RECEPTOR_SIGNALING_PATHWAY	17	0.2597	1.28213	0.172917	0.522068	1	2765	tags=47%, list=21%, signal=60%
GO_RENAL_WATER_HOMEOSTASIS	27	0.203933	1.28121	0.17119	0.523211	1	3154	tags=44%, list=24%, signal=58%
GO_IMMUNE_RESPONSE_REGULATING_CELL_SURFACE_RECEPTOR_SIGNALING_PATHWAY	262	0.0701882	1.27996	0.165669	0.524913	1	10294	tags=85%, list=79%, signal=392%
GO_POSITIVE_REGULATION_OF_STEM_CELL_PROLIFERATION	34	0.181936	1.27977	0.161554	0.524445	1	8792	tags=85%, list=67%, signal=259%
GO_POSITIVE_REGULATION_OF_AUTOPHAGY	102	0.110048	1.27815	0.170431	0.526806	1	2549	tags=30%, list=19%, signal=37%
GO_METENCEPHALON_DEVELOPMENT	101	0.108164	1.27805	0.186139	0.526174	1	3650	tags=39%, list=28%, signal=53%
GO_MITOTIC_SPINDLE_ASSEMBLY	48	0.154662	1.27779	0.178138	0.525869	1	3983	tags=46%, list=30%, signal=66%
GO_POSITIVE_REGULATION_OF_NUCLEOCYTOPLASMIC_TRANSPORT	54	0.148378	1.27774	0.180198	0.525189	1	8249	tags=78%, list=63%, signal=209%
GO_MUSCLE_CELL_PROLIFERATION	155	0.0878172	1.27732	0.165323	0.525256	1	4861	tags=46%, list=37%, signal=72%
GO_TRNA_PROCESSING	121	0.103283	1.27655	0.17418	0.52599	1	10780	tags=93%, list=82%, signal=519%
GO_REGULATION_OF_ACTIN_NUCLEATION	24	0.21826	1.27646	0.18677	0.525345	1	3148	tags=46%, list=24%, signal=60%
GO_POSITIVE_REGULATION_OF_IMMUNE_EFFECTOR_PROCESS	118	0.101042	1.2759	0.166	0.525671	1	6456	tags=59%, list=49%, signal=116%
GO_BODY_FLUID_SECRETION	68	0.131963	1.27557	0.162698	0.52548	1	6368	tags=62%, list=49%, signal=120%
GO_POSITIVE_REGULATION_OF_LYMPHOCYTE_MEDIATED_IMMUNITY	49	0.15216	1.2744	0.171026	0.527067	1	6833	tags=67%, list=52%, signal=140%
GO_SYNAPTIC_VESICLE_EXOCYTOSIS	113	0.102837	1.27378	0.194274	0.527493	1	10716	tags=92%, list=82%, signal=502%
GO_REGULATION_OF_PROTEIN_HOMOOLIGOMERIZATION	18	0.251434	1.27376	0.188797	0.526751	1	2531	tags=44%, list=19%, signal=55%
GO_PHOTORECEPTOR_CELL_DEVELOPMENT	31	0.192647	1.27274	0.168279	0.528011	1	9310	tags=90%, list=71%, signal=312%
GO_FAT_CELL_DIFFERENTIATION	176	0.0823928	1.27242	0.185714	0.52777	1	3994	tags=39%, list=31%, signal=55%
GO_NEGATIVE_REGULATION_OF_METAPHASE_ANAPHASE_TRANSITION_OF_CELL_CYCLE	26	0.214813	1.2715	0.182377	0.528757	1	8272	tags=85%, list=63%, signal=229%
GO_REGULATION_OF_AMYLOID_BETA_FORMATION	22	0.231925	1.27137	0.182903	0.528223	1	4705	tags=59%, list=36%, signal=92%
GO_REGULATION_OF_VASOCONSTRICTION	41	0.164856	1.27137	0.162376	0.527438	1	3596	tags=44%, list=27%, signal=60%
GO_POSITIVE_REGULATION_OF_STRIATED_MUSCLE_CELL_DIFFERENTIATION	41	0.175423	1.27082	0.177645	0.527766	1	5055	tags=56%, list=39%, signal=91%
GO_PROTEIN_MONOUBIQUITINATION	62	0.137842	1.27074	0.165631	0.527149	1	4750	tags=50%, list=36%, signal=78%
GO_POSITIVE_REGULATION_OF_LEUKOCYTE_MEDIATED_IMMUNITY	68	0.131503	1.26968	0.163968	0.528458	1	6374	tags=62%, list=49%, signal=120%
GO_ORGANELLE_FUSION	106	0.105548	1.26716	0.187377	0.532562	1	5052	tags=49%, list=39%, signal=79%
GO_FEAR_RESPONSE	35	0.183461	1.26644	0.181102	0.533165	1	2841	tags=40%, list=22%, signal=51%
GO_REGULATION_OF_PROTEIN_DEACETYLATION	35	0.178571	1.26633	0.157685	0.532581	1	660	tags=23%, list=5%, signal=24%
GO_CELL_AGING	84	0.116769	1.2656	0.19	0.533285	1	5339	tags=52%, list=41%, signal=88%
GO_CELLULAR_RESPONSE_TO_LIGHT_STIMULUS	88	0.113741	1.26554	0.196154	0.53261	1	3579	tags=39%, list=27%, signal=53%
GO_CENTRAL_NERVOUS_SYSTEM_NEURON_AXONOGENESIS	34	0.184863	1.26321	0.184369	0.536462	1	4132	tags=50%, list=32%, signal=73%
GO_NEGATIVE_REGULATION_OF_LYMPHOCYTE_MEDIATED_IMMUNITY	19	0.245975	1.26298	0.203629	0.536121	1	7810	tags=84%, list=60%, signal=208%
GO_NEURON_FATE_COMMITMENT	44	0.162029	1.26219	0.184647	0.536895	1	7408	tags=73%, list=57%, signal=167%
GO_PHENOL_CONTAINING_COMPOUND_BIOSYNTHETIC_PROCESS	28	0.200218	1.26139	0.215264	0.537597	1	7204	tags=75%, list=55%, signal=166%
GO_NEUTRAL_LIPID_METABOLIC_PROCESS	74	0.123992	1.26079	0.157205	0.537993	1	4932	tags=50%, list=38%, signal=80%
GO_ERROR_FREE_TRANSLESION_SYNTHESIS	18	0.248643	1.25978	0.174168	0.539043	1	7660	tags=83%, list=58%, signal=201%
GO_FC_RECEPTOR_SIGNALING_PATHWAY	157	0.0859415	1.25968	0.200401	0.538442	1	6644	tags=59%, list=51%, signal=119%
GO_ACTIN_NUCLEATION	42	0.164817	1.25942	0.186475	0.538197	1	3148	tags=40%, list=24%, signal=53%
GO_CELL_CYCLE_G1_S_PHASE_TRANSITION	219	0.0753073	1.25931	0.186508	0.537648	1	9314	tags=79%, list=71%, signal=267%
GO_POST_GOLGI_VESICLE_MEDIATED_TRANSPORT	97	0.107709	1.25925	0.175983	0.536986	1	9804	tags=86%, list=75%, signal=338%
GO_MATING	30	0.188289	1.25878	0.194605	0.537165	1	3650	tags=47%, list=28%, signal=65%
GO_SYNAPTIC_VESICLE_LOCALIZATION	155	0.0876402	1.2584	0.165984	0.537158	1	3765	tags=37%, list=29%, signal=52%
GO_REGULATION_OF_MUSCLE_ORGAN_DEVELOPMENT	108	0.101833	1.25788	0.169734	0.537357	1	5224	tags=50%, list=40%, signal=82%
GO_ANTIGEN_PROCESSING_AND_PRESENTATION	175	0.0834277	1.25663	0.178571	0.539105	1	8574	tags=74%, list=65%, signal=211%
GO_REGULATION_OF_RELEASE_OF_CYTOCHROME_C_FROM_MITOCHONDRIA	44	0.161376	1.25639	0.207585	0.538798	1	4738	tags=52%, list=36%, signal=82%
GO_RESPONSE_TO_INTERLEUKIN_1	137	0.0922655	1.25633	0.173554	0.538151	1	10847	tags=92%, list=83%, signal=530%
GO_REGULATION_OF_POSTSYNAPTIC_DENSITY_ORGANIZATION	15	0.270795	1.25499	0.181818	0.540156	1	6060	tags=73%, list=46%, signal=136%
GO_CARDIAC_CHAMBER_DEVELOPMENT	140	0.0928379	1.25477	0.203629	0.539817	1	5905	tags=54%, list=45%, signal=98%
GO_ACTIVATION_OF_INNATE_IMMUNE_RESPONSE	220	0.0739894	1.25283	0.2	0.542772	1	7201	tags=62%, list=55%, signal=136%
GO_SELECTIVE_AUTOPHAGY	42	0.164899	1.25256	0.180527	0.54257	1	10318	tags=95%, list=79%, signal=448%
GO_POSITIVE_REGULATION_OF_NITRIC_OXIDE_SYNTHASE_ACTIVITY	18	0.246846	1.25215	0.192149	0.542633	1	8411	tags=89%, list=64%, signal=248%
GO_RESPONSE_TO_ANTINEOPLASTIC_AGENT	76	0.123648	1.25019	0.204365	0.545706	1	3386	tags=38%, list=26%, signal=51%
GO_REGULATION_OF_PROTEIN_EXIT_FROM_ENDOPLASMIC_RETICULUM	23	0.215033	1.25003	0.193089	0.545272	1	6867	tags=74%, list=52%, signal=155%
GO_CYTOPLASMIC_TRANSLATIONAL_INITIATION	28	0.194402	1.24998	0.186275	0.54459	1	7280	tags=75%, list=56%, signal=169%
GO_EMBRYONIC_ORGAN_DEVELOPMENT	310	0.0622377	1.24943	0.198718	0.544908	1	5962	tags=52%, list=46%, signal=93%
GO_NEGATIVE_REGULATION_OF_CELLULAR_SENESCENCE	15	0.269495	1.24913	0.21308	0.5447	1	3458	tags=53%, list=26%, signal=72%
GO_TOLL_LIKE_RECEPTOR_9_SIGNALING_PATHWAY	19	0.241769	1.24887	0.192534	0.544456	1	7865	tags=84%, list=60%, signal=211%
GO_NEGATIVE_REGULATION_OF_CHROMOSOME_SEGREGATION	32	0.185412	1.24795	0.186722	0.545605	1	6989	tags=72%, list=53%, signal=154%
GO_VENTRICULAR_SEPTUM_DEVELOPMENT	60	0.134925	1.24758	0.174797	0.545551	1	7625	tags=72%, list=58%, signal=171%
GO_CELLULAR_RESPONSE_TO_STARVATION	127	0.0956686	1.24699	0.206897	0.545946	1	3089	tags=33%, list=24%, signal=43%
GO_VENTRICULAR_SYSTEM_DEVELOPMENT	26	0.206993	1.24692	0.203319	0.545316	1	2834	tags=42%, list=22%, signal=54%
GO_MITOPHAGY	20	0.237094	1.24532	0.211946	0.547785	1	9994	tags=100%, list=76%, signal=422%
GO_NEURON_PROJECTION_GUIDANCE	242	0.0696104	1.24494	0.200401	0.547778	1	3325	tags=32%, list=25%, signal=42%
GO_SIGNAL_RELEASE	374	0.0572528	1.24492	0.183128	0.547043	1	5328	tags=46%, list=41%, signal=76%
GO_B_CELL_APOPTOTIC_PROCESS	18	0.249522	1.24368	0.205941	0.548771	1	5466	tags=67%, list=42%, signal=114%
GO_PULMONARY_VALVE_DEVELOPMENT	18	0.243481	1.24354	0.214829	0.548248	1	1180	tags=33%, list=9%, signal=37%
GO_POSITIVE_REGULATION_OF_ACTIN_NUCLEATION	16	0.259844	1.2414	0.214137	0.551823	1	3148	tags=50%, list=24%, signal=66%
GO_CHROMATIN_ASSEMBLY_OR_DISASSEMBLY	95	0.110401	1.24121	0.188	0.551411	1	4491	tags=45%, list=34%, signal=68%
GO_ROOF_OF_MOUTH_DEVELOPMENT	71	0.122766	1.24077	0.218504	0.551436	1	5962	tags=58%, list=46%, signal=105%
GO_HOMEOSTASIS_OF_NUMBER_OF_CELLS_WITHIN_A_TISSUE	24	0.210734	1.24013	0.230143	0.551979	1	3792	tags=50%, list=29%, signal=70%
GO_PEPTIDYL_THREONINE_DEPHOSPHORYLATION	16	0.260537	1.23987	0.197211	0.55175	1	8868	tags=94%, list=68%, signal=290%
GO_SPLICEOSOMAL_COMPLEX_ASSEMBLY	52	0.14569	1.23971	0.183544	0.551306	1	2128	tags=31%, list=16%, signal=37%
GO_RESPONSE_TO_COLD	43	0.158242	1.23957	0.202454	0.55078	1	5547	tags=58%, list=42%, signal=101%
GO_MICROTUBULE_POLYMERIZATION_OR_DEPOLYMERIZATION	92	0.111879	1.23946	0.201597	0.550227	1	2245	tags=28%, list=17%, signal=34%
GO_NEGATIVE_REGULATION_OF_DNA_BINDING_TRANSCRIPTION_FACTOR_ACTIVITY	117	0.0992627	1.23803	0.209016	0.552255	1	8560	tags=75%, list=65%, signal=215%
GO_CARBOHYDRATE_METABOLIC_PROCESS	438	0.0515757	1.23794	0.191781	0.55171	1	3771	tags=34%, list=29%, signal=46%
GO_RESPIRATORY_SYSTEM_PROCESS	24	0.215343	1.2371	0.189409	0.552564	1	4823	tags=58%, list=37%, signal=92%
GO_CYTOPLASMIC_PATTERN_RECOGNITION_RECEPTOR_SIGNALING_PATHWAY	51	0.151045	1.23491	0.226121	0.556155	1	6502	tags=65%, list=50%, signal=128%
GO_POSITIVE_REGULATION_OF_INTERLEUKIN_6_SECRETION	16	0.251424	1.23465	0.20198	0.555851	1	4895	tags=63%, list=37%, signal=100%
GO_REGULATION_OF_CELL_KILLING	36	0.173042	1.23423	0.204082	0.5559	1	6833	tags=69%, list=52%, signal=145%
GO_CYTOPLASMIC_MRNA_PROCESSING_BODY_ASSEMBLY	18	0.242143	1.23372	0.216374	0.556136	1	9200	tags=94%, list=70%, signal=317%
GO_REGULATION_OF_BONE_MINERALIZATION	51	0.146004	1.23349	0.191983	0.555797	1	6311	tags=63%, list=48%, signal=121%
GO_REGULATION_OF_HAIR_CYCLE	18	0.246846	1.23218	0.221053	0.557721	1	8411	tags=89%, list=64%, signal=248%
GO_BETA_CATENIN_DESTRUCTION_COMPLEX_DISASSEMBLY	17	0.247618	1.23218	0.212476	0.556971	1	2923	tags=47%, list=22%, signal=61%
GO_IMMUNE_RESPONSE_REGULATING_SIGNALING_PATHWAY	375	0.055173	1.23147	0.184584	0.557636	1	10297	tags=84%, list=79%, signal=382%
GO_POSITIVE_REGULATION_OF_PROTEIN_TARGETING_TO_MITOCHONDRION	30	0.189935	1.23123	0.206628	0.55738	1	5811	tags=63%, list=44%, signal=114%
GO_RESPONSE_TO_ACID_CHEMICAL	261	0.0651421	1.22904	0.213675	0.561057	1	3829	tags=36%, list=29%, signal=49%
GO_POSITIVE_REGULATION_OF_DNA_RECOMBINATION	30	0.184462	1.2284	0.204724	0.561673	1	1954	tags=33%, list=15%, signal=39%
GO_REGULATION_OF_LONG_TERM_SYNAPTIC_POTENTIATION	39	0.166767	1.22744	0.183673	0.5629	1	7559	tags=74%, list=58%, signal=175%
GO_PROTEASOMAL_PROTEIN_CATABOLIC_PROCESS	425	0.051838	1.22717	0.223158	0.562677	1	5597	tags=48%, list=43%, signal=81%
GO_NEGATIVE_REGULATION_OF_INTRACELLULAR_TRANSPORT	54	0.138601	1.22703	0.216495	0.562184	1	6194	tags=61%, list=47%, signal=115%
GO_DOPAMINE_TRANSPORT	39	0.162089	1.22694	0.207767	0.561564	1	1912	tags=31%, list=15%, signal=36%
GO_RESPONSE_TO_AMMONIUM_ION	110	0.10069	1.22511	0.211066	0.564526	1	5120	tags=49%, list=39%, signal=80%
GO_OOCYTE_DIFFERENTIATION	30	0.193341	1.22353	0.231884	0.566965	1	5330	tags=60%, list=41%, signal=101%
GO_POSITIVE_REGULATION_OF_MACROAUTOPHAGY	61	0.132804	1.2235	0.208678	0.566254	1	10075	tags=90%, list=77%, signal=389%
GO_RESPONSE_TO_NERVE_GROWTH_FACTOR	50	0.145381	1.22319	0.198502	0.566175	1	4650	tags=50%, list=36%, signal=77%
GO_NEGATIVE_REGULATION_OF_DNA_REPLICATION	32	0.180283	1.22296	0.197183	0.565933	1	7056	tags=72%, list=54%, signal=155%
GO_POSITIVE_REGULATION_OF_CELL_CYCLE	305	0.0609954	1.22243	0.212724	0.566264	1	6990	tags=59%, list=53%, signal=124%
GO_CAMERA_TYPE_EYE_MORPHOGENESIS	89	0.110555	1.22226	0.237911	0.565821	1	6065	tags=57%, list=46%, signal=106%
GO_REGULATION_OF_TELOMERE_CAPPING	25	0.206014	1.22124	0.239604	0.567037	1	3592	tags=48%, list=27%, signal=66%
GO_NLS_BEARING_PROTEIN_IMPORT_INTO_NUCLEUS	15	0.261162	1.22104	0.209073	0.566726	1	6186	tags=73%, list=47%, signal=139%
GO_DIVALENT_INORGANIC_CATION_HOMEOSTASIS	346	0.0575332	1.22091	0.223108	0.566209	1	5321	tags=46%, list=41%, signal=76%
GO_INSULIN_LIKE_GROWTH_FACTOR_RECEPTOR_SIGNALING_PATHWAY	26	0.201172	1.21877	0.211934	0.569896	1	5932	tags=65%, list=45%, signal=119%
GO_POSITIVE_REGULATION_OF_CELLULAR_RESPONSE_TO_INSULIN_STIMULUS	18	0.233731	1.21827	0.217899	0.570129	1	6400	tags=72%, list=49%, signal=141%
GO_CELL_PROLIFERATION_IN_FOREBRAIN	21	0.222284	1.21768	0.214286	0.570631	1	7070	tags=76%, list=54%, signal=165%
GO_ORGANELLE_TRANSPORT_ALONG_MICROTUBULE	73	0.122398	1.21669	0.214567	0.571962	1	8630	tags=78%, list=66%, signal=228%
GO_REGULATION_OF_PHOSPHOLIPASE_C_ACTIVITY	33	0.17916	1.21314	0.220588	0.57831	1	1627	tags=30%, list=12%, signal=35%
GO_RESPONSE_TO_TEMPERATURE_STIMULUS	204	0.0748345	1.21288	0.224568	0.578083	1	5646	tags=50%, list=43%, signal=87%
GO_VESICLE_MEDIATED_TRANSPORT_TO_THE_PLASMA_MEMBRANE	85	0.112963	1.21268	0.221095	0.577714	1	8081	tags=73%, list=62%, signal=189%
GO_REGULATION_OF_CELL_CYCLE_G2_M_PHASE_TRANSITION	187	0.0779221	1.2125	0.237805	0.577297	1	3755	tags=36%, list=29%, signal=50%
GO_ENDOSOME_TO_LYSOSOME_TRANSPORT	54	0.138755	1.21246	0.228395	0.576609	1	6192	tags=61%, list=47%, signal=115%
GO_IRON_ION_HOMEOSTASIS	68	0.125117	1.21235	0.240777	0.576053	1	2028	tags=28%, list=15%, signal=33%
GO_REGULATION_OF_TRANSCRIPTION_INITIATION_FROM_RNA_POLYMERASE_II_PROMOTER	24	0.206612	1.21189	0.220859	0.576296	1	6574	tags=71%, list=50%, signal=142%
GO_REGULATION_OF_RECEPTOR_MEDIATED_ENDOCYTOSIS	80	0.115617	1.21152	0.239264	0.576333	1	7006	tags=65%, list=54%, signal=139%
GO_POSITIVE_REGULATION_OF_NUCLEOBASE_CONTAINING_COMPOUND_METABOLIC_PROCESS	199	0.075758	1.21074	0.206478	0.577081	1	8432	tags=72%, list=64%, signal=199%
GO_POSITIVE_REGULATION_OF_TOLL_LIKE_RECEPTOR_SIGNALING_PATHWAY	15	0.257875	1.20993	0.237052	0.578041	1	6229	tags=73%, list=48%, signal=140%
GO_WATER_HOMEOSTASIS	46	0.149527	1.20769	0.204453	0.581988	1	4880	tags=52%, list=37%, signal=83%
GO_CLATHRIN_DEPENDENT_ENDOCYTOSIS	40	0.162179	1.2071	0.217573	0.582434	1	5084	tags=55%, list=39%, signal=90%
GO_NEGATIVE_REGULATION_OF_HISTONE_MODIFICATION	34	0.175435	1.20641	0.232283	0.583031	1	3870	tags=47%, list=30%, signal=67%
GO_LENS_DEVELOPMENT_IN_CAMERA_TYPE_EYE	58	0.136307	1.20511	0.241779	0.584959	1	7253	tags=69%, list=55%, signal=154%
GO_POSITIVE_REGULATION_OF_MYELOID_LEUKOCYTE_MEDIATED_IMMUNITY	21	0.223322	1.20332	0.224949	0.587939	1	3315	tags=48%, list=25%, signal=64%
GO_RENAL_TUBULE_DEVELOPMENT	79	0.115109	1.20253	0.243665	0.588805	1	7286	tags=67%, list=56%, signal=150%
GO_CARDIOCYTE_DIFFERENTIATION	113	0.0969613	1.20194	0.228963	0.589315	1	6041	tags=56%, list=46%, signal=103%
GO_TRANSCRIPTION_BY_RNA_POLYMERASE_III	52	0.141205	1.19998	0.236842	0.592626	1	8734	tags=81%, list=67%, signal=242%
GO_VASCULAR_ENDOTHELIAL_GROWTH_FACTOR_PRODUCTION	21	0.21764	1.19969	0.244898	0.592465	1	895	tags=29%, list=7%, signal=31%
GO_PERICARDIUM_DEVELOPMENT	15	0.250535	1.19875	0.241584	0.593678	1	6325	tags=73%, list=48%, signal=142%
GO_NEUROMUSCULAR_PROCESS_CONTROLLING_BALANCE	40	0.159441	1.19874	0.25	0.592937	1	7084	tags=70%, list=54%, signal=152%
GO_MATING_BEHAVIOR	20	0.22153	1.19844	0.219149	0.592761	1	3650	tags=50%, list=28%, signal=69%
GO_LEUKOCYTE_ADHESION_TO_VASCULAR_ENDOTHELIAL_CELL	22	0.21405	1.19843	0.256262	0.592012	1	3153	tags=45%, list=24%, signal=60%
GO_NEGATIVE_REGULATION_OF_VIRAL_TRANSCRIPTION	17	0.244146	1.19815	0.234086	0.591853	1	4509	tags=59%, list=34%, signal=90%
GO_POSITIVE_REGULATION_OF_ERK1_AND_ERK2_CASCADE	127	0.0901832	1.19741	0.225352	0.592563	1	5841	tags=54%, list=45%, signal=96%
GO_NEURON_FATE_SPECIFICATION	16	0.248313	1.19582	0.231373	0.595095	1	7391	tags=81%, list=56%, signal=186%
GO_SYMPATHETIC_NERVOUS_SYSTEM_DEVELOPMENT	16	0.249384	1.19562	0.209581	0.594749	1	7377	tags=81%, list=56%, signal=186%
GO_PIGMENTATION	78	0.11623	1.19548	0.22428	0.594328	1	8727	tags=78%, list=67%, signal=233%
GO_SENSORY_PERCEPTION_OF_CHEMICAL_STIMULUS	36	0.166494	1.19347	0.212632	0.597758	1	371	tags=19%, list=3%, signal=20%
GO_POSITIVE_REGULATION_OF_T_CELL_MEDIATED_IMMUNITY	25	0.200321	1.19317	0.215292	0.597602	1	7333	tags=76%, list=56%, signal=172%
GO_EMBRYONIC_AXIS_SPECIFICATION	26	0.19553	1.19316	0.261036	0.596845	1	8524	tags=85%, list=65%, signal=242%
GO_PROTEIN_DESTABILIZATION	40	0.155745	1.19312	0.230159	0.596198	1	2549	tags=35%, list=19%, signal=43%
GO_TEMPERATURE_HOMEOSTASIS	140	0.0884022	1.19299	0.235644	0.595661	1	3437	tags=35%, list=26%, signal=47%
GO_NEGATIVE_REGULATION_OF_CALCIUM_MEDIATED_SIGNALING	24	0.202232	1.19268	0.236897	0.595514	1	5540	tags=63%, list=42%, signal=108%
GO_REGULATION_OF_URINE_VOLUME	16	0.24547	1.19131	0.230159	0.597572	1	3336	tags=50%, list=25%, signal=67%
GO_POSITIVE_REGULATION_OF_KINASE_ACTIVITY	461	0.0479273	1.19112	0.246964	0.597254	1	6012	tags=51%, list=46%, signal=90%
GO_TRANSITION_METAL_ION_HOMEOSTASIS	101	0.103278	1.19055	0.234568	0.597696	1	2028	tags=26%, list=15%, signal=30%
GO_SENSORY_PERCEPTION_OF_TASTE	17	0.240638	1.18946	0.22549	0.599301	1	2244	tags=41%, list=17%, signal=50%
GO_CEREBELLAR_PURKINJE_CELL_LAYER_DEVELOPMENT	24	0.203083	1.18865	0.25	0.600332	1	3892	tags=50%, list=30%, signal=71%
GO_GLYCOSPHINGOLIPID_BIOSYNTHETIC_PROCESS	24	0.205235	1.1862	0.223108	0.604713	1	6592	tags=71%, list=50%, signal=142%
GO_POSITIVE_REGULATION_OF_LEUKOCYTE_DEGRANULATION	16	0.243253	1.18615	0.23622	0.604042	1	3365	tags=50%, list=26%, signal=67%
GO_CARDIAC_SEPTUM_DEVELOPMENT	92	0.10292	1.18374	0.238477	0.608479	1	9336	tags=82%, list=71%, signal=282%
GO_POSITIVE_REGULATION_OF_PROTEIN_SERINE_THREONINE_KINASE_ACTIVITY	274	0.0610646	1.18327	0.237996	0.608682	1	4521	tags=41%, list=35%, signal=61%
GO_ENTRAINMENT_OF_CIRCADIAN_CLOCK	24	0.200539	1.18323	0.274162	0.608003	1	7199	tags=75%, list=55%, signal=166%
GO_RESPONSE_TO_ATP	22	0.212012	1.18314	0.25102	0.607415	1	6751	tags=73%, list=52%, signal=150%
GO_POSITIVE_REGULATION_OF_DNA_TEMPLATED_TRANSCRIPTION_INITIATION	21	0.217444	1.18263	0.262626	0.607669	1	4639	tags=57%, list=35%, signal=88%
GO_GLUCOSE_IMPORT	47	0.146586	1.18054	0.243714	0.611158	1	5609	tags=57%, list=43%, signal=100%
GO_NEGATIVE_REGULATION_OF_LYMPHOCYTE_APOPTOTIC_PROCESS	20	0.21587	1.18043	0.239006	0.610613	1	3724	tags=50%, list=28%, signal=70%
GO_CARBOHYDRATE_HOMEOSTASIS	188	0.0752379	1.1798	0.239351	0.611182	1	2232	tags=24%, list=17%, signal=29%
GO_VENTRICULAR_SEPTUM_MORPHOGENESIS	39	0.156733	1.17792	0.238921	0.614272	1	3325	tags=41%, list=25%, signal=55%
GO_GENE_SILENCING_BY_RNA	133	0.0886264	1.17669	0.243564	0.616226	1	6530	tags=59%, list=50%, signal=116%
GO_REGULATION_OF_ION_TRANSMEMBRANE_TRANSPORT	382	0.0528479	1.17635	0.24307	0.616174	1	4572	tags=40%, list=35%, signal=60%
GO_INTRA_GOLGI_VESICLE_MEDIATED_TRANSPORT	29	0.184519	1.17614	0.258064	0.615831	1	5716	tags=62%, list=44%, signal=110%
GO_NEGATIVE_REGULATION_OF_DEFENSE_RESPONSE_TO_VIRUS	18	0.233463	1.17577	0.238921	0.615794	1	7131	tags=78%, list=54%, signal=171%
GO_OUTFLOW_TRACT_MORPHOGENESIS	66	0.120741	1.17511	0.256619	0.616398	1	1402	tags=23%, list=11%, signal=25%
GO_VENTRICULAR_CARDIAC_MUSCLE_CELL_MEMBRANE_REPOLARIZATION	21	0.210997	1.17461	0.230143	0.616756	1	2229	tags=38%, list=17%, signal=46%
GO_CELLULAR_RESPONSE_TO_CALCIUM_ION	72	0.117628	1.17448	0.241379	0.616253	1	1559	tags=24%, list=12%, signal=27%
GO_NUCLEAR_TRANSPORT	301	0.0590011	1.17408	0.252567	0.616314	1	11121	tags=91%, list=85%, signal=588%
GO_REGULATION_OF_EMBRYONIC_DEVELOPMENT	100	0.0966333	1.17328	0.233068	0.617337	1	4636	tags=45%, list=35%, signal=69%
GO_DENDRITIC_SPINE_MAINTENANCE	18	0.229372	1.17304	0.258964	0.617083	1	6457	tags=72%, list=49%, signal=142%
GO_EMBRYO_DEVELOPMENT_ENDING_IN_BIRTH_OR_EGG_HATCHING	486	0.0466377	1.1722	0.26938	0.618099	1	9084	tags=74%, list=69%, signal=232%
GO_ADRENERGIC_RECEPTOR_SIGNALING_PATHWAY	22	0.214443	1.17198	0.273486	0.61778	1	6124	tags=68%, list=47%, signal=128%
GO_POSTSYNAPTIC_SPECIALIZATION_ORGANIZATION	34	0.168087	1.17109	0.270916	0.618936	1	6662	tags=68%, list=51%, signal=137%
GO_REGULATION_OF_MRNA_PROCESSING	122	0.0912058	1.16975	0.272189	0.621072	1	7188	tags=64%, list=55%, signal=140%
GO_NUCLEOTIDE_EXCISION_REPAIR_PREINCISION_COMPLEX_ASSEMBLY	28	0.184481	1.16966	0.259179	0.620494	1	8345	tags=82%, list=64%, signal=226%
GO_REGULATION_OF_AXON_GUIDANCE	41	0.158286	1.16805	0.264706	0.623202	1	8792	tags=83%, list=67%, signal=252%
GO_HISTONE_UBIQUITINATION	43	0.149308	1.16757	0.241843	0.623501	1	4750	tags=51%, list=36%, signal=80%
GO_REGULATION_OF_RESPIRATORY_GASEOUS_EXCHANGE	19	0.227343	1.16735	0.278926	0.623227	1	5986	tags=68%, list=46%, signal=126%
GO_SPLEEN_DEVELOPMENT	21	0.212013	1.16703	0.260331	0.623199	1	4710	tags=57%, list=36%, signal=89%
GO_INNER_EAR_RECEPTOR_CELL_DEVELOPMENT	33	0.165122	1.16698	0.24375	0.622552	1	2604	tags=36%, list=20%, signal=45%
GO_REGULATION_OF_GLUTAMATE_RECEPTOR_SIGNALING_PATHWAY	61	0.127062	1.16541	0.279919	0.625083	1	3495	tags=39%, list=27%, signal=53%
GO_ADAPTIVE_THERMOGENESIS	124	0.090688	1.16535	0.267578	0.624466	1	5687	tags=52%, list=43%, signal=92%
GO_REGULATION_OF_TRANSLATIONAL_INITIATION	67	0.119317	1.16534	0.255533	0.62374	1	6067	tags=58%, list=46%, signal=108%
GO_REGULATION_OF_MRNA_CATABOLIC_PROCESS	173	0.0767638	1.1648	0.263566	0.624083	1	4457	tags=42%, list=34%, signal=62%
GO_REGULATION_OF_FATTY_ACID_TRANSPORT	19	0.226425	1.16345	0.280318	0.626144	1	5998	tags=68%, list=46%, signal=126%
GO_INTERFERON_ALPHA_PRODUCTION	24	0.197833	1.16283	0.266019	0.626676	1	7780	tags=79%, list=59%, signal=195%
GO_DNA_METHYLATION	46	0.144497	1.162	0.253579	0.627754	1	6369	tags=63%, list=49%, signal=122%
GO_POSITIVE_REGULATION_OF_CELL_MORPHOGENESIS_INVOLVED_IN_DIFFERENTIATION	137	0.0857278	1.16162	0.261386	0.627758	1	3285	tags=34%, list=25%, signal=44%
GO_MONOVALENT_INORGANIC_CATION_HOMEOSTASIS	115	0.0919106	1.16114	0.232877	0.627983	1	4044	tags=40%, list=31%, signal=57%
GO_POSITIVE_REGULATION_OF_CALCIUM_ION_TRANSMEMBRANE_TRANSPORTER_ACTIVITY	31	0.173234	1.15962	0.258403	0.630457	1	4917	tags=55%, list=38%, signal=88%
GO_AXON_EXTENSION	112	0.0970335	1.15924	0.276289	0.630481	1	3416	tags=36%, list=26%, signal=48%
GO_POSITIVE_REGULATION_OF_CREB_TRANSCRIPTION_FACTOR_ACTIVITY	16	0.242598	1.15895	0.269155	0.630421	1	4192	tags=56%, list=32%, signal=83%
GO_RESPONSE_TO_ACTIVITY	52	0.13527	1.15852	0.255278	0.630551	1	5034	tags=52%, list=38%, signal=84%
GO_KIDNEY_MORPHOGENESIS	78	0.110855	1.1585	0.259714	0.629871	1	7286	tags=67%, list=56%, signal=149%
GO_REGULATION_OF_SMOOTHENED_SIGNALING_PATHWAY	73	0.117796	1.15663	0.282908	0.633193	1	7793	tags=71%, list=60%, signal=175%
GO_RNA_POLYMERASE_II_PREINITIATION_COMPLEX_ASSEMBLY	25	0.197888	1.15625	0.300738	0.633223	1	9460	tags=92%, list=72%, signal=331%
GO_CELL_CELL_SIGNALING_BY_WNT	454	0.0473287	1.15612	0.265594	0.632706	1	5804	tags=49%, list=44%, signal=85%
GO_MITOTIC_CELL_CYCLE_CHECKPOINT	136	0.0867935	1.15515	0.254717	0.633976	1	2822	tags=30%, list=22%, signal=38%
GO_CELLULAR_SENESCENCE	53	0.131735	1.1547	0.263261	0.634184	1	8411	tags=77%, list=64%, signal=215%
GO_REGULATION_OF_MEMBRANE_LIPID_DISTRIBUTION	36	0.164178	1.15466	0.267081	0.6335	1	2220	tags=33%, list=17%, signal=40%
GO_POSITIVE_REGULATION_OF_VIRAL_RELEASE_FROM_HOST_CELL	15	0.246789	1.15402	0.26569	0.634115	1	8120	tags=87%, list=62%, signal=228%
GO_NUCLEOSIDE_MONOPHOSPHATE_METABOLIC_PROCESS	29	0.176032	1.1539	0.274286	0.633584	1	6730	tags=69%, list=51%, signal=142%
GO_MODULATION_OF_EXCITATORY_POSTSYNAPTIC_POTENTIAL	39	0.156816	1.15388	0.278557	0.632884	1	4667	tags=51%, list=36%, signal=79%
GO_BLASTOCYST_GROWTH	16	0.238918	1.15374	0.254369	0.632428	1	5877	tags=69%, list=45%, signal=125%
GO_CHROMATIN_REMODELING_AT_CENTROMERE	24	0.194773	1.15246	0.274793	0.634495	1	7820	tags=79%, list=60%, signal=196%
GO_REGULATION_OF_CYCLASE_ACTIVITY	30	0.178645	1.15196	0.262295	0.634869	1	5522	tags=60%, list=42%, signal=104%
GO_POSITIVE_REGULATION_OF_OSTEOBLAST_DIFFERENTIATION	52	0.1339	1.15157	0.267686	0.634961	1	6311	tags=62%, list=48%, signal=118%
GO_REGULATION_OF_FAT_CELL_DIFFERENTIATION	101	0.0982243	1.15149	0.27027	0.634366	1	5335	tags=50%, list=41%, signal=85%
GO_INOSITOL_PHOSPHATE_METABOLIC_PROCESS	43	0.147469	1.15124	0.292308	0.634196	1	4774	tags=51%, list=36%, signal=80%
GO_PHOTORECEPTOR_CELL_DIFFERENTIATION	44	0.14613	1.15113	0.270955	0.63368	1	1068	tags=23%, list=8%, signal=25%
GO_CELLULAR_RESPONSE_TO_ABIOTIC_STIMULUS	241	0.0654707	1.15085	0.277778	0.633535	1	3613	tags=34%, list=28%, signal=46%
GO_SENSORY_PERCEPTION_OF_MECHANICAL_STIMULUS	117	0.0903897	1.15054	0.261628	0.633465	1	4534	tags=44%, list=35%, signal=66%
GO_REGULATION_OF_GRANULOCYTE_CHEMOTAXIS	26	0.187293	1.14888	0.286902	0.636203	1	8128	tags=81%, list=62%, signal=213%
GO_POSITIVE_REGULATION_OF_GLYCOGEN_METABOLIC_PROCESS	15	0.248318	1.1486	0.285988	0.636058	1	3735	tags=53%, list=29%, signal=75%
GO_NEGATIVE_REGULATION_OF_COLD_INDUCED_THERMOGENESIS	41	0.151476	1.14735	0.296875	0.638116	1	5687	tags=59%, list=43%, signal=103%
GO_NEGATIVE_REGULATION_OF_FIBROBLAST_PROLIFERATION	26	0.188441	1.14684	0.277108	0.638482	1	8113	tags=81%, list=62%, signal=212%
GO_POSITIVE_REGULATION_OF_RESPONSE_TO_DNA_DAMAGE_STIMULUS	81	0.107551	1.14647	0.27833	0.638492	1	6036	tags=57%, list=46%, signal=105%
GO_SULFUR_COMPOUND_TRANSPORT	35	0.163126	1.14553	0.261803	0.639702	1	4229	tags=49%, list=32%, signal=72%
GO_DNA_STRAND_ELONGATION	20	0.211224	1.1454	0.298651	0.639216	1	5749	tags=65%, list=44%, signal=116%
GO_ADIPOSE_TISSUE_DEVELOPMENT	35	0.163892	1.14532	0.277359	0.638638	1	1600	tags=29%, list=12%, signal=32%
GO_NEGATIVE_REGULATION_OF_LEUKOCYTE_MIGRATION	26	0.187225	1.14511	0.280808	0.638341	1	3596	tags=46%, list=27%, signal=63%
GO_POSITIVE_REGULATION_OF_LIPASE_ACTIVITY	47	0.13849	1.14427	0.274074	0.639372	1	1814	tags=28%, list=14%, signal=32%
GO_LYMPHOID_PROGENITOR_CELL_DIFFERENTIATION	19	0.226365	1.14299	0.307229	0.641382	1	6688	tags=74%, list=51%, signal=150%
GO_MITOTIC_DNA_INTEGRITY_CHECKPOINT	91	0.103686	1.14297	0.270876	0.640678	1	2536	tags=30%, list=19%, signal=37%
GO_POSITIVE_REGULATION_OF_SMALL_GTPASE_MEDIATED_SIGNAL_TRANSDUCTION	55	0.13034	1.14212	0.268199	0.641762	1	2585	tags=33%, list=20%, signal=41%
GO_FEEDING_BEHAVIOR	72	0.114989	1.14208	0.27668	0.641111	1	5049	tags=50%, list=39%, signal=81%
GO_TRNA_WOBBLE_BASE_MODIFICATION	20	0.211625	1.14149	0.271255	0.64164	1	10327	tags=100%, list=79%, signal=472%
GO_NEURON_CELLULAR_HOMEOSTASIS	26	0.188017	1.14121	0.272912	0.641461	1	3082	tags=42%, list=24%, signal=55%
GO_PHARYNGEAL_SYSTEM_DEVELOPMENT	21	0.203883	1.13929	0.292636	0.644852	1	6687	tags=71%, list=51%, signal=146%
GO_ORGANIC_ANION_TRANSPORT	349	0.052505	1.13836	0.288382	0.646132	1	4095	tags=36%, list=31%, signal=52%
GO_TOLL_LIKE_RECEPTOR_4_SIGNALING_PATHWAY	22	0.203841	1.13788	0.29901	0.646426	1	2096	tags=36%, list=16%, signal=43%
GO_RETINOL_METABOLIC_PROCESS	16	0.242541	1.13737	0.301587	0.646794	1	919	tags=31%, list=7%, signal=34%
GO_NEGATIVE_REGULATION_OF_MULTI_ORGANISM_PROCESS	99	0.0972187	1.13611	0.27027	0.648721	1	7201	tags=65%, list=55%, signal=143%
GO_POSITIVE_REGULATION_OF_RESPONSE_TO_BIOTIC_STIMULUS	25	0.190207	1.13608	0.292969	0.648021	1	7989	tags=80%, list=61%, signal=205%
GO_POSITIVE_REGULATION_OF_JUN_KINASE_ACTIVITY	61	0.123767	1.13598	0.28655	0.647514	1	5470	tags=54%, list=42%, signal=92%
GO_CELLULAR_RESPONSE_TO_STEROID_HORMONE_STIMULUS	208	0.0680605	1.13527	0.293069	0.648285	1	1892	tags=21%, list=14%, signal=24%
GO_NEGATIVE_REGULATION_OF_TRANSMEMBRANE_RECEPTOR_PROTEIN_SERINE_THREONINE_KINASE_SIGNALING_PATHWAY	95	0.0988948	1.13456	0.284351	0.649111	1	8638	tags=76%, list=66%, signal=221%
GO_RESPONSE_TO_INTERFERON_ALPHA	18	0.224325	1.1344	0.289421	0.648754	1	7978	tags=83%, list=61%, signal=213%
GO_GLYCEROLIPID_BIOSYNTHETIC_PROCESS	194	0.0698007	1.13431	0.302128	0.648171	1	7671	tags=65%, list=59%, signal=156%
GO_NEGATIVE_REGULATION_OF_CHROMATIN_ORGANIZATION	43	0.146733	1.13389	0.302419	0.6483	1	3870	tags=44%, list=30%, signal=63%
GO_REGULATION_OF_RESPONSE_TO_BIOTIC_STIMULUS	83	0.107112	1.13254	0.300395	0.650414	1	9807	tags=86%, list=75%, signal=339%
GO_POSITIVE_REGULATION_OF_TOR_SIGNALING	34	0.164601	1.13168	0.293069	0.651484	1	10559	tags=97%, list=81%, signal=500%
GO_NUCLEOTIDE_EXCISION_REPAIR_DNA_GAP_FILLING	23	0.197924	1.13157	0.302804	0.650992	1	7660	tags=78%, list=58%, signal=188%
GO_ADENYLATE_CYCLASE_ACTIVATING_G_PROTEIN_COUPLED_RECEPTOR_SIGNALING_PATHWAY	91	0.102433	1.13131	0.280156	0.650766	1	4423	tags=44%, list=34%, signal=66%
GO_REGULATION_OF_ENDOCYTOSIS	165	0.0754201	1.1312	0.259962	0.650302	1	4738	tags=44%, list=36%, signal=68%
GO_RESPIRATORY_BURST	22	0.20534	1.13111	0.316103	0.649765	1	6243	tags=68%, list=48%, signal=130%
GO_EYE_PHOTORECEPTOR_CELL_DIFFERENTIATION	32	0.168778	1.13089	0.290061	0.649525	1	1068	tags=25%, list=8%, signal=27%
GO_APPENDAGE_MORPHOGENESIS	117	0.0908757	1.1303	0.3138	0.650045	1	9900	tags=85%, list=76%, signal=344%
GO_POSITIVE_REGULATION_OF_IMMUNE_RESPONSE	485	0.0452816	1.13005	0.293139	0.649821	1	6502	tags=54%, list=50%, signal=103%
GO_NUCLEOTIDE_EXCISION_REPAIR_PREINCISION_COMPLEX_STABILIZATION	20	0.212983	1.12973	0.280738	0.64983	1	8345	tags=85%, list=64%, signal=234%
GO_PULMONARY_VALVE_MORPHOGENESIS	15	0.243425	1.12921	0.293413	0.650186	1	1180	tags=33%, list=9%, signal=37%
GO_CARDIAC_VENTRICLE_MORPHOGENESIS	58	0.127564	1.12856	0.303748	0.650827	1	5335	tags=53%, list=41%, signal=90%
GO_NEGATIVE_REGULATION_OF_TELOMERE_MAINTENANCE_VIA_TELOMERE_LENGTHENING	22	0.199293	1.12775	0.291667	0.651869	1	965	tags=27%, list=7%, signal=29%
GO_STEROID_HORMONE_MEDIATED_SIGNALING_PATHWAY	152	0.0800545	1.12468	0.28655	0.657761	1	1892	tags=22%, list=14%, signal=26%
GO_SCF_DEPENDENT_PROTEASOMAL_UBIQUITIN_DEPENDENT_PROTEIN_CATABOLIC_PROCESS	81	0.10709	1.12443	0.299625	0.657598	1	9922	tags=86%, list=76%, signal=354%
GO_POSITIVE_REGULATION_OF_INTERFERON_GAMMA_PRODUCTION	28	0.177104	1.12433	0.300403	0.657071	1	6103	tags=64%, list=47%, signal=120%
GO_FEMALE_SEX_DIFFERENTIATION	90	0.100654	1.12365	0.303748	0.657735	1	8002	tags=71%, list=61%, signal=182%
GO_REGULATION_OF_SPINDLE_ORGANIZATION	40	0.152068	1.12266	0.283168	0.659019	1	5216	tags=55%, list=40%, signal=91%
GO_INTERFERON_GAMMA_PRODUCTION	47	0.138021	1.12233	0.288201	0.659004	1	6278	tags=62%, list=48%, signal=118%
GO_RESPONSE_TO_FATTY_ACID	59	0.123383	1.12232	0.308642	0.658306	1	5271	tags=53%, list=40%, signal=88%
GO_VIRION_ASSEMBLY	37	0.155746	1.12175	0.285156	0.658809	1	7875	tags=76%, list=60%, signal=189%
GO_PROTEIN_LOCALIZATION_TO_PLASMA_MEMBRANE	228	0.0666209	1.12075	0.313765	0.660224	1	8561	tags=72%, list=65%, signal=204%
GO_REGULATION_OF_CAMP_MEDIATED_SIGNALING	42	0.14903	1.12003	0.304519	0.661072	1	4913	tags=52%, list=38%, signal=84%
GO_ACID_SECRETION	85	0.1026	1.11873	0.289583	0.66317	1	6059	tags=56%, list=46%, signal=104%
GO_POSITIVE_REGULATION_OF_MONOOXYGENASE_ACTIVITY	20	0.207935	1.11865	0.309717	0.662582	1	8411	tags=85%, list=64%, signal=237%
GO_VISUAL_BEHAVIOR	47	0.137295	1.11787	0.297917	0.663592	1	5173	tags=53%, list=40%, signal=88%
GO_SKELETAL_SYSTEM_DEVELOPMENT	374	0.0499732	1.1175	0.310345	0.663684	1	1219	tags=14%, list=9%, signal=15%
GO_ENDOCARDIAL_CUSHION_MORPHOGENESIS	26	0.184218	1.11737	0.311609	0.663215	1	2628	tags=38%, list=20%, signal=48%
GO_POSITIVE_REGULATION_OF_MAP_KINASE_ACTIVITY	213	0.0653111	1.1172	0.3222	0.662846	1	2539	tags=26%, list=19%, signal=32%
GO_NEURON_APOPTOTIC_PROCESS	211	0.0665637	1.11712	0.300388	0.662261	1	4789	tags=43%, list=37%, signal=67%
GO_POSITIVE_REGULATION_OF_NEUROBLAST_PROLIFERATION	21	0.204233	1.11647	0.331967	0.662996	1	7306	tags=76%, list=56%, signal=172%
GO_REGULATION_OF_PHOSPHOLIPASE_ACTIVITY	48	0.138566	1.11582	0.312625	0.66367	1	4193	tags=46%, list=32%, signal=67%
GO_CELLULAR_RESPONSE_TO_CARBOHYDRATE_STIMULUS	117	0.0870883	1.11539	0.302231	0.663885	1	10173	tags=86%, list=78%, signal=383%
GO_REGULATION_OF_ANIMAL_ORGAN_FORMATION	25	0.184407	1.11407	0.327345	0.665989	1	2303	tags=36%, list=18%, signal=44%
GO_MACROMOLECULE_METHYLATION	241	0.0631145	1.11359	0.344064	0.666304	1	4567	tags=41%, list=35%, signal=62%
GO_REGULATION_OF_TRANSLATIONAL_ELONGATION	17	0.224243	1.11304	0.312253	0.666767	1	3999	tags=53%, list=31%, signal=76%
GO_TRANSPORT_OF_VIRUS	52	0.130907	1.11254	0.323308	0.667116	1	7861	tags=73%, list=60%, signal=182%
GO_REGULATION_OF_INTRACELLULAR_PROTEIN_TRANSPORT	211	0.0679693	1.1123	0.322718	0.666877	1	5888	tags=52%, list=45%, signal=92%
GO_REGULATION_OF_CYTOSOLIC_CALCIUM_ION_CONCENTRATION	240	0.0621305	1.11138	0.296078	0.668171	1	5475	tags=48%, list=42%, signal=81%
GO_POSITIVE_REGULATION_OF_CELL_CYCLE_G2_M_PHASE_TRANSITION	25	0.183627	1.11127	0.312625	0.667701	1	5456	tags=60%, list=42%, signal=103%
GO_HEART_DEVELOPMENT	452	0.0448279	1.1109	0.32681	0.667866	1	5719	tags=48%, list=44%, signal=82%
GO_ARTERY_MORPHOGENESIS	51	0.130049	1.11076	0.310757	0.667424	1	8830	tags=80%, list=67%, signal=246%
GO_ORGANOPHOSPHATE_ESTER_TRANSPORT	81	0.103914	1.1106	0.312373	0.667057	1	2850	tags=32%, list=22%, signal=41%
GO_POSITIVE_REGULATION_OF_ERYTHROCYTE_DIFFERENTIATION	25	0.18251	1.10961	0.310891	0.668567	1	1804	tags=32%, list=14%, signal=37%
GO_REGULATION_OF_DEFENSE_RESPONSE	468	0.0443571	1.1092	0.332673	0.668722	1	6574	tags=54%, list=50%, signal=106%
GO_MATERNAL_PROCESS_INVOLVED_IN_FEMALE_PREGNANCY	47	0.139294	1.10838	0.322917	0.669762	1	6540	tags=64%, list=50%, signal=127%
GO_REGULATION_OF_MITOPHAGY	15	0.237003	1.10776	0.320833	0.670318	1	9994	tags=100%, list=76%, signal=422%
GO_REGULATION_OF_CENTRIOLE_REPLICATION	21	0.200278	1.10757	0.316872	0.670026	1	9852	tags=95%, list=75%, signal=384%
GO_NEGATIVE_REGULATION_OF_ORGANELLE_ORGANIZATION	304	0.055514	1.10751	0.314115	0.669442	1	4458	tags=39%, list=34%, signal=58%
GO_ACTIVATION_OF_PROTEIN_KINASE_B_ACTIVITY	30	0.165978	1.10705	0.329268	0.669708	1	6124	tags=63%, list=47%, signal=119%
GO_REGULATION_OF_DEFENSE_RESPONSE_TO_VIRUS_BY_VIRUS	25	0.182678	1.10622	0.31746	0.670808	1	6516	tags=68%, list=50%, signal=135%
GO_CIRCADIAN_SLEEP_WAKE_CYCLE	16	0.229194	1.10614	0.31569	0.670271	1	1912	tags=38%, list=15%, signal=44%
GO_MALE_GENITALIA_DEVELOPMENT	15	0.237309	1.10465	0.331429	0.672624	1	7371	tags=80%, list=56%, signal=183%
GO_EMBRYONIC_SKELETAL_SYSTEM_MORPHOGENESIS	57	0.122573	1.10455	0.338645	0.67212	1	928	tags=19%, list=7%, signal=21%
GO_HINDBRAIN_MORPHOGENESIS	37	0.154059	1.10431	0.332632	0.671915	1	3650	tags=43%, list=28%, signal=60%
GO_AORTA_DEVELOPMENT	48	0.133388	1.10423	0.310559	0.671347	1	9444	tags=85%, list=72%, signal=305%
GO_REGULATION_OF_LONG_TERM_NEURONAL_SYNAPTIC_PLASTICITY	26	0.184903	1.10394	0.310638	0.671297	1	4130	tags=50%, list=32%, signal=73%
GO_CALCIUM_ION_TRANSMEMBRANE_IMPORT_INTO_CYTOSOL	106	0.0920039	1.10382	0.316633	0.670848	1	5475	tags=51%, list=42%, signal=87%
GO_LOCALIZATION_WITHIN_MEMBRANE	137	0.0819019	1.10335	0.313175	0.671183	1	4386	tags=42%, list=33%, signal=62%
GO_DNA_DOUBLE_STRAND_BREAK_PROCESSING	21	0.197852	1.1033	0.318271	0.670577	1	8013	tags=81%, list=61%, signal=208%
GO_PITUITARY_GLAND_DEVELOPMENT	31	0.165619	1.10307	0.327083	0.670305	1	7551	tags=74%, list=58%, signal=175%
GO_CELL_PROLIFERATION_INVOLVED_IN_KIDNEY_DEVELOPMENT	17	0.221589	1.10304	0.327381	0.669668	1	4804	tags=59%, list=37%, signal=93%
GO_GOLGI_ORGANIZATION	116	0.087083	1.10256	0.324111	0.669973	1	8690	tags=75%, list=66%, signal=221%
GO_FOLIC_ACID_METABOLIC_PROCESS	17	0.225228	1.10092	0.319838	0.672761	1	6297	tags=71%, list=48%, signal=136%
GO_REGULATION_OF_MEGAKARYOCYTE_DIFFERENTIATION	45	0.138238	1.09992	0.333333	0.674219	1	4597	tags=49%, list=35%, signal=75%
GO_RESPONSE_TO_RADIATION	347	0.0529499	1.09918	0.328125	0.675088	1	3928	tags=35%, list=30%, signal=49%
GO_PROTEIN_LIPID_COMPLEX_ASSEMBLY	20	0.202677	1.09888	0.331992	0.675019	1	2587	tags=40%, list=20%, signal=50%
GO_MOVEMENT_IN_ENVIRONMENT_OF_OTHER_ORGANISM_INVOLVED_IN_SYMBIOTIC_INTERACTION	32	0.165482	1.09815	0.306163	0.675868	1	8477	tags=81%, list=65%, signal=230%
GO_MITOTIC_SPINDLE_ORGANIZATION	93	0.0983844	1.09783	0.322772	0.675889	1	7309	tags=66%, list=56%, signal=147%
GO_REGULATION_OF_REPRODUCTIVE_PROCESS	89	0.0981552	1.09753	0.343936	0.675828	1	5932	tags=55%, list=45%, signal=100%
GO_POSITIVE_REGULATION_OF_MESENCHYMAL_CELL_PROLIFERATION	24	0.184062	1.09666	0.311111	0.677006	1	3595	tags=46%, list=27%, signal=63%
GO_POSITIVE_REGULATION_OF_AXON_EXTENSION	39	0.149763	1.09633	0.321063	0.676987	1	3416	tags=41%, list=26%, signal=55%
GO_REGULATION_OF_NEUROTRANSMITTER_LEVELS	276	0.0582839	1.0961	0.334677	0.676782	1	4803	tags=42%, list=37%, signal=66%
GO_INTERLEUKIN_1_MEDIATED_SIGNALING_PATHWAY	87	0.101389	1.09584	0.344	0.676638	1	10571	tags=91%, list=81%, signal=468%
GO_POSITIVE_REGULATION_OF_CATABOLIC_PROCESS	366	0.050512	1.09569	0.344828	0.676243	1	2433	tags=23%, list=19%, signal=28%
GO_HEMATOPOIETIC_PROGENITOR_CELL_DIFFERENTIATION	141	0.0791984	1.09563	0.316206	0.675654	1	9932	tags=84%, list=76%, signal=343%
GO_SPECIFICATION_OF_ANIMAL_ORGAN_IDENTITY	22	0.2009	1.09528	0.329412	0.675705	1	944	tags=27%, list=7%, signal=29%
GO_NEGATIVE_REGULATION_OF_SMALL_MOLECULE_METABOLIC_PROCESS	48	0.135366	1.09511	0.333333	0.675374	1	5326	tags=54%, list=41%, signal=91%
GO_LEFT_RIGHT_PATTERN_FORMATION	16	0.225944	1.09505	0.328063	0.674777	1	8502	tags=88%, list=65%, signal=249%
GO_POSITIVE_REGULATION_OF_SUBSTRATE_ADHESION_DEPENDENT_CELL_SPREADING	29	0.172129	1.09491	0.341317	0.674368	1	6781	tags=69%, list=52%, signal=143%
GO_NEGATIVE_REGULATION_OF_TRANSMEMBRANE_TRANSPORT	86	0.0999335	1.09452	0.340206	0.674567	1	5551	tags=52%, list=42%, signal=90%
GO_CELL_CELL_ADHESION_MEDIATED_BY_CADHERIN	31	0.159233	1.09406	0.342324	0.674915	1	7212	tags=71%, list=55%, signal=158%
GO_INTERLEUKIN_1_SECRETION	23	0.188744	1.09319	0.336066	0.676111	1	7780	tags=78%, list=59%, signal=192%
GO_RETROGRADE_TRANSPORT_ENDOSOME_TO_GOLGI	72	0.112973	1.09264	0.341719	0.676588	1	9804	tags=86%, list=75%, signal=341%
GO_ECTODERM_DEVELOPMENT	16	0.228463	1.09161	0.325866	0.678094	1	2740	tags=44%, list=21%, signal=55%
GO_PHOSPHATIDYLINOSITOL_PHOSPHORYLATION	44	0.140994	1.09156	0.356275	0.677499	1	5004	tags=52%, list=38%, signal=84%
GO_RIBONUCLEOPROTEIN_COMPLEX_DISASSEMBLY	15	0.231422	1.091	0.34413	0.678038	1	8321	tags=87%, list=64%, signal=237%
GO_CELLULAR_ION_HOMEOSTASIS	463	0.0439246	1.09014	0.32981	0.679241	1	3828	tags=33%, list=29%, signal=46%
GO_UROGENITAL_SYSTEM_DEVELOPMENT	281	0.0569423	1.08999	0.326	0.678927	1	1180	tags=15%, list=9%, signal=16%
GO_POSITIVE_REGULATION_OF_RESPONSE_TO_DRUG	19	0.206646	1.08997	0.358974	0.678256	1	4189	tags=53%, list=32%, signal=77%
GO_CEREBELLAR_CORTEX_MORPHOGENESIS	29	0.169843	1.08956	0.33682	0.67848	1	3650	tags=45%, list=28%, signal=62%
GO_POSITIVE_REGULATION_OF_STEROL_TRANSPORT	17	0.217195	1.08876	0.340467	0.679465	1	1010	tags=29%, list=8%, signal=32%
GO_STEROL_HOMEOSTASIS	48	0.131644	1.08857	0.347826	0.679145	1	1828	tags=27%, list=14%, signal=31%
GO_RESPONSE_TO_HEAT	148	0.0773105	1.08718	0.345309	0.681514	1	5811	tags=52%, list=44%, signal=92%
GO_SPINDLE_ORGANIZATION	146	0.0775905	1.08655	0.354379	0.682199	1	7515	tags=65%, list=57%, signal=151%
GO_HISTONE_H4_ACETYLATION	62	0.118982	1.08601	0.326	0.682651	1	9220	tags=82%, list=70%, signal=277%
GO_PROSTATE_GLAND_MORPHOGENESIS	24	0.18585	1.08527	0.340206	0.683563	1	7391	tags=75%, list=56%, signal=172%
GO_MICROTUBULE_POLYMERIZATION	64	0.113036	1.08525	0.317125	0.682898	1	2209	tags=28%, list=17%, signal=34%
GO_SERINE_FAMILY_AMINO_ACID_METABOLIC_PROCESS	30	0.163567	1.08459	0.340862	0.683655	1	7465	tags=73%, list=57%, signal=170%
GO_REGULATION_OF_VIRAL_GENOME_REPLICATION	59	0.120303	1.0831	0.350202	0.686145	1	5977	tags=58%, list=46%, signal=106%
GO_CILIUM_MOVEMENT_INVOLVED_IN_CELL_MOTILITY	18	0.211325	1.08272	0.358527	0.686236	1	2328	tags=39%, list=18%, signal=47%
GO_PATTERN_RECOGNITION_RECEPTOR_SIGNALING_PATHWAY	132	0.0816923	1.08236	0.325349	0.686346	1	7174	tags=63%, list=55%, signal=138%
GO_REGULATION_OF_MEMBRANE_PERMEABILITY	73	0.11143	1.08224	0.336694	0.685899	1	4647	tags=47%, list=35%, signal=72%
GO_FOAM_CELL_DIFFERENTIATION	24	0.188643	1.08184	0.348515	0.686072	1	807	tags=25%, list=6%, signal=27%
GO_HAIR_CELL_DIFFERENTIATION	27	0.175773	1.08169	0.344554	0.685744	1	2552	tags=37%, list=19%, signal=46%
GO_STEM_CELL_DIFFERENTIATION	206	0.0658667	1.08119	0.350622	0.686108	1	5189	tags=46%, list=40%, signal=75%
GO_NEGATIVE_REGULATION_OF_RECEPTOR_MEDIATED_ENDOCYTOSIS	19	0.202046	1.08095	0.362764	0.685905	1	7006	tags=74%, list=54%, signal=158%
GO_PYRIDINE_CONTAINING_COMPOUND_METABOLIC_PROCESS	31	0.166671	1.08075	0.343496	0.685624	1	6270	tags=65%, list=48%, signal=123%
GO_MEMBRANE_DEPOLARIZATION	77	0.103949	1.08031	0.331237	0.685863	1	4428	tags=44%, list=34%, signal=66%
GO_NUCLEAR_BODY_ORGANIZATION	15	0.232722	1.07994	0.348606	0.685952	1	5685	tags=67%, list=43%, signal=118%
GO_MICROTUBULE_CYTOSKELETON_ORGANIZATION	456	0.0447367	1.07984	0.348425	0.685494	1	2334	tags=22%, list=18%, signal=26%
GO_ESTABLISHMENT_OF_PLANAR_POLARITY_OF_EMBRYONIC_EPITHELIUM	16	0.224606	1.07891	0.348269	0.68679	1	1972	tags=38%, list=15%, signal=44%
GO_REGULATION_OF_CARDIAC_MUSCLE_CELL_ACTION_POTENTIAL	25	0.178102	1.07793	0.339703	0.688125	1	8671	tags=84%, list=66%, signal=248%
GO_POSITIVE_REGULATION_OF_NEUROTRANSMITTER_TRANSPORT	32	0.15925	1.07733	0.345603	0.688776	1	4057	tags=47%, list=31%, signal=68%
GO_CHROMATIN_ORGANIZATION_INVOLVED_IN_REGULATION_OF_TRANSCRIPTION	72	0.108404	1.07695	0.33617	0.688879	1	7681	tags=69%, list=59%, signal=167%
GO_REGULATION_OF_GENERATION_OF_PRECURSOR_METABOLITES_AND_ENERGY	122	0.0833364	1.0769	0.357576	0.688283	1	3748	tags=37%, list=29%, signal=51%
GO_CELLULAR_TRANSITION_METAL_ION_HOMEOSTASIS	82	0.0987145	1.07663	0.345114	0.688181	1	9414	tags=82%, list=72%, signal=289%
GO_DEOXYRIBOSE_PHOSPHATE_CATABOLIC_PROCESS	19	0.1998	1.07615	0.34879	0.688458	1	9103	tags=89%, list=70%, signal=293%
GO_CELLULAR_RESPONSE_TO_DSRNA	18	0.206431	1.07513	0.363978	0.689897	1	937	tags=28%, list=7%, signal=30%
GO_NEGATIVE_CHEMOTAXIS	41	0.140364	1.07489	0.357002	0.689722	1	7429	tags=71%, list=57%, signal=163%
GO_REGULATION_OF_ANION_TRANSPORT	76	0.104515	1.07477	0.345528	0.689306	1	4152	tags=42%, list=32%, signal=61%
GO_CARDIAC_MUSCLE_CELL_MEMBRANE_REPOLARIZATION	30	0.163414	1.07476	0.360082	0.688636	1	2229	tags=33%, list=17%, signal=40%
GO_TYPE_I_INTERFERON_PRODUCTION	105	0.0892995	1.07453	0.319415	0.68843	1	8442	tags=73%, list=64%, signal=205%
GO_POSITIVE_REGULATION_OF_APOPTOTIC_SIGNALING_PATHWAY	151	0.0760735	1.07445	0.357741	0.687929	1	5345	tags=48%, list=41%, signal=81%
GO_NCRNA_3_END_PROCESSING	31	0.158616	1.07392	0.345029	0.688349	1	10177	tags=94%, list=78%, signal=419%
GO_ACTIVATION_OF_PROTEIN_KINASE_ACTIVITY	266	0.0573985	1.07308	0.359438	0.689482	1	2561	tags=25%, list=20%, signal=31%
GO_BASE_EXCISION_REPAIR	38	0.1471	1.07307	0.356164	0.688816	1	3592	tags=42%, list=27%, signal=58%
GO_PHOSPHATIDYLINOSITOL_BIOSYNTHETIC_PROCESS	110	0.086845	1.07291	0.339286	0.688468	1	3276	tags=34%, list=25%, signal=44%
GO_MITOTIC_SISTER_CHROMATID_SEGREGATION	118	0.0855732	1.0729	0.373254	0.687797	1	9875	tags=84%, list=75%, signal=338%
GO_REGULATION_OF_PROTEIN_KINASE_A_SIGNALING	15	0.226835	1.07225	0.345631	0.6885	1	4889	tags=60%, list=37%, signal=96%
GO_MODULATION_OF_TRANSCRIPTION_IN_OTHER_ORGANISM_INVOLVED_IN_SYMBIOTIC_INTERACTION	23	0.187437	1.07119	0.339357	0.690094	1	4381	tags=52%, list=33%, signal=78%
GO_T_CELL_HOMEOSTASIS	23	0.183179	1.07021	0.359438	0.691428	1	5006	tags=57%, list=38%, signal=91%
GO_SPECIFICATION_OF_SYMMETRY	96	0.0907426	1.06945	0.361702	0.692382	1	2366	tags=27%, list=18%, signal=33%
GO_DICARBOXYLIC_ACID_TRANSPORT	79	0.104839	1.06802	0.362	0.694815	1	4436	tags=44%, list=34%, signal=67%
GO_PROTEIN_LOCALIZATION_TO_GOLGI_APPARATUS	25	0.179633	1.06793	0.367925	0.694338	1	6032	tags=64%, list=46%, signal=118%
GO_POSITIVE_REGULATION_OF_PROTEIN_COMPLEX_DISASSEMBLY	30	0.162801	1.06755	0.343137	0.694499	1	8348	tags=80%, list=64%, signal=220%
GO_NEGATIVE_REGULATION_OF_G_PROTEIN_COUPLED_RECEPTOR_SIGNALING_PATHWAY	38	0.14839	1.06752	0.354701	0.693876	1	6332	tags=63%, list=48%, signal=122%
GO_MORPHOGENESIS_OF_EMBRYONIC_EPITHELIUM	126	0.0820639	1.06706	0.345776	0.694182	1	8704	tags=75%, list=66%, signal=220%
GO_CELLULAR_RESPONSE_TO_HEAT	115	0.0844979	1.06704	0.356137	0.69354	1	8695	tags=75%, list=66%, signal=221%
GO_ERBB_SIGNALING_PATHWAY	121	0.0821286	1.06673	0.354207	0.693569	1	9864	tags=83%, list=75%, signal=335%
GO_NEGATIVE_REGULATION_OF_RNA_CATABOLIC_PROCESS	44	0.13722	1.06641	0.342685	0.693562	1	8327	tags=77%, list=64%, signal=212%
GO_AGING	246	0.0598205	1.06627	0.358178	0.693155	1	4660	tags=41%, list=36%, signal=63%
GO_INTERLEUKIN_6_SECRETION	19	0.205362	1.06621	0.35102	0.692619	1	4895	tags=58%, list=37%, signal=92%
GO_CILIUM_MOVEMENT	46	0.136884	1.06578	0.383367	0.692852	1	5899	tags=59%, list=45%, signal=106%
GO_DETECTION_OF_STIMULUS	142	0.0765824	1.065	0.373254	0.693864	1	4909	tags=45%, list=37%, signal=71%
GO_ERROR_PRONE_TRANSLESION_SYNTHESIS	19	0.204738	1.0648	0.350775	0.6936	1	7660	tags=79%, list=58%, signal=190%
GO_INTRINSIC_APOPTOTIC_SIGNALING_PATHWAY_IN_RESPONSE_TO_DNA_DAMAGE	91	0.0953122	1.06474	0.372	0.693038	1	3940	tags=40%, list=30%, signal=56%
GO_ORGANELLE_DISASSEMBLY	89	0.0959289	1.06432	0.342213	0.693252	1	10375	tags=89%, list=79%, signal=424%
GO_ENERGY_HOMEOSTASIS	31	0.160038	1.0642	0.354455	0.692822	1	9736	tags=90%, list=74%, signal=351%
GO_NEGATIVE_REGULATION_OF_REPRODUCTIVE_PROCESS	26	0.173955	1.06401	0.358717	0.69258	1	7295	tags=73%, list=56%, signal=165%
GO_REGULATION_OF_BONE_REMODELING	34	0.154258	1.06381	0.359244	0.692336	1	2606	tags=35%, list=20%, signal=44%
GO_DENDRITIC_SPINE_MORPHOGENESIS	54	0.119354	1.06331	0.370062	0.692724	1	4505	tags=46%, list=34%, signal=70%
GO_POSITIVE_REGULATION_OF_B_CELL_PROLIFERATION	25	0.176649	1.06313	0.394286	0.692459	1	3452	tags=44%, list=26%, signal=60%
GO_LAMELLIPODIUM_ORGANIZATION	74	0.107142	1.06292	0.353414	0.692225	1	6921	tags=64%, list=53%, signal=134%
GO_GOLGI_TO_PLASMA_MEMBRANE_TRANSPORT	57	0.120183	1.06119	0.358566	0.695158	1	8081	tags=74%, list=62%, signal=192%
GO_POSITIVE_REGULATION_OF_REPRODUCTIVE_PROCESS	48	0.1282	1.06105	0.376953	0.694765	1	3237	tags=38%, list=25%, signal=50%
GO_POSITIVE_REGULATION_OF_SODIUM_ION_TRANSPORT	31	0.159584	1.05955	0.376278	0.697386	1	6785	tags=68%, list=52%, signal=140%
GO_REGULATION_OF_CELLULAR_RESPONSE_TO_HEAT	76	0.104038	1.05944	0.373832	0.696964	1	3469	tags=37%, list=26%, signal=50%
GO_CARDIAC_MUSCLE_CELL_ACTION_POTENTIAL	61	0.116868	1.0594	0.345309	0.696371	1	8780	tags=79%, list=67%, signal=238%
GO_REGULATION_OF_PROTEIN_SERINE_THREONINE_KINASE_ACTIVITY	407	0.0462069	1.05905	0.349515	0.696449	1	5365	tags=45%, list=41%, signal=75%
GO_POSITIVE_REGULATION_OF_PROTEIN_TYROSINE_KINASE_ACTIVITY	44	0.138035	1.05904	0.38171	0.695798	1	4745	tags=50%, list=36%, signal=78%
GO_CILIUM_ORGANIZATION	324	0.0512033	1.0577	0.394737	0.698045	1	10783	tags=87%, list=82%, signal=482%
GO_CALCIUM_MEDIATED_SIGNALING	146	0.0764686	1.05765	0.365503	0.697485	1	5646	tags=51%, list=43%, signal=88%
GO_NEGATIVE_REGULATION_OF_UBIQUITIN_DEPENDENT_PROTEIN_CATABOLIC_PROCESS	43	0.132712	1.0569	0.378758	0.698407	1	4053	tags=44%, list=31%, signal=64%
GO_REGULATION_OF_PROTEIN_TARGETING	73	0.108157	1.05626	0.344398	0.699104	1	4869	tags=48%, list=37%, signal=76%
GO_TRNA_METHYLATION	35	0.149562	1.05565	0.360784	0.699726	1	6651	tags=66%, list=51%, signal=133%
GO_REGULATION_OF_PEPTIDYL_SERINE_PHOSPHORYLATION	102	0.0909336	1.05535	0.383197	0.699705	1	5365	tags=50%, list=41%, signal=84%
GO_NEURON_DEATH_IN_RESPONSE_TO_OXIDATIVE_STRESS	20	0.20065	1.05522	0.361925	0.699314	1	1304	tags=30%, list=10%, signal=33%
GO_VIRAL_RNA_GENOME_REPLICATION	21	0.194159	1.0538	0.371901	0.701686	1	9932	tags=95%, list=76%, signal=394%
GO_REGULATION_OF_TELOMERE_MAINTENANCE_VIA_TELOMERE_LENGTHENING	56	0.123187	1.05317	0.360624	0.702396	1	965	tags=20%, list=7%, signal=21%
GO_FC_EPSILON_RECEPTOR_SIGNALING_PATHWAY	100	0.0882955	1.0531	0.367793	0.701873	1	5661	tags=52%, list=43%, signal=91%
GO_LONG_TERM_SYNAPTIC_POTENTIATION	80	0.0982808	1.05292	0.377551	0.701564	1	7559	tags=68%, list=58%, signal=159%
GO_MULTICELLULAR_ORGANISM_GROWTH	125	0.0810178	1.05174	0.370143	0.703449	1	4710	tags=44%, list=36%, signal=68%
GO_LONG_TERM_SYNAPTIC_DEPRESSION	27	0.173401	1.05169	0.376258	0.702881	1	6463	tags=67%, list=49%, signal=131%
GO_CELL_COMMUNICATION_INVOLVED_IN_CARDIAC_CONDUCTION	47	0.132101	1.05161	0.375783	0.70238	1	5798	tags=57%, list=44%, signal=103%
GO_MEMBRANE_DEPOLARIZATION_DURING_CARDIAC_MUSCLE_CELL_ACTION_POTENTIAL	21	0.191842	1.05022	0.389864	0.704648	1	3103	tags=43%, list=24%, signal=56%
GO_REGULATION_OF_LEUKOCYTE_DEGRANULATION	31	0.157485	1.05014	0.365949	0.70416	1	6390	tags=65%, list=49%, signal=126%
GO_CELL_PROLIFERATION_IN_HINDBRAIN	15	0.227064	1.04998	0.373281	0.703828	1	9251	tags=93%, list=71%, signal=318%
GO_POSITIVE_REGULATION_OF_VIRAL_GENOME_REPLICATION	29	0.164544	1.04952	0.382857	0.704173	1	5977	tags=62%, list=46%, signal=114%
GO_REGULATION_OF_SPINDLE_ASSEMBLY	27	0.167738	1.04885	0.387879	0.704881	1	2172	tags=33%, list=17%, signal=40%
GO_HISTONE_PHOSPHORYLATION	28	0.166712	1.04842	0.369686	0.705163	1	1562	tags=29%, list=12%, signal=32%
GO_NEGATIVE_REGULATION_OF_BLOOD_VESSEL_DIAMETER	59	0.115667	1.04799	0.38114	0.705348	1	3596	tags=39%, list=27%, signal=53%
GO_REGULATION_OF_POTASSIUM_ION_TRANSMEMBRANE_TRANSPORTER_ACTIVITY	48	0.129905	1.04778	0.360324	0.705125	1	8671	tags=79%, list=66%, signal=233%
GO_TRANSCRIPTION_PREINITIATION_COMPLEX_ASSEMBLY	40	0.141057	1.04744	0.385827	0.705223	1	2086	tags=30%, list=16%, signal=36%
GO_REGULATION_OF_PROTEIN_TYROSINE_KINASE_ACTIVITY	74	0.104408	1.04738	0.376218	0.704689	1	5187	tags=50%, list=40%, signal=82%
GO_MRNA_SPLICE_SITE_SELECTION	27	0.171105	1.04711	0.368313	0.704606	1	2128	tags=33%, list=16%, signal=40%
GO_REGULATION_OF_CELLULAR_RESPONSE_TO_INSULIN_STIMULUS	52	0.119019	1.04692	0.365234	0.704334	1	3735	tags=40%, list=29%, signal=56%
GO_SYNAPTIC_VESICLE_PRIMING	17	0.210754	1.04524	0.379455	0.707255	1	5716	tags=65%, list=44%, signal=115%
GO_TELENCEPHALON_GLIAL_CELL_MIGRATION	21	0.194159	1.045	0.391039	0.707099	1	1202	tags=29%, list=9%, signal=31%
GO_POSITIVE_REGULATION_OF_CHROMOSOME_SEGREGATION	24	0.180686	1.04483	0.4	0.706799	1	911	tags=25%, list=7%, signal=27%
GO_ACTIVATION_OF_PROTEIN_KINASE_A_ACTIVITY	16	0.215469	1.0448	0.375758	0.706204	1	8639	tags=88%, list=66%, signal=257%
GO_POSITIVE_REGULATION_OF_MITOTIC_CELL_CYCLE	124	0.0805618	1.04441	0.379377	0.706422	1	6980	tags=61%, list=53%, signal=130%
GO_NEGATIVE_REGULATION_OF_NUCLEOCYTOPLASMIC_TRANSPORT	19	0.192373	1.04436	0.383588	0.705876	1	2308	tags=37%, list=18%, signal=45%
GO_CELL_DIFFERENTIATION_IN_SPINAL_CORD	31	0.158322	1.04406	0.391813	0.705897	1	9336	tags=87%, list=71%, signal=303%
GO_RETINA_LAYER_FORMATION	18	0.200849	1.04357	0.395538	0.706288	1	6830	tags=72%, list=52%, signal=151%
GO_NEGATIVE_REGULATION_OF_TELOMERE_MAINTENANCE_VIA_TELOMERASE	16	0.219952	1.04334	0.40519	0.706134	1	396	tags=25%, list=3%, signal=26%
GO_CHROMATIN_ASSEMBLY	72	0.1035	1.04285	0.380282	0.706484	1	4653	tags=46%, list=36%, signal=71%
GO_RENAL_SYSTEM_DEVELOPMENT	251	0.0583415	1.04245	0.385892	0.706622	1	1180	tags=15%, list=9%, signal=16%
GO_HEART_FORMATION	21	0.191033	1.04163	0.391837	0.707657	1	6855	tags=71%, list=52%, signal=150%
GO_EMBRYONIC_ORGAN_MORPHOGENESIS	201	0.0630155	1.04109	0.402751	0.708167	1	5962	tags=52%, list=46%, signal=94%
GO_MODULATION_BY_SYMBIONT_OF_HOST_CELLULAR_PROCESS	22	0.182941	1.0408	0.414079	0.708146	1	1774	tags=32%, list=14%, signal=37%
GO_DNA_TEMPLATED_TRANSCRIPTION_TERMINATION	69	0.107564	1.04007	0.416503	0.709062	1	3722	tags=39%, list=28%, signal=54%
GO_REGULATION_OF_TRANSLATIONAL_FIDELITY	18	0.206049	1.03951	0.389234	0.709604	1	5307	tags=61%, list=41%, signal=103%
GO_ANIMAL_ORGAN_FORMATION	45	0.128812	1.03904	0.365702	0.70997	1	1519	tags=24%, list=12%, signal=28%
GO_NEGATIVE_REGULATION_OF_LOCOMOTION	252	0.0563704	1.03871	0.37232	0.710006	1	3692	tags=34%, list=28%, signal=46%
GO_NEURON_RECOGNITION	45	0.133487	1.03871	0.39726	0.709369	1	3495	tags=40%, list=27%, signal=54%
GO_REGULATION_OF_OSSIFICATION	144	0.0743572	1.03865	0.379098	0.708847	1	6311	tags=56%, list=48%, signal=106%
GO_REGULATION_OF_DENDRITE_EXTENSION	20	0.188107	1.03787	0.398785	0.709897	1	9325	tags=90%, list=71%, signal=312%
GO_REGULATION_OF_TELOMERE_MAINTENANCE	73	0.102441	1.03782	0.403614	0.709351	1	997	tags=18%, list=8%, signal=19%
GO_POSITIVE_REGULATION_OF_CALCIUM_MEDIATED_SIGNALING	32	0.154628	1.03778	0.411538	0.708775	1	9028	tags=84%, list=69%, signal=271%
GO_REGULATION_OF_RAS_PROTEIN_SIGNAL_TRANSDUCTION	201	0.0625386	1.03763	0.380582	0.708461	1	5903	tags=51%, list=45%, signal=92%
GO_CELLULAR_RESPONSE_TO_STEROL	18	0.200505	1.03742	0.401222	0.708251	1	7562	tags=78%, list=58%, signal=184%
GO_DOSAGE_COMPENSATION	16	0.214619	1.03722	0.412879	0.708067	1	10287	tags=100%, list=79%, signal=466%
GO_SEMAPHORIN_PLEXIN_SIGNALING_PATHWAY	38	0.143551	1.03636	0.380582	0.709245	1	7429	tags=71%, list=57%, signal=164%
GO_CYCLIC_NUCLEOTIDE_BIOSYNTHETIC_PROCESS	15	0.224006	1.03568	0.39881	0.710018	1	7545	tags=80%, list=58%, signal=189%
GO_ACTIVATION_OF_IMMUNE_RESPONSE	394	0.0448929	1.03504	0.387164	0.710692	1	10297	tags=83%, list=79%, signal=377%
GO_MEIOTIC_CHROMOSOME_SEGREGATION	50	0.12404	1.03462	0.409266	0.710939	1	5976	tags=58%, list=46%, signal=106%
GO_REGULATION_OF_NEURON_PROJECTION_REGENERATION	28	0.160631	1.03442	0.39243	0.710759	1	9592	tags=89%, list=73%, signal=333%
GO_REGULATION_OF_BONE_DEVELOPMENT	15	0.221636	1.03404	0.392638	0.710864	1	1465	tags=33%, list=11%, signal=37%
GO_MESENCHYME_MORPHOGENESIS	38	0.142553	1.03315	0.431412	0.712081	1	5719	tags=58%, list=44%, signal=102%
GO_NEGATIVE_REGULATION_OF_CELLULAR_PROTEIN_CATABOLIC_PROCESS	74	0.104338	1.03237	0.403543	0.713021	1	4834	tags=47%, list=37%, signal=75%
GO_PLACENTA_BLOOD_VESSEL_DEVELOPMENT	28	0.162408	1.03193	0.4	0.713239	1	4892	tags=54%, list=37%, signal=85%
GO_POSITIVE_REGULATION_OF_DEFENSE_RESPONSE	313	0.0513909	1.03027	0.408644	0.716087	1	7333	tags=61%, list=56%, signal=135%
GO_PROTEIN_TRANSPORT_WITHIN_PLASMA_MEMBRANE	43	0.132866	1.0299	0.399602	0.716213	1	4051	tags=44%, list=31%, signal=64%
GO_MULTI_ORGANISM_LOCALIZATION	64	0.109063	1.02924	0.39961	0.717016	1	7376	tags=67%, list=56%, signal=153%
GO_POSITIVE_REGULATION_OF_INTRACELLULAR_TRANSPORT	184	0.0657453	1.02886	0.415984	0.71718	1	5840	tags=51%, list=45%, signal=91%
GO_REGULATION_OF_GTPASE_ACTIVITY	386	0.0466582	1.02807	0.395918	0.718169	1	4834	tags=41%, list=37%, signal=64%
GO_POSITIVE_REGULATION_OF_PROTEIN_LOCALIZATION_TO_NUCLEUS	62	0.11061	1.02765	0.41517	0.718443	1	11230	tags=97%, list=86%, signal=676%
GO_POSITIVE_REGULATION_OF_VIRAL_LIFE_CYCLE	50	0.124691	1.02709	0.392562	0.71898	1	7277	tags=68%, list=56%, signal=152%
GO_EPITHELIAL_TUBE_BRANCHING_INVOLVED_IN_LUNG_MORPHOGENESIS	25	0.172181	1.02629	0.395582	0.719998	1	4558	tags=52%, list=35%, signal=80%
GO_POST_TRANSLATIONAL_PROTEIN_MODIFICATION	298	0.0508967	1.02574	0.4	0.720551	1	4489	tags=39%, list=34%, signal=58%
GO_REGULATION_OF_NATURAL_KILLER_CELL_MEDIATED_IMMUNITY	17	0.204911	1.02557	0.426531	0.720272	1	7333	tags=76%, list=56%, signal=174%
GO_LABYRINTHINE_LAYER_BLOOD_VESSEL_DEVELOPMENT	19	0.19183	1.02506	0.396341	0.720693	1	8518	tags=84%, list=65%, signal=241%
GO_METAPHASE_ANAPHASE_TRANSITION_OF_CELL_CYCLE	43	0.133698	1.02505	0.439175	0.72006	1	2822	tags=35%, list=22%, signal=44%
GO_POSITIVE_REGULATION_OF_PROTEIN_IMPORT	33	0.151049	1.02483	0.39726	0.719892	1	11121	tags=100%, list=85%, signal=662%
GO_POSITIVE_REGULATION_OF_CELLULAR_COMPONENT_BIOGENESIS	449	0.041585	1.02402	0.394175	0.720967	1	6531	tags=54%, list=50%, signal=104%
GO_ESTABLISHMENT_OF_EPITHELIAL_CELL_POLARITY	28	0.162408	1.02373	0.402724	0.720974	1	4892	tags=54%, list=37%, signal=85%
GO_INTRACELLULAR_LIPID_TRANSPORT	36	0.144058	1.02363	0.403226	0.720545	1	9394	tags=86%, list=72%, signal=304%
GO_GLIAL_CELL_MIGRATION	42	0.134501	1.02317	0.395876	0.720816	1	1673	tags=26%, list=13%, signal=30%
GO_NUCLEOTIDE_EXCISION_REPAIR	101	0.0878372	1.02305	0.420523	0.720404	1	8452	tags=73%, list=65%, signal=205%
GO_CELLULAR_IRON_ION_HOMEOSTASIS	52	0.118882	1.02286	0.40481	0.720145	1	1974	tags=27%, list=15%, signal=32%
GO_MUSCLE_CELL_APOPTOTIC_PROCESS	50	0.122231	1.02273	0.425573	0.719799	1	7571	tags=70%, list=58%, signal=165%
GO_DENDRITE_EXTENSION	30	0.157252	1.02261	0.419103	0.719436	1	9730	tags=90%, list=74%, signal=349%
GO_POSITIVE_REGULATION_OF_CHEMOKINE_PRODUCTION	36	0.14423	1.0224	0.396887	0.71921	1	4663	tags=50%, list=36%, signal=77%
GO_RIBONUCLEOTIDE_CATABOLIC_PROCESS	28	0.1617	1.02169	0.41556	0.720014	1	8175	tags=79%, list=62%, signal=209%
GO_POSITIVE_REGULATION_OF_LONG_TERM_SYNAPTIC_POTENTIATION	21	0.184882	1.0209	0.43083	0.720968	1	7559	tags=76%, list=58%, signal=180%
GO_DNA_BIOSYNTHETIC_PROCESS	165	0.0677986	1.01996	0.405512	0.722252	1	8646	tags=73%, list=66%, signal=211%
GO_NEGATIVE_REGULATION_OF_INTERLEUKIN_6_PRODUCTION	22	0.177907	1.01916	0.389344	0.723299	1	10173	tags=95%, list=78%, signal=427%
GO_CENTRIOLE_ASSEMBLY	35	0.143306	1.01877	0.426386	0.723477	1	10100	tags=91%, list=77%, signal=399%
GO_CARBOHYDRATE_CATABOLIC_PROCESS	151	0.0693635	1.01845	0.408624	0.723552	1	10375	tags=86%, list=79%, signal=410%
GO_CARDIAC_MUSCLE_CELL_CONTRACTION	60	0.109801	1.01814	0.428	0.723502	1	2278	tags=28%, list=17%, signal=34%
GO_CENTROMERE_COMPLEX_ASSEMBLY	32	0.153123	1.01736	0.408644	0.724524	1	7820	tags=75%, list=60%, signal=186%
GO_CHOLESTEROL_EFFLUX	24	0.1725	1.01729	0.420635	0.724041	1	5383	tags=58%, list=41%, signal=99%
GO_MICROTUBULE_ANCHORING	24	0.171114	1.01521	0.412632	0.727769	1	2673	tags=38%, list=20%, signal=47%
GO_CEREBRAL_CORTEX_RADIALLY_ORIENTED_CELL_MIGRATION	28	0.160579	1.01364	0.417154	0.730465	1	9125	tags=86%, list=70%, signal=282%
GO_REGULATION_OF_NEURAL_PRECURSOR_CELL_PROLIFERATION	76	0.0974133	1.01311	0.422505	0.730893	1	6829	tags=62%, list=52%, signal=128%
GO_REGULATION_OF_NUCLEOCYTOPLASMIC_TRANSPORT	95	0.0881499	1.01255	0.436508	0.731453	1	11121	tags=94%, list=85%, signal=617%
GO_REGULATION_OF_CELL_ADHESION_MEDIATED_BY_INTEGRIN	38	0.139385	1.01199	0.417012	0.731964	1	7828	tags=74%, list=60%, signal=183%
GO_WATER_SOLUBLE_VITAMIN_METABOLIC_PROCESS	63	0.106869	1.01184	0.422265	0.731641	1	6297	tags=59%, list=48%, signal=113%
GO_NUCLEAR_TRANSCRIBED_MRNA_CATABOLIC_PROCESS_EXONUCLEOLYTIC	34	0.144694	1.01087	0.417476	0.733079	1	10819	tags=97%, list=83%, signal=557%
GO_ADENYLATE_CYCLASE_INHIBITING_G_PROTEIN_COUPLED_RECEPTOR_SIGNALING_PATHWAY	66	0.106085	1.01071	0.433333	0.732818	1	6950	tags=64%, list=53%, signal=135%
GO_PSEUDOURIDINE_SYNTHESIS	17	0.202149	1.01009	0.448485	0.733516	1	9680	tags=94%, list=74%, signal=360%
GO_DEVELOPMENT_OF_PRIMARY_FEMALE_SEXUAL_CHARACTERISTICS	76	0.0999571	1.00959	0.440298	0.733933	1	8002	tags=71%, list=61%, signal=182%
GO_MONOSACCHARIDE_METABOLIC_PROCESS	124	0.0773431	1.00849	0.422505	0.735574	1	3748	tags=36%, list=29%, signal=50%
GO_TRNA_MODIFICATION	80	0.0945784	1.00831	0.427992	0.73529	1	11372	tags=96%, list=87%, signal=727%
GO_DEVELOPMENTAL_GROWTH_INVOLVED_IN_MORPHOGENESIS	210	0.0594324	1.00751	0.443137	0.73631	1	3037	tags=29%, list=23%, signal=37%
GO_PROTEIN_K48_LINKED_UBIQUITINATION	48	0.122466	1.0073	0.427466	0.736127	1	7404	tags=69%, list=57%, signal=158%
GO_PROTEIN_HOMOOLIGOMERIZATION	263	0.0535673	1.00698	0.423892	0.736178	1	7079	tags=59%, list=54%, signal=127%
GO_CERAMIDE_METABOLIC_PROCESS	20	0.184971	1.00686	0.442688	0.735772	1	9366	tags=90%, list=72%, signal=316%
GO_REGULATION_OF_MACROPHAGE_CHEMOTAXIS	15	0.210703	1.00679	0.453629	0.735294	1	7719	tags=80%, list=59%, signal=195%
GO_CARDIAC_MUSCLE_TISSUE_DEVELOPMENT	165	0.0672783	1.00661	0.435453	0.735034	1	5875	tags=52%, list=45%, signal=92%
GO_REGULATION_OF_TRANSCRIPTION_INVOLVED_IN_G1_S_TRANSITION_OF_MITOTIC_CELL_CYCLE	22	0.177743	1.00657	0.41502	0.73448	1	7199	tags=73%, list=55%, signal=161%
GO_LYMPHOCYTE_HOMEOSTASIS	41	0.130243	1.00625	0.423459	0.734502	1	5006	tags=51%, list=38%, signal=83%
GO_RESPONSE_TO_ORGANOPHOSPHORUS	103	0.0858512	1.00568	0.419162	0.735121	1	7656	tags=67%, list=58%, signal=160%
GO_REGULATION_OF_CHROMOSOME_SEPARATION	47	0.125297	1.00454	0.441767	0.736903	1	2822	tags=34%, list=22%, signal=43%
GO_INTERLEUKIN_1_BETA_PRODUCTION	40	0.138347	1.00451	0.438433	0.736339	1	9651	tags=88%, list=74%, signal=332%
GO_PYRIMIDINE_CONTAINING_COMPOUND_METABOLIC_PROCESS	21	0.18286	1.00443	0.428866	0.735854	1	8209	tags=81%, list=63%, signal=217%
GO_RESPONSE_TO_STEROL	25	0.167284	1.0043	0.441948	0.73554	1	4622	tags=52%, list=35%, signal=80%
GO_AXONEME_ASSEMBLY	46	0.128037	1.00336	0.423507	0.736856	1	2029	tags=28%, list=15%, signal=33%
GO_REGULATION_OF_HISTONE_DEACETYLATION	22	0.177093	1.00313	0.437376	0.736726	1	660	tags=23%, list=5%, signal=24%
GO_DOPAMINE_SECRETION	30	0.154267	1.00304	0.42278	0.736289	1	1912	tags=30%, list=15%, signal=35%
GO_POSITIVE_REGULATION_OF_ENDOCYTOSIS	81	0.0963066	1.0027	0.426326	0.736434	1	6344	tags=58%, list=48%, signal=112%
GO_CYTOSOLIC_TRANSPORT	138	0.0724638	1.00268	0.432271	0.735829	1	8739	tags=74%, list=67%, signal=220%
GO_NEGATIVE_REGULATION_OF_PROTEIN_LOCALIZATION_TO_CELL_PERIPHERY	21	0.178621	1.00204	0.436105	0.736525	1	8888	tags=86%, list=68%, signal=266%
GO_NEGATIVE_REGULATION_OF_IMMUNE_SYSTEM_PROCESS	281	0.0516195	1.00178	0.439604	0.736471	1	7586	tags=63%, list=58%, signal=147%
GO_ANDROGEN_RECEPTOR_SIGNALING_PATHWAY	52	0.118332	1.00168	0.419291	0.736051	1	2233	tags=29%, list=17%, signal=35%
GO_CILIUM_OR_FLAGELLUM_DEPENDENT_CELL_MOTILITY	30	0.155836	1.00147	0.449902	0.735864	1	2328	tags=33%, list=18%, signal=40%
GO_RNA_DEPENDENT_DNA_BIOSYNTHETIC_PROCESS	66	0.106141	1.0003	0.438356	0.737744	1	997	tags=18%, list=8%, signal=20%
GO_SIGNAL_TRANSDUCTION_IN_RESPONSE_TO_DNA_DAMAGE	109	0.0821753	0.999578	0.439024	0.738625	1	2536	tags=28%, list=19%, signal=34%
GO_MESENCHYMAL_CELL_DIFFERENTIATION	177	0.064052	0.999295	0.447154	0.738587	1	1687	tags=19%, list=13%, signal=22%
GO_REGULATION_OF_CELLULAR_EXTRAVASATION	17	0.196455	0.998741	0.434944	0.739116	1	5903	tags=65%, list=45%, signal=118%
GO_MONOAMINE_TRANSPORT	70	0.100828	0.998437	0.43083	0.739139	1	2053	tags=26%, list=16%, signal=30%
GO_REGULATION_OF_CELL_FATE_COMMITMENT	16	0.209209	0.998325	0.440162	0.738744	1	7084	tags=75%, list=54%, signal=163%
GO_REGULATION_OF_BIOMINERAL_TISSUE_DEVELOPMENT	61	0.108654	0.997834	0.450677	0.739199	1	6311	tags=59%, list=48%, signal=113%
GO_POSITIVE_REGULATION_OF_BEHAVIOR	16	0.203767	0.997764	0.437895	0.738712	1	3063	tags=44%, list=23%, signal=57%
GO_NEGATIVE_REGULATION_OF_HYDROLASE_ACTIVITY	295	0.050964	0.997712	0.422535	0.738181	1	2232	tags=22%, list=17%, signal=26%
GO_INTRACELLULAR_STEROID_HORMONE_RECEPTOR_SIGNALING_PATHWAY	110	0.0803584	0.997149	0.450281	0.738681	1	2765	tags=29%, list=21%, signal=37%
GO_REGULATION_OF_POSTTRANSCRIPTIONAL_GENE_SILENCING	78	0.0948878	0.99637	0.428571	0.739699	1	10180	tags=87%, list=78%, signal=389%
GO_REGULATION_OF_CHROMATIN_SILENCING	22	0.180445	0.996215	0.436475	0.739415	1	5378	tags=59%, list=41%, signal=100%
GO_SIGNAL_TRANSDUCTION_INVOLVED_IN_CELL_CYCLE_CHECKPOINT	62	0.105939	0.995735	0.453252	0.739752	1	5377	tags=52%, list=41%, signal=87%
GO_CILIARY_BASAL_BODY_PLASMA_MEMBRANE_DOCKING	94	0.0887231	0.995033	0.434694	0.74064	1	3582	tags=36%, list=27%, signal=49%
GO_SECONDARY_METABOLITE_BIOSYNTHETIC_PROCESS	17	0.202824	0.994448	0.436149	0.741234	1	6590	tags=71%, list=50%, signal=142%
GO_TRNA_WOBBLE_URIDINE_MODIFICATION	16	0.21156	0.994292	0.429688	0.740904	1	10327	tags=100%, list=79%, signal=473%
GO_MITOCHONDRIAL_GENOME_MAINTENANCE	20	0.186138	0.993445	0.450617	0.742084	1	3458	tags=45%, list=26%, signal=61%
GO_HEAD_MORPHOGENESIS	34	0.142339	0.991936	0.429703	0.744572	1	6228	tags=62%, list=48%, signal=117%
GO_GOLGI_VESICLE_TRANSPORT	322	0.0488733	0.991879	0.447699	0.74408	1	9501	tags=77%, list=73%, signal=275%
GO_CELL_FATE_COMMITMENT_INVOLVED_IN_FORMATION_OF_PRIMARY_GERM_LAYER	19	0.188127	0.991016	0.447937	0.745228	1	7188	tags=74%, list=55%, signal=163%
GO_ENDOPLASMIC_RETICULUM_TUBULAR_NETWORK_ORGANIZATION	16	0.212072	0.990335	0.444444	0.746064	1	7865	tags=81%, list=60%, signal=203%
GO_NEGATIVE_REGULATION_OF_ION_TRANSPORT	111	0.0812143	0.990084	0.452569	0.74598	1	5551	tags=50%, list=42%, signal=87%
GO_BODY_MORPHOGENESIS	47	0.120499	0.98978	0.451807	0.746005	1	6228	tags=60%, list=48%, signal=113%
GO_C4_DICARBOXYLATE_TRANSPORT	20	0.185239	0.98938	0.428571	0.74618	1	5434	tags=60%, list=41%, signal=102%
GO_POSITIVE_REGULATION_OF_VASCULAR_ENDOTHELIAL_GROWTH_FACTOR_PRODUCTION	17	0.198938	0.989332	0.475538	0.745655	1	9722	tags=94%, list=74%, signal=365%
GO_REGULATION_OF_MICROTUBULE_POLYMERIZATION	42	0.129275	0.989164	0.438559	0.745396	1	2053	tags=29%, list=16%, signal=34%
GO_REGULATION_OF_CARDIAC_MUSCLE_CELL_MEMBRANE_REPOLARIZATION	20	0.184054	0.988538	0.457031	0.746121	1	1521	tags=30%, list=12%, signal=34%
GO_PHOTORECEPTOR_CELL_MAINTENANCE	25	0.1671	0.988325	0.475207	0.745934	1	8291	tags=80%, list=63%, signal=218%
GO_REGULATION_OF_MUSCLE_SYSTEM_PROCESS	175	0.0643366	0.987959	0.444444	0.746038	1	8671	tags=73%, list=66%, signal=212%
GO_RESPONSE_TO_INTERFERON_GAMMA	118	0.0763097	0.987131	0.447316	0.747167	1	6555	tags=58%, list=50%, signal=114%
GO_CARDIAC_MUSCLE_CELL_ACTION_POTENTIAL_INVOLVED_IN_CONTRACTION	45	0.125057	0.986923	0.454012	0.746969	1	5933	tags=58%, list=45%, signal=105%
GO_REGULATION_OF_PHAGOCYTOSIS	56	0.111951	0.986569	0.4375	0.747072	1	7659	tags=70%, list=58%, signal=167%
GO_CENTRAL_NERVOUS_SYSTEM_PROJECTION_NEURON_AXONOGENESIS	25	0.164698	0.986302	0.457557	0.747043	1	4132	tags=48%, list=32%, signal=70%
GO_REGULATION_OF_MITOTIC_SPINDLE_ASSEMBLY	20	0.18434	0.985931	0.457198	0.747202	1	2172	tags=35%, list=17%, signal=42%
GO_ACTIVATION_OF_PHOSPHOLIPASE_C_ACTIVITY	19	0.196302	0.985632	0.441955	0.747227	1	189	tags=21%, list=1%, signal=21%
GO_ACTIVIN_RECEPTOR_SIGNALING_PATHWAY	30	0.150976	0.985601	0.472381	0.746672	1	4574	tags=50%, list=35%, signal=77%
GO_REGULATION_OF_NUCLEOBASE_CONTAINING_COMPOUND_TRANSPORT	16	0.207331	0.985148	0.471513	0.746977	1	7927	tags=81%, list=61%, signal=206%
GO_PHOSPHATIDYLINOSITOL_DEPHOSPHORYLATION	24	0.167489	0.9843	0.448771	0.748145	1	3266	tags=42%, list=25%, signal=55%
GO_GLYCEROLIPID_METABOLIC_PROCESS	183	0.0634979	0.983111	0.45674	0.750096	1	3401	tags=32%, list=26%, signal=43%
GO_CELLULAR_RESPONSE_TO_RADIATION	140	0.0702211	0.982788	0.479167	0.750102	1	3579	tags=34%, list=27%, signal=47%
GO_REGULATION_OF_VIRAL_LIFE_CYCLE	95	0.0869515	0.981527	0.457198	0.752072	1	7277	tags=64%, list=56%, signal=143%
GO_HEPARAN_SULFATE_PROTEOGLYCAN_METABOLIC_PROCESS	34	0.140182	0.978409	0.446247	0.758092	1	3175	tags=38%, list=24%, signal=50%
GO_NEGATIVE_REGULATION_OF_CELL_CYCLE_PROCESS	272	0.0503157	0.97827	0.451796	0.75775	1	4457	tags=39%, list=34%, signal=58%
GO_POSITIVE_REGULATION_OF_NEURAL_PRECURSOR_CELL_PROLIFERATION	47	0.121284	0.977055	0.473477	0.7597	1	6775	tags=64%, list=52%, signal=132%
GO_OSSIFICATION	299	0.0500339	0.976908	0.48497	0.759383	1	5534	tags=47%, list=42%, signal=80%
GO_NEGATIVE_REGULATION_OF_EPITHELIAL_CELL_PROLIFERATION	95	0.0843037	0.975934	0.47637	0.76082	1	5933	tags=54%, list=45%, signal=97%
GO_ESTABLISHMENT_OF_PROTEIN_LOCALIZATION_TO_CHROMOSOME	24	0.167499	0.975634	0.438597	0.760821	1	10359	tags=96%, list=79%, signal=458%
GO_NEURAL_PRECURSOR_CELL_PROLIFERATION	127	0.0740229	0.974841	0.470588	0.761911	1	7391	tags=64%, list=56%, signal=145%
GO_TOLL_LIKE_RECEPTOR_3_SIGNALING_PATHWAY	17	0.196554	0.974672	0.469136	0.761631	1	6672	tags=71%, list=51%, signal=144%
GO_NEUROMUSCULAR_SYNAPTIC_TRANSMISSION	23	0.167597	0.973881	0.471805	0.762687	1	4071	tags=48%, list=31%, signal=69%
GO_ENDOMEMBRANE_SYSTEM_ORGANIZATION	359	0.0459991	0.973341	0.462598	0.763258	1	8897	tags=72%, list=68%, signal=220%
GO_SECRETION_BY_TISSUE	23	0.166862	0.971589	0.481113	0.766386	1	6358	tags=65%, list=49%, signal=127%
GO_POSITIVE_REGULATION_OF_INTERLEUKIN_8_PRODUCTION	25	0.159112	0.970642	0.465887	0.767784	1	4205	tags=48%, list=32%, signal=71%
GO_POSITIVE_REGULATION_OF_CYTOKINE_PRODUCTION	270	0.051267	0.970471	0.466926	0.767529	1	8508	tags=70%, list=65%, signal=196%
GO_RNA_PHOSPHODIESTER_BOND_HYDROLYSIS	119	0.0765868	0.970407	0.486538	0.767036	1	11550	tags=96%, list=88%, signal=805%
GO_EPHRIN_RECEPTOR_SIGNALING_PATHWAY	83	0.0920503	0.969284	0.478788	0.768744	1	4481	tags=43%, list=34%, signal=66%
GO_REGULATION_OF_HEMOPOIESIS	328	0.0467936	0.969036	0.474708	0.76867	1	5470	tags=46%, list=42%, signal=78%
GO_SENSORY_ORGAN_MORPHOGENESIS	189	0.0610679	0.968796	0.462025	0.768571	1	6278	tags=54%, list=48%, signal=102%
GO_POSITIVE_REGULATION_OF_INTERLEUKIN_6_PRODUCTION	49	0.116519	0.96871	0.467775	0.768139	1	6229	tags=59%, list=48%, signal=112%
GO_REGULATION_OF_CATION_TRANSMEMBRANE_TRANSPORT	272	0.0511942	0.96662	0.502935	0.771917	1	2520	tags=24%, list=19%, signal=29%
GO_CATECHOLAMINE_SECRETION	51	0.118116	0.965863	0.464583	0.772952	1	2053	tags=27%, list=16%, signal=32%
GO_FATTY_ACID_DERIVATIVE_TRANSPORT	26	0.157584	0.965792	0.464668	0.772481	1	5998	tags=62%, list=46%, signal=113%
GO_NEGATIVE_REGULATION_OF_MUSCLE_CONTRACTION	21	0.179156	0.965031	0.492248	0.773443	1	4516	tags=52%, list=34%, signal=80%
GO_CARDIAC_CONDUCTION	120	0.0752409	0.964802	0.464583	0.773335	1	4479	tags=42%, list=34%, signal=63%
GO_DEVELOPMENTAL_INDUCTION	23	0.170457	0.96438	0.488048	0.773532	1	6311	tags=65%, list=48%, signal=126%
GO_ENDOCYTIC_RECYCLING	40	0.127317	0.963128	0.486274	0.775649	1	9795	tags=88%, list=75%, signal=346%
GO_NEGATIVE_REGULATION_OF_GENE_SILENCING	21	0.174731	0.963011	0.489109	0.775254	1	10186	tags=95%, list=78%, signal=428%
GO_SPINDLE_ASSEMBLY	91	0.0859786	0.959993	0.492218	0.781057	1	7515	tags=66%, list=57%, signal=154%
GO_RECEPTOR_CLUSTERING	49	0.114455	0.959098	0.471579	0.782312	1	1980	tags=27%, list=15%, signal=31%
GO_VENTRICULAR_CARDIAC_MUSCLE_CELL_ACTION_POTENTIAL	28	0.151191	0.958996	0.486	0.781913	1	8780	tags=82%, list=67%, signal=249%
GO_ENDOCRINE_PANCREAS_DEVELOPMENT	33	0.142426	0.958555	0.48538	0.782153	1	10440	tags=94%, list=80%, signal=462%
GO_POSITIVE_REGULATION_OF_CELL_CYCLE_PROCESS	220	0.0560477	0.958282	0.506198	0.782115	1	2194	tags=22%, list=17%, signal=26%
GO_GOLGI_TO_PLASMA_MEMBRANE_PROTEIN_TRANSPORT	35	0.137322	0.958129	0.484663	0.781786	1	9804	tags=89%, list=75%, signal=351%
GO_POSITIVE_REGULATION_OF_CYTOKINE_SECRETION	67	0.0985157	0.957701	0.488	0.782101	1	6338	tags=58%, list=48%, signal=112%
GO_REGULATION_OF_CELL_MORPHOGENESIS_INVOLVED_IN_DIFFERENTIATION	278	0.0494633	0.957052	0.472279	0.78288	1	3416	tags=31%, list=26%, signal=41%
GO_REGULATION_OF_B_CELL_RECEPTOR_SIGNALING_PATHWAY	17	0.19565	0.956446	0.49	0.783491	1	9765	tags=94%, list=75%, signal=370%
GO_MAINTENANCE_OF_CELL_NUMBER	129	0.0718157	0.956406	0.5	0.782947	1	9219	tags=78%, list=70%, signal=259%
GO_ICOSANOID_METABOLIC_PROCESS	48	0.115419	0.956177	0.500963	0.782771	1	8860	tags=79%, list=68%, signal=244%
GO_AMINO_ACID_TRANSMEMBRANE_TRANSPORT	69	0.0989526	0.956067	0.486815	0.782388	1	1367	tags=20%, list=10%, signal=23%
GO_POSITIVE_REGULATION_OF_EXTRINSIC_APOPTOTIC_SIGNALING_PATHWAY	46	0.121812	0.955268	0.485714	0.783399	1	5811	tags=57%, list=44%, signal=101%
GO_VIRAL_GENOME_REPLICATION	81	0.092567	0.954887	0.49499	0.783567	1	7201	tags=64%, list=55%, signal=142%
GO_NEGATIVE_REGULATION_OF_PROTEIN_MATURATION	18	0.18414	0.954207	0.509259	0.784403	1	7776	tags=78%, list=59%, signal=191%
GO_NEGATIVE_REGULATION_OF_TYPE_I_INTERFERON_PRODUCTION	36	0.133395	0.954022	0.481685	0.784165	1	8442	tags=78%, list=64%, signal=218%
GO_NEGATIVE_REGULATION_OF_ION_TRANSMEMBRANE_TRANSPORT	71	0.0976777	0.954007	0.520792	0.783577	1	5551	tags=52%, list=42%, signal=90%
GO_RNA_POLYADENYLATION	40	0.126398	0.953895	0.520161	0.783167	1	7188	tags=68%, list=55%, signal=149%
GO_PROTEIN_LOCALIZATION_TO_CHROMOSOME_TELOMERIC_REGION	27	0.155647	0.953801	0.490347	0.782749	1	4755	tags=52%, list=36%, signal=81%
GO_HISTONE_MONOUBIQUITINATION	27	0.15603	0.95374	0.501887	0.782249	1	4750	tags=52%, list=36%, signal=81%
GO_SENSORY_PERCEPTION_OF_SMELL	19	0.182383	0.953519	0.505837	0.782092	1	371	tags=21%, list=3%, signal=22%
GO_REGULATION_OF_NEUTROPHIL_MIGRATION	20	0.178795	0.95342	0.501048	0.781684	1	3554	tags=45%, list=27%, signal=62%
GO_ORGANIC_ACID_TRANSPORT	244	0.0529495	0.952798	0.504329	0.782336	1	4095	tags=36%, list=31%, signal=52%
GO_NEURON_PROJECTION_EXTENSION_INVOLVED_IN_NEURON_PROJECTION_GUIDANCE	36	0.135271	0.950915	0.5	0.785679	1	3325	tags=39%, list=25%, signal=52%
GO_REGULATION_OF_CILIUM_ASSEMBLY	47	0.118631	0.95081	0.479691	0.78528	1	6531	tags=62%, list=50%, signal=123%
GO_REGULATION_OF_MITOCHONDRIAL_OUTER_MEMBRANE_PERMEABILIZATION_INVOLVED_IN_APOPTOTIC_SIGNALING_PATHWAY	42	0.126769	0.950763	0.490722	0.784743	1	4580	tags=48%, list=35%, signal=73%
GO_REGULATION_OF_ADENYLATE_CYCLASE_ACTIVITY	23	0.164138	0.950072	0.518367	0.785563	1	8671	tags=83%, list=66%, signal=244%
GO_LYMPHOCYTE_MEDIATED_IMMUNITY	123	0.074171	0.949387	0.527237	0.786373	1	7341	tags=63%, list=56%, signal=143%
GO_DEVELOPMENTAL_CELL_GROWTH	199	0.0576031	0.949362	0.513078	0.785796	1	3336	tags=31%, list=25%, signal=41%
GO_INTRACELLULAR_STEROL_TRANSPORT	19	0.177545	0.949085	0.483051	0.785733	1	9394	tags=89%, list=72%, signal=316%
GO_METANEPHROS_MORPHOGENESIS	27	0.154653	0.9487	0.484909	0.78593	1	9618	tags=89%, list=73%, signal=334%
GO_PYRIMIDINE_CONTAINING_COMPOUND_BIOSYNTHETIC_PROCESS	48	0.118538	0.948268	0.487854	0.78623	1	6364	tags=60%, list=49%, signal=117%
GO_MODIFICATION_BY_SYMBIONT_OF_HOST_MORPHOLOGY_OR_PHYSIOLOGY	33	0.137526	0.948107	0.5	0.785935	1	1774	tags=27%, list=14%, signal=31%
GO_G1_DNA_DAMAGE_CHECKPOINT	56	0.110305	0.947471	0.479757	0.786637	1	2536	tags=30%, list=19%, signal=37%
GO_INTERLEUKIN_6_MEDIATED_SIGNALING_PATHWAY	17	0.191521	0.946645	0.504931	0.787696	1	9819	tags=94%, list=75%, signal=376%
GO_METHYLATION_DEPENDENT_CHROMATIN_SILENCING	16	0.196976	0.946461	0.503984	0.787432	1	7244	tags=75%, list=55%, signal=168%
GO_REGULATION_OF_PROTEIN_DEPOLYMERIZATION	68	0.098315	0.946013	0.497925	0.787745	1	1992	tags=25%, list=15%, signal=29%
GO_VESICLE_FUSION_TO_PLASMA_MEMBRANE	21	0.170163	0.945742	0.504149	0.7877	1	4010	tags=48%, list=31%, signal=69%
GO_POSITIVE_REGULATION_OF_CALCIUM_ION_TRANSPORT_INTO_CYTOSOL	40	0.124818	0.945469	0.51756	0.787638	1	4917	tags=50%, list=38%, signal=80%
GO_CELL_CYCLE_ARREST	205	0.0554826	0.945039	0.484277	0.787914	1	2861	tags=27%, list=22%, signal=34%
GO_NAD_METABOLIC_PROCESS	18	0.18804	0.944258	0.512621	0.788984	1	6270	tags=67%, list=48%, signal=128%
GO_EXTRACELLULAR_VESICLE_BIOGENESIS	20	0.172046	0.94423	0.5	0.788427	1	6916	tags=70%, list=53%, signal=148%
GO_POSITIVE_REGULATION_OF_MESONEPHROS_DEVELOPMENT	16	0.195241	0.944001	0.527514	0.788269	1	9722	tags=94%, list=74%, signal=364%
GO_STEM_CELL_PROLIFERATION	96	0.0828477	0.943915	0.534709	0.787828	1	1923	tags=23%, list=15%, signal=27%
GO_NEGATIVE_REGULATION_OF_ANION_TRANSPORT	23	0.1614	0.943807	0.51028	0.787452	1	4152	tags=48%, list=32%, signal=70%
GO_PROTEIN_INSERTION_INTO_MITOCHONDRIAL_MEMBRANE	45	0.116169	0.943546	0.528226	0.787383	1	10414	tags=91%, list=80%, signal=443%
GO_SKELETAL_MUSCLE_CELL_DIFFERENTIATION	51	0.110544	0.943221	0.519841	0.787476	1	1895	tags=25%, list=14%, signal=30%
GO_CELLULAR_RESPONSE_TO_OSMOTIC_STRESS	32	0.140356	0.942128	0.481553	0.789149	1	8396	tags=78%, list=64%, signal=217%
GO_FIBROBLAST_MIGRATION	38	0.125994	0.942106	0.52919	0.788583	1	5246	tags=53%, list=40%, signal=88%
GO_MORPHOGENESIS_OF_A_BRANCHING_STRUCTURE	158	0.0646498	0.941777	0.51417	0.788671	1	7865	tags=66%, list=60%, signal=164%
GO_REGULATION_OF_CALCIUM_ION_IMPORT	22	0.172361	0.941028	0.538618	0.789661	1	3698	tags=45%, list=28%, signal=63%
GO_REGULATION_OF_UBIQUITIN_DEPENDENT_PROTEIN_CATABOLIC_PROCESS	136	0.0696206	0.940492	0.549098	0.790184	1	5548	tags=49%, list=42%, signal=85%
GO_REGULATION_OF_PROTEIN_POLYUBIQUITINATION	17	0.192218	0.940373	0.494186	0.789823	1	7499	tags=76%, list=57%, signal=179%
GO_REGULATION_OF_PROTEIN_BINDING	184	0.0595162	0.939786	0.501961	0.790424	1	2362	tags=24%, list=18%, signal=29%
GO_INOSITOL_TRISPHOSPHATE_BIOSYNTHETIC_PROCESS	20	0.17478	0.939707	0.510163	0.789967	1	4916	tags=55%, list=38%, signal=88%
GO_TERMINATION_OF_RNA_POLYMERASE_II_TRANSCRIPTION	33	0.140289	0.939383	0.50497	0.790061	1	3722	tags=42%, list=28%, signal=59%
GO_SMAD_PROTEIN_SIGNAL_TRANSDUCTION	47	0.117729	0.938602	0.5	0.79107	1	7100	tags=66%, list=54%, signal=144%
GO_FOREBRAIN_NEURON_DIFFERENTIATION	51	0.113444	0.937935	0.527383	0.791843	1	7506	tags=69%, list=57%, signal=160%
GO_REGULATION_OF_DIGESTIVE_SYSTEM_PROCESS	22	0.168543	0.93787	0.528155	0.791368	1	1367	tags=27%, list=10%, signal=30%
GO_RENAL_VESICLE_DEVELOPMENT	15	0.199006	0.937473	0.510436	0.791495	1	9618	tags=93%, list=73%, signal=351%
GO_REGULATION_OF_AUTOPHAGY_OF_MITOCHONDRION	38	0.127006	0.936585	0.547094	0.792745	1	5922	tags=58%, list=45%, signal=105%
GO_REGULATION_OF_CALCIUM_ION_TRANSPORT	177	0.0607522	0.935977	0.522244	0.793373	1	4467	tags=40%, list=34%, signal=60%
GO_MEMBRANE_DOCKING	172	0.0610018	0.935901	0.516068	0.792908	1	10783	tags=88%, list=82%, signal=494%
GO_POSITIVE_REGULATION_OF_VASOCONSTRICTION	21	0.169792	0.935325	0.5074	0.793517	1	5262	tags=57%, list=40%, signal=95%
GO_POSITIVE_REGULATION_OF_FAT_CELL_DIFFERENTIATION	53	0.109578	0.93508	0.502982	0.793444	1	5488	tags=53%, list=42%, signal=91%
GO_MACROMOLECULE_DEACYLATION	90	0.0833141	0.934796	0.547667	0.793396	1	1680	tags=21%, list=13%, signal=24%
GO_CERAMIDE_BIOSYNTHETIC_PROCESS	54	0.108197	0.934308	0.522073	0.793756	1	4893	tags=48%, list=37%, signal=77%
GO_PROTEIN_HETEROOLIGOMERIZATION	88	0.0857301	0.934133	0.507874	0.793492	1	9598	tags=82%, list=73%, signal=304%
GO_LAMELLIPODIUM_ASSEMBLY	59	0.103572	0.933576	0.540486	0.794016	1	6639	tags=61%, list=51%, signal=123%
GO_POSITIVE_REGULATION_OF_HISTONE_METHYLATION	30	0.143972	0.933306	0.534654	0.793952	1	7721	tags=73%, list=59%, signal=178%
GO_VACUOLE_ORGANIZATION	150	0.067501	0.932811	0.517442	0.794377	1	3141	tags=31%, list=24%, signal=40%
GO_POSITIVE_REGULATION_OF_NIK_NF_KAPPAB_SIGNALING	51	0.110612	0.931343	0.517241	0.796748	1	4205	tags=43%, list=32%, signal=63%
GO_POSITIVE_REGULATION_OF_CELL_CYCLE_PHASE_TRANSITION	78	0.0913805	0.931031	0.541748	0.796757	1	9722	tags=83%, list=74%, signal=322%
GO_MAINTENANCE_OF_SYNAPSE_STRUCTURE	15	0.197783	0.930791	0.530693	0.796626	1	10507	tags=100%, list=80%, signal=505%
GO_HISTONE_H4_K16_ACETYLATION	20	0.175277	0.930694	0.532359	0.796214	1	8838	tags=85%, list=67%, signal=261%
GO_NEGATIVE_REGULATION_OF_PROTEOLYSIS_INVOLVED_IN_CELLULAR_PROTEIN_CATABOLIC_PROCESS	62	0.0991837	0.930528	0.514286	0.795933	1	4409	tags=44%, list=34%, signal=65%
GO_REGULATION_OF_AMYLOID_PRECURSOR_PROTEIN_CATABOLIC_PROCESS	27	0.150138	0.930435	0.530364	0.795541	1	5797	tags=59%, list=44%, signal=106%
GO_ARF_PROTEIN_SIGNAL_TRANSDUCTION	19	0.174466	0.930402	0.52549	0.79501	1	5299	tags=58%, list=40%, signal=97%
GO_PEPTIDYL_TYROSINE_AUTOPHOSPHORYLATION	26	0.153102	0.929959	0.554054	0.795335	1	2531	tags=35%, list=19%, signal=43%
GO_POSITIVE_REGULATION_OF_G1_S_TRANSITION_OF_MITOTIC_CELL_CYCLE	34	0.133854	0.929903	0.52834	0.794853	1	9420	tags=85%, list=72%, signal=303%
GO_COCHLEA_DEVELOPMENT	41	0.122788	0.929851	0.513131	0.794354	1	8936	tags=80%, list=68%, signal=253%
GO_NUCLEOSIDE_CATABOLIC_PROCESS	20	0.173174	0.929815	0.531187	0.793825	1	10175	tags=95%, list=78%, signal=425%
GO_STRESS_GRANULE_ASSEMBLY	16	0.194004	0.928745	0.538767	0.795376	1	5646	tags=63%, list=43%, signal=110%
GO_VESICLE_CARGO_LOADING	18	0.178749	0.926657	0.509091	0.799094	1	8574	tags=83%, list=65%, signal=241%
GO_RESPONSE_TO_GONADOTROPIN	22	0.163216	0.925745	0.527495	0.800378	1	5008	tags=55%, list=38%, signal=88%
GO_POSITIVE_REGULATION_OF_PROTEIN_BINDING	83	0.088454	0.925602	0.527835	0.800074	1	2319	tags=27%, list=18%, signal=32%
GO_SODIUM_ION_HOMEOSTASIS	32	0.139822	0.925255	0.558824	0.800235	1	4720	tags=50%, list=36%, signal=78%
GO_EMBRYONIC_MORPHOGENESIS	434	0.0388828	0.925227	0.554852	0.799703	1	955	tags=11%, list=7%, signal=12%
GO_AMINO_ACID_TRANSPORT	118	0.0734957	0.924389	0.516529	0.80078	1	4483	tags=42%, list=34%, signal=63%
GO_REGULATION_OF_MAP_KINASE_ACTIVITY	273	0.0488086	0.924263	0.528376	0.800418	1	2539	tags=24%, list=19%, signal=29%
GO_PROTEIN_AUTOUBIQUITINATION	57	0.106135	0.924156	0.523077	0.800045	1	11021	tags=95%, list=84%, signal=596%
GO_CARDIAC_MUSCLE_CELL_DIFFERENTIATION	87	0.0837124	0.923321	0.557471	0.80117	1	7038	tags=62%, list=54%, signal=133%
GO_MACROAUTOPHAGY	272	0.0487056	0.923123	0.517454	0.800929	1	10640	tags=86%, list=81%, signal=449%
GO_NEGATIVE_REGULATION_OF_VIRAL_PROCESS	53	0.108865	0.922429	0.534	0.801686	1	4509	tags=45%, list=34%, signal=69%
GO_POSITIVE_REGULATION_OF_INTERFERON_ALPHA_PRODUCTION	18	0.183834	0.921757	0.556745	0.8025	1	7780	tags=78%, list=59%, signal=191%
GO_RRNA_TRANSCRIPTION	25	0.154858	0.921436	0.551724	0.802578	1	3213	tags=40%, list=25%, signal=53%
GO_POSITIVE_REGULATION_OF_TRANSCRIPTION_FROM_RNA_POLYMERASE_II_PROMOTER_INVOLVED_IN_CELLULAR_RESPONSE_TO_CHEMICAL_STIMULUS	21	0.169945	0.92134	0.575949	0.802154	1	895	tags=24%, list=7%, signal=26%
GO_NON_MOTILE_CILIUM_ASSEMBLY	48	0.113474	0.920664	0.529536	0.802905	1	9431	tags=83%, list=72%, signal=297%
GO_EPITHELIAL_TUBE_MORPHOGENESIS	260	0.0500839	0.919927	0.542574	0.803838	1	7465	tags=62%, list=57%, signal=141%
GO_RESPONSE_TO_STARVATION	157	0.0613736	0.919279	0.548387	0.804549	1	4126	tags=38%, list=32%, signal=54%
GO_REGULATION_OF_HEART_MORPHOGENESIS	29	0.143906	0.91865	0.541922	0.805236	1	4892	tags=52%, list=37%, signal=82%
GO_NEGATIVE_REGULATION_OF_PROTEIN_LOCALIZATION_TO_MEMBRANE	25	0.152747	0.918648	0.559006	0.804636	1	7431	tags=72%, list=57%, signal=166%
GO_PHOSPHOLIPID_DEPHOSPHORYLATION	36	0.13037	0.918514	0.547025	0.804322	1	3389	tags=39%, list=26%, signal=52%
GO_TRANSCRIPTION_COUPLED_NUCLEOTIDE_EXCISION_REPAIR	71	0.0922349	0.918226	0.559356	0.804334	1	8204	tags=72%, list=63%, signal=191%
GO_REGULATION_OF_CALCIUM_ION_TRANSMEMBRANE_TRANSPORT	112	0.0736863	0.917589	0.554	0.805026	1	2433	tags=26%, list=19%, signal=32%
GO_POSTSYNAPTIC_NEUROTRANSMITTER_RECEPTOR_INTERNALIZATION	16	0.190802	0.917427	0.547667	0.80476	1	4051	tags=50%, list=31%, signal=72%
GO_POSITIVE_REGULATION_OF_TELOMERE_CAPPING	16	0.196665	0.917396	0.536062	0.804217	1	1519	tags=31%, list=12%, signal=35%
GO_EMBRYONIC_PLACENTA_MORPHOGENESIS	19	0.178608	0.916698	0.515686	0.805064	1	2488	tags=37%, list=19%, signal=45%
GO_LOW_DENSITY_LIPOPROTEIN_RECEPTOR_PARTICLE_METABOLIC_PROCESS	20	0.171415	0.916669	0.570632	0.804526	1	4960	tags=55%, list=38%, signal=88%
GO_N_TERMINAL_PROTEIN_AMINO_ACID_MODIFICATION	25	0.152839	0.916573	0.537525	0.804121	1	9525	tags=88%, list=73%, signal=322%
GO_CELLULAR_RESPONSE_TO_ESTRADIOL_STIMULUS	25	0.153252	0.915271	0.555328	0.806146	1	8472	tags=80%, list=65%, signal=226%
GO_CELLULAR_RESPONSE_TO_INTERFERON_BETA	15	0.199236	0.914436	0.532495	0.807209	1	6123	tags=67%, list=47%, signal=125%
GO_REGULATION_OF_PROTEIN_COMPLEX_DISASSEMBLY	92	0.0801028	0.913756	0.555102	0.808004	1	8494	tags=73%, list=65%, signal=206%
GO_POSITIVE_REGULATION_OF_DNA_BINDING_TRANSCRIPTION_FACTOR_ACTIVITY	203	0.0551119	0.91372	0.557915	0.807494	1	3675	tags=33%, list=28%, signal=46%
GO_CARBOHYDRATE_BIOSYNTHETIC_PROCESS	164	0.0615815	0.912788	0.547974	0.808762	1	3754	tags=35%, list=29%, signal=48%
GO_NEURON_DEATH	297	0.0460299	0.912278	0.565302	0.809217	1	4789	tags=41%, list=37%, signal=63%
GO_CELLULAR_RESPONSE_TO_INORGANIC_SUBSTANCE	174	0.0603882	0.912249	0.531313	0.808677	1	1627	tags=18%, list=12%, signal=21%
GO_MITOCHONDRIAL_RNA_METABOLIC_PROCESS	21	0.164252	0.912208	0.570039	0.808153	1	10323	tags=95%, list=79%, signal=449%
GO_POSITIVE_REGULATION_OF_RNA_SPLICING	30	0.137734	0.911799	0.551515	0.808346	1	2128	tags=30%, list=16%, signal=36%
GO_POSITIVE_REGULATION_OF_SMOOTH_MUSCLE_CELL_PROLIFERATION	74	0.0908242	0.910908	0.531062	0.80966	1	4833	tags=46%, list=37%, signal=72%
GO_TRIGLYCERIDE_METABOLIC_PROCESS	23	0.160506	0.910748	0.54352	0.809384	1	3025	tags=39%, list=23%, signal=51%
GO_NEGATIVE_REGULATION_OF_PROTEIN_COMPLEX_DISASSEMBLY	56	0.103336	0.909583	0.543788	0.811078	1	990	tags=18%, list=8%, signal=19%
GO_REGULATION_OF_CATION_CHANNEL_ACTIVITY	147	0.0641325	0.909255	0.564777	0.811147	1	5048	tags=45%, list=39%, signal=72%
GO_REGULATION_OF_NON_CANONICAL_WNT_SIGNALING_PATHWAY	20	0.168757	0.908827	0.574642	0.811406	1	6959	tags=70%, list=53%, signal=149%
GO_FEMALE_GAMETE_GENERATION	85	0.0855948	0.908814	0.580078	0.810827	1	8283	tags=72%, list=63%, signal=194%
GO_L_AMINO_ACID_TRANSPORT	55	0.102684	0.908211	0.552419	0.811417	1	1279	tags=20%, list=10%, signal=22%
GO_VITAMIN_TRANSPORT	24	0.152226	0.906103	0.574181	0.815137	1	5648	tags=58%, list=43%, signal=102%
GO_NUCLEOSIDE_DIPHOSPHATE_METABOLIC_PROCESS	25	0.154231	0.905882	0.578125	0.814966	1	6364	tags=64%, list=49%, signal=124%
GO_CELL_GROWTH	399	0.0399895	0.905629	0.572835	0.814898	1	3364	tags=30%, list=26%, signal=39%
GO_PYRIDINE_CONTAINING_COMPOUND_BIOSYNTHETIC_PROCESS	26	0.150232	0.905545	0.5671	0.814451	1	9116	tags=85%, list=70%, signal=278%
GO_NEGATIVE_REGULATION_OF_INTRACELLULAR_STEROID_HORMONE_RECEPTOR_SIGNALING_PATHWAY	29	0.140056	0.905258	0.570842	0.814476	1	2233	tags=31%, list=17%, signal=37%
GO_CELLULAR_RESPONSE_TO_ORGANIC_CYCLIC_COMPOUND	434	0.0377204	0.90424	0.564516	0.815979	1	1543	tags=15%, list=12%, signal=17%
GO_NOTCH_SIGNALING_PATHWAY	154	0.061397	0.903595	0.61	0.816677	1	8473	tags=71%, list=65%, signal=198%
GO_NEGATIVE_REGULATION_OF_CELL_ACTIVATION	118	0.0712734	0.90303	0.553459	0.817215	1	8174	tags=69%, list=62%, signal=183%
GO_NEGATIVE_REGULATION_OF_CELL_CYCLE_PHASE_TRANSITION	195	0.0541026	0.902868	0.554307	0.81691	1	6688	tags=56%, list=51%, signal=114%
GO_LIPID_LOCALIZATION	266	0.0470111	0.902602	0.569106	0.816865	1	6288	tags=53%, list=48%, signal=99%
GO_CELLULAR_RESPONSE_TO_RETINOIC_ACID	58	0.10068	0.902338	0.568359	0.816798	1	10201	tags=88%, list=78%, signal=396%
GO_ANTIGEN_PROCESSING_AND_PRESENTATION_OF_PEPTIDE_OR_POLYSACCHARIDE_ANTIGEN_VIA_MHC_CLASS_II	80	0.0877977	0.901557	0.559289	0.817809	1	9496	tags=81%, list=73%, signal=294%
GO_POSITIVE_REGULATION_OF_CELLULAR_PROTEIN_LOCALIZATION	283	0.0469583	0.900797	0.569697	0.818705	1	6477	tags=54%, list=49%, signal=105%
GO_PROXIMAL_DISTAL_PATTERN_FORMATION	24	0.152322	0.90079	0.538767	0.81813	1	2373	tags=33%, list=18%, signal=41%
GO_AMINO_ACID_ACTIVATION	48	0.110567	0.900732	0.567677	0.817644	1	10833	tags=94%, list=83%, signal=541%
GO_MOLTING_CYCLE	79	0.0869806	0.900298	0.543388	0.817901	1	5663	tags=52%, list=43%, signal=91%
GO_CARDIAC_CELL_DEVELOPMENT	65	0.0937009	0.900097	0.571146	0.817743	1	7038	tags=63%, list=54%, signal=136%
GO_MICROTUBULE_CYTOSKELETON_ORGANIZATION_INVOLVED_IN_MITOSIS	113	0.0707003	0.899702	0.584337	0.817929	1	7309	tags=63%, list=56%, signal=141%
GO_MYELOID_CELL_APOPTOTIC_PROCESS	21	0.165148	0.897954	0.569231	0.820762	1	3452	tags=43%, list=26%, signal=58%
GO_DEPHOSPHORYLATION	393	0.0389823	0.897703	0.565306	0.820674	1	3469	tags=30%, list=26%, signal=40%
GO_REGULATION_OF_CELLULAR_PROTEIN_LOCALIZATION	460	0.0372903	0.897621	0.533613	0.820245	1	5933	tags=49%, list=45%, signal=86%
GO_NEGATIVE_REGULATION_OF_CATABOLIC_PROCESS	244	0.0498408	0.897103	0.54509	0.820706	1	6067	tags=51%, list=46%, signal=94%
GO_REGULATION_OF_POSITIVE_CHEMOTAXIS	18	0.174084	0.895869	0.593561	0.822607	1	5725	tags=61%, list=44%, signal=108%
GO_TRABECULA_MORPHOGENESIS	43	0.114759	0.895646	0.610887	0.822454	1	5810	tags=56%, list=44%, signal=100%
GO_ACUTE_INFLAMMATORY_RESPONSE	53	0.104281	0.895354	0.559072	0.822454	1	5310	tags=51%, list=41%, signal=85%
GO_REGULATION_OF_TRANSMEMBRANE_RECEPTOR_PROTEIN_SERINE_THREONINE_KINASE_SIGNALING_PATHWAY	182	0.0553374	0.89451	0.570328	0.823588	1	8638	tags=71%, list=66%, signal=207%
GO_REGULATION_OF_POTASSIUM_ION_TRANSPORT	85	0.0826649	0.894404	0.589552	0.823214	1	2775	tags=29%, list=21%, signal=37%
GO_LIVER_REGENERATION	27	0.143786	0.894256	0.579848	0.822934	1	5395	tags=56%, list=41%, signal=94%
GO_COLUMNAR_CUBOIDAL_EPITHELIAL_CELL_DIFFERENTIATION	77	0.0871092	0.894006	0.570213	0.822846	1	6688	tags=60%, list=51%, signal=121%
GO_REGULATION_OF_MYELOID_LEUKOCYTE_MEDIATED_IMMUNITY	36	0.123402	0.893232	0.561644	0.8238	1	6390	tags=61%, list=49%, signal=119%
GO_REGULATION_OF_TISSUE_REMODELING	49	0.107441	0.892746	0.59798	0.824171	1	2606	tags=31%, list=20%, signal=38%
GO_PROTEIN_LOCALIZATION_TO_CELL_PERIPHERY	282	0.045729	0.892341	0.585366	0.824351	1	8561	tags=70%, list=65%, signal=197%
GO_POSITIVE_REGULATION_OF_INTRACELLULAR_PROTEIN_TRANSPORT	135	0.0657407	0.892107	0.593878	0.824225	1	5840	tags=51%, list=45%, signal=91%
GO_POSITIVE_REGULATION_OF_TELOMERE_MAINTENANCE_VIA_TELOMERE_LENGTHENING	36	0.121009	0.891438	0.590818	0.824994	1	965	tags=19%, list=7%, signal=21%
GO_MITOTIC_SISTER_CHROMATID_COHESION	16	0.183543	0.889469	0.572266	0.828309	1	9875	tags=94%, list=75%, signal=381%
GO_NEGATIVE_REGULATION_OF_INTRACELLULAR_PROTEIN_TRANSPORT	37	0.121858	0.889421	0.6	0.827807	1	6194	tags=59%, list=47%, signal=113%
GO_NEGATIVE_REGULATION_OF_EPITHELIAL_CELL_APOPTOTIC_PROCESS	31	0.130309	0.888474	0.581395	0.829102	1	1676	tags=26%, list=13%, signal=30%
GO_MEGAKARYOCYTE_DIFFERENTIATION	58	0.0975817	0.888134	0.581712	0.829214	1	4597	tags=45%, list=35%, signal=69%
GO_RETROGRADE_VESICLE_MEDIATED_TRANSPORT_GOLGI_TO_ENDOPLASMIC_RETICULUM	77	0.0856496	0.887292	0.570896	0.830334	1	6707	tags=60%, list=51%, signal=122%
GO_POSITIVE_REGULATION_OF_OXIDOREDUCTASE_ACTIVITY	38	0.121127	0.886822	0.568627	0.830623	1	8411	tags=76%, list=64%, signal=213%
GO_EPIDERMAL_GROWTH_FACTOR_RECEPTOR_SIGNALING_PATHWAY	99	0.0755128	0.886398	0.585657	0.830816	1	9864	tags=83%, list=75%, signal=333%
GO_CYTOSOLIC_CALCIUM_ION_TRANSPORT	130	0.0672728	0.886252	0.568862	0.830505	1	4667	tags=42%, list=36%, signal=65%
GO_CELLULAR_RESPONSE_TO_CAMP	42	0.118418	0.886144	0.6	0.830147	1	9054	tags=81%, list=69%, signal=261%
GO_HORMONE_MEDIATED_SIGNALING_PATHWAY	180	0.0562137	0.885152	0.576305	0.831568	1	1892	tags=20%, list=14%, signal=23%
GO_POSITIVE_REGULATION_OF_LAMELLIPODIUM_ORGANIZATION	24	0.149616	0.884869	0.616803	0.831525	1	7319	tags=71%, list=56%, signal=160%
GO_EMBRYONIC_CRANIAL_SKELETON_MORPHOGENESIS	36	0.123842	0.884127	0.599613	0.832421	1	928	tags=19%, list=7%, signal=21%
GO_POSITIVE_REGULATION_OF_PEPTIDYL_SERINE_PHOSPHORYLATION	74	0.0863885	0.883459	0.61245	0.833164	1	3829	tags=38%, list=29%, signal=53%
GO_NEGATIVE_REGULATION_OF_TISSUE_REMODELING	15	0.192278	0.883132	0.576446	0.833197	1	9706	tags=93%, list=74%, signal=360%
GO_BINDING_OF_SPERM_TO_ZONA_PELLUCIDA	18	0.171943	0.883119	0.588235	0.832623	1	10118	tags=94%, list=77%, signal=415%
GO_PLATELET_MORPHOGENESIS	17	0.180919	0.88299	0.606426	0.83231	1	3025	tags=41%, list=23%, signal=53%
GO_RESPONSE_TO_ETHANOL	99	0.0764991	0.88246	0.611336	0.832749	1	1518	tags=19%, list=12%, signal=22%
GO_NEGATIVE_REGULATION_OF_STEM_CELL_DIFFERENTIATION	17	0.17733	0.881926	0.60404	0.833144	1	8464	tags=82%, list=65%, signal=233%
GO_REGULATION_OF_CYTOPLASMIC_TRANSLATION	26	0.143711	0.881529	0.593291	0.833362	1	5172	tags=54%, list=39%, signal=89%
GO_SCHWANN_CELL_DEVELOPMENT	28	0.137866	0.881439	0.599602	0.832951	1	4745	tags=50%, list=36%, signal=78%
GO_ESTABLISHMENT_OF_RNA_LOCALIZATION	179	0.0556972	0.880618	0.610672	0.83403	1	3669	tags=34%, list=28%, signal=46%
GO_GLANDULAR_EPITHELIAL_CELL_DIFFERENTIATION	35	0.123977	0.880247	0.587891	0.834185	1	6611	tags=63%, list=50%, signal=127%
GO_NIK_NF_KAPPAB_SIGNALING	125	0.0680216	0.880113	0.606526	0.833884	1	4250	tags=39%, list=32%, signal=57%
GO_HISTONE_H4_K5_ACETYLATION	16	0.179199	0.879921	0.597458	0.833618	1	929	tags=25%, list=7%, signal=27%
GO_PHOSPHATIDYLINOSITOL_METABOLIC_PROCESS	85	0.0824886	0.879919	0.589691	0.833032	1	4626	tags=44%, list=35%, signal=67%
GO_POSITIVE_REGULATION_OF_JNK_CASCADE	102	0.0729714	0.879853	0.60039	0.832564	1	5470	tags=49%, list=42%, signal=84%
GO_POSITIVE_REGULATION_OF_PROTEIN_POLYMERIZATION	113	0.0712245	0.879833	0.588983	0.832022	1	6491	tags=57%, list=50%, signal=111%
GO_MYELOID_CELL_DIFFERENTIATION	293	0.0443249	0.879633	0.601167	0.831811	1	4750	tags=41%, list=36%, signal=62%
GO_REGULATION_OF_VESICLE_FUSION	27	0.140343	0.879393	0.603175	0.831717	1	6410	tags=63%, list=49%, signal=123%
GO_CENTROSOME_DUPLICATION	61	0.0962212	0.87883	0.591837	0.832285	1	4541	tags=44%, list=35%, signal=67%
GO_NEGATIVE_REGULATION_OF_NOTCH_SIGNALING_PATHWAY	36	0.126503	0.878629	0.588115	0.832105	1	2712	tags=33%, list=21%, signal=42%
GO_COPPER_ION_HOMEOSTASIS	16	0.183194	0.878464	0.591093	0.831857	1	10698	tags=100%, list=82%, signal=546%
GO_DNA_TEMPLATED_TRANSCRIPTION_INITIATION	202	0.0543356	0.877956	0.582505	0.83225	1	2086	tags=21%, list=16%, signal=25%
GO_RESPONSE_TO_GLUCAGON	28	0.141089	0.877817	0.589641	0.831939	1	8912	tags=82%, list=68%, signal=257%
GO_NEGATIVE_REGULATION_OF_INNATE_IMMUNE_RESPONSE	34	0.127979	0.877368	0.594378	0.832238	1	7571	tags=71%, list=58%, signal=167%
GO_MOLTING_CYCLE_PROCESS	68	0.0906737	0.87725	0.591182	0.831874	1	4595	tags=44%, list=35%, signal=68%
GO_PHOSPHOLIPID_BIOSYNTHETIC_PROCESS	209	0.0520174	0.876901	0.624514	0.83199	1	3276	tags=30%, list=25%, signal=40%
GO_RNA_STABILIZATION	37	0.121131	0.876705	0.621569	0.831779	1	8327	tags=76%, list=64%, signal=207%
GO_DNA_DAMAGE_RESPONSE_SIGNAL_TRANSDUCTION_BY_P53_CLASS_MEDIATOR	88	0.0795236	0.875983	0.579268	0.832621	1	2536	tags=27%, list=19%, signal=34%
GO_POSITIVE_REGULATION_OF_CELL_ADHESION_MEDIATED_BY_INTEGRIN	16	0.1808	0.875065	0.590818	0.833806	1	8274	tags=81%, list=63%, signal=220%
GO_EMBRYONIC_PATTERN_SPECIFICATION	45	0.109042	0.874501	0.601626	0.834326	1	2941	tags=33%, list=22%, signal=43%
GO_PROTEIN_LOCALIZATION_TO_SYNAPSE	77	0.084675	0.873955	0.619691	0.834842	1	2298	tags=26%, list=18%, signal=31%
GO_BRANCHING_MORPHOGENESIS_OF_AN_EPITHELIAL_TUBE	121	0.0696147	0.873516	0.620968	0.83511	1	7429	tags=64%, list=57%, signal=146%
GO_NEGATIVE_REGULATION_OF_CARBOHYDRATE_METABOLIC_PROCESS	32	0.133031	0.873165	0.596869	0.835238	1	10947	tags=97%, list=84%, signal=589%
GO_REGULATION_OF_HORMONE_SECRETION	197	0.0527756	0.872881	0.607692	0.835191	1	9555	tags=78%, list=73%, signal=285%
GO_CEREBRAL_CORTEX_NEURON_DIFFERENTIATION	23	0.149244	0.872838	0.60166	0.834677	1	7727	tags=74%, list=59%, signal=180%
GO_REGULATION_OF_MITOCHONDRIAL_FISSION	21	0.158002	0.871888	0.584762	0.835968	1	4169	tags=48%, list=32%, signal=70%
GO_CELLULAR_RESPONSE_TO_MECHANICAL_STIMULUS	58	0.0979652	0.871868	0.62578	0.835424	1	4592	tags=45%, list=35%, signal=69%
GO_NEGATIVE_REGULATION_OF_NEURAL_PRECURSOR_CELL_PROLIFERATION	20	0.160172	0.871741	0.579048	0.835074	1	2488	tags=35%, list=19%, signal=43%
GO_AMINE_CATABOLIC_PROCESS	15	0.185933	0.871504	0.598326	0.834947	1	8043	tags=80%, list=61%, signal=207%
GO_REGULATION_OF_RESPONSE_TO_DNA_DAMAGE_STIMULUS	174	0.0577888	0.871425	0.596558	0.834509	1	9638	tags=79%, list=74%, signal=296%
GO_STRIATUM_DEVELOPMENT	18	0.172861	0.870036	0.608365	0.836592	1	2831	tags=39%, list=22%, signal=50%
GO_NEGATIVE_REGULATION_OF_NF_KAPPAB_TRANSCRIPTION_FACTOR_ACTIVITY	60	0.096682	0.869965	0.611111	0.836152	1	8560	tags=75%, list=65%, signal=216%
GO_NEGATIVE_REGULATION_OF_INSULIN_SECRETION	30	0.133372	0.868921	0.626775	0.837593	1	6550	tags=63%, list=50%, signal=126%
GO_SYNAPTIC_TRANSMISSION_CHOLINERGIC	20	0.162639	0.868635	0.594231	0.837576	1	9658	tags=90%, list=74%, signal=342%
GO_NEGATIVE_REGULATION_OF_PROTEASOMAL_UBIQUITIN_DEPENDENT_PROTEIN_CATABOLIC_PROCESS	31	0.132121	0.868281	0.610895	0.837662	1	3342	tags=39%, list=26%, signal=52%
GO_RESPIRATORY_GASEOUS_EXCHANGE	50	0.103197	0.868164	0.621514	0.837324	1	5986	tags=56%, list=46%, signal=103%
GO_CLATHRIN_COAT_ASSEMBLY	18	0.167928	0.867983	0.604555	0.83711	1	9443	tags=89%, list=72%, signal=318%
GO_REGULATION_OF_CALCIUM_ION_TRANSMEMBRANE_TRANSPORTER_ACTIVITY	69	0.0899639	0.865877	0.626747	0.84063	1	2433	tags=28%, list=19%, signal=34%
GO_LUNG_ALVEOLUS_DEVELOPMENT	31	0.133111	0.865736	0.610568	0.840312	1	6286	tags=61%, list=48%, signal=118%
GO_TELOMERE_MAINTENANCE_VIA_TELOMERE_LENGTHENING	74	0.0864383	0.865282	0.618852	0.840604	1	997	tags=16%, list=8%, signal=17%
GO_AXONAL_FASCICULATION	23	0.15413	0.864576	0.631902	0.841429	1	2539	tags=35%, list=19%, signal=43%
GO_INNATE_IMMUNE_RESPONSE_ACTIVATING_CELL_SURFACE_RECEPTOR_SIGNALING_PATHWAY	84	0.0803716	0.864473	0.593429	0.841068	1	5189	tags=48%, list=40%, signal=78%
GO_NEGATIVE_REGULATION_OF_CELLULAR_CATABOLIC_PROCESS	201	0.0534774	0.864349	0.624016	0.840734	1	417	tags=8%, list=3%, signal=9%
GO_DNA_DAMAGE_RESPONSE_DETECTION_OF_DNA_DAMAGE	37	0.118004	0.864096	0.642562	0.840653	1	7660	tags=70%, list=58%, signal=169%
GO_FC_RECEPTOR_MEDIATED_STIMULATORY_SIGNALING_PATHWAY	76	0.0851539	0.86355	0.633065	0.841114	1	6644	tags=59%, list=51%, signal=119%
GO_POSITIVE_REGULATION_OF_FILOPODIUM_ASSEMBLY	27	0.138047	0.863358	0.626283	0.840916	1	4015	tags=44%, list=31%, signal=64%
GO_CELL_PROJECTION_ASSEMBLY	489	0.0339389	0.863353	0.629555	0.840352	1	7230	tags=58%, list=55%, signal=126%
GO_DIENCEPHALON_DEVELOPMENT	61	0.095869	0.861852	0.606765	0.842716	1	7551	tags=67%, list=58%, signal=158%
GO_AMYLOID_PRECURSOR_PROTEIN_CATABOLIC_PROCESS	36	0.122559	0.861466	0.626459	0.842912	1	6401	tags=61%, list=49%, signal=119%
GO_REGULATION_OF_AXONOGENESIS	177	0.0562046	0.861225	0.628151	0.842783	1	3416	tags=32%, list=26%, signal=42%
GO_POSITIVE_REGULATION_OF_SMOOTH_MUSCLE_CONTRACTION	21	0.151555	0.860523	0.624754	0.843531	1	6124	tags=62%, list=47%, signal=116%
GO_PHOTOPERIODISM	20	0.157973	0.860389	0.623742	0.843215	1	1862	tags=30%, list=14%, signal=35%
GO_POSITIVE_REGULATION_OF_REACTIVE_OXYGEN_SPECIES_BIOSYNTHETIC_PROCESS	37	0.117499	0.859914	0.628514	0.843568	1	5897	tags=57%, list=45%, signal=103%
GO_REGULATION_OF_BODY_FLUID_LEVELS	342	0.0410409	0.859849	0.634952	0.843105	1	4951	tags=42%, list=38%, signal=65%
GO_LYMPHOCYTE_APOPTOTIC_PROCESS	44	0.110439	0.859538	0.631683	0.843094	1	5998	tags=57%, list=46%, signal=104%
GO_MYD88_INDEPENDENT_TOLL_LIKE_RECEPTOR_SIGNALING_PATHWAY	26	0.140626	0.859159	0.642259	0.843244	1	4205	tags=46%, list=32%, signal=68%
GO_NEURAL_TUBE_FORMATION	92	0.0748991	0.855695	0.643863	0.849321	1	8704	tags=74%, list=66%, signal=219%
GO_SERINE_FAMILY_AMINO_ACID_BIOSYNTHETIC_PROCESS	16	0.180079	0.855251	0.621832	0.849595	1	7465	tags=75%, list=57%, signal=174%
GO_FIBROBLAST_APOPTOTIC_PROCESS	18	0.167737	0.854494	0.618497	0.850479	1	10173	tags=94%, list=78%, signal=423%
GO_EPITHELIAL_CILIUM_MOVEMENT	15	0.182034	0.853121	0.638835	0.852445	1	8094	tags=80%, list=62%, signal=209%
GO_TRICARBOXYLIC_ACID_CYCLE	32	0.12656	0.852166	0.624242	0.85364	1	8167	tags=75%, list=62%, signal=199%
GO_LIPID_STORAGE	50	0.103189	0.852001	0.664659	0.85336	1	1010	tags=18%, list=8%, signal=19%
GO_NEGATIVE_REGULATION_OF_AXON_GUIDANCE	27	0.136593	0.851924	0.62089	0.852923	1	7429	tags=70%, list=57%, signal=162%
GO_KIDNEY_EPITHELIUM_DEVELOPMENT	117	0.0680679	0.849558	0.660118	0.856799	1	7286	tags=62%, list=56%, signal=139%
GO_PTERIDINE_CONTAINING_COMPOUND_METABOLIC_PROCESS	24	0.144318	0.849019	0.647059	0.857264	1	6297	tags=63%, list=48%, signal=120%
GO_REGULATION_OF_PROTEIN_LOCALIZATION_TO_MEMBRANE	158	0.0577057	0.848805	0.667319	0.857111	1	6463	tags=55%, list=49%, signal=107%
GO_POSITIVE_REGULATION_OF_MULTI_ORGANISM_PROCESS	147	0.0599856	0.848602	0.646154	0.85693	1	10892	tags=89%, list=83%, signal=524%
GO_FATTY_ACID_TRANSPORT	66	0.0872774	0.848045	0.661355	0.857382	1	6203	tags=56%, list=47%, signal=106%
GO_POSITIVE_REGULATION_OF_SODIUM_ION_TRANSMEMBRANE_TRANSPORTER_ACTIVITY	15	0.178976	0.847259	0.667339	0.858273	1	8134	tags=80%, list=62%, signal=211%
GO_SALIVARY_GLAND_DEVELOPMENT	31	0.127874	0.847235	0.65678	0.85775	1	5932	tags=58%, list=45%, signal=106%
GO_MICROTUBULE_NUCLEATION	26	0.139202	0.84682	0.661654	0.857968	1	2209	tags=31%, list=17%, signal=37%
GO_PLASMA_LIPOPROTEIN_PARTICLE_CLEARANCE	36	0.11942	0.846787	0.648148	0.857454	1	622	tags=17%, list=5%, signal=17%
GO_NUCLEAR_EXPORT	182	0.0541264	0.846749	0.6375	0.856951	1	3761	tags=34%, list=29%, signal=47%
GO_NEGATIVE_REGULATION_OF_CYCLIN_DEPENDENT_PROTEIN_KINASE_ACTIVITY	26	0.137834	0.846341	0.656126	0.857161	1	10789	tags=96%, list=82%, signal=545%
GO_TUBE_FORMATION	125	0.0650548	0.846301	0.635815	0.856662	1	9736	tags=81%, list=74%, signal=312%
GO_POSITIVE_REGULATION_OF_B_CELL_ACTIVATION	48	0.106581	0.845932	0.657267	0.856757	1	2155	tags=27%, list=16%, signal=32%
GO_NEGATIVE_REGULATION_OF_PROTEIN_CATABOLIC_PROCESS	110	0.0685896	0.845916	0.631985	0.856228	1	6013	tags=53%, list=46%, signal=97%
GO_BONE_MINERALIZATION	80	0.0809787	0.845226	0.670146	0.856923	1	6311	tags=56%, list=48%, signal=108%
GO_LACTATION	40	0.114525	0.844969	0.621514	0.856817	1	7343	tags=68%, list=56%, signal=153%
GO_SMOOTHENED_SIGNALING_PATHWAY	121	0.0644493	0.844493	0.656379	0.85714	1	5548	tags=49%, list=42%, signal=84%
GO_SPERM_EGG_RECOGNITION	23	0.140017	0.842981	0.66736	0.859365	1	10125	tags=91%, list=77%, signal=402%
GO_POSITIVE_REGULATION_OF_ALCOHOL_BIOSYNTHETIC_PROCESS	17	0.165257	0.84289	0.65362	0.858974	1	6311	tags=65%, list=48%, signal=125%
GO_CELLULAR_RESPONSE_TO_GLUCAGON_STIMULUS	19	0.161698	0.84241	0.653144	0.85934	1	8912	tags=84%, list=68%, signal=263%
GO_NEGATIVE_REGULATION_OF_ADAPTIVE_IMMUNE_RESPONSE	23	0.142894	0.842018	0.642276	0.8595	1	7810	tags=74%, list=60%, signal=183%
GO_MUSCLE_HYPERTROPHY_IN_RESPONSE_TO_STRESS	20	0.159006	0.841655	0.649505	0.859597	1	8396	tags=80%, list=64%, signal=223%
GO_ORGANELLE_FISSION	338	0.0391128	0.841641	0.667323	0.859054	1	1011	tags=12%, list=8%, signal=12%
GO_LIPOPROTEIN_METABOLIC_PROCESS	15	0.17974	0.840863	0.651303	0.859951	1	9870	tags=93%, list=75%, signal=379%
GO_CELL_MIGRATION_INVOLVED_IN_SPROUTING_ANGIOGENESIS	49	0.102526	0.840624	0.617409	0.85984	1	9084	tags=80%, list=69%, signal=259%
GO_CYTOPLASMIC_SEQUESTERING_OF_PROTEIN	22	0.150306	0.840207	0.632692	0.860067	1	5772	tags=59%, list=44%, signal=105%
GO_SUBPALLIUM_DEVELOPMENT	22	0.147619	0.839932	0.689162	0.860033	1	2831	tags=36%, list=22%, signal=46%
GO_VIRAL_LIFE_CYCLE	242	0.0461792	0.839591	0.651394	0.860141	1	10823	tags=87%, list=83%, signal=493%
GO_BONE_REMODELING	62	0.091673	0.839401	0.655577	0.859952	1	2606	tags=29%, list=20%, signal=36%
GO_NEGATIVE_REGULATION_OF_TRANSPORTER_ACTIVITY	58	0.0949645	0.838476	0.667976	0.861162	1	5760	tags=53%, list=44%, signal=95%
GO_GLUTAMATE_SECRETION	39	0.114407	0.838029	0.651303	0.861449	1	6228	tags=59%, list=48%, signal=112%
GO_REGULATION_OF_EPITHELIAL_TUBE_FORMATION	15	0.182875	0.837627	0.673114	0.861598	1	1972	tags=33%, list=15%, signal=39%
GO_POSITIVE_REGULATION_OF_EMBRYONIC_DEVELOPMENT	29	0.129235	0.8372	0.636179	0.861831	1	7793	tags=72%, list=60%, signal=178%
GO_LEUKOCYTE_APOPTOTIC_PROCESS	68	0.0864528	0.836907	0.656965	0.861827	1	5998	tags=54%, list=46%, signal=100%
GO_FOREBRAIN_NEURON_DEVELOPMENT	30	0.127019	0.835652	0.684435	0.863622	1	7506	tags=70%, list=57%, signal=164%
GO_ESTABLISHMENT_OF_PROTEIN_LOCALIZATION_TO_POSTSYNAPTIC_MEMBRANE	17	0.164502	0.833945	0.668024	0.866186	1	4010	tags=47%, list=31%, signal=68%
GO_CYTOKINE_SECRETION	112	0.0685526	0.831879	0.666023	0.869494	1	6358	tags=55%, list=49%, signal=107%
GO_CELLULAR_RESPONSE_TO_LIPID	437	0.0344299	0.83148	0.668593	0.869667	1	10201	tags=81%, list=78%, signal=355%
GO_RENAL_SYSTEM_PROCESS	85	0.0763124	0.831018	0.693676	0.869951	1	3782	tags=36%, list=29%, signal=51%
GO_REGULATION_OF_CELL_CYCLE_G1_S_PHASE_TRANSITION	140	0.0618129	0.830018	0.688363	0.871201	1	3875	tags=36%, list=30%, signal=50%
GO_POSITIVE_REGULATION_BY_HOST_OF_VIRAL_TRANSCRIPTION	17	0.168838	0.829779	0.6841	0.871066	1	3183	tags=41%, list=24%, signal=54%
GO_RETROGRADE_AXONAL_TRANSPORT	15	0.175	0.82957	0.677355	0.870894	1	1202	tags=27%, list=9%, signal=29%
GO_OVULATION	17	0.16474	0.829396	0.686475	0.870657	1	1696	tags=29%, list=13%, signal=34%
GO_POSITIVE_REGULATION_OF_LEUKOCYTE_APOPTOTIC_PROCESS	19	0.156244	0.829332	0.653923	0.870206	1	1402	tags=26%, list=11%, signal=29%
GO_NEGATIVE_REGULATION_OF_NUCLEAR_DIVISION	40	0.109757	0.828083	0.665971	0.871932	1	2822	tags=33%, list=22%, signal=41%
GO_REGULATION_OF_PROTEIN_IMPORT	51	0.0955725	0.827728	0.684959	0.872028	1	5685	tags=53%, list=43%, signal=93%
GO_POSITIVE_REGULATION_OF_WNT_SIGNALING_PATHWAY	159	0.0563237	0.827524	0.711618	0.871832	1	9977	tags=82%, list=76%, signal=339%
GO_RESPONSE_TO_INTERFERON_BETA	23	0.145928	0.82733	0.640832	0.871648	1	7201	tags=70%, list=55%, signal=154%
GO_MULTICELLULAR_ORGANISMAL_RESPONSE_TO_STRESS	62	0.0914911	0.827139	0.693277	0.871444	1	3242	tags=34%, list=25%, signal=45%
GO_POSITIVE_REGULATION_OF_TISSUE_REMODELING	20	0.151147	0.826957	0.660944	0.871238	1	2606	tags=35%, list=20%, signal=44%
GO_MITOCHONDRIAL_CALCIUM_ION_TRANSMEMBRANE_TRANSPORT	23	0.145615	0.825933	0.693277	0.872659	1	3789	tags=43%, list=29%, signal=61%
GO_REGULATION_OF_MUSCLE_CONTRACTION	117	0.0658926	0.825097	0.648262	0.873641	1	9105	tags=76%, list=70%, signal=247%
GO_MICROTUBULE_BUNDLE_FORMATION	72	0.0815384	0.824188	0.676	0.874772	1	2029	tags=24%, list=15%, signal=28%
GO_REGULATION_OF_MUSCLE_HYPERTROPHY	50	0.100721	0.823582	0.68254	0.875298	1	9423	tags=82%, list=72%, signal=291%
GO_MONOVALENT_INORGANIC_CATION_TRANSPORT	406	0.0352163	0.823186	0.679089	0.875493	1	4874	tags=41%, list=37%, signal=63%
GO_NEGATIVE_REGULATION_OF_CHEMOTAXIS	44	0.105847	0.82235	0.677165	0.876446	1	7546	tags=68%, list=58%, signal=160%
GO_MODIFICATION_OF_MORPHOLOGY_OR_PHYSIOLOGY_OF_OTHER_ORGANISM_INVOLVED_IN_SYMBIOTIC_INTERACTION	76	0.080338	0.821991	0.673828	0.876536	1	6879	tags=61%, list=53%, signal=127%
GO_B_CELL_HOMEOSTASIS	24	0.140502	0.821023	0.65	0.87766	1	4710	tags=50%, list=36%, signal=78%
GO_NEPHRON_DEVELOPMENT	121	0.06326	0.820388	0.685771	0.878272	1	7295	tags=62%, list=56%, signal=139%
GO_ASSOCIATIVE_LEARNING	70	0.0818316	0.820235	0.694672	0.877977	1	3797	tags=37%, list=29%, signal=52%
GO_MEMBRANE_REPOLARIZATION_DURING_ACTION_POTENTIAL	22	0.148137	0.81943	0.707911	0.878883	1	2229	tags=32%, list=17%, signal=38%
GO_CELL_RECOGNITION	95	0.0727166	0.818793	0.726744	0.879462	1	4016	tags=38%, list=31%, signal=54%
GO_PROTEIN_KINASE_C_ACTIVATING_G_PROTEIN_COUPLED_RECEPTOR_SIGNALING_PATHWAY	24	0.137958	0.818092	0.694657	0.880139	1	3652	tags=42%, list=28%, signal=58%
GO_POSITIVE_REGULATION_OF_TELOMERE_MAINTENANCE	48	0.0982027	0.817861	0.705882	0.87996	1	8539	tags=75%, list=65%, signal=215%
GO_NOREPINEPHRINE_SECRETION	15	0.173242	0.817446	0.69	0.880147	1	6463	tags=67%, list=49%, signal=131%
GO_POSITIVE_REGULATION_OF_NEUROLOGICAL_SYSTEM_PROCESS	53	0.0947736	0.817224	0.694391	0.879975	1	5434	tags=51%, list=41%, signal=87%
GO_POSITIVE_REGULATION_OF_EXCITATORY_POSTSYNAPTIC_POTENTIAL	27	0.132231	0.817181	0.69246	0.879485	1	5061	tags=52%, list=39%, signal=84%
GO_LUNG_MORPHOGENESIS	40	0.107468	0.816824	0.691383	0.879527	1	3834	tags=40%, list=29%, signal=56%
GO_NEGATIVE_REGULATION_OF_CELL_CYCLE_G2_M_PHASE_TRANSITION	85	0.0747389	0.816567	0.693359	0.879431	1	10427	tags=87%, list=80%, signal=425%
GO_MITOCHONDRION_MORPHOGENESIS	20	0.153423	0.815903	0.675889	0.880095	1	3231	tags=40%, list=25%, signal=53%
GO_SYNAPSIS	20	0.152772	0.815708	0.682353	0.879887	1	1930	tags=30%, list=15%, signal=35%
GO_MITOTIC_G2_DNA_DAMAGE_CHECKPOINT	17	0.167691	0.815655	0.670808	0.879425	1	3198	tags=41%, list=24%, signal=54%
GO_PEPTIDYL_ARGININE_MODIFICATION	18	0.161849	0.815423	0.711111	0.879279	1	5885	tags=61%, list=45%, signal=111%
GO_REGULATION_OF_MONONUCLEAR_CELL_MIGRATION	28	0.129022	0.814626	0.682203	0.880142	1	8602	tags=79%, list=66%, signal=229%
GO_TRANSMEMBRANE_RECEPTOR_PROTEIN_SERINE_THREONINE_KINASE_SIGNALING_PATHWAY	268	0.0426479	0.814318	0.702869	0.880149	1	8638	tags=70%, list=66%, signal=202%
GO_CELLULAR_RESPONSE_TO_BIOTIC_STIMULUS	140	0.0585626	0.814277	0.681729	0.879645	1	7565	tags=64%, list=58%, signal=149%
GO_CONNECTIVE_TISSUE_DEVELOPMENT	199	0.0480255	0.814015	0.697286	0.879547	1	1617	tags=17%, list=12%, signal=19%
GO_PHYSIOLOGICAL_CARDIAC_MUSCLE_HYPERTROPHY	22	0.143422	0.813929	0.676357	0.879142	1	5862	tags=59%, list=45%, signal=107%
GO_LABYRINTHINE_LAYER_DEVELOPMENT	38	0.112932	0.813833	0.689723	0.878754	1	8518	tags=76%, list=65%, signal=218%
GO_RNA_MODIFICATION	137	0.0591265	0.813701	0.707269	0.878421	1	11372	tags=93%, list=87%, signal=697%
GO_HEXOSE_CATABOLIC_PROCESS	26	0.132886	0.813395	0.684524	0.878436	1	10350	tags=92%, list=79%, signal=439%
GO_SECONDARY_PALATE_DEVELOPMENT	19	0.155206	0.81319	0.708333	0.878263	1	2794	tags=37%, list=21%, signal=47%
GO_FACE_MORPHOGENESIS	30	0.124608	0.813023	0.699597	0.87804	1	6228	tags=60%, list=48%, signal=114%
GO_BRANCHING_INVOLVED_IN_SALIVARY_GLAND_MORPHOGENESIS	18	0.15424	0.812908	0.681905	0.877699	1	11077	tags=100%, list=85%, signal=648%
GO_CHEMOKINE_PRODUCTION	53	0.0954695	0.812805	0.724846	0.877318	1	5672	tags=53%, list=43%, signal=93%
GO_TRANSCRIPTION_BY_RNA_POLYMERASE_I	56	0.0909894	0.812412	0.701461	0.877479	1	8400	tags=73%, list=64%, signal=203%
GO_MONOSACCHARIDE_BIOSYNTHETIC_PROCESS	70	0.0815355	0.812155	0.6862	0.877392	1	1556	tags=20%, list=12%, signal=23%
GO_POSITIVE_REGULATION_OF_HISTONE_DEACETYLATION	16	0.168003	0.812029	0.705882	0.877072	1	257	tags=19%, list=2%, signal=19%
GO_REGULATION_OF_PROTEIN_AUTOPHOSPHORYLATION	44	0.102885	0.811716	0.69901	0.877074	1	1930	tags=25%, list=15%, signal=29%
GO_REGULATION_OF_LEUKOCYTE_APOPTOTIC_PROCESS	53	0.0932763	0.811524	0.700565	0.876852	1	3724	tags=38%, list=28%, signal=53%
GO_POTASSIUM_ION_IMPORT_ACROSS_PLASMA_MEMBRANE	38	0.112483	0.810823	0.703781	0.877516	1	4044	tags=42%, list=31%, signal=61%
GO_POSITIVE_REGULATION_OF_ESTABLISHMENT_OF_PROTEIN_LOCALIZATION	330	0.0391055	0.810375	0.679513	0.877731	1	10452	tags=84%, list=80%, signal=404%
GO_ORGANELLE_MEMBRANE_FUSION	85	0.0767238	0.810163	0.700422	0.877574	1	4701	tags=44%, list=36%, signal=67%
GO_LUNG_CELL_DIFFERENTIATION	16	0.166799	0.809852	0.687747	0.877573	1	10094	tags=94%, list=77%, signal=409%
GO_BONE_RESORPTION	43	0.103582	0.809051	0.696498	0.87845	1	2606	tags=30%, list=20%, signal=38%
GO_NITRIC_OXIDE_MEDIATED_SIGNAL_TRANSDUCTION	21	0.144245	0.808996	0.709939	0.877986	1	9961	tags=90%, list=76%, signal=377%
GO_HIPPOCAMPUS_DEVELOPMENT	75	0.0804916	0.808976	0.693582	0.877472	1	7681	tags=67%, list=59%, signal=160%
GO_POSITIVE_REGULATION_OF_ORGANIC_ACID_TRANSPORT	25	0.136618	0.808447	0.682281	0.877864	1	7118	tags=68%, list=54%, signal=149%
GO_PROTEIN_KINASE_C_SIGNALING	21	0.145633	0.808093	0.709163	0.877983	1	11190	tags=100%, list=85%, signal=686%
GO_MAGNESIUM_ION_TRANSPORT	15	0.170719	0.807441	0.702811	0.878615	1	3877	tags=47%, list=30%, signal=66%
GO_MRNA_MODIFICATION	18	0.15642	0.80725	0.672131	0.878386	1	10321	tags=94%, list=79%, signal=445%
GO_POSITIVE_REGULATION_OF_BINDING	154	0.0557058	0.806789	0.690335	0.878645	1	6846	tags=58%, list=52%, signal=120%
GO_NUCLEOTIDE_BINDING_DOMAIN_LEUCINE_RICH_REPEAT_CONTAINING_RECEPTOR_SIGNALING_PATHWAY	32	0.120137	0.806193	0.704633	0.879139	1	10297	tags=91%, list=79%, signal=423%
GO_REGULATION_OF_NOTCH_SIGNALING_PATHWAY	86	0.074301	0.80396	0.707843	0.882471	1	8473	tags=72%, list=65%, signal=203%
GO_REGULATION_OF_ACUTE_INFLAMMATORY_RESPONSE	23	0.139089	0.80352	0.706122	0.882708	1	5013	tags=52%, list=38%, signal=84%
GO_ATTACHMENT_OF_SPINDLE_MICROTUBULES_TO_KINETOCHORE	23	0.138434	0.80338	0.676768	0.882394	1	9007	tags=83%, list=69%, signal=264%
GO_REGULATION_OF_MACROPHAGE_DERIVED_FOAM_CELL_DIFFERENTIATION	19	0.154852	0.803024	0.682569	0.88249	1	731	tags=21%, list=6%, signal=22%
GO_VESICLE_TARGETING	89	0.0727279	0.802725	0.718812	0.882489	1	8764	tags=74%, list=67%, signal=223%
GO_POSITIVE_REGULATION_OF_SMALL_MOLECULE_METABOLIC_PROCESS	74	0.0785581	0.802592	0.700599	0.882165	1	3754	tags=36%, list=29%, signal=51%
GO_MOTILE_CILIUM_ASSEMBLY	18	0.156764	0.802534	0.69958	0.881704	1	3769	tags=44%, list=29%, signal=62%
GO_REGULATION_OF_TYPE_I_INTERFERON_MEDIATED_SIGNALING_PATHWAY	26	0.131565	0.802517	0.723232	0.881178	1	7849	tags=73%, list=60%, signal=182%
GO_REGULATION_OF_CELLULAR_RESPONSE_TO_VASCULAR_ENDOTHELIAL_GROWTH_FACTOR_STIMULUS	16	0.167482	0.801345	0.72147	0.882691	1	4356	tags=50%, list=33%, signal=75%
GO_REGULATION_OF_SODIUM_ION_TRANSPORT	77	0.0796579	0.801308	0.728846	0.882188	1	6785	tags=60%, list=52%, signal=123%
GO_PYRIMIDINE_CONTAINING_COMPOUND_CATABOLIC_PROCESS	28	0.126472	0.800425	0.707364	0.88317	1	9103	tags=82%, list=70%, signal=269%
GO_PROTEIN_LOCALIZATION_TO_POSTSYNAPTIC_MEMBRANE	40	0.107507	0.799419	0.701349	0.884374	1	5143	tags=50%, list=39%, signal=82%
GO_CELL_SURFACE_RECEPTOR_SIGNALING_PATHWAY_INVOLVED_IN_HEART_DEVELOPMENT	20	0.149465	0.798829	0.723014	0.884805	1	2628	tags=35%, list=20%, signal=44%
GO_NEUTRAL_LIPID_CATABOLIC_PROCESS	19	0.149824	0.798789	0.729941	0.884329	1	4932	tags=53%, list=38%, signal=84%
GO_NEGATIVE_REGULATION_OF_RESPONSE_TO_BIOTIC_STIMULUS	30	0.122312	0.798387	0.736082	0.884479	1	7131	tags=67%, list=54%, signal=146%
GO_NEGATIVE_REGULATION_OF_B_CELL_ACTIVATION	22	0.144521	0.797964	0.714844	0.884663	1	9419	tags=86%, list=72%, signal=307%
GO_REGULATION_OF_CD4_POSITIVE_ALPHA_BETA_T_CELL_DIFFERENTIATION	27	0.125191	0.797162	0.71831	0.885479	1	8548	tags=78%, list=65%, signal=224%
GO_CALCIUM_ION_REGULATED_EXOCYTOSIS_OF_NEUROTRANSMITTER	15	0.170642	0.79699	0.713693	0.885226	1	9989	tags=93%, list=76%, signal=393%
GO_RNA_SPLICING_VIA_ENDONUCLEOLYTIC_CLEAVAGE_AND_LIGATION	15	0.168884	0.796459	0.685606	0.885603	1	10012	tags=93%, list=76%, signal=396%
GO_BARBED_END_ACTIN_FILAMENT_CAPPING	17	0.163598	0.794188	0.710372	0.888975	1	7103	tags=71%, list=54%, signal=154%
GO_POSITIVE_REGULATION_OF_PRODUCTION_OF_MOLECULAR_MEDIATOR_OF_IMMUNE_RESPONSE	56	0.0884722	0.793766	0.712215	0.889139	1	2353	tags=27%, list=18%, signal=33%
GO_REGULATION_OF_CELL_SIZE	161	0.0542597	0.793461	0.733059	0.889111	1	4340	tags=39%, list=33%, signal=57%
GO_ACTIVATION_OF_JUN_KINASE_ACTIVITY	33	0.115387	0.793219	0.704312	0.888979	1	2460	tags=30%, list=19%, signal=37%
GO_EMBRYONIC_DIGIT_MORPHOGENESIS	49	0.0953064	0.793201	0.724066	0.888459	1	5704	tags=53%, list=44%, signal=94%
GO_POSITIVE_REGULATION_OF_RECEPTOR_MEDIATED_ENDOCYTOSIS	41	0.106922	0.79305	0.738007	0.888176	1	6588	tags=61%, list=50%, signal=122%
GO_CELLULAR_RESPONSE_TO_GLUCOSE_STARVATION	39	0.105316	0.792756	0.72428	0.888104	1	2989	tags=33%, list=23%, signal=43%
GO_REGULATION_OF_WNT_SIGNALING_PATHWAY	312	0.0394108	0.792351	0.702648	0.888253	1	5623	tags=47%, list=43%, signal=80%
GO_ACTIVATION_OF_MAPK_ACTIVITY	119	0.0622416	0.791319	0.734151	0.889485	1	6124	tags=53%, list=47%, signal=99%
GO_NEUTROPHIL_MIGRATION	46	0.0984333	0.790695	0.720532	0.890027	1	3554	tags=37%, list=27%, signal=51%
GO_GLOBAL_GENOME_NUCLEOTIDE_EXCISION_REPAIR	25	0.132334	0.789852	0.728713	0.890896	1	7174	tags=68%, list=55%, signal=150%
GO_POSITIVE_REGULATION_OF_ISOTYPE_SWITCHING	16	0.163406	0.789459	0.722986	0.891025	1	1954	tags=31%, list=15%, signal=37%
GO_MYELIN_ASSEMBLY	17	0.156383	0.787992	0.733459	0.892957	1	1035	tags=24%, list=8%, signal=26%
GO_NEUROBLAST_PROLIFERATION	52	0.095079	0.787972	0.734	0.892446	1	7321	tags=65%, list=56%, signal=148%
GO_MITOCHONDRION_DISTRIBUTION	15	0.17026	0.787109	0.704312	0.893368	1	4756	tags=53%, list=36%, signal=84%
GO_MELANOCYTE_DIFFERENTIATION	21	0.142824	0.787044	0.725047	0.892918	1	626	tags=19%, list=5%, signal=20%
GO_MICROTUBULE_ORGANIZING_CENTER_ORGANIZATION	118	0.0634232	0.786696	0.734043	0.89297	1	7721	tags=65%, list=59%, signal=158%
GO_CARDIAC_CHAMBER_MORPHOGENESIS	106	0.0647384	0.786458	0.7251	0.892813	1	5335	tags=47%, list=41%, signal=79%
GO_POSITIVE_REGULATION_OF_UBIQUITIN_PROTEIN_TRANSFERASE_ACTIVITY	26	0.129549	0.785522	0.728	0.893902	1	8379	tags=77%, list=64%, signal=213%
GO_CYTOPLASMIC_SEQUESTERING_OF_TRANSCRIPTION_FACTOR	15	0.16789	0.785503	0.730061	0.893383	1	10025	tags=93%, list=77%, signal=398%
GO_AMINE_TRANSPORT	80	0.0730167	0.785484	0.746063	0.892871	1	4123	tags=39%, list=31%, signal=56%
GO_CELLULAR_COMPONENT_ASSEMBLY_INVOLVED_IN_MORPHOGENESIS	77	0.077967	0.785408	0.738095	0.892437	1	1535	tags=19%, list=12%, signal=22%
GO_NEGATIVE_REGULATION_OF_RECEPTOR_SIGNALING_PATHWAY_VIA_STAT	18	0.153629	0.785334	0.727799	0.892002	1	2355	tags=33%, list=18%, signal=41%
GO_CEREBRAL_CORTEX_CELL_MIGRATION	42	0.103266	0.784868	0.72561	0.892247	1	210	tags=12%, list=2%, signal=12%
GO_REGULATION_OF_PROTEIN_LOCALIZATION_TO_SYNAPSE	24	0.137403	0.783933	0.720472	0.89326	1	6933	tags=67%, list=53%, signal=141%
GO_POSITIVE_REGULATION_OF_PHAGOCYTOSIS	39	0.107672	0.783847	0.717949	0.892872	1	7659	tags=69%, list=58%, signal=166%
GO_CYTOPLASMIC_TRANSLATION	86	0.0723685	0.783817	0.744231	0.892388	1	7280	tags=63%, list=56%, signal=140%
GO_POLYSACCHARIDE_CATABOLIC_PROCESS	21	0.140748	0.78376	0.723926	0.891928	1	3771	tags=43%, list=29%, signal=60%
GO_REGULATION_OF_PROTEIN_LOCALIZATION_TO_CELL_PERIPHERY	97	0.0683182	0.783489	0.737166	0.891843	1	8561	tags=72%, list=65%, signal=207%
GO_ENDOSOME_ORGANIZATION	70	0.0789251	0.782447	0.746421	0.89302	1	12066	tags=100%, list=92%, signal=1266%
GO_RETINA_DEVELOPMENT_IN_CAMERA_TYPE_EYE	112	0.0635873	0.782001	0.729207	0.89324	1	1278	tags=16%, list=10%, signal=18%
GO_POSTSYNAPTIC_MEMBRANE_ORGANIZATION	33	0.114663	0.781448	0.712551	0.893614	1	1279	tags=21%, list=10%, signal=23%
GO_REGULATION_OF_MAST_CELL_ACTIVATION	26	0.127154	0.780852	0.762397	0.89404	1	7403	tags=69%, list=57%, signal=159%
GO_CELLULAR_RESPONSE_TO_INSULIN_STIMULUS	175	0.0505528	0.780696	0.723447	0.893783	1	4958	tags=43%, list=38%, signal=68%
GO_BRANCHING_INVOLVED_IN_MAMMARY_GLAND_DUCT_MORPHOGENESIS	19	0.14978	0.780646	0.77451	0.893316	1	6311	tags=63%, list=48%, signal=122%
GO_HORMONE_TRANSPORT	240	0.0430135	0.780017	0.73499	0.893869	1	9431	tags=76%, list=72%, signal=268%
GO_ESTABLISHMENT_OF_PROTEIN_LOCALIZATION_TO_TELOMERE	18	0.153514	0.779413	0.752399	0.894338	1	10359	tags=94%, list=79%, signal=451%
GO_REGULATION_OF_RHO_PROTEIN_SIGNAL_TRANSDUCTION	112	0.0635336	0.779402	0.758945	0.893814	1	6657	tags=57%, list=51%, signal=115%
GO_REGULATION_OF_DNA_METHYLATION	16	0.162331	0.779042	0.725714	0.893879	1	9334	tags=88%, list=71%, signal=304%
GO_RESPONSE_TO_MITOCHONDRIAL_DEPOLARISATION	19	0.15038	0.778971	0.742857	0.893455	1	9060	tags=84%, list=69%, signal=273%
GO_POSITIVE_REGULATION_OF_TRANSCRIPTION_BY_RNA_POLYMERASE_I	21	0.139284	0.776846	0.745136	0.896438	1	6908	tags=67%, list=53%, signal=141%
GO_CYTOKINE_PRODUCTION	475	0.031347	0.775759	0.736418	0.897658	1	8508	tags=68%, list=65%, signal=187%
GO_REGULATION_OF_VOLTAGE_GATED_CALCIUM_CHANNEL_ACTIVITY	30	0.11791	0.775621	0.753507	0.897338	1	2387	tags=30%, list=18%, signal=37%
GO_REGULATION_OF_RESPONSE_TO_CYTOKINE_STIMULUS	122	0.060497	0.77452	0.748526	0.89857	1	5547	tags=48%, list=42%, signal=83%
GO_ESTABLISHMENT_OF_PROTEIN_LOCALIZATION_TO_PLASMA_MEMBRANE	52	0.0894291	0.773177	0.755467	0.900249	1	8402	tags=73%, list=64%, signal=203%
GO_SOMATIC_STEM_CELL_DIVISION	20	0.144589	0.771446	0.758945	0.90248	1	2037	tags=30%, list=16%, signal=35%
GO_FEMALE_GENITALIA_DEVELOPMENT	16	0.158995	0.771442	0.767396	0.901943	1	4467	tags=50%, list=34%, signal=76%
GO_POSITIVE_REGULATION_OF_NEUTROPHIL_MIGRATION	17	0.154683	0.771392	0.738703	0.901471	1	5679	tags=59%, list=43%, signal=104%
GO_MAINTENANCE_OF_PROTEIN_LOCATION_IN_NUCLEUS	19	0.144761	0.771167	0.743697	0.901286	1	4309	tags=47%, list=33%, signal=70%
GO_PLATELET_DERIVED_GROWTH_FACTOR_RECEPTOR_SIGNALING_PATHWAY	50	0.0906018	0.768828	0.746421	0.904584	1	9555	tags=82%, list=73%, signal=302%
GO_NOREPINEPHRINE_TRANSPORT	17	0.153635	0.768686	0.758964	0.904276	1	6463	tags=65%, list=49%, signal=128%
GO_POSITIVE_REGULATION_OF_EPITHELIAL_CELL_MIGRATION	122	0.0595126	0.768628	0.764133	0.903827	1	1481	tags=17%, list=11%, signal=19%
GO_REGULATION_OF_ERBB_SIGNALING_PATHWAY	75	0.0746698	0.768411	0.77131	0.903626	1	9852	tags=83%, list=75%, signal=332%
GO_RIBONUCLEOPROTEIN_COMPLEX_SUBUNIT_ORGANIZATION	227	0.0456359	0.768395	0.707171	0.903103	1	1027	tags=12%, list=8%, signal=13%
GO_STEROL_TRANSPORT	67	0.078884	0.767458	0.777778	0.904112	1	7571	tags=66%, list=58%, signal=155%
GO_CELL_MATURATION	116	0.0603993	0.766984	0.74502	0.904329	1	8359	tags=70%, list=64%, signal=191%
GO_KINETOCHORE_ORGANIZATION	17	0.156271	0.766855	0.774757	0.903977	1	10280	tags=94%, list=79%, signal=437%
GO_MULTICELLULAR_ORGANISM_AGING	27	0.125804	0.766712	0.766	0.903686	1	4660	tags=48%, list=36%, signal=75%
GO_TUBE_CLOSURE	80	0.0731896	0.766694	0.770992	0.903166	1	8704	tags=74%, list=66%, signal=219%
GO_TRACHEA_DEVELOPMENT	18	0.151526	0.765856	0.742248	0.904026	1	6020	tags=61%, list=46%, signal=113%
GO_EXOCRINE_SYSTEM_DEVELOPMENT	40	0.101503	0.765256	0.77027	0.904448	1	2275	tags=28%, list=17%, signal=33%
GO_ACIDIC_AMINO_ACID_TRANSPORT	59	0.0852814	0.765227	0.7666	0.903948	1	4436	tags=42%, list=34%, signal=64%
GO_POSITIVE_REGULATION_OF_CELL_CYCLE_G1_S_PHASE_TRANSITION	43	0.0991615	0.764263	0.776031	0.904961	1	9668	tags=84%, list=74%, signal=319%
GO_NEUROTRANSMITTER_BIOSYNTHETIC_PROCESS	65	0.0833225	0.76374	0.747323	0.905243	1	5763	tags=52%, list=44%, signal=93%
GO_REGULATION_OF_CALCIUM_ION_TRANSPORT_INTO_CYTOSOL	78	0.0735931	0.763207	0.774327	0.905557	1	4917	tags=45%, list=38%, signal=71%
GO_AXIS_ELONGATION	25	0.129579	0.763137	0.756705	0.90512	1	1972	tags=28%, list=15%, signal=33%
GO_REGULATION_OF_NITRIC_OXIDE_SYNTHASE_ACTIVITY	36	0.106976	0.763066	0.76386	0.90468	1	7332	tags=67%, list=56%, signal=151%
GO_TAXIS	451	0.0311949	0.762963	0.7607	0.90432	1	4047	tags=34%, list=31%, signal=47%
GO_MESODERM_DEVELOPMENT	89	0.068474	0.762891	0.791667	0.90389	1	9555	tags=80%, list=73%, signal=293%
GO_LIPID_MODIFICATION	197	0.0466129	0.762068	0.762	0.904629	1	3652	tags=32%, list=28%, signal=44%
GO_CHROMATIN_DISASSEMBLY	17	0.153122	0.761573	0.759082	0.904865	1	7240	tags=71%, list=55%, signal=158%
GO_POSITIVE_REGULATION_OF_RECEPTOR_INTERNALIZATION	21	0.137634	0.761125	0.778926	0.905042	1	6306	tags=62%, list=48%, signal=119%
GO_VESICLE_ORGANIZATION	281	0.0402204	0.760744	0.770161	0.905112	1	12066	tags=96%, list=92%, signal=1197%
GO_FIBROBLAST_PROLIFERATION	72	0.0776031	0.760298	0.745491	0.905287	1	5354	tags=49%, list=41%, signal=82%
GO_WALKING_BEHAVIOR	28	0.119833	0.759412	0.767308	0.906175	1	5916	tags=57%, list=45%, signal=104%
GO_POSITIVE_REGULATION_OF_LIPID_KINASE_ACTIVITY	28	0.11848	0.759259	0.761165	0.905874	1	5466	tags=54%, list=42%, signal=92%
GO_LIMBIC_SYSTEM_DEVELOPMENT	97	0.0659332	0.758664	0.783401	0.906325	1	7377	tags=63%, list=56%, signal=143%
GO_PURINE_NUCLEOSIDE_MONOPHOSPHATE_METABOLIC_PROCESS	19	0.141295	0.758252	0.779559	0.906392	1	9868	tags=89%, list=75%, signal=363%
GO_NEGATIVE_REGULATION_OF_GLIAL_CELL_DIFFERENTIATION	19	0.147116	0.757881	0.764826	0.906431	1	3589	tags=42%, list=27%, signal=58%
GO_CELLULAR_MONOVALENT_INORGANIC_CATION_HOMEOSTASIS	83	0.0700225	0.757428	0.807453	0.906597	1	3821	tags=36%, list=29%, signal=51%
GO_MAINTENANCE_OF_PROTEIN_LOCALIZATION_IN_ORGANELLE	34	0.110344	0.756414	0.762846	0.907727	1	4335	tags=44%, list=33%, signal=66%
GO_CELLULAR_RESPONSE_TO_FLUID_SHEAR_STRESS	16	0.158933	0.755868	0.792233	0.908056	1	8560	tags=81%, list=65%, signal=234%
GO_REGULATION_OF_CELLULAR_RESPIRATION	25	0.124866	0.755631	0.777559	0.907869	1	6224	tags=60%, list=48%, signal=114%
GO_REGULATION_OF_BLOOD_CIRCULATION	224	0.0432697	0.755499	0.809237	0.907538	1	4645	tags=40%, list=35%, signal=61%
GO_FILOPODIUM_ASSEMBLY	53	0.0884588	0.755187	0.781676	0.9075	1	1069	tags=17%, list=8%, signal=18%
GO_DNA_REPLICATION_INITIATION	31	0.112308	0.753652	0.794821	0.909376	1	2756	tags=32%, list=21%, signal=41%
GO_NEGATIVE_REGULATION_OF_CELL_CYCLE_G1_S_PHASE_TRANSITION	89	0.0675669	0.753292	0.781563	0.909377	1	3240	tags=31%, list=25%, signal=42%
GO_POSITIVE_REGULATION_OF_LIPID_BIOSYNTHETIC_PROCESS	56	0.0843157	0.752664	0.759336	0.909835	1	1238	tags=18%, list=9%, signal=20%
GO_REGULATION_OF_ANIMAL_ORGAN_MORPHOGENESIS	205	0.0459176	0.75206	0.795501	0.910263	1	7328	tags=60%, list=56%, signal=135%
GO_POSITIVE_REGULATION_OF_GENE_EXPRESSION_EPIGENETIC	47	0.0928193	0.751589	0.788054	0.91046	1	3803	tags=38%, list=29%, signal=54%
GO_REGULATION_OF_ISOTYPE_SWITCHING	22	0.135025	0.749835	0.77668	0.912699	1	6567	tags=64%, list=50%, signal=127%
GO_CELLULAR_DEFENSE_RESPONSE	22	0.13507	0.749335	0.770751	0.91296	1	10733	tags=95%, list=82%, signal=528%
GO_NEGATIVE_REGULATION_OF_DENDRITE_DEVELOPMENT	24	0.126425	0.748544	0.794118	0.913621	1	9259	tags=83%, list=71%, signal=284%
GO_EMBRYONIC_DIGESTIVE_TRACT_DEVELOPMENT	25	0.124147	0.74803	0.753398	0.913892	1	9900	tags=88%, list=76%, signal=360%
GO_MODIFICATION_OF_SYNAPTIC_STRUCTURE	21	0.133285	0.747663	0.806391	0.9139	1	3245	tags=38%, list=25%, signal=51%
GO_POSITIVE_REGULATION_OF_LEUKOCYTE_MIGRATION	75	0.0741014	0.747547	0.784314	0.913562	1	3923	tags=37%, list=30%, signal=53%
GO_POSITIVE_REGULATION_OF_TRANSMEMBRANE_RECEPTOR_PROTEIN_SERINE_THREONINE_KINASE_SIGNALING_PATHWAY	79	0.0706326	0.747284	0.792757	0.9134	1	903	tags=14%, list=7%, signal=15%
GO_PROTEIN_K63_LINKED_UBIQUITINATION	40	0.099866	0.745682	0.790698	0.915264	1	4588	tags=45%, list=35%, signal=69%
GO_NEGATIVE_REGULATION_OF_SIGNAL_TRANSDUCTION_BY_P53_CLASS_MEDIATOR	24	0.125622	0.74534	0.801653	0.915226	1	2722	tags=33%, list=21%, signal=42%
GO_REGULATION_OF_SIGNAL_TRANSDUCTION_BY_P53_CLASS_MEDIATOR	155	0.0518846	0.744537	0.808219	0.915919	1	7776	tags=65%, list=59%, signal=157%
GO_REGULATION_OF_ACTOMYOSIN_STRUCTURE_ORGANIZATION	75	0.0735945	0.744519	0.811475	0.91541	1	3755	tags=36%, list=29%, signal=50%
GO_SIGNAL_TRANSDUCTION_BY_P53_CLASS_MEDIATOR	230	0.0416229	0.744515	0.815443	0.914883	1	2538	tags=23%, list=19%, signal=29%
GO_T_CELL_CYTOKINE_PRODUCTION	21	0.134728	0.744137	0.800399	0.914924	1	6344	tags=62%, list=48%, signal=120%
GO_ASYMMETRIC_CELL_DIVISION	18	0.14537	0.742707	0.791232	0.916583	1	8283	tags=78%, list=63%, signal=211%
GO_ENTRAINMENT_OF_CIRCADIAN_CLOCK_BY_PHOTOPERIOD	19	0.145103	0.742546	0.77821	0.916306	1	9129	tags=84%, list=70%, signal=278%
GO_POSITIVE_REGULATION_OF_AUTOPHAGY_OF_MITOCHONDRION	19	0.14231	0.74201	0.812121	0.916572	1	895	tags=21%, list=7%, signal=23%
GO_PROTEIN_DNA_COMPLEX_DISASSEMBLY	17	0.149366	0.741919	0.819277	0.916175	1	9600	tags=88%, list=73%, signal=330%
GO_SPINAL_CORD_MOTOR_NEURON_DIFFERENTIATION	20	0.135717	0.741804	0.81409	0.915814	1	7391	tags=70%, list=56%, signal=160%
GO_ENDOTHELIAL_CELL_APOPTOTIC_PROCESS	41	0.0969836	0.741743	0.78481	0.91537	1	4482	tags=44%, list=34%, signal=67%
GO_MITOTIC_NUCLEAR_DIVISION	224	0.0435704	0.740804	0.774892	0.916308	1	1192	tags=13%, list=9%, signal=14%
GO_REGULATION_OF_LIPID_CATABOLIC_PROCESS	35	0.105951	0.738581	0.786408	0.91905	1	3105	tags=34%, list=24%, signal=45%
GO_NEPHRON_EPITHELIUM_DEVELOPMENT	90	0.0662053	0.738103	0.811359	0.919241	1	7286	tags=62%, list=56%, signal=139%
GO_TUMOR_NECROSIS_FACTOR_SUPERFAMILY_CYTOKINE_PRODUCTION	92	0.0657465	0.737075	0.796137	0.920217	1	8396	tags=71%, list=64%, signal=196%
GO_INSULIN_SECRETION	166	0.0486387	0.736619	0.78373	0.920388	1	2920	tags=27%, list=22%, signal=34%
GO_REGULATION_OF_MEMBRANE_PROTEIN_ECTODOMAIN_PROTEOLYSIS	18	0.14644	0.735233	0.8125	0.921925	1	3904	tags=44%, list=30%, signal=63%
GO_RESPONSE_TO_ESTRADIOL	102	0.0624386	0.734753	0.810417	0.922123	1	1627	tags=19%, list=12%, signal=21%
GO_TOLL_LIKE_RECEPTOR_SIGNALING_PATHWAY	100	0.0625587	0.734263	0.810591	0.922323	1	7174	tags=61%, list=55%, signal=134%
GO_REGULATION_OF_B_CELL_MEDIATED_IMMUNITY	28	0.118051	0.734153	0.80038	0.921931	1	7810	tags=71%, list=60%, signal=177%
GO_METHYLATION	282	0.0385189	0.733483	0.798371	0.92238	1	4567	tags=39%, list=35%, signal=58%
GO_NEGATIVE_REGULATION_OF_FAT_CELL_DIFFERENTIATION	37	0.101601	0.732754	0.821206	0.922918	1	4335	tags=43%, list=33%, signal=64%
GO_METANEPHRIC_NEPHRON_MORPHOGENESIS	20	0.13826	0.732606	0.839506	0.922598	1	1465	tags=25%, list=11%, signal=28%
GO_REFLEX	15	0.155581	0.732489	0.806641	0.922212	1	5821	tags=60%, list=44%, signal=108%
GO_POSITIVE_REGULATION_OF_TRANSCRIPTION_INITIATION_FROM_RNA_POLYMERASE_II_PROMOTER	16	0.15198	0.731256	0.778234	0.92351	1	1285	tags=25%, list=10%, signal=28%
GO_NEGATIVE_REGULATION_OF_NEURON_DEATH	175	0.0463357	0.73112	0.80754	0.923157	1	2169	tags=21%, list=17%, signal=25%
GO_CELLULAR_RESPONSE_TO_DRUG	292	0.0375741	0.731109	0.801242	0.922638	1	2119	tags=20%, list=16%, signal=23%
GO_REGULATION_OF_DNA_BINDING	97	0.0633174	0.73108	0.821074	0.922142	1	11731	tags=96%, list=90%, signal=914%
GO_NEGATIVE_REGULATION_OF_MYELOID_LEUKOCYTE_DIFFERENTIATION	34	0.105919	0.730978	0.798851	0.921756	1	10170	tags=88%, list=78%, signal=394%
GO_POSITIVE_REGULATION_OF_TRANSMEMBRANE_TRANSPORT	157	0.0505956	0.730471	0.813665	0.921982	1	3765	tags=34%, list=29%, signal=47%
GO_REGULATION_OF_MAST_CELL_ACTIVATION_INVOLVED_IN_IMMUNE_RESPONSE	21	0.131209	0.730458	0.803644	0.921464	1	6390	tags=62%, list=49%, signal=121%
GO_NEGATIVE_REGULATION_OF_RNA_METABOLIC_PROCESS	45	0.0896552	0.730046	0.789062	0.921524	1	8432	tags=73%, list=64%, signal=205%
GO_MODIFICATION_OF_POSTSYNAPTIC_STRUCTURE	15	0.155199	0.72938	0.805118	0.921952	1	3207	tags=40%, list=24%, signal=53%
GO_SNRNA_PROCESSING	22	0.128287	0.728998	0.82516	0.921968	1	9036	tags=82%, list=69%, signal=264%
GO_NEURAL_RETINA_DEVELOPMENT	47	0.0930166	0.728816	0.804391	0.921724	1	9930	tags=85%, list=76%, signal=351%
GO_NEGATIVE_REGULATION_OF_VIRAL_GENOME_REPLICATION	29	0.112714	0.728429	0.826263	0.921751	1	4848	tags=48%, list=37%, signal=76%
GO_POSITIVE_REGULATION_OF_INTERLEUKIN_2_PRODUCTION	20	0.136367	0.72785	0.807843	0.922001	1	8692	tags=80%, list=66%, signal=238%
GO_POSITIVE_REGULATION_OF_CYTOSOLIC_CALCIUM_ION_CONCENTRATION_INVOLVED_IN_PHOSPHOLIPASE_C_ACTIVATING_G_PROTEIN_COUPLED_SIGNALING_PATHWAY	18	0.142387	0.727583	0.826511	0.92185	1	3957	tags=44%, list=30%, signal=64%
GO_PROTEOGLYCAN_METABOLIC_PROCESS	67	0.0771381	0.727512	0.792683	0.921426	1	2903	tags=30%, list=22%, signal=38%
GO_ESTABLISHMENT_OR_MAINTENANCE_OF_CELL_POLARITY	185	0.0459166	0.726436	0.811623	0.922441	1	4715	tags=41%, list=36%, signal=62%
GO_NEGATIVE_REGULATION_OF_ANIMAL_ORGAN_MORPHOGENESIS	26	0.119054	0.72546	0.800407	0.923307	1	1465	tags=23%, list=11%, signal=26%
GO_CARDIAC_SEPTUM_MORPHOGENESIS	62	0.0783297	0.725402	0.831014	0.922861	1	4892	tags=45%, list=37%, signal=72%
GO_NEGATIVE_REGULATION_OF_PROTEIN_LOCALIZATION_TO_NUCLEUS	23	0.128246	0.725269	0.813462	0.922521	1	2308	tags=30%, list=18%, signal=37%
GO_POSITIVE_REGULATION_OF_TYPE_I_INTERFERON_PRODUCTION	67	0.0768036	0.725139	0.830303	0.922181	1	7989	tags=69%, list=61%, signal=175%
GO_HEART_VALVE_DEVELOPMENT	48	0.0875776	0.724892	0.783784	0.921974	1	3767	tags=38%, list=29%, signal=52%
GO_SEMI_LUNAR_VALVE_DEVELOPMENT	30	0.110065	0.723727	0.809129	0.923128	1	1180	tags=20%, list=9%, signal=22%
GO_POSITIVE_REGULATION_OF_CAMP_MEDIATED_SIGNALING	17	0.145997	0.72346	0.839056	0.922991	1	4252	tags=47%, list=32%, signal=70%
GO_CELLULAR_RESPONSE_TO_GROWTH_HORMONE_STIMULUS	16	0.145433	0.723336	0.808247	0.922634	1	9555	tags=88%, list=73%, signal=323%
GO_AUTOPHAGY_OF_MITOCHONDRION	68	0.0756765	0.722639	0.811475	0.92307	1	10375	tags=87%, list=79%, signal=416%
GO_BETA_CATENIN_TCF_COMPLEX_ASSEMBLY	30	0.11041	0.722588	0.837891	0.922621	1	1612	tags=23%, list=12%, signal=27%
GO_VITAMIN_METABOLIC_PROCESS	86	0.0659981	0.722262	0.857143	0.922555	1	6297	tags=55%, list=48%, signal=105%
GO_NEGATIVE_REGULATION_OF_PROTEOLYSIS	216	0.0423072	0.721406	0.832311	0.923253	1	606	tags=9%, list=5%, signal=9%
GO_NEGATIVE_REGULATION_OF_EPITHELIAL_TO_MESENCHYMAL_TRANSITION	23	0.128635	0.721312	0.824803	0.922858	1	5719	tags=57%, list=44%, signal=100%
GO_MEMBRANE_REPOLARIZATION	38	0.0995977	0.72104	0.8107	0.922713	1	1800	tags=24%, list=14%, signal=27%
GO_PEPTIDE_HORMONE_SECRETION	192	0.0449762	0.720917	0.833671	0.922362	1	2215	tags=21%, list=17%, signal=25%
GO_RESPONSE_TO_MANGANESE_ION	17	0.144981	0.720415	0.808349	0.922552	1	3495	tags=41%, list=27%, signal=56%
GO_G2_DNA_DAMAGE_CHECKPOINT	25	0.120428	0.720319	0.811359	0.922151	1	1044	tags=20%, list=8%, signal=22%
GO_POSITIVE_REGULATION_OF_MYOBLAST_DIFFERENTIATION	15	0.15367	0.719333	0.819253	0.92308	1	608	tags=20%, list=5%, signal=21%
GO_INTRINSIC_APOPTOTIC_SIGNALING_PATHWAY_BY_P53_CLASS_MEDIATOR	68	0.0745307	0.718664	0.839431	0.923487	1	4035	tags=38%, list=31%, signal=55%
GO_REGULATION_OF_OSTEOBLAST_DIFFERENTIATION	92	0.0618971	0.718634	0.834275	0.922994	1	6311	tags=54%, list=48%, signal=104%
GO_OOGENESIS	51	0.0861519	0.717092	0.827443	0.924735	1	3497	tags=35%, list=27%, signal=48%
GO_POSITIVE_REGULATION_OF_PROTEIN_MODIFICATION_BY_SMALL_PROTEIN_CONJUGATION_OR_REMOVAL	110	0.058053	0.717089	0.797642	0.924211	1	11864	tags=96%, list=91%, signal=1016%
GO_REGULATION_OF_SYNCYTIUM_FORMATION_BY_PLASMA_MEMBRANE_FUSION	16	0.14777	0.71684	0.802041	0.924023	1	8706	tags=81%, list=66%, signal=242%
GO_ARACHIDONIC_ACID_METABOLIC_PROCESS	27	0.114861	0.716466	0.815238	0.924034	1	4803	tags=48%, list=37%, signal=76%
GO_INTERLEUKIN_1_PRODUCTION	47	0.0869669	0.715481	0.828402	0.924895	1	7780	tags=68%, list=59%, signal=167%
GO_REGULATION_OF_MACROAUTOPHAGY	156	0.049448	0.715432	0.848907	0.92444	1	2549	tags=24%, list=19%, signal=30%
GO_NEGATIVE_REGULATION_OF_AUTOPHAGY	69	0.0737221	0.715197	0.808468	0.924223	1	2265	tags=25%, list=17%, signal=30%
GO_AXO_DENDRITIC_TRANSPORT	64	0.0756382	0.714604	0.818565	0.924453	1	8630	tags=73%, list=66%, signal=214%
GO_PROTEIN_QUALITY_CONTROL_FOR_MISFOLDED_OR_INCOMPLETELY_SYNTHESIZED_PROTEINS	25	0.118148	0.713738	0.836364	0.925132	1	550	tags=16%, list=4%, signal=17%
GO_AMMONIUM_TRANSPORT	75	0.069785	0.713212	0.808824	0.925328	1	9741	tags=81%, list=74%, signal=316%
GO_MEMBRANE_PROTEIN_PROTEOLYSIS	51	0.0837753	0.712737	0.850195	0.925503	1	7893	tags=69%, list=60%, signal=172%
GO_ALPHA_AMINO_ACID_BIOSYNTHETIC_PROCESS	50	0.0852204	0.711724	0.831703	0.926382	1	7530	tags=66%, list=58%, signal=155%
GO_TETRAPYRROLE_METABOLIC_PROCESS	19	0.135841	0.711579	0.838645	0.926066	1	2358	tags=32%, list=18%, signal=38%
GO_REGULATION_OF_PEPTIDE_HORMONE_SECRETION	157	0.0497754	0.710489	0.832061	0.927008	1	10198	tags=83%, list=78%, signal=370%
GO_METANEPHROS_DEVELOPMENT	72	0.0710762	0.710347	0.822314	0.92667	1	1074	tags=15%, list=8%, signal=17%
GO_REGULATION_OF_STEM_CELL_POPULATION_MAINTENANCE	20	0.133461	0.709795	0.849485	0.92687	1	8730	tags=80%, list=67%, signal=240%
GO_TRANSCRIPTION_ELONGATION_FROM_RNA_POLYMERASE_II_PROMOTER	79	0.066162	0.709791	0.861702	0.926354	1	10741	tags=89%, list=82%, signal=490%
GO_REGULATION_OF_CYTOKINE_PRODUCTION_INVOLVED_IN_IMMUNE_RESPONSE	49	0.0858641	0.709639	0.84879	0.926029	1	2353	tags=27%, list=18%, signal=32%
GO_IMMUNOGLOBULIN_PRODUCTION_INVOLVED_IN_IMMUNOGLOBULIN_MEDIATED_IMMUNE_RESPONSE	32	0.108034	0.709062	0.814969	0.926306	1	8409	tags=75%, list=64%, signal=209%
GO_REGULATION_OF_SODIUM_ION_TRANSMEMBRANE_TRANSPORT	56	0.0803757	0.708089	0.838041	0.92709	1	6200	tags=55%, list=47%, signal=105%
GO_CARDIAC_ATRIUM_DEVELOPMENT	26	0.118213	0.707662	0.854369	0.927109	1	1476	tags=23%, list=11%, signal=26%
GO_REGULATION_OF_STEROL_TRANSPORT	29	0.110571	0.707601	0.830544	0.926668	1	4876	tags=48%, list=37%, signal=77%
GO_NEGATIVE_REGULATION_OF_PEPTIDE_HORMONE_SECRETION	35	0.0993875	0.707007	0.831395	0.926963	1	6558	tags=60%, list=50%, signal=120%
GO_POSITIVE_REGULATION_OF_SODIUM_ION_TRANSMEMBRANE_TRANSPORT	20	0.131989	0.706998	0.84322	0.926456	1	6785	tags=65%, list=52%, signal=135%
GO_GLUCAN_CATABOLIC_PROCESS	19	0.133197	0.70665	0.829077	0.926412	1	3771	tags=42%, list=29%, signal=59%
GO_BONE_DEVELOPMENT	164	0.0474257	0.706318	0.847107	0.926303	1	5534	tags=47%, list=42%, signal=80%
GO_NATURAL_KILLER_CELL_DIFFERENTIATION	16	0.152272	0.703997	0.84493	0.928818	1	10284	tags=94%, list=79%, signal=436%
GO_NEGATIVE_REGULATION_OF_MITOCHONDRION_ORGANIZATION	47	0.0853265	0.703783	0.847358	0.928582	1	4458	tags=43%, list=34%, signal=64%
GO_REGULATION_OF_CALCIUM_MEDIATED_SIGNALING	74	0.0691575	0.703637	0.854839	0.928268	1	5646	tags=50%, list=43%, signal=87%
GO_REGULATION_OF_NEUROBLAST_PROLIFERATION	27	0.112412	0.703333	0.829026	0.928183	1	6775	tags=63%, list=52%, signal=130%
GO_PROTEIN_K48_LINKED_DEUBIQUITINATION	28	0.110264	0.70166	0.873418	0.929941	1	4638	tags=46%, list=35%, signal=72%
GO_DNA_PACKAGING	102	0.0596996	0.701559	0.845588	0.929553	1	4487	tags=40%, list=34%, signal=61%
GO_REGULATION_OF_PH	75	0.0706759	0.701385	0.822266	0.929274	1	3793	tags=36%, list=29%, signal=50%
GO_PROCESS_UTILIZING_AUTOPHAGIC_MECHANISM	435	0.0302609	0.700991	0.833656	0.929261	1	2265	tags=20%, list=17%, signal=24%
GO_ACTIN_FILAMENT_POLYMERIZATION	150	0.0489378	0.69781	0.869739	0.932905	1	6786	tags=57%, list=52%, signal=116%
GO_POSITIVE_REGULATION_OF_CHEMOTAXIS	89	0.0620828	0.697555	0.852713	0.932725	1	4047	tags=37%, list=31%, signal=53%
GO_RESPONSE_TO_ZINC_ION	32	0.106431	0.696898	0.825651	0.933022	1	1064	tags=19%, list=8%, signal=20%
GO_MODIFICATION_OF_MORPHOLOGY_OR_PHYSIOLOGY_OF_OTHER_ORGANISM	85	0.0632545	0.696853	0.86166	0.932553	1	6879	tags=59%, list=53%, signal=123%
GO_EMBRYONIC_PLACENTA_DEVELOPMENT	65	0.0728851	0.696342	0.853414	0.932695	1	8518	tags=72%, list=65%, signal=206%
GO_POSITIVE_REGULATION_OF_ERBB_SIGNALING_PATHWAY	25	0.119617	0.696228	0.846918	0.932338	1	5245	tags=52%, list=40%, signal=87%
GO_HOMOLOGOUS_CHROMOSOME_SEGREGATION	27	0.11157	0.695001	0.819838	0.933402	1	5331	tags=52%, list=41%, signal=87%
GO_ACTIVATION_OF_GTPASE_ACTIVITY	71	0.0717884	0.694624	0.847656	0.933337	1	4966	tags=45%, list=38%, signal=72%
GO_CELL_CELL_JUNCTION_ASSEMBLY	100	0.0590689	0.693107	0.853282	0.934729	1	2898	tags=28%, list=22%, signal=36%
GO_SMOOTH_MUSCLE_CELL_PROLIFERATION	113	0.0561145	0.692647	0.864372	0.934796	1	4833	tags=42%, list=37%, signal=67%
GO_REGULATION_OF_PROTEIN_LOCALIZATION_TO_NUCLEUS	95	0.0612875	0.69255	0.82874	0.934405	1	5543	tags=48%, list=42%, signal=83%
GO_REGULATION_OF_MEIOTIC_CELL_CYCLE	28	0.110811	0.691316	0.863265	0.935438	1	10243	tags=89%, list=78%, signal=409%
GO_NEGATIVE_REGULATION_OF_DNA_BINDING	43	0.0871665	0.69105	0.853282	0.935258	1	4952	tags=47%, list=38%, signal=75%
GO_RELEASE_OF_SEQUESTERED_CALCIUM_ION_INTO_CYTOSOL_BY_ENDOPLASMIC_RETICULUM	23	0.119658	0.690841	0.86558	0.935004	1	5267	tags=52%, list=40%, signal=87%
GO_NERVE_DEVELOPMENT	60	0.0750288	0.690476	0.87247	0.934968	1	9497	tags=80%, list=73%, signal=290%
GO_REGULATION_OF_INSULIN_SECRETION	140	0.0501792	0.690415	0.858238	0.934526	1	2155	tags=21%, list=16%, signal=25%
GO_NUCLEOTIDE_EXCISION_REPAIR_DNA_DUPLEX_UNWINDING	21	0.124762	0.690388	0.86148	0.934046	1	8345	tags=76%, list=64%, signal=210%
GO_INTRINSIC_APOPTOTIC_SIGNALING_PATHWAY_IN_RESPONSE_TO_DNA_DAMAGE_BY_P53_CLASS_MEDIATOR	41	0.0895698	0.689959	0.851626	0.934065	1	3940	tags=39%, list=30%, signal=56%
GO_EAR_DEVELOPMENT	164	0.0459653	0.689218	0.873541	0.934469	1	3397	tags=30%, list=26%, signal=41%
GO_REGULATION_OF_PROTEIN_LOCALIZATION_TO_PLASMA_MEMBRANE	80	0.0665338	0.688569	0.867735	0.93477	1	9118	tags=76%, list=70%, signal=250%
GO_RETINA_VASCULATURE_DEVELOPMENT_IN_CAMERA_TYPE_EYE	17	0.137802	0.688505	0.846457	0.934337	1	1278	tags=24%, list=10%, signal=26%
GO_ADAPTIVE_IMMUNE_RESPONSE	196	0.0426528	0.686402	0.882466	0.936411	1	6464	tags=54%, list=49%, signal=104%
GO_NEUTRAL_LIPID_BIOSYNTHETIC_PROCESS	28	0.108548	0.686257	0.865424	0.936055	1	919	tags=18%, list=7%, signal=19%
GO_POSITIVE_REGULATION_OF_B_CELL_MEDIATED_IMMUNITY	19	0.129647	0.685725	0.874239	0.936205	1	2439	tags=32%, list=19%, signal=39%
GO_MUSCLE_CELL_CELLULAR_HOMEOSTASIS	17	0.140038	0.685638	0.858252	0.935793	1	9722	tags=88%, list=74%, signal=342%
GO_INSULIN_SECRETION_INVOLVED_IN_CELLULAR_RESPONSE_TO_GLUCOSE_STIMULUS	55	0.0798592	0.683703	0.871901	0.93759	1	2529	tags=27%, list=19%, signal=34%
GO_RECEPTOR_SIGNALING_PATHWAY_VIA_STAT	86	0.0629359	0.683616	0.861057	0.937185	1	12123	tags=99%, list=93%, signal=1323%
GO_POSITIVE_REGULATION_OF_SIGNALING_RECEPTOR_ACTIVITY	35	0.0958434	0.683056	0.883065	0.937347	1	11094	tags=94%, list=85%, signal=615%
GO_NEGATIVE_REGULATION_OF_NEURON_PROJECTION_REGENERATION	15	0.143654	0.681749	0.856	0.938434	1	9469	tags=87%, list=72%, signal=313%
GO_SPLICEOSOMAL_SNRNP_ASSEMBLY	37	0.0953439	0.681709	0.861004	0.937975	1	11849	tags=100%, list=90%, signal=1048%
GO_MUCOPOLYSACCHARIDE_METABOLIC_PROCESS	16	0.141424	0.679907	0.837349	0.939667	1	8789	tags=81%, list=67%, signal=247%
GO_REGULATION_OF_RESPONSE_TO_OXIDATIVE_STRESS	66	0.070528	0.67988	0.869739	0.939185	1	1461	tags=18%, list=11%, signal=20%
GO_REGULATION_OF_RELEASE_OF_SEQUESTERED_CALCIUM_ION_INTO_CYTOSOL	61	0.0746635	0.679691	0.862669	0.938911	1	5466	tags=49%, list=42%, signal=84%
GO_PROSTANOID_BIOSYNTHETIC_PROCESS	19	0.128568	0.679421	0.857414	0.938735	1	8656	tags=79%, list=66%, signal=233%
GO_CATECHOLAMINE_BIOSYNTHETIC_PROCESS	15	0.144725	0.678685	0.866795	0.939052	1	7709	tags=73%, list=59%, signal=178%
GO_POSITIVE_REGULATION_OF_PROTEIN_TARGETING_TO_MEMBRANE	28	0.10558	0.678012	0.857143	0.939361	1	9376	tags=82%, list=72%, signal=289%
GO_SMOOTH_MUSCLE_TISSUE_DEVELOPMENT	17	0.135261	0.677447	0.858316	0.939518	1	5933	tags=59%, list=45%, signal=107%
GO_REGULATION_OF_B_CELL_PROLIFERATION	37	0.093479	0.677312	0.878431	0.939167	1	9042	tags=78%, list=69%, signal=253%
GO_NEGATIVE_REGULATION_OF_SMOOTH_MUSCLE_CELL_MIGRATION	20	0.122906	0.677023	0.864542	0.939001	1	1011	tags=20%, list=8%, signal=22%
GO_REGULATION_OF_MEMBRANE_REPOLARIZATION	27	0.107438	0.675699	0.900763	0.940041	1	8780	tags=78%, list=67%, signal=236%
GO_POSITIVE_REGULATION_OF_INTERLEUKIN_1_PRODUCTION	24	0.114347	0.674474	0.889313	0.940941	1	7780	tags=71%, list=59%, signal=174%
GO_NUCLEOTIDE_EXCISION_REPAIR_DNA_DAMAGE_RECOGNITION	23	0.117297	0.67391	0.90535	0.941029	1	10422	tags=91%, list=80%, signal=447%
GO_OLIGOSACCHARIDE_LIPID_INTERMEDIATE_BIOSYNTHETIC_PROCESS	19	0.127912	0.673843	0.865702	0.940598	1	10043	tags=89%, list=77%, signal=383%
GO_REGULATION_OF_TRANSPORTER_ACTIVITY	230	0.0385964	0.67235	0.884837	0.941825	1	2520	tags=23%, list=19%, signal=28%
GO_NAD_BIOSYNTHETIC_PROCESS	20	0.122467	0.670578	0.872845	0.943306	1	5600	tags=55%, list=43%, signal=96%
GO_RESPIRATORY_SYSTEM_DEVELOPMENT	158	0.0460988	0.670255	0.897177	0.943173	1	6033	tags=51%, list=46%, signal=93%
GO_NEGATIVE_REGULATION_OF_HORMONE_SECRETION	48	0.0827585	0.67009	0.86166	0.942841	1	6558	tags=58%, list=50%, signal=116%
GO_RESPONSE_TO_TRANSFORMING_GROWTH_FACTOR_BETA	209	0.0400022	0.669926	0.887097	0.942533	1	9947	tags=80%, list=76%, signal=327%
GO_REGULATION_OF_T_CELL_CYTOKINE_PRODUCTION	16	0.140636	0.669454	0.860784	0.942572	1	6344	tags=63%, list=48%, signal=121%
GO_DEVELOPMENTAL_PIGMENTATION	35	0.0933166	0.669257	0.88664	0.942292	1	651	tags=14%, list=5%, signal=15%
GO_REGULATION_OF_FATTY_ACID_OXIDATION	26	0.110149	0.668856	0.875752	0.942211	1	3596	tags=38%, list=27%, signal=53%
GO_IN_UTERO_EMBRYONIC_DEVELOPMENT	282	0.0344804	0.668319	0.881497	0.942337	1	8798	tags=71%, list=67%, signal=210%
GO_POSITIVE_REGULATION_OF_SKELETAL_MUSCLE_TISSUE_DEVELOPMENT	20	0.124015	0.66549	0.880903	0.945048	1	4925	tags=50%, list=38%, signal=80%
GO_COAGULATION	229	0.0378069	0.665298	0.891949	0.944753	1	4945	tags=41%, list=38%, signal=65%
GO_REGULATION_OF_MONOOXYGENASE_ACTIVITY	40	0.0902911	0.664355	0.872727	0.945271	1	7332	tags=65%, list=56%, signal=147%
GO_MRNA_EXPORT_FROM_NUCLEUS	103	0.0558529	0.664206	0.861224	0.944922	1	11097	tags=90%, list=85%, signal=587%
GO_ZINC_ION_HOMEOSTASIS	20	0.124723	0.664074	0.883065	0.944547	1	1642	tags=25%, list=13%, signal=29%
GO_REGULATION_OF_FILOPODIUM_ASSEMBLY	37	0.0901964	0.663716	0.881092	0.944425	1	4130	tags=41%, list=32%, signal=59%
GO_METANEPHRIC_NEPHRON_DEVELOPMENT	32	0.100022	0.663259	0.871036	0.944418	1	7286	tags=66%, list=56%, signal=148%
GO_SECONDARY_METABOLIC_PROCESS	35	0.0936119	0.662384	0.88978	0.944846	1	2892	tags=31%, list=22%, signal=40%
GO_CELLULAR_RESPONSE_TO_LIPOPROTEIN_PARTICLE_STIMULUS	26	0.106482	0.661455	0.907025	0.945357	1	622	tags=15%, list=5%, signal=16%
GO_LABYRINTHINE_LAYER_MORPHOGENESIS	15	0.143425	0.661404	0.887755	0.944907	1	2488	tags=33%, list=19%, signal=41%
GO_LAMELLIPODIUM_MORPHOGENESIS	15	0.140138	0.658725	0.893491	0.947268	1	2531	tags=33%, list=19%, signal=41%
GO_NEGATIVE_REGULATION_OF_PEPTIDASE_ACTIVITY	138	0.048359	0.658643	0.891262	0.946845	1	606	tags=9%, list=5%, signal=10%
GO_HEPATICOBILIARY_SYSTEM_DEVELOPMENT	110	0.0539643	0.658387	0.875479	0.946619	1	6441	tags=55%, list=49%, signal=106%
GO_DEFENSE_RESPONSE_TO_BACTERIUM	74	0.0649958	0.65735	0.892857	0.947162	1	2161	tags=23%, list=17%, signal=27%
GO_REGULATION_OF_GASTRULATION	27	0.10629	0.657309	0.885892	0.946689	1	1035	tags=19%, list=8%, signal=20%
GO_REGULATION_OF_CELLULAR_PROTEIN_CATABOLIC_PROCESS	226	0.0376799	0.653541	0.90099	0.950119	1	5656	tags=47%, list=43%, signal=81%
GO_PHAGOCYTOSIS	193	0.0407548	0.652938	0.906314	0.950261	1	7683	tags=63%, list=59%, signal=149%
GO_PROTEOGLYCAN_BIOSYNTHETIC_PROCESS	62	0.0705281	0.650294	0.882692	0.95256	1	3304	tags=32%, list=25%, signal=43%
GO_NEGATIVE_REGULATION_OF_ERBB_SIGNALING_PATHWAY	43	0.085064	0.649303	0.881092	0.953103	1	9852	tags=84%, list=75%, signal=337%
GO_ATRIOVENTRICULAR_VALVE_DEVELOPMENT	20	0.123002	0.649112	0.887352	0.952783	1	10831	tags=95%, list=83%, signal=549%
GO_MEIOTIC_CHROMOSOME_SEPARATION	16	0.134877	0.645522	0.883946	0.955874	1	3964	tags=44%, list=30%, signal=63%
GO_LEUKOCYTE_HOMEOSTASIS	58	0.071596	0.644291	0.913481	0.956573	1	4710	tags=43%, list=36%, signal=67%
GO_PHOSPHATIDYLCHOLINE_ACYL_CHAIN_REMODELING	16	0.136187	0.644257	0.898	0.956093	1	2310	tags=31%, list=18%, signal=38%
GO_RESPONSE_TO_ACIDIC_PH	15	0.137997	0.644171	0.904968	0.95566	1	3432	tags=40%, list=26%, signal=54%
GO_CYTOKINE_PRODUCTION_INVOLVED_IN_IMMUNE_RESPONSE	60	0.0711162	0.64297	0.904669	0.956299	1	1691	tags=20%, list=13%, signal=23%
GO_CELLULAR_PROTEIN_CONTAINING_COMPLEX_LOCALIZATION	21	0.118469	0.642614	0.907787	0.956159	1	5933	tags=57%, list=45%, signal=104%
GO_POSITIVE_REGULATION_OF_AMINE_TRANSPORT	30	0.0989667	0.641514	0.901575	0.956745	1	452	tags=13%, list=3%, signal=14%
GO_REGULATION_OF_BINDING	303	0.0317789	0.640364	0.917625	0.957332	1	7631	tags=61%, list=58%, signal=144%
GO_REGULATION_OF_ANDROGEN_RECEPTOR_SIGNALING_PATHWAY	23	0.109444	0.640046	0.904854	0.957113	1	11094	tags=96%, list=85%, signal=625%
GO_ENTEROENDOCRINE_CELL_DIFFERENTIATION	22	0.111952	0.638771	0.92126	0.957865	1	10440	tags=91%, list=80%, signal=448%
GO_APICAL_JUNCTION_ASSEMBLY	47	0.0788594	0.638628	0.900778	0.957499	1	4821	tags=45%, list=37%, signal=70%
GO_RESPONSE_TO_PEPTIDE	390	0.0282142	0.638418	0.930185	0.957184	1	5080	tags=42%, list=39%, signal=66%
GO_LIPID_DROPLET_ORGANIZATION	15	0.135627	0.638352	0.921971	0.956738	1	9574	tags=87%, list=73%, signal=322%
GO_CELLULAR_RESPONSE_TO_PH	15	0.135933	0.635436	0.923077	0.959008	1	1713	tags=27%, list=13%, signal=31%
GO_POSITIVE_REGULATION_OF_CYTOKINE_PRODUCTION_INVOLVED_IN_IMMUNE_RESPONSE	33	0.0931989	0.634596	0.931559	0.959278	1	2353	tags=27%, list=18%, signal=33%
GO_HEART_TRABECULA_MORPHOGENESIS	30	0.0967471	0.632744	0.918164	0.960542	1	5719	tags=53%, list=44%, signal=94%
GO_PROTEIN_LOCALIZATION_TO_CHROMOSOME_CENTROMERIC_REGION	15	0.138838	0.631505	0.920792	0.961162	1	11278	tags=100%, list=86%, signal=720%
GO_POSITIVE_REGULATION_OF_MUSCLE_CELL_APOPTOTIC_PROCESS	21	0.115846	0.631446	0.905138	0.960704	1	7838	tags=71%, list=60%, signal=178%
GO_FOREBRAIN_CELL_MIGRATION	58	0.0704057	0.630974	0.936759	0.960644	1	210	tags=9%, list=2%, signal=9%
GO_MYOBLAST_FUSION	24	0.108848	0.630183	0.92543	0.960847	1	1850	tags=25%, list=14%, signal=29%
GO_NEGATIVE_REGULATION_OF_PROTEIN_ACETYLATION	18	0.12109	0.629633	0.920893	0.960799	1	2053	tags=28%, list=16%, signal=33%
GO_POSITIVE_REGULATION_OF_BMP_SIGNALING_PATHWAY	26	0.105146	0.628344	0.916996	0.96145	1	5676	tags=54%, list=43%, signal=95%
GO_REGULATION_OF_ACTIVIN_RECEPTOR_SIGNALING_PATHWAY	21	0.115551	0.628117	0.910569	0.961131	1	359	tags=14%, list=3%, signal=15%
GO_OLIGOSACCHARIDE_METABOLIC_PROCESS	17	0.12564	0.627878	0.925852	0.960816	1	9140	tags=82%, list=70%, signal=272%
GO_CARTILAGE_DEVELOPMENT	148	0.0460417	0.627852	0.907216	0.960338	1	5508	tags=47%, list=42%, signal=80%
GO_REGULATION_OF_PROTEIN_CATABOLIC_PROCESS	336	0.0298837	0.626969	0.938086	0.960628	1	10842	tags=86%, list=83%, signal=485%
GO_CELL_CELL_RECOGNITION	34	0.0893364	0.624651	0.929461	0.962225	1	8846	tags=76%, list=68%, signal=235%
GO_POSITIVE_REGULATION_OF_CATION_CHANNEL_ACTIVITY	57	0.0705993	0.623312	0.926441	0.962878	1	8268	tags=70%, list=63%, signal=190%
GO_ESTABLISHMENT_OF_MITOTIC_SPINDLE_LOCALIZATION	25	0.103795	0.623116	0.920732	0.962555	1	10166	tags=88%, list=78%, signal=393%
GO_REGULATION_OF_SYMBIOSIS_ENCOMPASSING_MUTUALISM_THROUGH_PARASITISM	159	0.0422121	0.622196	0.932939	0.962824	1	7277	tags=60%, list=56%, signal=133%
GO_MAINTENANCE_OF_CELL_POLARITY	16	0.125067	0.620873	0.94572	0.963482	1	1637	tags=25%, list=13%, signal=29%
GO_TRANSFORMING_GROWTH_FACTOR_BETA_RECEPTOR_SIGNALING_PATHWAY	161	0.0426197	0.62046	0.929577	0.963331	1	8964	tags=73%, list=68%, signal=228%
GO_POSITIVE_REGULATION_OF_PROTEIN_LOCALIZATION_TO_MEMBRANE	107	0.0502613	0.620078	0.932773	0.963172	1	3752	tags=34%, list=29%, signal=47%
GO_EPITHELIAL_STRUCTURE_MAINTENANCE	15	0.131881	0.620022	0.923541	0.962714	1	2639	tags=33%, list=20%, signal=42%
GO_NEGATIVE_REGULATION_OF_PEPTIDYL_LYSINE_ACETYLATION	16	0.128622	0.620014	0.922053	0.962216	1	8138	tags=75%, list=62%, signal=198%
GO_POSITIVE_REGULATION_OF_CANONICAL_WNT_SIGNALING_PATHWAY	132	0.0460647	0.618228	0.930672	0.963237	1	6743	tags=56%, list=51%, signal=114%
GO_COPPER_ION_TRANSPORT	16	0.124116	0.618151	0.931373	0.96279	1	831	tags=19%, list=6%, signal=20%
GO_EAR_MORPHOGENESIS	82	0.0579477	0.617852	0.921606	0.96255	1	3397	tags=32%, list=26%, signal=43%
GO_ADHERENS_JUNCTION_ORGANIZATION	132	0.0467537	0.615268	0.928994	0.964187	1	5246	tags=45%, list=40%, signal=74%
GO_SOMATIC_STEM_CELL_POPULATION_MAINTENANCE	54	0.0704317	0.613221	0.926733	0.965367	1	9508	tags=80%, list=73%, signal=290%
GO_REGULATION_OF_HEART_RATE	77	0.0600836	0.611409	0.935294	0.966356	1	2278	tags=23%, list=17%, signal=28%
GO_PROTEIN_LOCALIZATION_TO_NUCLEUS	209	0.0364168	0.610363	0.942149	0.966645	1	11121	tags=89%, list=85%, signal=578%
GO_MITOTIC_G2_M_TRANSITION_CHECKPOINT	23	0.104911	0.609209	0.944773	0.967078	1	905	tags=17%, list=7%, signal=19%
GO_REGULATION_OF_MORPHOGENESIS_OF_A_BRANCHING_STRUCTURE	42	0.0787777	0.607262	0.927619	0.96813	1	1465	tags=19%, list=11%, signal=21%
GO_POSITIVE_REGULATION_OF_CARTILAGE_DEVELOPMENT	24	0.103416	0.606906	0.926878	0.967896	1	6286	tags=58%, list=48%, signal=112%
GO_RNA_LOCALIZATION	211	0.0358044	0.605661	0.950413	0.968365	1	8909	tags=72%, list=68%, signal=220%
GO_AMINOGLYCAN_CATABOLIC_PROCESS	52	0.0701143	0.602452	0.964015	0.970374	1	5632	tags=50%, list=43%, signal=87%
GO_MORPHOGENESIS_OF_AN_EPITHELIAL_BUD	16	0.12316	0.60194	0.957198	0.970254	1	7391	tags=69%, list=56%, signal=158%
GO_STEM_CELL_DIVISION	35	0.0863378	0.601789	0.940154	0.969877	1	5606	tags=51%, list=43%, signal=90%
GO_RESPONSE_TO_BACTERIUM	316	0.0298324	0.601318	0.94926	0.969727	1	3596	tags=30%, list=27%, signal=41%
GO_CANONICAL_WNT_SIGNALING_PATHWAY	292	0.0303626	0.597591	0.952577	0.972002	1	5799	tags=47%, list=44%, signal=83%
GO_CELLULAR_RESPONSE_TO_REACTIVE_NITROGEN_SPECIES	16	0.122482	0.594001	0.941634	0.974052	1	5763	tags=56%, list=44%, signal=100%
GO_GUANOSINE_CONTAINING_COMPOUND_METABOLIC_PROCESS	23	0.104232	0.593863	0.94877	0.973621	1	6038	tags=57%, list=46%, signal=105%
GO_MORPHOGENESIS_OF_AN_EPITHELIAL_FOLD	22	0.103124	0.5916	0.947896	0.974673	1	1627	tags=23%, list=12%, signal=26%
GO_ASPARTATE_FAMILY_AMINO_ACID_BIOSYNTHETIC_PROCESS	19	0.114235	0.589212	0.95614	0.975792	1	7465	tags=68%, list=57%, signal=159%
GO_KERATINOCYTE_PROLIFERATION	23	0.100966	0.586827	0.946667	0.976881	1	4942	tags=48%, list=38%, signal=77%
GO_POSITIVE_REGULATION_OF_CELL_MIGRATION_INVOLVED_IN_SPROUTING_ANGIOGENESIS	20	0.107839	0.584647	0.956	0.977779	1	9065	tags=80%, list=69%, signal=260%
GO_REGULATION_OF_OLIGODENDROCYTE_DIFFERENTIATION	29	0.0905034	0.580954	0.942529	0.979645	1	3332	tags=34%, list=25%, signal=46%
GO_POSITIVE_REGULATION_OF_TUMOR_NECROSIS_FACTOR_SUPERFAMILY_CYTOKINE_PRODUCTION	53	0.06645	0.580799	0.96	0.979241	1	7780	tags=66%, list=59%, signal=162%
GO_RECEPTOR_RECYCLING	29	0.089424	0.578356	0.965184	0.980246	1	2443	tags=28%, list=19%, signal=34%
GO_TISSUE_HOMEOSTASIS	145	0.040221	0.570191	0.964143	0.984611	1	2639	tags=24%, list=20%, signal=30%
GO_REGULATION_OF_CARDIAC_MUSCLE_CONTRACTION_BY_CALCIUM_ION_SIGNALING	21	0.102887	0.569687	0.941884	0.984397	1	8631	tags=76%, list=66%, signal=223%
GO_POSITIVE_REGULATION_OF_PROTEIN_LOCALIZATION_TO_CELL_PERIPHERY	54	0.0646806	0.569131	0.97012	0.9842	1	1338	tags=17%, list=10%, signal=18%
GO_HOMEOSTASIS_OF_NUMBER_OF_CELLS	190	0.0357369	0.568418	0.95946	0.98408	1	8980	tags=72%, list=69%, signal=226%
GO_LONG_CHAIN_FATTY_ACID_TRANSPORT	48	0.0681479	0.56315	0.964844	0.986474	1	6203	tags=54%, list=47%, signal=103%
GO_POSITIVE_REGULATION_OF_POSTTRANSCRIPTIONAL_GENE_SILENCING	22	0.0978144	0.56196	0.968379	0.98659	1	5863	tags=55%, list=45%, signal=99%
GO_ERBB2_SIGNALING_PATHWAY	29	0.0858691	0.55922	0.969636	0.987488	1	2941	tags=31%, list=22%, signal=40%
GO_CORONARY_VASCULATURE_DEVELOPMENT	39	0.073824	0.557558	0.962887	0.987832	1	9444	tags=79%, list=72%, signal=284%
GO_GLYCOSYL_COMPOUND_CATABOLIC_PROCESS	29	0.0867585	0.553495	0.970472	0.989323	1	8348	tags=72%, list=64%, signal=199%
GO_REGULATION_OF_RYANODINE_SENSITIVE_CALCIUM_RELEASE_CHANNEL_ACTIVITY	22	0.0978735	0.549136	0.970238	0.990987	1	5267	tags=50%, list=40%, signal=84%
GO_INTRACELLULAR_ESTROGEN_RECEPTOR_SIGNALING_PATHWAY	47	0.0677172	0.547546	0.977597	0.991182	1	5245	tags=47%, list=40%, signal=78%
GO_IRON_ION_TRANSMEMBRANE_TRANSPORT	15	0.118502	0.546567	0.973306	0.991097	1	3687	tags=40%, list=28%, signal=56%
GO_POSITIVE_REGULATION_OF_LIPID_METABOLIC_PROCESS	96	0.0477753	0.54652	0.98419	0.990614	1	60	tags=5%, list=0%, signal=5%
GO_PRODUCTION_OF_SMALL_RNA_INVOLVED_IN_GENE_SILENCING_BY_RNA	45	0.0689655	0.545917	0.977366	0.990368	1	8411	tags=71%, list=64%, signal=198%
GO_METANEPHRIC_NEPHRON_EPITHELIUM_DEVELOPMENT	17	0.107806	0.543568	0.960159	0.990887	1	900	tags=18%, list=7%, signal=19%
GO_REGULATION_OF_B_CELL_ACTIVATION	76	0.052954	0.539038	0.977778	0.992346	1	6374	tags=54%, list=49%, signal=104%
GO_POSITIVE_REGULATION_OF_DNA_BINDING	45	0.0685057	0.538458	0.974308	0.992087	1	12200	tags=100%, list=93%, signal=1458%
GO_SYNCYTIUM_FORMATION	35	0.0781558	0.538235	0.974206	0.991653	1	8706	tags=74%, list=66%, signal=221%
GO_POSITIVE_REGULATION_OF_PATHWAY_RESTRICTED_SMAD_PROTEIN_PHOSPHORYLATION	31	0.0820403	0.537413	0.976834	0.99149	1	2729	tags=29%, list=21%, signal=37%
GO_CORTICAL_CYTOSKELETON_ORGANIZATION	41	0.0708875	0.537192	0.981061	0.991063	1	6739	tags=59%, list=51%, signal=120%
GO_TRANSCRIPTION_INITIATION_FROM_RNA_POLYMERASE_I_PROMOTER	33	0.0771356	0.536902	0.982213	0.990671	1	2166	tags=24%, list=17%, signal=29%
GO_ORGANISM_EMERGENCE_FROM_PROTECTIVE_STRUCTURE	24	0.0891478	0.533015	0.983673	0.991687	1	4290	tags=42%, list=33%, signal=62%
GO_TRANSFORMING_GROWTH_FACTOR_BETA_PRODUCTION	27	0.0847873	0.532444	0.981781	0.991391	1	7621	tags=67%, list=58%, signal=159%
GO_REGULATION_OF_VACUOLE_ORGANIZATION	38	0.0740014	0.526991	0.984314	0.992942	1	1445	tags=18%, list=11%, signal=21%
GO_BASEMENT_MEMBRANE_ORGANIZATION	20	0.0986807	0.525791	0.978389	0.992857	1	673	tags=15%, list=5%, signal=16%
GO_REGULATION_OF_PROTEASOMAL_PROTEIN_CATABOLIC_PROCESS	170	0.0343839	0.519012	0.985656	0.994554	1	633	tags=8%, list=5%, signal=9%
GO_NEGATIVE_REGULATION_OF_RNA_SPLICING	25	0.0863045	0.516805	0.987629	0.99475	1	6728	tags=60%, list=51%, signal=123%
GO_REGULATION_OF_CENTROSOME_DUPLICATION	39	0.0701357	0.515401	0.985656	0.994643	1	2441	tags=26%, list=19%, signal=31%
GO_REGULATION_OF_LYASE_ACTIVITY	30	0.0784156	0.51004	0.981211	0.995726	1	5522	tags=50%, list=42%, signal=86%
GO_COLUMNAR_CUBOIDAL_EPITHELIAL_CELL_DEVELOPMENT	45	0.0640613	0.508982	0.990253	0.995526	1	1782	tags=20%, list=14%, signal=23%
GO_REGULATION_OF_RESPONSE_TO_REACTIVE_OXYGEN_SPECIES	30	0.0754306	0.50859	0.983936	0.995124	1	8180	tags=70%, list=62%, signal=186%
GO_NEGATIVE_REGULATION_OF_PROTEIN_KINASE_B_SIGNALING	36	0.0689946	0.503063	0.98994	0.996027	1	7828	tags=67%, list=60%, signal=165%
GO_REGULATION_OF_TRANSLATION_IN_RESPONSE_TO_STRESS	18	0.101285	0.502684	0.984436	0.995609	1	857	tags=17%, list=7%, signal=18%
GO_INTERACTION_WITH_HOST	159	0.0339231	0.502555	0.994197	0.995134	1	11008	tags=87%, list=84%, signal=542%
GO_REGULATION_OF_INTRACELLULAR_ESTROGEN_RECEPTOR_SIGNALING_PATHWAY	33	0.0736836	0.501212	0.992016	0.994944	1	227	tags=9%, list=2%, signal=9%
GO_RESPONSE_TO_EXTRACELLULAR_STIMULUS	388	0.0221531	0.50076	0.996071	0.994559	1	2215	tags=19%, list=17%, signal=22%
GO_NEGATIVE_REGULATION_OF_STRESS_ACTIVATED_PROTEIN_KINASE_SIGNALING_CASCADE	36	0.0696838	0.500326	0.994083	0.994151	1	9274	tags=78%, list=71%, signal=266%
GO_VACUOLAR_TRANSPORT	129	0.0385158	0.499804	0.991803	0.993767	1	11681	tags=93%, list=89%, signal=853%
GO_POSITIVE_REGULATION_OF_SYNAPTIC_TRANSMISSION_GLUTAMATERGIC	29	0.0786379	0.499789	0.985138	0.993264	1	7551	tags=66%, list=58%, signal=154%
GO_TRABECULA_FORMATION	21	0.0903538	0.498531	0.990215	0.993052	1	5677	tags=52%, list=43%, signal=92%
GO_REGULATION_OF_RECEPTOR_RECYCLING	22	0.0848313	0.473537	0.995935	0.997239	1	11985	tags=100%, list=92%, signal=1178%
GO_SARCOPLASMIC_RETICULUM_CALCIUM_ION_TRANSPORT	25	0.0778577	0.470676	0.989583	0.997123	1	5267	tags=48%, list=40%, signal=80%
GO_EATING_BEHAVIOR	21	0.084956	0.465643	0.99596	0.997261	1	759	tags=14%, list=6%, signal=15%
GO_MODULATION_BY_HOST_OF_VIRAL_PROCESS	17	0.0931065	0.460877	0.993671	0.997337	1	5714	tags=53%, list=44%, signal=94%
GO_POSITIVE_REGULATION_OF_PHOSPHATASE_ACTIVITY	25	0.075547	0.445152	1	0.998376	1	5821	tags=52%, list=44%, signal=93%
GO_REGULATION_OF_GLIAL_CELL_PROLIFERATION	26	0.0719348	0.437096	0.998058	0.998466	1	7621	tags=65%, list=58%, signal=156%
GO_HIPPO_SIGNALING	35	0.0609276	0.426532	1	0.998578	1	1074	tags=14%, list=8%, signal=16%

## Sheet: Veh-KW; C5 BP - Down
Supplementary Table 4. GSEA results (C5-CC, C5-BP, and C5-MF domains) for Veh-KO/WT and Mem-KO/WT transcripts.
NAME	SIZE	ES	NES	NOM p-val	FDR q-val	FWER p-val	RANK AT MAX	LEADING EDGE
GO_EXTRACELLULAR_STRUCTURE_ORGANIZATION	317	-0.174825	-3.57603	0	0	0	4170	tags=49%, list=32%, signal=70%
GO_MITOCHONDRIAL_RESPIRATORY_CHAIN_COMPLEX_ASSEMBLY	91	-0.303336	-3.35761	0	0	0	6849	tags=82%, list=52%, signal=172%
GO_MITOCHONDRIAL_TRANSLATION	135	-0.245062	-3.26603	0	0	0	4779	tags=61%, list=36%, signal=95%
GO_INTEGRIN_MEDIATED_SIGNALING_PATHWAY	77	-0.302662	-3.19795	0	0.000215985	0.001	4054	tags=61%, list=31%, signal=88%
GO_ELECTRON_TRANSPORT_CHAIN	157	-0.22484	-3.18858	0	0.000172788	0.001	3431	tags=48%, list=26%, signal=65%
GO_ESTABLISHMENT_OF_PROTEIN_LOCALIZATION_TO_ENDOPLASMIC_RETICULUM	108	-0.248421	-3.06057	0	0.000288628	0.002	3686	tags=53%, list=28%, signal=73%
GO_OXIDATIVE_PHOSPHORYLATION	125	-0.236324	-3.03435	0	0.000247396	0.002	3431	tags=50%, list=26%, signal=67%
GO_MITOCHONDRIAL_GENE_EXPRESSION	157	-0.210905	-3.03209	0	0.000216471	0.002	4779	tags=57%, list=36%, signal=89%
GO_ENDOTHELIUM_DEVELOPMENT	102	-0.248869	-2.9766	0	0.000387026	0.004	4342	tags=58%, list=33%, signal=86%
GO_RESPIRATORY_ELECTRON_TRANSPORT_CHAIN	106	-0.24451	-2.93085	0	0.000609214	0.007	6461	tags=74%, list=49%, signal=144%
GO_PROTEIN_LOCALIZATION_TO_ENDOPLASMIC_RETICULUM	130	-0.213017	-2.92437	0	0.000553831	0.007	3686	tags=49%, list=28%, signal=68%
GO_MITOCHONDRION_ORGANIZATION	474	-0.117146	-2.91516	0	0.000507678	0.007	5070	tags=50%, list=39%, signal=79%
GO_MITOCHONDRIAL_TRANSLATIONAL_TERMINATION	89	-0.258228	-2.89516	0	0.000536879	0.008	8119	tags=88%, list=62%, signal=229%
GO_GENERATION_OF_PRECURSOR_METABOLITES_AND_ENERGY	420	-0.118216	-2.77581	0	0.00194291	0.031	3460	tags=38%, list=26%, signal=50%
GO_COTRANSLATIONAL_PROTEIN_TARGETING_TO_MEMBRANE	96	-0.241196	-2.76232	0	0.00205079	0.035	3686	tags=52%, list=28%, signal=72%
GO_PROTEIN_TARGETING	390	-0.118905	-2.75306	0	0.00203255	0.037	5340	tags=52%, list=41%, signal=86%
GO_ATP_SYNTHESIS_COUPLED_ELECTRON_TRANSPORT	88	-0.246978	-2.7414	0	0.00232149	0.045	6461	tags=74%, list=49%, signal=145%
GO_NADH_DEHYDROGENASE_COMPLEX_ASSEMBLY	60	-0.290832	-2.68484	0	0.00399436	0.079	5813	tags=73%, list=44%, signal=131%
GO_TRANSLATIONAL_ELONGATION	131	-0.198155	-2.6366	0	0.00530739	0.108	8228	tags=82%, list=63%, signal=220%
GO_RESPONSE_TO_TOPOLOGICALLY_INCORRECT_PROTEIN	172	-0.173894	-2.60773	0.0020284	0.00627148	0.134	4149	tags=49%, list=32%, signal=71%
GO_TRANSLATIONAL_TERMINATION	103	-0.218142	-2.60697	0	0.00601526	0.135	5685	tags=65%, list=43%, signal=114%
GO_MITOCHONDRIAL_ELECTRON_TRANSPORT_NADH_TO_UBIQUINONE	51	-0.302442	-2.60423	0	0.00594199	0.139	5813	tags=75%, list=44%, signal=133%
GO_CYTOCHROME_COMPLEX_ASSEMBLY	33	-0.359544	-2.51251	0	0.0108399	0.248	7606	tags=94%, list=58%, signal=224%
GO_NEGATIVE_REGULATION_OF_ENDOPLASMIC_RETICULUM_STRESS_INDUCED_INTRINSIC_APOPTOTIC_SIGNALING_PATHWAY	17	-0.495169	-2.4596	0	0.0164626	0.356	3539	tags=76%, list=27%, signal=105%
GO_PROTEIN_FOLDING	190	-0.155464	-2.44783	0	0.0167505	0.37	4749	tags=52%, list=36%, signal=80%
GO_HYDROGEN_PEROXIDE_CATABOLIC_PROCESS	16	-0.502929	-2.43028	0	0.0184332	0.404	2426	tags=69%, list=19%, signal=84%
GO_CELLULAR_RESPIRATION	175	-0.155347	-2.38676	0	0.0253146	0.519	7123	tags=70%, list=54%, signal=151%
GO_PROTEIN_LOCALIZATION_TO_VACUOLE	58	-0.269373	-2.35667	0.00206612	0.0296526	0.598	5746	tags=71%, list=44%, signal=125%
GO_ENERGY_DERIVATION_BY_OXIDATION_OF_ORGANIC_COMPOUNDS	246	-0.129338	-2.34428	0	0.0308005	0.63	3822	tags=42%, list=29%, signal=58%
GO_PROTEIN_TARGETING_TO_MEMBRANE	178	-0.1509	-2.31895	0.00428265	0.0360929	0.697	2613	tags=35%, list=20%, signal=43%
GO_NEGATIVE_REGULATION_OF_CELL_CYCLE_ARREST	17	-0.459231	-2.2682	0	0.0483608	0.828	4009	tags=76%, list=31%, signal=110%
GO_REGULATION_OF_INCLUSION_BODY_ASSEMBLY	15	-0.484709	-2.26269	0	0.0485697	0.835	5010	tags=87%, list=38%, signal=140%
GO_COFACTOR_METABOLIC_PROCESS	338	-0.10657	-2.24056	0.00398406	0.053798	0.873	7746	tags=70%, list=59%, signal=166%
GO_INCLUSION_BODY_ASSEMBLY	20	-0.418126	-2.23762	0	0.0534586	0.88	5010	tags=80%, list=38%, signal=129%
GO_RESPIRATORY_CHAIN_COMPLEX_IV_ASSEMBLY	23	-0.384995	-2.20707	0	0.0636645	0.925	7494	tags=96%, list=57%, signal=223%
GO_NUCLEAR_TRANSCRIBED_MRNA_CATABOLIC_PROCESS_NONSENSE_MEDIATED_DECAY	117	-0.173518	-2.17447	0.00401606	0.0771311	0.953	3681	tags=45%, list=28%, signal=62%
GO_SUBSTANTIA_NIGRA_DEVELOPMENT	38	-0.304676	-2.17153	0	0.0766352	0.957	6361	tags=79%, list=49%, signal=153%
GO_ENDOTHELIAL_CELL_DEVELOPMENT	54	-0.253815	-2.16531	0.00389105	0.0777916	0.962	3966	tags=56%, list=30%, signal=79%
GO_FATTY_ACYL_COA_BIOSYNTHETIC_PROCESS	27	-0.348638	-2.14342	0.00591716	0.0875348	0.977	1750	tags=48%, list=13%, signal=55%
GO_RIBOSOMAL_LARGE_SUBUNIT_ASSEMBLY	26	-0.351251	-2.13352	0.00192678	0.0905364	0.983	1958	tags=50%, list=15%, signal=59%
GO_RIBOSOME_BIOGENESIS	258	-0.113084	-2.12095	0.0105708	0.0948075	0.984	6518	tags=61%, list=50%, signal=119%
GO_RIBOSOME_ASSEMBLY	55	-0.242575	-2.11914	0	0.0935742	0.984	2552	tags=44%, list=19%, signal=54%
GO_REGULATION_OF_NEUROTRANSMITTER_UPTAKE	16	-0.440353	-2.10978	0.00396825	0.0973394	0.988	2426	tags=63%, list=19%, signal=77%
GO_VASCULOGENESIS	66	-0.218868	-2.09571	0.0019802	0.103929	0.994	2308	tags=39%, list=18%, signal=48%
GO_NEGATIVE_REGULATION_OF_MYOBLAST_DIFFERENTIATION	17	-0.409399	-2.06034	0.010101	0.126642	0.999	5431	tags=82%, list=41%, signal=141%
GO_SULFUR_COMPOUND_METABOLIC_PROCESS	151	-0.141559	-2.05545	0.00612245	0.127297	0.999	8662	tags=80%, list=66%, signal=234%
GO_NUCLEOSIDE_BISPHOSPHATE_BIOSYNTHETIC_PROCESS	63	-0.219427	-2.04689	0.00766283	0.131208	1	3585	tags=49%, list=27%, signal=67%
GO_RESPONSE_TO_ESTROGEN	58	-0.219309	-2.02265	0.00609756	0.148185	1	7076	tags=76%, list=54%, signal=164%
GO_KERATAN_SULFATE_BIOSYNTHETIC_PROCESS	22	-0.359374	-2.01854	0.00204499	0.14865	1	6017	tags=82%, list=46%, signal=151%
GO_REGULATION_OF_ENDOTHELIAL_CELL_DIFFERENTIATION	26	-0.336121	-2.01805	0.00400802	0.146046	1	4674	tags=69%, list=36%, signal=107%
GO_REGULATION_OF_T_CELL_RECEPTOR_SIGNALING_PATHWAY	21	-0.358891	-2.01565	0.004	0.145076	1	5286	tags=76%, list=40%, signal=128%
GO_RIBOSOMAL_SMALL_SUBUNIT_BIOGENESIS	60	-0.217089	-2.00661	0.00589391	0.150554	1	3064	tags=45%, list=23%, signal=58%
GO_ESTABLISHMENT_OF_PROTEIN_LOCALIZATION_TO_ORGANELLE	497	-0.0785269	-2.00443	0.00387597	0.149705	1	5467	tags=49%, list=42%, signal=81%
GO_NEGATIVE_REGULATION_OF_RESPONSE_TO_ENDOPLASMIC_RETICULUM_STRESS	41	-0.260655	-2.00403	0.00391389	0.147321	1	3625	tags=54%, list=28%, signal=74%
GO_ESTABLISHMENT_OF_PROTEIN_LOCALIZATION_TO_VACUOLE	44	-0.257972	-2.00271	0.00210526	0.145648	1	5265	tags=66%, list=40%, signal=110%
GO_HEME_BIOSYNTHETIC_PROCESS	21	-0.370911	-1.99789	0.00393701	0.147369	1	6376	tags=86%, list=49%, signal=167%
GO_ORGANIC_ACID_CATABOLIC_PROCESS	193	-0.121885	-1.99013	0.0101833	0.15183	1	7656	tags=70%, list=58%, signal=167%
GO_RRNA_METABOLIC_PROCESS	191	-0.124884	-1.99012	0.00203666	0.149212	1	7508	tags=70%, list=57%, signal=161%
GO_REGULATION_OF_INTRINSIC_APOPTOTIC_SIGNALING_PATHWAY	129	-0.149902	-1.98435	0.00608519	0.151827	1	3539	tags=42%, list=27%, signal=57%
GO_COLLAGEN_BIOSYNTHETIC_PROCESS	34	-0.287069	-1.98213	0.0119284	0.151261	1	7806	tags=88%, list=60%, signal=218%
GO_NEGATIVE_REGULATION_OF_INTRINSIC_APOPTOTIC_SIGNALING_PATHWAY	80	-0.193503	-1.98212	0.00413223	0.148781	1	3539	tags=46%, list=27%, signal=63%
GO_ANTIBIOTIC_CATABOLIC_PROCESS	23	-0.34618	-1.97739	0.00819672	0.150458	1	5724	tags=78%, list=44%, signal=139%
GO_SMALL_MOLECULE_CATABOLIC_PROCESS	299	-0.0992014	-1.97666	0.00584795	0.148685	1	7666	tags=68%, list=59%, signal=161%
GO_COFACTOR_CATABOLIC_PROCESS	39	-0.264429	-1.96152	0.00804829	0.159866	1	7629	tags=85%, list=58%, signal=202%
GO_CHAPERONE_MEDIATED_PROTEIN_FOLDING	53	-0.233834	-1.94842	0.0060241	0.169636	1	2387	tags=42%, list=18%, signal=51%
GO_CELL_REDOX_HOMEOSTASIS	64	-0.20963	-1.94738	0.00589391	0.168231	1	7909	tags=81%, list=60%, signal=204%
GO_CELLULAR_RESPONSE_TO_TOPOLOGICALLY_INCORRECT_PROTEIN	138	-0.144023	-1.94044	0.0019802	0.172693	1	2405	tags=33%, list=18%, signal=40%
GO_NEURAL_NUCLEUS_DEVELOPMENT	52	-0.22276	-1.93925	0	0.171301	1	5154	tags=62%, list=39%, signal=101%
GO_MEMBRANE_RAFT_ORGANIZATION	19	-0.366787	-1.93107	0.00813008	0.176995	1	2097	tags=53%, list=16%, signal=63%
GO_NEGATIVE_REGULATION_OF_TRANSFERASE_ACTIVITY	222	-0.110672	-1.92917	0.00590551	0.176264	1	4357	tags=44%, list=33%, signal=65%
GO_CELLULAR_PROTEIN_COMPLEX_DISASSEMBLY	196	-0.118544	-1.92826	0.0115163	0.174575	1	6222	tags=59%, list=48%, signal=111%
GO_ASPARTATE_FAMILY_AMINO_ACID_CATABOLIC_PROCESS	18	-0.372142	-1.91776	0.00729927	0.18213	1	3137	tags=61%, list=24%, signal=80%
GO_INNER_MITOCHONDRIAL_MEMBRANE_ORGANIZATION	43	-0.246761	-1.91393	0.00787402	0.18357	1	7439	tags=81%, list=57%, signal=188%
GO_RIBOSE_PHOSPHATE_BIOSYNTHETIC_PROCESS	164	-0.128154	-1.91354	0.00843882	0.181587	1	7686	tags=71%, list=59%, signal=171%
GO_REGULATION_OF_THE_FORCE_OF_HEART_CONTRACTION	23	-0.330847	-1.90577	0.00790514	0.187354	1	1939	tags=48%, list=15%, signal=56%
GO_MITOCHONDRIAL_RESPIRATORY_CHAIN_COMPLEX_IV_ASSEMBLY	18	-0.383115	-1.89957	0.0174757	0.191827	1	5176	tags=78%, list=40%, signal=128%
GO_PROTON_TRANSMEMBRANE_TRANSPORT	121	-0.151889	-1.89821	0.0101833	0.190716	1	3658	tags=43%, list=28%, signal=59%
GO_REGULATION_OF_PHOSPHATIDYLINOSITOL_3_KINASE_SIGNALING	95	-0.166632	-1.89783	0.0211416	0.188686	1	3762	tags=45%, list=29%, signal=63%
GO_PIGMENT_GRANULE_ORGANIZATION	21	-0.343004	-1.89389	0.00580271	0.190644	1	7988	tags=95%, list=61%, signal=244%
GO_IRE1_MEDIATED_UNFOLDED_PROTEIN_RESPONSE	60	-0.206463	-1.89194	0.00996016	0.190276	1	2766	tags=42%, list=21%, signal=53%
GO_SULFUR_COMPOUND_BIOSYNTHETIC_PROCESS	149	-0.131996	-1.89188	0.010142	0.187981	1	6905	tags=66%, list=53%, signal=138%
GO_PROTEIN_FOLDING_IN_ENDOPLASMIC_RETICULUM	15	-0.404434	-1.88061	0.00829876	0.197137	1	3441	tags=67%, list=26%, signal=90%
GO_MITOCHONDRIAL_TRANSMEMBRANE_TRANSPORT	85	-0.171474	-1.87758	0.00779727	0.198042	1	5319	tags=58%, list=41%, signal=96%
GO_REGULATION_OF_COLLAGEN_BIOSYNTHETIC_PROCESS	26	-0.309976	-1.86334	0.0178571	0.211215	1	6023	tags=77%, list=46%, signal=142%
GO_THIOESTER_BIOSYNTHETIC_PROCESS	48	-0.22714	-1.85678	0	0.216635	1	3585	tags=50%, list=27%, signal=69%
GO_PROTEIN_TRANSMEMBRANE_TRANSPORT	58	-0.207439	-1.85376	0.00570342	0.217681	1	4973	tags=59%, list=38%, signal=94%
GO_NEGATIVE_REGULATION_OF_SIGNAL_TRANSDUCTION_IN_ABSENCE_OF_LIGAND	24	-0.308001	-1.84484	0.00808081	0.225063	1	1977	tags=46%, list=15%, signal=54%
GO_RESPONSE_TO_VITAMIN	59	-0.208377	-1.84284	0.0116505	0.225042	1	8604	tags=86%, list=66%, signal=251%
GO_POSITIVE_REGULATION_OF_MITOCHONDRIAL_TRANSLATION	17	-0.372498	-1.84087	0.0208768	0.225056	1	4373	tags=71%, list=33%, signal=106%
GO_REGULATION_OF_VASCULATURE_DEVELOPMENT	249	-0.102463	-1.83158	0.00604839	0.233893	1	1735	tags=23%, list=13%, signal=26%
GO_CELL_SUBSTRATE_ADHESION	276	-0.0963168	-1.83125	0.00198807	0.231602	1	3843	tags=39%, list=29%, signal=54%
GO_POSITIVE_REGULATION_OF_VASCULATURE_DEVELOPMENT	140	-0.133274	-1.82509	0.00931099	0.236688	1	2390	tags=31%, list=18%, signal=38%
GO_ENERGY_COUPLED_PROTON_TRANSPORT_DOWN_ELECTROCHEMICAL_GRADIENT	21	-0.336076	-1.82366	0.0123457	0.235927	1	3090	tags=57%, list=24%, signal=75%
GO_NEUROTRANSMITTER_REUPTAKE	16	-0.373834	-1.81878	0.0117417	0.239811	1	3296	tags=63%, list=25%, signal=83%
GO_RESPONSE_TO_INORGANIC_SUBSTANCE	440	-0.0764754	-1.81636	0.0162933	0.240308	1	2426	tags=26%, list=19%, signal=31%
GO_RESPONSE_TO_WOUNDING	475	-0.0724264	-1.81128	0.0194175	0.244601	1	4132	tags=39%, list=32%, signal=54%
GO_PURINE_CONTAINING_COMPOUND_BIOSYNTHETIC_PROCESS	166	-0.119469	-1.80632	0.0136452	0.248637	1	7686	tags=70%, list=59%, signal=168%
GO_REGULATION_OF_PLATELET_ACTIVATION	24	-0.308297	-1.80403	0.0191205	0.248989	1	3610	tags=58%, list=28%, signal=80%
GO_CELLULAR_COMPONENT_DISASSEMBLY	457	-0.0725415	-1.79532	0.0196464	0.257986	1	4987	tags=45%, list=38%, signal=70%
GO_MONOCARBOXYLIC_ACID_BIOSYNTHETIC_PROCESS	131	-0.133988	-1.77875	0.0163599	0.279067	1	6061	tags=60%, list=46%, signal=110%
GO_FATTY_ACID_DERIVATIVE_BIOSYNTHETIC_PROCESS	45	-0.225211	-1.77875	0.0181452	0.276313	1	6956	tags=76%, list=53%, signal=161%
GO_AXON_ENSHEATHMENT_IN_CENTRAL_NERVOUS_SYSTEM	19	-0.340523	-1.77545	0.0195695	0.27844	1	1062	tags=42%, list=8%, signal=46%
GO_GLYCOPROTEIN_CATABOLIC_PROCESS	16	-0.369872	-1.77102	0.0139721	0.282543	1	7440	tags=94%, list=57%, signal=217%
GO_PROTEIN_TRANSMEMBRANE_IMPORT_INTO_INTRACELLULAR_ORGANELLE	32	-0.263035	-1.76946	0.0222222	0.281992	1	5977	tags=72%, list=46%, signal=132%
GO_PHAGOSOME_ACIDIFICATION	19	-0.336048	-1.76547	0.00998004	0.285024	1	5945	tags=79%, list=45%, signal=144%
GO_REGULATION_OF_COAGULATION	49	-0.214999	-1.76321	0.016	0.285565	1	3610	tags=49%, list=28%, signal=67%
GO_PLATELET_AGGREGATION	48	-0.220779	-1.7617	0.0245902	0.285097	1	3668	tags=50%, list=28%, signal=69%
GO_BLOOD_VESSEL_MORPHOGENESIS	461	-0.0718478	-1.75888	0.0173077	0.286579	1	1735	tags=20%, list=13%, signal=22%
GO_HORMONE_BIOSYNTHETIC_PROCESS	49	-0.215777	-1.75516	0.0191571	0.289301	1	9212	tags=92%, list=70%, signal=309%
GO_ACTIN_FILAMENT_ORGANIZATION	330	-0.0830075	-1.75389	0.0147059	0.288569	1	3981	tags=38%, list=30%, signal=54%
GO_FATTY_ACID_BIOSYNTHETIC_PROCESS	105	-0.14653	-1.74352	0.0160321	0.30112	1	3585	tags=42%, list=27%, signal=57%
GO_REGULATION_OF_FIBROBLAST_GROWTH_FACTOR_RECEPTOR_SIGNALING_PATHWAY	27	-0.279002	-1.73592	0.0215686	0.310578	1	7025	tags=81%, list=54%, signal=175%
GO_CELLULAR_AMINO_ACID_CATABOLIC_PROCESS	61	-0.187623	-1.73113	0.0265306	0.315405	1	3137	tags=43%, list=24%, signal=56%
GO_TETRAPYRROLE_BIOSYNTHETIC_PROCESS	27	-0.288032	-1.72978	0.028169	0.314778	1	6422	tags=78%, list=49%, signal=152%
GO_REGULATION_OF_VASCULAR_ENDOTHELIAL_GROWTH_FACTOR_RECEPTOR_SIGNALING_PATHWAY	29	-0.271283	-1.72646	0.0293542	0.317385	1	5939	tags=72%, list=45%, signal=132%
GO_COFACTOR_BIOSYNTHETIC_PROCESS	180	-0.110066	-1.72626	0.0366089	0.314968	1	7746	tags=70%, list=59%, signal=169%
GO_RESPONSE_TO_ENDOPLASMIC_RETICULUM_STRESS	242	-0.0955538	-1.72531	0.0204499	0.314074	1	3697	tags=38%, list=28%, signal=51%
GO_ENSHEATHMENT_OF_NEURONS	116	-0.135696	-1.72382	0.018595	0.314059	1	1062	tags=22%, list=8%, signal=23%
GO_REGULATION_OF_EXTRACELLULAR_MATRIX_ORGANIZATION	31	-0.263667	-1.72056	0.0173077	0.316603	1	4160	tags=58%, list=32%, signal=85%
GO_EXTRACELLULAR_MATRIX_DISASSEMBLY	49	-0.207371	-1.71824	0.0217391	0.31753	1	4244	tags=53%, list=32%, signal=78%
GO_PROTEIN_CONTAINING_COMPLEX_DISASSEMBLY	292	-0.0874091	-1.71776	0.0285132	0.315745	1	8165	tags=71%, list=62%, signal=184%
GO_SYNAPTIC_VESICLE_CYTOSKELETAL_TRANSPORT	18	-0.334977	-1.71207	0.030888	0.322308	1	7988	tags=94%, list=61%, signal=242%
GO_ENDOPLASMIC_RETICULUM_UNFOLDED_PROTEIN_RESPONSE	104	-0.144186	-1.70589	0.0233051	0.329751	1	6690	tags=65%, list=51%, signal=133%
GO_VIRAL_GENE_EXPRESSION	178	-0.108693	-1.70127	0.0318091	0.334516	1	4041	tags=42%, list=31%, signal=59%
GO_REGULATION_OF_WOUND_HEALING	85	-0.155586	-1.70064	0.0346939	0.332877	1	3677	tags=44%, list=28%, signal=60%
GO_SUPEROXIDE_METABOLIC_PROCESS	44	-0.21398	-1.69946	0.0404624	0.332208	1	2863	tags=43%, list=22%, signal=55%
GO_EPITHELIAL_CELL_DEVELOPMENT	166	-0.11337	-1.69592	0.032	0.33547	1	4215	tags=43%, list=32%, signal=63%
GO_RESPONSE_TO_VITAMIN_D	24	-0.286665	-1.69345	0.0289855	0.336941	1	4984	tags=67%, list=38%, signal=107%
GO_RESPONSE_TO_ANTIBIOTIC	261	-0.0920159	-1.68951	0.037037	0.340974	1	2583	tags=29%, list=20%, signal=35%
GO_CYTOKINETIC_PROCESS	33	-0.250463	-1.68568	0.0232558	0.345207	1	8634	tags=91%, list=66%, signal=266%
GO_CRISTAE_FORMATION	30	-0.258477	-1.68501	0.0365112	0.343759	1	5354	tags=67%, list=41%, signal=113%
GO_CHAPERONE_COFACTOR_DEPENDENT_PROTEIN_REFOLDING	27	-0.273493	-1.6827	0.0323194	0.345193	1	2247	tags=44%, list=17%, signal=54%
GO_REGULATION_OF_ENDOPLASMIC_RETICULUM_STRESS_INDUCED_INTRINSIC_APOPTOTIC_SIGNALING_PATHWAY	28	-0.266104	-1.68256	0.0198807	0.342828	1	3539	tags=54%, list=27%, signal=73%
GO_REGULATION_OF_PROTEIN_DEPHOSPHORYLATION	117	-0.135235	-1.6825	0.0231214	0.340375	1	3954	tags=44%, list=30%, signal=62%
GO_DOPAMINE_METABOLIC_PROCESS	23	-0.293591	-1.67653	0.0254403	0.347876	1	2426	tags=48%, list=19%, signal=59%
GO_NEGATIVE_REGULATION_OF_ANTIGEN_RECEPTOR_MEDIATED_SIGNALING_PATHWAY	16	-0.346835	-1.6764	0.0334728	0.345525	1	5286	tags=75%, list=40%, signal=126%
GO_LONG_CHAIN_FATTY_ACYL_COA_BIOSYNTHETIC_PROCESS	17	-0.34014	-1.67484	0.0197628	0.345451	1	1715	tags=47%, list=13%, signal=54%
GO_PODOSOME_ASSEMBLY	16	-0.340422	-1.67391	0.0295858	0.344601	1	3733	tags=63%, list=29%, signal=87%
GO_RESPONSE_TO_COPPER_ION	28	-0.268121	-1.67297	0.0356436	0.343707	1	4448	tags=61%, list=34%, signal=92%
GO_GLYCOSYL_COMPOUND_BIOSYNTHETIC_PROCESS	35	-0.230748	-1.67192	0.0226843	0.342947	1	8960	tags=91%, list=68%, signal=289%
GO_INTRACELLULAR_PROTEIN_TRANSMEMBRANE_TRANSPORT	50	-0.201081	-1.67141	0.0357895	0.341375	1	4973	tags=58%, list=38%, signal=93%
GO_ORGANIC_ACID_BIOSYNTHETIC_PROCESS	208	-0.100169	-1.66852	0.0286807	0.34389	1	1795	tags=24%, list=14%, signal=27%
GO_COLLAGEN_CATABOLIC_PROCESS	30	-0.257979	-1.66375	0.039604	0.349669	1	6670	tags=77%, list=51%, signal=156%
GO_ESTABLISHMENT_OF_PROTEIN_LOCALIZATION_TO_MITOCHONDRIAL_MEMBRANE	18	-0.323316	-1.65714	0.0371134	0.358482	1	7413	tags=89%, list=57%, signal=205%
GO_REGULATION_OF_MITOCHONDRIAL_MEMBRANE_POTENTIAL	61	-0.176728	-1.6522	0.0384615	0.364788	1	3279	tags=43%, list=25%, signal=57%
GO_RESPONSE_TO_TOXIC_SUBSTANCE	384	-0.074763	-1.65091	0.030888	0.364487	1	1506	tags=19%, list=12%, signal=21%
GO_PHENOL_CONTAINING_COMPOUND_METABOLIC_PROCESS	42	-0.212775	-1.65069	0.0400763	0.362397	1	2524	tags=40%, list=19%, signal=50%
GO_RENAL_SYSTEM_VASCULATURE_DEVELOPMENT	22	-0.297216	-1.64536	0.0403846	0.369394	1	2663	tags=50%, list=20%, signal=63%
GO_REGULATION_OF_MYOBLAST_DIFFERENTIATION	36	-0.232368	-1.6452	0.046332	0.367256	1	4969	tags=61%, list=38%, signal=98%
GO_NEGATIVE_REGULATION_OF_KINASE_ACTIVITY	197	-0.100336	-1.64455	0.0339623	0.365855	1	4357	tags=43%, list=33%, signal=64%
GO_LATE_ENDOSOME_TO_VACUOLE_TRANSPORT	16	-0.341158	-1.63773	0.049904	0.375327	1	8634	tags=100%, list=66%, signal=293%
GO_DERMATAN_SULFATE_PROTEOGLYCAN_BIOSYNTHETIC_PROCESS	15	-0.351911	-1.63728	0.0340909	0.373684	1	3255	tags=60%, list=25%, signal=80%
GO_REACTIVE_OXYGEN_SPECIES_METABOLIC_PROCESS	114	-0.131737	-1.63536	0.0309478	0.37474	1	3460	tags=39%, list=26%, signal=53%
GO_RIBOSOMAL_SMALL_SUBUNIT_ASSEMBLY	16	-0.341592	-1.63218	0.0292969	0.378208	1	6173	tags=81%, list=47%, signal=154%
GO_ENDOTHELIAL_CELL_MIGRATION	174	-0.105299	-1.63075	0.0402299	0.378335	1	5790	tags=55%, list=44%, signal=97%
GO_GRANULOCYTE_DIFFERENTIATION	24	-0.272167	-1.63044	0.0325866	0.376359	1	7356	tags=83%, list=56%, signal=190%
GO_GLYCOPROTEIN_BIOSYNTHETIC_PROCESS	278	-0.0848182	-1.63011	0.0414079	0.374545	1	8900	tags=76%, list=68%, signal=233%
GO_REGULATION_OF_ENDOTHELIAL_CELL_MIGRATION	136	-0.117972	-1.62565	0.047081	0.38004	1	5790	tags=56%, list=44%, signal=99%
GO_MITOCHONDRIAL_TRANSPORT	231	-0.0920711	-1.62367	0.0332681	0.381303	1	5109	tags=48%, list=39%, signal=77%
GO_NEGATIVE_REGULATION_OF_MUSCLE_TISSUE_DEVELOPMENT	41	-0.214652	-1.6234	0.0452756	0.379451	1	1351	tags=32%, list=10%, signal=35%
GO_ESTABLISHMENT_OF_PROTEIN_LOCALIZATION_TO_MEMBRANE	299	-0.0815344	-1.6094	0.0413386	0.403275	1	4257	tags=40%, list=33%, signal=59%
GO_PROTEIN_LOCALIZATION_TO_LYSOSOME	38	-0.219816	-1.60692	0.0356436	0.405552	1	5746	tags=66%, list=44%, signal=117%
GO_RESPONSE_TO_HYDROPEROXIDE	19	-0.309064	-1.60378	0.0495868	0.409375	1	3541	tags=58%, list=27%, signal=79%
GO_NEGATIVE_REGULATION_OF_EXTRINSIC_APOPTOTIC_SIGNALING_PATHWAY_VIA_DEATH_DOMAIN_RECEPTORS	28	-0.254687	-1.60139	0.0491803	0.411441	1	9768	tags=100%, list=75%, signal=393%
GO_CELL_MATRIX_ADHESION	178	-0.104101	-1.59839	0.0481928	0.414794	1	2114	tags=26%, list=16%, signal=31%
GO_RIBOSOMAL_LARGE_SUBUNIT_BIOGENESIS	63	-0.16522	-1.58975	0.037037	0.430101	1	2005	tags=32%, list=15%, signal=37%
GO_REGULATION_OF_PROTEIN_MODIFICATION_BY_SMALL_PROTEIN_CONJUGATION_OR_REMOVAL	194	-0.0980157	-1.58832	0.0504032	0.430544	1	6904	tags=62%, list=53%, signal=130%
GO_ESTABLISHMENT_OF_ENDOTHELIAL_BARRIER	36	-0.225611	-1.58595	0.0503876	0.432674	1	3966	tags=53%, list=30%, signal=75%
GO_REGULATION_OF_PHOSPHOPROTEIN_PHOSPHATASE_ACTIVITY	98	-0.137937	-1.58574	0.0536779	0.430546	1	3954	tags=44%, list=30%, signal=62%
GO_RESPONSE_TO_AXON_INJURY	65	-0.165978	-1.58063	0.041502	0.438454	1	4688	tags=52%, list=36%, signal=81%
GO_CHONDROITIN_SULFATE_BIOSYNTHETIC_PROCESS	24	-0.268313	-1.58029	0.0420168	0.436698	1	3587	tags=54%, list=27%, signal=74%
GO_CELL_SUBSTRATE_JUNCTION_ASSEMBLY	90	-0.140907	-1.57934	0.0375494	0.43608	1	3843	tags=43%, list=29%, signal=61%
GO_REGULATION_OF_RESPONSE_TO_ENDOPLASMIC_RETICULUM_STRESS	77	-0.154197	-1.57828	0.0493827	0.435742	1	4116	tags=47%, list=31%, signal=68%
GO_NEURAL_CREST_CELL_MIGRATION	50	-0.187873	-1.57113	0.054	0.448188	1	5931	tags=64%, list=45%, signal=117%
GO_FATTY_ACID_CATABOLIC_PROCESS	87	-0.143034	-1.56834	0.0488722	0.451472	1	7623	tags=72%, list=58%, signal=172%
GO_MATURATION_OF_SSU_RRNA_FROM_TRICISTRONIC_RRNA_TRANSCRIPT_SSU_RRNA_5_8S_RRNA_LSU_RRNA_	32	-0.237704	-1.56811	0.0644531	0.449382	1	8354	tags=88%, list=64%, signal=241%
GO_NEURON_MATURATION	42	-0.203692	-1.56497	0.0653846	0.453589	1	2019	tags=36%, list=15%, signal=42%
GO_PROTEIN_IMPORT_INTO_MITOCHONDRIAL_MATRIX	17	-0.308749	-1.5613	0.0502008	0.459173	1	5977	tags=76%, list=46%, signal=141%
GO_ENDOSOME_TRANSPORT_VIA_MULTIVESICULAR_BODY_SORTING_PATHWAY	24	-0.261428	-1.55091	0.0583501	0.478659	1	8042	tags=88%, list=61%, signal=226%
GO_POSITIVE_REGULATION_OF_MYELOID_LEUKOCYTE_DIFFERENTIATION	36	-0.219925	-1.55014	0.0618763	0.477566	1	4404	tags=56%, list=34%, signal=83%
GO_RRNA_METHYLATION	21	-0.278535	-1.54816	0.0508475	0.479503	1	5713	tags=71%, list=44%, signal=127%
GO_INTERLEUKIN_10_PRODUCTION	24	-0.258569	-1.54808	0.063786	0.477009	1	8625	tags=92%, list=66%, signal=268%
GO_POSITIVE_REGULATION_OF_EXTRACELLULAR_MATRIX_ORGANIZATION	18	-0.297239	-1.54666	0.0562016	0.477693	1	4844	tags=67%, list=37%, signal=106%
GO_REGULATION_OF_LYMPHOCYTE_MIGRATION	32	-0.228573	-1.5452	0.0606654	0.478382	1	2335	tags=41%, list=18%, signal=49%
GO_RESPONSE_TO_IRON_ION	28	-0.246619	-1.54075	0.0610687	0.485682	1	6132	tags=71%, list=47%, signal=134%
GO_ANGIOGENESIS_INVOLVED_IN_WOUND_HEALING	18	-0.300069	-1.54068	0.0534979	0.483208	1	6262	tags=78%, list=48%, signal=149%
GO_NEGATIVE_REGULATION_OF_APOPTOTIC_SIGNALING_PATHWAY	185	-0.100188	-1.53989	0.0627451	0.482315	1	3804	tags=39%, list=29%, signal=54%
GO_RECEPTOR_MEDIATED_ENDOCYTOSIS	222	-0.0913572	-1.53874	0.0589431	0.482354	1	3013	tags=32%, list=23%, signal=41%
GO_GLYCOSYLATION	211	-0.0904984	-1.5384	0.0421687	0.48048	1	8889	tags=77%, list=68%, signal=235%
GO_ENERGY_COUPLED_PROTON_TRANSMEMBRANE_TRANSPORT_AGAINST_ELECTROCHEMICAL_GRADIENT	27	-0.25023	-1.53391	0.0578842	0.488239	1	1096	tags=33%, list=8%, signal=36%
GO_RESPONSE_TO_OXIDATIVE_STRESS	358	-0.070393	-1.53167	0.0608519	0.490845	1	6164	tags=54%, list=47%, signal=99%
GO_SULFUR_COMPOUND_CATABOLIC_PROCESS	38	-0.209597	-1.52502	0.0590631	0.502769	1	4501	tags=55%, list=34%, signal=84%
GO_NEGATIVE_REGULATION_OF_DEFENSE_RESPONSE	131	-0.114367	-1.52179	0.0474227	0.507417	1	9914	tags=87%, list=76%, signal=355%
GO_LEUKOCYTE_ACTIVATION_INVOLVED_IN_INFLAMMATORY_RESPONSE	22	-0.269814	-1.51975	0.0603448	0.509338	1	2426	tags=45%, list=19%, signal=56%
GO_REGULATION_OF_CELL_SUBSTRATE_ADHESION	174	-0.0979174	-1.51742	0.0705645	0.512068	1	2574	tags=29%, list=20%, signal=36%
GO_SKELETAL_MUSCLE_CONTRACTION	29	-0.242261	-1.51693	0.0590551	0.510508	1	4512	tags=59%, list=34%, signal=89%
GO_RESPONSE_TO_HYPEROXIA	16	-0.312677	-1.51192	0.0748441	0.519309	1	2459	tags=50%, list=19%, signal=61%
GO_POSITIVE_REGULATION_OF_INTRINSIC_APOPTOTIC_SIGNALING_PATHWAY	44	-0.192232	-1.51086	0.0517928	0.519283	1	2254	tags=36%, list=17%, signal=44%
GO_CELL_CHEMOTAXIS	168	-0.0982385	-1.5085	0.055102	0.522165	1	4655	tags=45%, list=36%, signal=69%
GO_COENZYME_METABOLIC_PROCESS	210	-0.090964	-1.50641	0.0627451	0.524419	1	7746	tags=68%, list=59%, signal=164%
GO_PEPTIDYL_ASPARAGINE_MODIFICATION	31	-0.22875	-1.50632	0.0613027	0.521985	1	5461	tags=65%, list=42%, signal=110%
GO_POSITIVE_REGULATION_OF_ATPASE_ACTIVITY	50	-0.178168	-1.50473	0.0677618	0.523063	1	5010	tags=56%, list=38%, signal=90%
GO_DRUG_METABOLIC_PROCESS	218	-0.0887355	-1.50339	0.0715746	0.523403	1	2042	tags=24%, list=16%, signal=28%
GO_NOTOCHORD_DEVELOPMENT	16	-0.305471	-1.49884	0.0653846	0.531731	1	5827	tags=75%, list=44%, signal=135%
GO_RESPONSE_TO_INTERLEUKIN_12	40	-0.198411	-1.49819	0.0689655	0.530768	1	9851	tags=95%, list=75%, signal=382%
GO_POSITIVE_REGULATION_OF_ALPHA_BETA_T_CELL_ACTIVATION	38	-0.205711	-1.49783	0.0685484	0.528985	1	8687	tags=87%, list=66%, signal=257%
GO_REGULATION_OF_BLOOD_PRESSURE	123	-0.116243	-1.49711	0.0680529	0.528183	1	1687	tags=24%, list=13%, signal=28%
GO_AMEBOIDAL_TYPE_CELL_MIGRATION	326	-0.0719849	-1.49608	0.0629921	0.527963	1	5790	tags=51%, list=44%, signal=90%
GO_CHAPERONE_MEDIATED_PROTEIN_COMPLEX_ASSEMBLY	17	-0.303986	-1.49592	0.0651731	0.525845	1	5269	tags=71%, list=40%, signal=118%
GO_PHOSPHATIDYLINOSITOL_3_KINASE_SIGNALING	116	-0.119018	-1.49473	0.062	0.526286	1	3762	tags=41%, list=29%, signal=56%
GO_REGULATION_OF_ODONTOGENESIS	16	-0.305294	-1.49397	0.0669456	0.52564	1	3374	tags=56%, list=26%, signal=76%
GO_GLUTATHIONE_METABOLIC_PROCESS	31	-0.219809	-1.49375	0.059501	0.523782	1	9802	tags=97%, list=75%, signal=384%
GO_LIPOSACCHARIDE_METABOLIC_PROCESS	47	-0.181474	-1.49116	0.0727651	0.527327	1	2091	tags=34%, list=16%, signal=40%
GO_MONOCARBOXYLIC_ACID_CATABOLIC_PROCESS	99	-0.125969	-1.48975	0.0770833	0.528068	1	7623	tags=71%, list=58%, signal=168%
GO_ENDOTHELIAL_CELL_PROLIFERATION	116	-0.118477	-1.4896	0.0661479	0.525978	1	5801	tags=56%, list=44%, signal=100%
GO_POSITIVE_REGULATION_OF_TYROSINE_PHOSPHORYLATION_OF_STAT_PROTEIN	31	-0.229616	-1.48728	0.0574468	0.528843	1	3760	tags=52%, list=29%, signal=72%
GO_REGULATION_OF_CATECHOLAMINE_METABOLIC_PROCESS	16	-0.3152	-1.48673	0.0741483	0.527698	1	2426	tags=50%, list=19%, signal=61%
GO_POSITIVE_REGULATION_OF_PEPTIDYL_TYROSINE_PHOSPHORYLATION	123	-0.115021	-1.48578	0.0708155	0.527533	1	5642	tags=54%, list=43%, signal=95%
GO_ANTIBIOTIC_METABOLIC_PROCESS	47	-0.184747	-1.4856	0.0749064	0.525593	1	3720	tags=47%, list=28%, signal=65%
GO_LYMPHOCYTE_MIGRATION	48	-0.178729	-1.4831	0.0702479	0.528997	1	3671	tags=46%, list=28%, signal=63%
GO_NEGATIVE_REGULATION_OF_REACTIVE_OXYGEN_SPECIES_BIOSYNTHETIC_PROCESS	22	-0.256973	-1.48228	0.0792079	0.528344	1	5570	tags=68%, list=43%, signal=118%
GO_CELLULAR_RESPONSE_TO_XENOBIOTIC_STIMULUS	100	-0.124244	-1.48129	0.068	0.528236	1	4803	tags=49%, list=37%, signal=77%
GO_RESPONSE_TO_HYDROGEN_PEROXIDE	115	-0.117532	-1.47599	0.0756972	0.538691	1	2347	tags=30%, list=18%, signal=36%
GO_THIOESTER_METABOLIC_PROCESS	38	-0.204347	-1.47328	0.0791075	0.542656	1	7671	tags=79%, list=59%, signal=190%
GO_EXIT_FROM_MITOSIS	25	-0.251737	-1.47238	0.0843882	0.542461	1	6663	tags=76%, list=51%, signal=154%
GO_INACTIVATION_OF_MAPK_ACTIVITY	22	-0.260151	-1.47192	0.0785124	0.54109	1	4338	tags=59%, list=33%, signal=88%
GO_POSITIVE_REGULATION_OF_VASCULAR_ASSOCIATED_SMOOTH_MUSCLE_CELL_MIGRATION	16	-0.309294	-1.46936	0.0820611	0.544857	1	5777	tags=75%, list=44%, signal=134%
GO_TISSUE_MIGRATION	237	-0.08301	-1.46915	0.0831643	0.543017	1	4901	tags=46%, list=37%, signal=72%
GO_POSITIVE_REGULATION_OF_LEUKOCYTE_DIFFERENTIATION	96	-0.131787	-1.4676	0.0805785	0.544177	1	9064	tags=82%, list=69%, signal=265%
GO_MUSCLE_FIBER_DEVELOPMENT	51	-0.175082	-1.46749	0.0945674	0.542108	1	2339	tags=35%, list=18%, signal=43%
GO_CELLULAR_LIPID_CATABOLIC_PROCESS	156	-0.102167	-1.46262	0.0675944	0.551055	1	7493	tags=67%, list=57%, signal=155%
GO_POSITIVE_REGULATION_OF_CELL_SUBSTRATE_ADHESION	101	-0.125897	-1.46147	0.0775681	0.551557	1	2514	tags=32%, list=19%, signal=39%
GO_NEGATIVE_REGULATION_OF_SUPRAMOLECULAR_FIBER_ORGANIZATION	108	-0.12012	-1.4599	0.0805501	0.55281	1	3291	tags=37%, list=25%, signal=49%
GO_CATECHOLAMINE_METABOLIC_PROCESS	29	-0.229115	-1.45646	0.102	0.558595	1	2426	tags=41%, list=19%, signal=51%
GO_RESPONSE_TO_CORTICOSTERONE	17	-0.293236	-1.45621	0.0748031	0.556774	1	3869	tags=59%, list=30%, signal=83%
GO_RESPONSE_TO_OXYGEN_LEVELS	329	-0.0703774	-1.45276	0.0763052	0.562662	1	6267	tags=55%, list=48%, signal=102%
GO_MONOCARBOXYLIC_ACID_METABOLIC_PROCESS	326	-0.0707496	-1.45269	0.0792079	0.560436	1	3717	tags=35%, list=28%, signal=48%
GO_RESPONSE_TO_INTERLEUKIN_4	26	-0.235457	-1.45147	0.0842912	0.561075	1	2464	tags=42%, list=19%, signal=52%
GO_REGULATION_OF_CHOLESTEROL_BIOSYNTHETIC_PROCESS	41	-0.186172	-1.45135	0.0996094	0.558966	1	1084	tags=27%, list=8%, signal=29%
GO_MULTICELLULAR_ORGANISMAL_MOVEMENT	39	-0.196585	-1.45117	0.0960452	0.557038	1	8179	tags=82%, list=62%, signal=218%
GO_REGULATION_OF_SUPRAMOLECULAR_FIBER_ORGANIZATION	291	-0.0752109	-1.45	0.0804598	0.557539	1	3763	tags=36%, list=29%, signal=50%
GO_INTRINSIC_APOPTOTIC_SIGNALING_PATHWAY_IN_RESPONSE_TO_ENDOPLASMIC_RETICULUM_STRESS	52	-0.167191	-1.44846	0.0817121	0.558912	1	4116	tags=48%, list=31%, signal=70%
GO_REGULATION_OF_ALPHA_BETA_T_CELL_ACTIVATION	57	-0.166328	-1.44465	0.0912621	0.565407	1	9549	tags=89%, list=73%, signal=329%
GO_ORGANIC_CATION_TRANSPORT	23	-0.252677	-1.44366	0.0873181	0.565323	1	9793	tags=100%, list=75%, signal=396%
GO_RESPONSE_TO_PLATELET_DERIVED_GROWTH_FACTOR	18	-0.284278	-1.44245	0.0881226	0.565909	1	8651	tags=94%, list=66%, signal=278%
GO_NEGATIVE_REGULATION_OF_INFLAMMATORY_RESPONSE	88	-0.132831	-1.44227	0.0692464	0.56398	1	10029	tags=90%, list=77%, signal=381%
GO_CHONDROCYTE_DEVELOPMENT_INVOLVED_IN_ENDOCHONDRAL_BONE_MORPHOGENESIS	19	-0.267855	-1.44173	0.0975143	0.563045	1	1323	tags=37%, list=10%, signal=41%
GO_EPITHELIAL_CELL_DIFFERENTIATION	416	-0.0603854	-1.44105	0.0907298	0.562304	1	4870	tags=43%, list=37%, signal=66%
GO_REGULATION_OF_CELL_SHAPE	128	-0.10795	-1.44051	0.0929293	0.561479	1	545	tags=15%, list=4%, signal=15%
GO_CALCIUM_MEDIATED_SIGNALING_USING_INTRACELLULAR_CALCIUM_SOURCE	16	-0.303373	-1.43987	0.095723	0.560651	1	5036	tags=69%, list=38%, signal=112%
GO_PROTEIN_TARGETING_TO_VACUOLE	33	-0.20917	-1.4395	0.0823293	0.559358	1	5602	tags=64%, list=43%, signal=111%
GO_MITOCHONDRIAL_MEMBRANE_ORGANIZATION	119	-0.113256	-1.43942	0.103093	0.557393	1	5354	tags=52%, list=41%, signal=87%
GO_MEMBRANE_INVAGINATION	54	-0.161261	-1.4387	0.0741483	0.556863	1	8083	tags=78%, list=62%, signal=202%
GO_POSITIVE_REGULATION_OF_INTERLEUKIN_12_PRODUCTION	18	-0.275293	-1.43666	0.0833333	0.5594	1	8041	tags=89%, list=61%, signal=230%
GO_AXONEMAL_DYNEIN_COMPLEX_ASSEMBLY	24	-0.236592	-1.43213	0.0803922	0.568099	1	3456	tags=50%, list=26%, signal=68%
GO_MEMBRANE_LIPID_METABOLIC_PROCESS	181	-0.0909942	-1.43042	0.092	0.569863	1	2588	tags=29%, list=20%, signal=35%
GO_GLOMERULAR_EPITHELIUM_DEVELOPMENT	17	-0.290506	-1.42782	0.0957031	0.574073	1	4675	tags=65%, list=36%, signal=101%
GO_ORGANIC_HYDROXY_COMPOUND_METABOLIC_PROCESS	343	-0.0681813	-1.42633	0.0809717	0.575447	1	1804	tags=20%, list=14%, signal=23%
GO_T_CELL_MIGRATION	32	-0.215499	-1.42394	0.100791	0.579021	1	2915	tags=44%, list=22%, signal=56%
GO_GROWTH_PLATE_CARTILAGE_CHONDROCYTE_DIFFERENTIATION	19	-0.267855	-1.42345	0.0878906	0.578013	1	1323	tags=37%, list=10%, signal=41%
GO_LONG_CHAIN_FATTY_ACID_METABOLIC_PROCESS	57	-0.161318	-1.4233	0.0808081	0.576071	1	2033	tags=32%, list=16%, signal=37%
GO_NEGATIVE_REGULATION_OF_CELL_DEVELOPMENT	279	-0.0721326	-1.421	0.0938124	0.579451	1	6023	tags=53%, list=46%, signal=96%
GO_ACETYL_COA_BIOSYNTHETIC_PROCESS	20	-0.265832	-1.42019	0.0978044	0.579215	1	7656	tags=85%, list=58%, signal=204%
GO_POSITIVE_REGULATION_OF_PHOSPHATIDYLINOSITOL_3_KINASE_SIGNALING	67	-0.146376	-1.42016	0.0930693	0.577074	1	3762	tags=43%, list=29%, signal=60%
GO_STEROID_METABOLIC_PROCESS	195	-0.0882647	-1.41886	0.094	0.578009	1	1750	tags=22%, list=13%, signal=25%
GO_CHONDROITIN_SULFATE_PROTEOGLYCAN_BIOSYNTHETIC_PROCESS	28	-0.22664	-1.41835	0.0964083	0.577047	1	3587	tags=50%, list=27%, signal=69%
GO_PREASSEMBLY_OF_GPI_ANCHOR_IN_ER_MEMBRANE	17	-0.291851	-1.41811	0.0918367	0.57552	1	6198	tags=76%, list=47%, signal=145%
GO_REGULATION_OF_EXTRINSIC_APOPTOTIC_SIGNALING_PATHWAY_IN_ABSENCE_OF_LIGAND	34	-0.20257	-1.41507	0.0934394	0.580697	1	1977	tags=35%, list=15%, signal=41%
GO_MUSCLE_FILAMENT_SLIDING	26	-0.232473	-1.41368	0.104167	0.581991	1	2503	tags=42%, list=19%, signal=52%
GO_PH_REDUCTION	41	-0.184522	-1.4126	0.0874752	0.582467	1	5577	tags=61%, list=43%, signal=106%
GO_POSITIVE_REGULATION_OF_CELL_DIVISION	52	-0.165192	-1.41259	0.10757	0.58034	1	7164	tags=71%, list=55%, signal=156%
GO_NEGATIVE_REGULATION_OF_CYTOKINE_SECRETION	28	-0.225391	-1.41113	0.105675	0.581636	1	4071	tags=54%, list=31%, signal=78%
GO_HISTONE_H3_DEACETYLATION	17	-0.286575	-1.41098	0.106776	0.579901	1	6267	tags=76%, list=48%, signal=146%
GO_HOMOTYPIC_CELL_CELL_ADHESION	63	-0.152701	-1.41065	0.0982318	0.578522	1	5286	tags=56%, list=40%, signal=93%
GO_INTERMEDIATE_FILAMENT_BASED_PROCESS	34	-0.207098	-1.41057	0.108527	0.576641	1	2303	tags=38%, list=18%, signal=46%
GO_ENDOPLASMIC_RETICULUM_CALCIUM_ION_HOMEOSTASIS	22	-0.254633	-1.40582	0.123529	0.586265	1	1434	tags=36%, list=11%, signal=41%
GO_NEGATIVE_REGULATION_OF_HEMOPOIESIS	96	-0.124108	-1.39882	0.10775	0.601662	1	8891	tags=80%, list=68%, signal=248%
GO_NEGATIVE_REGULATION_OF_EPITHELIAL_CELL_DIFFERENTIATION	28	-0.221332	-1.39852	0.122699	0.600213	1	2721	tags=43%, list=21%, signal=54%
GO_ALPHA_AMINO_ACID_CATABOLIC_PROCESS	56	-0.154035	-1.39846	0.125	0.598215	1	3137	tags=39%, list=24%, signal=51%
GO_POSITIVE_REGULATION_OF_CELL_CELL_ADHESION	155	-0.0940794	-1.39738	0.106157	0.598633	1	9851	tags=85%, list=75%, signal=337%
GO_COMPLEMENT_ACTIVATION	28	-0.219085	-1.39637	0.104418	0.598983	1	1815	tags=36%, list=14%, signal=41%
GO_AEROBIC_ELECTRON_TRANSPORT_CHAIN	18	-0.27621	-1.39623	0.113821	0.597255	1	2209	tags=44%, list=17%, signal=53%
GO_NEGATIVE_REGULATION_OF_NEURON_PROJECTION_DEVELOPMENT	141	-0.101506	-1.39546	0.112167	0.597063	1	6023	tags=56%, list=46%, signal=103%
GO_NEGATIVE_REGULATION_OF_PROTEIN_MODIFICATION_BY_SMALL_PROTEIN_CONJUGATION_OR_REMOVAL	74	-0.141026	-1.39543	0.10998	0.595032	1	5597	tags=57%, list=43%, signal=99%
GO_GLIOGENESIS	242	-0.0777874	-1.3945	0.107287	0.595127	1	1815	tags=21%, list=14%, signal=24%
GO_NUCLEOTIDE_SUGAR_BIOSYNTHETIC_PROCESS	22	-0.245669	-1.39289	0.131931	0.596892	1	6313	tags=73%, list=48%, signal=140%
GO_BLOOD_VESSEL_ENDOTHELIAL_CELL_MIGRATION	100	-0.11883	-1.38769	0.105263	0.607369	1	5790	tags=56%, list=44%, signal=100%
GO_HETEROTYPIC_CELL_CELL_ADHESION	36	-0.196512	-1.38569	0.125253	0.610164	1	8711	tags=86%, list=67%, signal=257%
GO_REGULATION_OF_LIPID_BIOSYNTHETIC_PROCESS	140	-0.101282	-1.38554	0.118852	0.608417	1	2898	tags=32%, list=22%, signal=41%
GO_PROTEIN_HYDROXYLATION	26	-0.22152	-1.38549	0.10766	0.606474	1	8690	tags=88%, list=66%, signal=262%
GO_C21_STEROID_HORMONE_METABOLIC_PROCESS	24	-0.238754	-1.38529	0.115312	0.604884	1	8884	tags=92%, list=68%, signal=285%
GO_T_CELL_ACTIVATION	282	-0.0711129	-1.38492	0.125	0.603652	1	10606	tags=88%, list=81%, signal=453%
GO_LEUKOCYTE_MIGRATION	254	-0.0757708	-1.38473	0.116959	0.602034	1	2276	tags=25%, list=17%, signal=29%
GO_POSITIVE_REGULATION_OF_CHONDROCYTE_DIFFERENTIATION	16	-0.290738	-1.38456	0.109615	0.600351	1	8475	tags=94%, list=65%, signal=265%
GO_PHOSPHOLIPID_CATABOLIC_PROCESS	28	-0.215343	-1.38452	0.121756	0.598468	1	6073	tags=68%, list=46%, signal=126%
GO_REGULATION_OF_CELL_CELL_ADHESION	253	-0.0746978	-1.38363	0.0995851	0.598555	1	10791	tags=90%, list=82%, signal=500%
GO_REGULATION_OF_MITOCHONDRIAL_TRANSLATION	25	-0.226565	-1.38327	0.133603	0.597427	1	4373	tags=56%, list=33%, signal=84%
GO_RIBONUCLEOSIDE_TRIPHOSPHATE_BIOSYNTHETIC_PROCESS	54	-0.161874	-1.38128	0.125761	0.600186	1	7590	tags=74%, list=58%, signal=175%
GO_RESPONSE_TO_MINERALOCORTICOID	25	-0.22505	-1.3807	0.117647	0.599552	1	3869	tags=52%, list=30%, signal=74%
GO_POSITIVE_REGULATION_OF_PROTEIN_MATURATION	18	-0.270857	-1.37858	0.112676	0.602552	1	2279	tags=44%, list=17%, signal=54%
GO_REGULATION_OF_OXIDATIVE_PHOSPHORYLATION	21	-0.245121	-1.37716	0.132898	0.603981	1	7397	tags=81%, list=56%, signal=186%
GO_REGULATION_OF_SIGNALING_RECEPTOR_ACTIVITY	306	-0.0671717	-1.37682	0.0960784	0.602767	1	4534	tags=41%, list=35%, signal=62%
GO_NEGATIVE_REGULATION_OF_PHOSPHORYLATION	350	-0.0637057	-1.37665	0.111328	0.601209	1	4240	tags=39%, list=32%, signal=56%
GO_NEGATIVE_REGULATION_OF_CELLULAR_RESPONSE_TO_INSULIN_STIMULUS	28	-0.214906	-1.3761	0.108055	0.600601	1	4208	tags=54%, list=32%, signal=79%
GO_POSITIVE_REGULATION_OF_TELOMERASE_RNA_LOCALIZATION_TO_CAJAL_BODY	15	-0.299924	-1.37501	0.115152	0.601252	1	6554	tags=80%, list=50%, signal=160%
GO_POSITIVE_REGULATION_OF_RECEPTOR_SIGNALING_PATHWAY_VIA_STAT	44	-0.176146	-1.37494	0.113462	0.599506	1	3952	tags=48%, list=30%, signal=68%
GO_PEPTIDE_CROSS_LINKING	20	-0.25369	-1.37328	0.109442	0.601678	1	9779	tags=100%, list=75%, signal=394%
GO_CELLULAR_MODIFIED_AMINO_ACID_BIOSYNTHETIC_PROCESS	35	-0.195832	-1.37066	0.123506	0.605985	1	6797	tags=71%, list=52%, signal=148%
GO_POSITIVE_REGULATION_OF_KIDNEY_DEVELOPMENT	31	-0.206393	-1.36898	0.117764	0.60811	1	8710	tags=87%, list=67%, signal=259%
GO_POSITIVE_REGULATION_OF_INSULIN_SECRETION_INVOLVED_IN_CELLULAR_RESPONSE_TO_GLUCOSE_STIMULUS	26	-0.223132	-1.36881	0.119522	0.606593	1	5647	tags=65%, list=43%, signal=115%
GO_NEGATIVE_REGULATION_OF_CYTOKINE_BIOSYNTHETIC_PROCESS	20	-0.25499	-1.36727	0.12731	0.608492	1	9762	tags=100%, list=75%, signal=392%
GO_NEGATIVE_REGULATION_OF_TRANSCRIPTION_REGULATORY_REGION_DNA_BINDING	15	-0.290596	-1.36719	0.133981	0.606761	1	3184	tags=53%, list=24%, signal=70%
GO_STEROL_METABOLIC_PROCESS	66	-0.144276	-1.36668	0.126294	0.606148	1	1891	tags=29%, list=14%, signal=33%
GO_TRNA_5_END_PROCESSING	15	-0.295719	-1.3665	0.123967	0.604639	1	5736	tags=73%, list=44%, signal=130%
GO_UNSATURATED_FATTY_ACID_BIOSYNTHETIC_PROCESS	33	-0.199559	-1.36593	0.123457	0.604062	1	2553	tags=39%, list=19%, signal=49%
GO_EPIBOLY	27	-0.222299	-1.36575	0.124498	0.602597	1	8251	tags=85%, list=63%, signal=230%
GO_PHOSPHATIDIC_ACID_BIOSYNTHETIC_PROCESS	28	-0.215592	-1.36502	0.133603	0.602358	1	2796	tags=43%, list=21%, signal=54%
GO_CARDIAC_MUSCLE_FIBER_DEVELOPMENT	15	-0.288456	-1.36436	0.118908	0.601938	1	2339	tags=47%, list=18%, signal=57%
GO_NEGATIVE_REGULATION_OF_AMINE_TRANSPORT	24	-0.231906	-1.36158	0.129845	0.606787	1	2426	tags=42%, list=19%, signal=51%
GO_CHONDROCYTE_DIFFERENTIATION_INVOLVED_IN_ENDOCHONDRAL_BONE_MORPHOGENESIS	24	-0.232805	-1.36103	0.11546	0.606262	1	1323	tags=33%, list=10%, signal=37%
GO_IRON_SULFUR_CLUSTER_ASSEMBLY	18	-0.262025	-1.35976	0.126838	0.607393	1	8942	tags=94%, list=68%, signal=297%
GO_CELLULAR_DETOXIFICATION	72	-0.134435	-1.35957	0.109804	0.605977	1	8799	tags=81%, list=67%, signal=244%
GO_REGULATION_OF_ALCOHOL_BIOSYNTHETIC_PROCESS	62	-0.143784	-1.35569	0.12	0.613531	1	1084	tags=23%, list=8%, signal=25%
GO_MITOCHONDRIAL_DEPOLARIZATION	21	-0.245121	-1.35565	0.128364	0.611748	1	7397	tags=81%, list=56%, signal=186%
GO_STEROID_BIOSYNTHETIC_PROCESS	129	-0.104106	-1.35441	0.122984	0.612864	1	1595	tags=22%, list=12%, signal=25%
GO_RUFFLE_ASSEMBLY	37	-0.190806	-1.35404	0.143137	0.611883	1	3880	tags=49%, list=30%, signal=69%
GO_FATTY_ACID_BETA_OXIDATION	65	-0.141726	-1.35279	0.154	0.613193	1	7623	tags=72%, list=58%, signal=172%
GO_CELLULAR_RESPONSE_TO_NUTRIENT	46	-0.169715	-1.35276	0.131679	0.611412	1	8604	tags=83%, list=66%, signal=240%
GO_CHONDROCYTE_DEVELOPMENT	38	-0.186127	-1.35263	0.130859	0.609852	1	1706	tags=32%, list=13%, signal=36%
GO_EXTRINSIC_APOPTOTIC_SIGNALING_PATHWAY_VIA_DEATH_DOMAIN_RECEPTORS	68	-0.143059	-1.35233	0.130261	0.608857	1	3722	tags=43%, list=28%, signal=59%
GO_CELLULAR_RESPONSE_TO_HYDROGEN_PEROXIDE	76	-0.13094	-1.35167	0.117155	0.608662	1	5533	tags=55%, list=42%, signal=95%
GO_CELLULAR_METABOLIC_COMPOUND_SALVAGE	28	-0.20915	-1.35116	0.117526	0.608048	1	8960	tags=89%, list=68%, signal=282%
GO_POSITIVE_REGULATION_OF_PROTEIN_KINASE_B_SIGNALING	117	-0.106506	-1.35002	0.115063	0.609111	1	4103	tags=42%, list=31%, signal=60%
GO_POSITIVE_REGULATION_OF_SMOOTH_MUSCLE_CELL_MIGRATION	32	-0.202605	-1.34938	0.135802	0.608817	1	2265	tags=38%, list=17%, signal=45%
GO_REGULATION_OF_NEUROINFLAMMATORY_RESPONSE	18	-0.262713	-1.34818	0.128755	0.609897	1	1658	tags=39%, list=13%, signal=44%
GO_SECONDARY_ALCOHOL_METABOLIC_PROCESS	58	-0.149435	-1.34796	0.137725	0.60859	1	1891	tags=29%, list=14%, signal=34%
GO_BLASTOCYST_FORMATION	28	-0.211287	-1.34732	0.14053	0.608249	1	6126	tags=68%, list=47%, signal=127%
GO_AMINE_METABOLIC_PROCESS	105	-0.111184	-1.34694	0.143701	0.607365	1	9781	tags=86%, list=75%, signal=336%
GO_REGULATION_OF_TRANSCRIPTION_ELONGATION_FROM_RNA_POLYMERASE_II_PROMOTER	28	-0.212927	-1.34679	0.137177	0.605944	1	9846	tags=96%, list=75%, signal=388%
GO_POSITIVE_REGULATION_OF_EPIDERMAL_CELL_DIFFERENTIATION	16	-0.284545	-1.34624	0.136452	0.60552	1	8556	tags=94%, list=65%, signal=270%
GO_ORGANOPHOSPHATE_CATABOLIC_PROCESS	110	-0.108706	-1.34578	0.131474	0.604865	1	10494	tags=91%, list=80%, signal=454%
GO_C21_STEROID_HORMONE_BIOSYNTHETIC_PROCESS	21	-0.246498	-1.34536	0.143954	0.604075	1	7379	tags=81%, list=56%, signal=185%
GO_RESPONSE_TO_STEROID_HORMONE	304	-0.0668428	-1.34365	0.14959	0.606624	1	4832	tags=43%, list=37%, signal=67%
GO_DETOXIFICATION	76	-0.131535	-1.34186	0.127835	0.609178	1	8799	tags=80%, list=67%, signal=243%
GO_POSITIVE_REGULATION_OF_EPITHELIAL_CELL_PROLIFERATION	143	-0.0974486	-1.34129	0.123932	0.608805	1	5790	tags=54%, list=44%, signal=95%
GO_CHAPERONE_MEDIATED_AUTOPHAGY	16	-0.289185	-1.34122	0.158203	0.607204	1	6040	tags=75%, list=46%, signal=139%
GO_LIPOPOLYSACCHARIDE_MEDIATED_SIGNALING_PATHWAY	40	-0.179203	-1.34066	0.145873	0.606754	1	4209	tags=50%, list=32%, signal=73%
GO_CELLULAR_RESPONSE_TO_TOXIC_SUBSTANCE	177	-0.087568	-1.33925	0.144841	0.608331	1	2347	tags=27%, list=18%, signal=32%
GO_POSITIVE_REGULATION_OF_ADHERENS_JUNCTION_ORGANIZATION	30	-0.205205	-1.33834	0.129787	0.60886	1	4304	tags=53%, list=33%, signal=79%
GO_CELL_JUNCTION_ASSEMBLY	210	-0.0808414	-1.33687	0.11976	0.610531	1	2389	tags=26%, list=18%, signal=32%
GO_DE_NOVO_PROTEIN_FOLDING	36	-0.190118	-1.33575	0.111538	0.61158	1	2247	tags=36%, list=17%, signal=43%
GO_TYROSINE_PHOSPHORYLATION_OF_STAT_PROTEIN	41	-0.176912	-1.33538	0.126482	0.610746	1	3760	tags=46%, list=29%, signal=65%
GO_REGULATION_OF_INTERLEUKIN_4_PRODUCTION	16	-0.27255	-1.33418	0.147609	0.611853	1	7076	tags=81%, list=54%, signal=177%
GO_POSITIVE_REGULATION_OF_LYMPHOCYTE_MIGRATION	19	-0.2525	-1.33348	0.144195	0.611767	1	2213	tags=42%, list=17%, signal=51%
GO_NEGATIVE_REGULATION_OF_PHOSPHORUS_METABOLIC_PROCESS	435	-0.0559759	-1.33318	0.124	0.610752	1	4139	tags=37%, list=32%, signal=52%
GO_ISOPRENOID_BIOSYNTHETIC_PROCESS	17	-0.268093	-1.33254	0.145709	0.610464	1	7279	tags=82%, list=56%, signal=185%
GO_GLYCOLYTIC_PROCESS_THROUGH_FRUCTOSE_6_PHOSPHATE	24	-0.223357	-1.32921	0.148936	0.616768	1	7994	tags=83%, list=61%, signal=214%
GO_PROTEIN_TARGETING_TO_MITOCHONDRION	94	-0.115799	-1.32732	0.140845	0.619735	1	5043	tags=50%, list=39%, signal=81%
GO_REGULATION_OF_AMINO_ACID_TRANSPORT	29	-0.207073	-1.32701	0.154321	0.618705	1	2714	tags=41%, list=21%, signal=52%
GO_RRNA_MODIFICATION	30	-0.202794	-1.32553	0.136842	0.620659	1	6518	tags=70%, list=50%, signal=139%
GO_NEGATIVE_REGULATION_OF_CELL_MATRIX_ADHESION	33	-0.19507	-1.32398	0.1409	0.62265	1	1818	tags=33%, list=14%, signal=39%
GO_NEUROTRANSMITTER_CATABOLIC_PROCESS	15	-0.283563	-1.32342	0.14959	0.622366	1	8514	tags=93%, list=65%, signal=266%
GO_REGULATION_OF_EPIDERMAL_CELL_DIFFERENTIATION	37	-0.185058	-1.32331	0.146245	0.620927	1	8556	tags=84%, list=65%, signal=241%
GO_RESPONSE_TO_METAL_ION	296	-0.0663137	-1.32147	0.132924	0.623721	1	2426	tags=25%, list=19%, signal=30%
GO_POSITIVE_REGULATION_OF_ACTIN_FILAMENT_BUNDLE_ASSEMBLY	52	-0.155641	-1.32048	0.152866	0.624263	1	3763	tags=44%, list=29%, signal=62%
GO_AORTIC_VALVE_DEVELOPMENT	22	-0.234449	-1.31863	0.144554	0.627058	1	4674	tags=59%, list=36%, signal=92%
GO_POSITIVE_REGULATION_OF_SIGNAL_TRANSDUCTION_BY_P53_CLASS_MEDIATOR	18	-0.253269	-1.31855	0.15275	0.625522	1	2509	tags=44%, list=19%, signal=55%
GO_REGULATION_OF_FATTY_ACID_BIOSYNTHETIC_PROCESS	32	-0.196727	-1.31806	0.153996	0.624922	1	2751	tags=41%, list=21%, signal=51%
GO_CYTOSKELETON_DEPENDENT_CYTOKINESIS	72	-0.133111	-1.31796	0.123457	0.623473	1	9180	tags=83%, list=70%, signal=277%
GO_CIRCULATORY_SYSTEM_PROCESS	396	-0.0573256	-1.31629	0.146341	0.625908	1	1687	tags=18%, list=13%, signal=21%
GO_MRNA_TRANSCRIPTION	20	-0.24673	-1.31593	0.156673	0.625081	1	4632	tags=60%, list=35%, signal=93%
GO_NEGATIVE_REGULATION_OF_CELL_SUBSTRATE_ADHESION	51	-0.15597	-1.31468	0.167347	0.626493	1	1818	tags=29%, list=14%, signal=34%
GO_NUCLEOBASE_CONTAINING_SMALL_MOLECULE_BIOSYNTHETIC_PROCESS	90	-0.116647	-1.3145	0.152941	0.62523	1	8960	tags=80%, list=68%, signal=252%
GO_MACROPHAGE_MIGRATION	27	-0.210591	-1.31446	0.134146	0.623662	1	9859	tags=96%, list=75%, signal=389%
GO_PROTEIN_EXIT_FROM_ENDOPLASMIC_RETICULUM	40	-0.178926	-1.31442	0.142857	0.622111	1	9778	tags=93%, list=75%, signal=364%
GO_NEGATIVE_REGULATION_OF_CARTILAGE_DEVELOPMENT	19	-0.248986	-1.31408	0.162214	0.621196	1	5705	tags=68%, list=44%, signal=121%
GO_RESPONSE_TO_OXYGEN_RADICAL	25	-0.21772	-1.31363	0.147929	0.620614	1	6060	tags=68%, list=46%, signal=126%
GO_AMINOGLYCAN_BIOSYNTHETIC_PROCESS	97	-0.115325	-1.31319	0.158996	0.620028	1	4307	tags=44%, list=33%, signal=66%
GO_NEUROTRANSMITTER_UPTAKE	34	-0.190047	-1.31232	0.140316	0.620559	1	3296	tags=44%, list=25%, signal=59%
GO_MUSCLE_STRUCTURE_DEVELOPMENT	483	-0.0533235	-1.31078	0.149897	0.622548	1	2121	tags=21%, list=16%, signal=25%
GO_POSITIVE_REGULATION_OF_P38MAPK_CASCADE	20	-0.25109	-1.31006	0.146245	0.622728	1	4575	tags=60%, list=35%, signal=92%
GO_CELL_JUNCTION_ORGANIZATION	252	-0.0718596	-1.30751	0.15873	0.627389	1	2144	tags=23%, list=16%, signal=27%
GO_COLLAGEN_FIBRIL_ORGANIZATION	45	-0.160077	-1.3061	0.153374	0.629221	1	7806	tags=76%, list=60%, signal=186%
GO_REGULATION_OF_RUFFLE_ASSEMBLY	25	-0.224208	-1.30599	0.173278	0.627799	1	3880	tags=52%, list=30%, signal=74%
GO_POSITIVE_REGULATION_OF_TELOMERASE_ACTIVITY	34	-0.187205	-1.30593	0.148374	0.62631	1	5644	tags=62%, list=43%, signal=108%
GO_TISSUE_REGENERATION	46	-0.161075	-1.30557	0.151751	0.625614	1	5870	tags=61%, list=45%, signal=110%
GO_REGULATION_OF_ACTIN_FILAMENT_ORGANIZATION	216	-0.0769955	-1.30538	0.151452	0.624469	1	3920	tags=38%, list=30%, signal=53%
GO_MATURATION_OF_SSU_RRNA	42	-0.172199	-1.30495	0.143451	0.623968	1	8354	tags=81%, list=64%, signal=223%
GO_NEGATIVE_REGULATION_OF_PEPTIDE_SECRETION	82	-0.122572	-1.3045	0.173387	0.623442	1	4155	tags=44%, list=32%, signal=64%
GO_REGULATION_OF_T_CELL_ACTIVATION	190	-0.0828708	-1.30432	0.158	0.622295	1	9890	tags=84%, list=76%, signal=337%
GO_GLIAL_CELL_PROLIFERATION	38	-0.177779	-1.30408	0.140816	0.621314	1	1815	tags=32%, list=14%, signal=37%
GO_NEGATIVE_REGULATION_OF_BIOMINERAL_TISSUE_DEVELOPMENT	16	-0.268474	-1.30372	0.167969	0.620498	1	4674	tags=63%, list=36%, signal=97%
GO_MITOTIC_CYTOKINETIC_PROCESS	20	-0.241109	-1.30342	0.16129	0.619591	1	8634	tags=90%, list=66%, signal=264%
GO_NUCLEOBASE_CONTAINING_SMALL_MOLECULE_METABOLIC_PROCESS	288	-0.0660283	-1.30298	0.162325	0.619039	1	8431	tags=71%, list=64%, signal=195%
GO_MAMMARY_GLAND_MORPHOGENESIS	37	-0.179325	-1.30077	0.166667	0.622733	1	3676	tags=46%, list=28%, signal=64%
GO_ATP_METABOLIC_PROCESS	37	-0.177106	-1.29907	0.163708	0.625092	1	7952	tags=78%, list=61%, signal=199%
GO_REGULATION_OF_SPROUTING_ANGIOGENESIS	58	-0.144018	-1.29871	0.126733	0.624356	1	9638	tags=88%, list=74%, signal=332%
GO_REGULATION_OF_CYTOPLASMIC_TRANSPORT	22	-0.230753	-1.29823	0.158416	0.623981	1	6508	tags=73%, list=50%, signal=144%
GO_REGULATION_OF_CELL_CYCLE_ARREST	90	-0.117801	-1.2979	0.163934	0.623287	1	4289	tags=44%, list=33%, signal=66%
GO_TYPE_B_PANCREATIC_CELL_PROLIFERATION	15	-0.270642	-1.29719	0.160243	0.623404	1	5191	tags=67%, list=40%, signal=110%
GO_NEGATIVE_REGULATION_OF_RESPONSE_TO_DRUG	25	-0.215226	-1.29674	0.168959	0.623005	1	2426	tags=40%, list=19%, signal=49%
GO_RUFFLE_ORGANIZATION	46	-0.160867	-1.29268	0.157895	0.631297	1	3880	tags=46%, list=30%, signal=65%
GO_MUSCLE_ORGAN_DEVELOPMENT	296	-0.0643731	-1.29094	0.190855	0.634037	1	1743	tags=20%, list=13%, signal=22%
GO_CELLULAR_RESPONSE_TO_ANTIBIOTIC	118	-0.10221	-1.29089	0.169661	0.6326	1	5777	tags=54%, list=44%, signal=96%
GO_HYPOTHALAMUS_DEVELOPMENT	17	-0.259911	-1.2894	0.162218	0.634649	1	7386	tags=82%, list=56%, signal=189%
GO_PURINE_NUCLEOSIDE_BIOSYNTHETIC_PROCESS	18	-0.252504	-1.28843	0.194499	0.635529	1	8339	tags=89%, list=64%, signal=244%
GO_WOUND_HEALING	383	-0.0569592	-1.28824	0.158915	0.634458	1	4132	tags=37%, list=32%, signal=53%
GO_RESPONSE_TO_XENOBIOTIC_STIMULUS	193	-0.0800711	-1.28802	0.16501	0.633421	1	4803	tags=45%, list=37%, signal=69%
GO_REGULATION_OF_ATPASE_ACTIVITY	68	-0.132884	-1.28782	0.17357	0.632375	1	5010	tags=51%, list=38%, signal=83%
GO_REGULATION_OF_HOMOTYPIC_CELL_CELL_ADHESION	20	-0.233384	-1.28682	0.167677	0.6332	1	6116	tags=70%, list=47%, signal=131%
GO_NATURAL_KILLER_CELL_ACTIVATION	38	-0.17471	-1.28636	0.170683	0.632752	1	9781	tags=92%, list=75%, signal=363%
GO_REGULATION_OF_T_CELL_MIGRATION	23	-0.222776	-1.28477	0.170341	0.634959	1	2213	tags=39%, list=17%, signal=47%
GO_RESPONSE_TO_MURAMYL_DIPEPTIDE	16	-0.261345	-1.28467	0.182178	0.63367	1	8041	tags=88%, list=61%, signal=226%
GO_CELL_ACTIVATION_INVOLVED_IN_IMMUNE_RESPONSE	490	-0.0504319	-1.28447	0.157171	0.632619	1	10162	tags=82%, list=78%, signal=354%
GO_LYMPHOCYTE_ACTIVATION_INVOLVED_IN_IMMUNE_RESPONSE	97	-0.10994	-1.28409	0.136865	0.632085	1	7347	tags=67%, list=56%, signal=152%
GO_RECEPTOR_INTERNALIZATION	94	-0.114443	-1.28346	0.172917	0.632082	1	2971	tags=34%, list=23%, signal=44%
GO_NEGATIVE_REGULATION_OF_PEPTIDYL_TYROSINE_PHOSPHORYLATION	43	-0.162983	-1.28255	0.1611	0.632823	1	8837	tags=84%, list=67%, signal=257%
GO_REGULATION_OF_HUMORAL_IMMUNE_RESPONSE	27	-0.20577	-1.28231	0.158416	0.631925	1	7012	tags=74%, list=54%, signal=159%
GO_RESPONSE_TO_AMPHETAMINE	28	-0.200491	-1.28167	0.1643	0.632013	1	3461	tags=46%, list=26%, signal=63%
GO_RESPONSE_TO_MORPHINE	28	-0.201921	-1.28093	0.173077	0.632207	1	3910	tags=50%, list=30%, signal=71%
GO_POSITIVE_REGULATION_OF_PROTEIN_DEPHOSPHORYLATION	37	-0.17854	-1.28054	0.174573	0.631753	1	4748	tags=54%, list=36%, signal=85%
GO_REGULATION_OF_APOPTOTIC_SIGNALING_PATHWAY	332	-0.0614816	-1.28039	0.179167	0.630622	1	3910	tags=36%, list=30%, signal=50%
GO_LEUKOCYTE_DIFFERENTIATION	334	-0.0592634	-1.28038	0.17154	0.629158	1	5557	tags=48%, list=42%, signal=82%
GO_POSITIVE_REGULATION_OF_BLOOD_VESSEL_DIAMETER	46	-0.162676	-1.27856	0.1643	0.632212	1	1579	tags=28%, list=12%, signal=32%
GO_NEGATIVE_REGULATION_OF_PROTEIN_MODIFICATION_PROCESS	484	-0.0514884	-1.27805	0.162698	0.631987	1	4357	tags=38%, list=33%, signal=55%
GO_REGULATION_OF_RESPONSE_TO_WOUNDING	109	-0.106966	-1.27566	0.180934	0.636104	1	3898	tags=40%, list=30%, signal=57%
GO_COENZYME_BIOSYNTHETIC_PROCESS	127	-0.0974166	-1.2736	0.1881	0.639626	1	2759	tags=31%, list=21%, signal=39%
GO_PLATELET_DEGRANULATION	100	-0.110816	-1.2735	0.188139	0.638361	1	3668	tags=39%, list=28%, signal=54%
GO_INTEGRIN_ACTIVATION	17	-0.253857	-1.27317	0.197266	0.637655	1	4384	tags=59%, list=33%, signal=88%
GO_CELL_COMMUNICATION_BY_ELECTRICAL_COUPLING	26	-0.211304	-1.27166	0.191489	0.639761	1	2276	tags=38%, list=17%, signal=46%
GO_SPROUTING_ANGIOGENESIS	98	-0.109765	-1.26974	0.186373	0.642702	1	5790	tags=55%, list=44%, signal=98%
GO_MIDBODY_ABSCISSION	15	-0.274388	-1.26922	0.193939	0.642489	1	8634	tags=93%, list=66%, signal=274%
GO_REGULATION_OF_CYTOSKELETON_ORGANIZATION	444	-0.0520064	-1.26814	0.196687	0.643668	1	4003	tags=36%, list=31%, signal=50%
GO_NEGATIVE_REGULATION_OF_LYMPHOCYTE_DIFFERENTIATION	31	-0.190121	-1.26633	0.185629	0.646574	1	9345	tags=90%, list=71%, signal=315%
GO_ANTIGEN_PROCESSING_AND_PRESENTATION_OF_PEPTIDE_ANTIGEN	151	-0.0902011	-1.26589	0.164	0.64621	1	10194	tags=87%, list=78%, signal=387%
GO_GLOMERULUS_DEVELOPMENT	54	-0.148033	-1.26485	0.178862	0.647198	1	2678	tags=35%, list=20%, signal=44%
GO_PROTEIN_REFOLDING	31	-0.195724	-1.26421	0.176955	0.647162	1	401	tags=23%, list=3%, signal=23%
GO_NEGATIVE_REGULATION_OF_NEUROTRANSMITTER_TRANSPORT	21	-0.231539	-1.26409	0.19246	0.645939	1	2586	tags=43%, list=20%, signal=53%
GO_CELLULAR_RESPONSE_TO_COPPER_ION	15	-0.270948	-1.26383	0.175649	0.645051	1	6060	tags=73%, list=46%, signal=136%
GO_COLLATERAL_SPROUTING	25	-0.212165	-1.26371	0.179012	0.643856	1	10323	tags=100%, list=79%, signal=472%
GO_T_CELL_RECEPTOR_SIGNALING_PATHWAY	134	-0.0950814	-1.26178	0.185859	0.64722	1	9616	tags=83%, list=73%, signal=309%
GO_MITOTIC_CYTOKINESIS	61	-0.135743	-1.26083	0.191235	0.648019	1	9180	tags=84%, list=70%, signal=278%
GO_REGULATION_OF_LYMPHOCYTE_DIFFERENTIATION	107	-0.107231	-1.26042	0.191837	0.647534	1	9378	tags=82%, list=72%, signal=287%
GO_NUCLEOSIDE_TRIPHOSPHATE_BIOSYNTHETIC_PROCESS	66	-0.130066	-1.26026	0.17495	0.646456	1	7830	tags=73%, list=60%, signal=180%
GO_RESPONSE_TO_GAMMA_RADIATION	50	-0.150901	-1.25973	0.179134	0.646233	1	7199	tags=70%, list=55%, signal=155%
GO_POSITIVE_REGULATION_OF_T_CELL_MIGRATION	17	-0.243161	-1.25962	0.173307	0.645038	1	2213	tags=41%, list=17%, signal=49%
GO_VASCULAR_ASSOCIATED_SMOOTH_MUSCLE_CELL_MIGRATION	20	-0.237667	-1.2593	0.160569	0.644347	1	6060	tags=70%, list=46%, signal=130%
GO_GLUTATHIONE_DERIVATIVE_BIOSYNTHETIC_PROCESS	16	-0.259576	-1.25752	0.21	0.647173	1	9701	tags=100%, list=74%, signal=385%
GO_CYTOKINE_MEDIATED_SIGNALING_PATHWAY	490	-0.0490695	-1.25732	0.192389	0.646276	1	10099	tags=82%, list=77%, signal=344%
GO_NUCLEOSIDE_BISPHOSPHATE_METABOLIC_PROCESS	52	-0.145721	-1.25374	0.197605	0.653607	1	5907	tags=60%, list=45%, signal=108%
GO_CELLULAR_RESPONSE_TO_VITAMIN	19	-0.238114	-1.25228	0.17004	0.655648	1	8604	tags=89%, list=66%, signal=261%
GO_DRUG_CATABOLIC_PROCESS	55	-0.141578	-1.25044	0.182903	0.658578	1	1250	tags=24%, list=10%, signal=26%
GO_REGULATION_OF_ACTIN_FILAMENT_BUNDLE_ASSEMBLY	79	-0.119166	-1.25015	0.165992	0.657855	1	3920	tags=42%, list=30%, signal=59%
GO_REGULATION_OF_EXTRINSIC_APOPTOTIC_SIGNALING_PATHWAY_VIA_DEATH_DOMAIN_RECEPTORS	45	-0.157395	-1.2495	0.181298	0.658058	1	10169	tags=93%, list=78%, signal=416%
GO_POSITIVE_REGULATION_OF_EPITHELIAL_TO_MESENCHYMAL_TRANSITION	41	-0.166091	-1.24895	0.190669	0.658004	1	6137	tags=63%, list=47%, signal=119%
GO_INFLAMMATORY_RESPONSE	407	-0.0544818	-1.24861	0.216433	0.657313	1	10056	tags=82%, list=77%, signal=343%
GO_PROTEIN_KINASE_B_SIGNALING	179	-0.0811721	-1.24789	0.180723	0.657647	1	4293	tags=41%, list=33%, signal=60%
GO_POSITIVE_REGULATION_OF_LYMPHOCYTE_DIFFERENTIATION	60	-0.137323	-1.2473	0.203252	0.65765	1	8687	tags=80%, list=66%, signal=237%
GO_NEGATIVE_REGULATION_OF_EXTRINSIC_APOPTOTIC_SIGNALING_PATHWAY	80	-0.116712	-1.24715	0.187867	0.656577	1	3720	tags=40%, list=28%, signal=56%
GO_POSITIVE_REGULATION_OF_NUCLEAR_DIVISION	46	-0.156012	-1.24697	0.192946	0.655569	1	3374	tags=41%, list=26%, signal=55%
GO_RNA_SPLICING_VIA_TRANSESTERIFICATION_REACTIONS	312	-0.061181	-1.24661	0.199605	0.655033	1	4927	tags=44%, list=38%, signal=68%
GO_NEGATIVE_REGULATION_OF_MAP_KINASE_ACTIVITY	57	-0.141655	-1.24633	0.209446	0.654325	1	4357	tags=47%, list=33%, signal=71%
GO_ACTIN_FILAMENT_BUNDLE_ORGANIZATION	131	-0.0931881	-1.24587	0.202703	0.653985	1	3791	tags=38%, list=29%, signal=53%
GO_ATP_BIOSYNTHETIC_PROCESS	39	-0.164546	-1.24579	0.189621	0.652776	1	7590	tags=74%, list=58%, signal=176%
GO_CELLULAR_RESPONSE_TO_VASCULAR_ENDOTHELIAL_GROWTH_FACTOR_STIMULUS	50	-0.152825	-1.2448	0.193206	0.65376	1	9531	tags=88%, list=73%, signal=322%
GO_NEGATIVE_REGULATION_OF_NEURON_DIFFERENTIATION	202	-0.075955	-1.24421	0.191571	0.653764	1	6023	tags=53%, list=46%, signal=97%
GO_REGULATION_OF_G_PROTEIN_COUPLED_RECEPTOR_SIGNALING_PATHWAY	111	-0.100825	-1.24402	0.173737	0.652819	1	2585	tags=30%, list=20%, signal=37%
GO_POLYOL_BIOSYNTHETIC_PROCESS	62	-0.133433	-1.2425	0.184584	0.655019	1	3331	tags=39%, list=25%, signal=52%
GO_POSITIVE_REGULATION_OF_PRI_MIRNA_TRANSCRIPTION_BY_RNA_POLYMERASE_II	27	-0.198271	-1.24141	0.218182	0.656112	1	4685	tags=56%, list=36%, signal=86%
GO_MYOTUBE_CELL_DEVELOPMENT	25	-0.207284	-1.24065	0.191532	0.656498	1	2006	tags=36%, list=15%, signal=42%
GO_POSITIVE_REGULATION_OF_WOUND_HEALING	32	-0.187074	-1.24018	0.219608	0.656255	1	831	tags=25%, list=6%, signal=27%
GO_PROTEIN_O_LINKED_MANNOSYLATION	15	-0.26552	-1.23809	0.198413	0.659647	1	8750	tags=93%, list=67%, signal=281%
GO_CYTOKINESIS	124	-0.095974	-1.23695	0.19883	0.661022	1	9211	tags=80%, list=70%, signal=267%
GO_REGULATION_OF_LIPOPOLYSACCHARIDE_MEDIATED_SIGNALING_PATHWAY	16	-0.258501	-1.2369	0.207317	0.659736	1	3986	tags=56%, list=30%, signal=81%
GO_GLIAL_CELL_DIFFERENTIATION	183	-0.076857	-1.23689	0.205589	0.658373	1	726	tags=13%, list=6%, signal=14%
GO_APOPTOTIC_SIGNALING_PATHWAY	487	-0.0482528	-1.23678	0.199597	0.657287	1	3910	tags=34%, list=30%, signal=47%
GO_MANNOSYLATION	29	-0.193081	-1.23612	0.204771	0.657553	1	8767	tags=86%, list=67%, signal=260%
GO_NEGATIVE_REGULATION_OF_SMOOTH_MUSCLE_CELL_PROLIFERATION	36	-0.173922	-1.23472	0.204969	0.659535	1	6096	tags=64%, list=47%, signal=119%
GO_RRNA_CONTAINING_RIBONUCLEOPROTEIN_COMPLEX_EXPORT_FROM_NUCLEUS	16	-0.26025	-1.23446	0.216867	0.658746	1	5600	tags=69%, list=43%, signal=120%
GO_NUCLEOSIDE_PHOSPHATE_BIOSYNTHETIC_PROCESS	230	-0.070525	-1.23271	0.197628	0.661676	1	8431	tags=71%, list=64%, signal=197%
GO_SNRNA_TRANSCRIPTION	68	-0.126196	-1.23236	0.216634	0.661139	1	7408	tags=69%, list=57%, signal=158%
GO_PROTEIN_O_LINKED_GLYCOSYLATION	77	-0.119524	-1.23201	0.175299	0.660666	1	8819	tags=79%, list=67%, signal=241%
GO_MATURATION_OF_5_8S_RRNA_FROM_TRICISTRONIC_RRNA_TRANSCRIPT_SSU_RRNA_5_8S_RRNA_LSU_RRNA_	21	-0.223573	-1.23188	0.195219	0.65962	1	5808	tags=67%, list=44%, signal=120%
GO_REGULATION_OF_DNA_TEMPLATED_TRANSCRIPTION_ELONGATION	46	-0.153752	-1.23174	0.207243	0.658562	1	9951	tags=91%, list=76%, signal=379%
GO_CYTOKINE_PRODUCTION_INVOLVED_IN_INFLAMMATORY_RESPONSE	26	-0.200466	-1.22893	0.212679	0.664125	1	1914	tags=35%, list=15%, signal=40%
GO_B_CELL_RECEPTOR_SIGNALING_PATHWAY	38	-0.165314	-1.22842	0.207031	0.664018	1	4390	tags=50%, list=34%, signal=75%
GO_MULTI_MULTICELLULAR_ORGANISM_PROCESS	154	-0.0851015	-1.22742	0.213251	0.664986	1	2301	tags=26%, list=18%, signal=31%
GO_REGULATION_OF_PROTEIN_SUMOYLATION	19	-0.234975	-1.22709	0.220648	0.664461	1	5199	tags=63%, list=40%, signal=105%
GO_ALCOHOL_BIOSYNTHETIC_PROCESS	137	-0.0897977	-1.22475	0.216162	0.668657	1	1227	tags=18%, list=9%, signal=20%
GO_ANTIGEN_RECEPTOR_MEDIATED_SIGNALING_PATHWAY	163	-0.082731	-1.22226	0.205394	0.673239	1	9616	tags=82%, list=73%, signal=303%
GO_PEPTIDYL_PROLINE_MODIFICATION	44	-0.156411	-1.22185	0.224907	0.672892	1	9269	tags=86%, list=71%, signal=295%
GO_SYNAPTIC_TRANSMISSION_DOPAMINERGIC	21	-0.221749	-1.22181	0.226378	0.671629	1	2714	tags=43%, list=21%, signal=54%
GO_ENDOCYTOSIS	436	-0.0515205	-1.22147	0.208163	0.671134	1	3013	tags=28%, list=23%, signal=35%
GO_POSITIVE_REGULATION_OF_COLLAGEN_BIOSYNTHETIC_PROCESS	17	-0.246966	-1.22141	0.207031	0.669912	1	6785	tags=76%, list=52%, signal=158%
GO_ANAPHASE_PROMOTING_COMPLEX_DEPENDENT_CATABOLIC_PROCESS	73	-0.11721	-1.22001	0.206122	0.671878	1	10314	tags=90%, list=79%, signal=423%
GO_NUCLEOTIDE_PHOSPHORYLATION	18	-0.235796	-1.21973	0.207739	0.671127	1	7830	tags=83%, list=60%, signal=207%
GO_POSITIVE_REGULATION_OF_CELL_ADHESION	283	-0.063623	-1.21865	0.217221	0.672398	1	8903	tags=74%, list=68%, signal=227%
GO_REGULATION_OF_MACROPHAGE_MIGRATION	22	-0.217071	-1.21852	0.218182	0.671363	1	9663	tags=95%, list=74%, signal=364%
GO_GLUTAMINE_FAMILY_AMINO_ACID_CATABOLIC_PROCESS	21	-0.221661	-1.21689	0.227743	0.673998	1	1468	tags=33%, list=11%, signal=37%
GO_PRI_MIRNA_TRANSCRIPTION_BY_RNA_POLYMERASE_II	40	-0.164142	-1.21406	0.204934	0.679419	1	4733	tags=52%, list=36%, signal=82%
GO_ACTOMYOSIN_STRUCTURE_ORGANIZATION	152	-0.0838097	-1.21342	0.238659	0.679646	1	2190	tags=25%, list=17%, signal=30%
GO_HUMORAL_IMMUNE_RESPONSE	71	-0.123691	-1.2134	0.243461	0.678339	1	7243	tags=68%, list=55%, signal=150%
GO_HUMORAL_IMMUNE_RESPONSE_MEDIATED_BY_CIRCULATING_IMMUNOGLOBULIN	20	-0.22434	-1.21339	0.234834	0.67701	1	6889	tags=75%, list=53%, signal=158%
GO_POSITIVE_REGULATION_OF_SPROUTING_ANGIOGENESIS	33	-0.172993	-1.21259	0.216561	0.677711	1	7265	tags=73%, list=55%, signal=163%
GO_T_CELL_SELECTION	27	-0.192378	-1.21234	0.2	0.676996	1	4762	tags=56%, list=36%, signal=87%
GO_POSITIVE_REGULATION_OF_HEART_CONTRACTION	26	-0.202988	-1.21231	0.23494	0.675723	1	3392	tags=46%, list=26%, signal=62%
GO_CYTOKINE_METABOLIC_PROCESS	66	-0.128402	-1.21183	0.23382	0.675521	1	10431	tags=92%, list=80%, signal=452%
GO_NCRNA_PROCESSING	339	-0.0567333	-1.20946	0.207661	0.679775	1	7312	tags=61%, list=56%, signal=135%
GO_RESPONSE_TO_LITHIUM_ION	19	-0.231767	-1.20637	0.238776	0.686082	1	8687	tags=89%, list=66%, signal=265%
GO_REGULATION_OF_PLATELET_AGGREGATION	15	-0.260856	-1.20586	0.259109	0.686023	1	3573	tags=53%, list=27%, signal=73%
GO_SKELETAL_MUSCLE_ADAPTATION	19	-0.235522	-1.20514	0.243665	0.686394	1	2435	tags=42%, list=19%, signal=52%
GO_VASCULAR_PROCESS_IN_CIRCULATORY_SYSTEM	121	-0.0952694	-1.20457	0.246284	0.68646	1	1687	tags=22%, list=13%, signal=25%
GO_POSITIVE_REGULATION_OF_LEUKOCYTE_CELL_CELL_ADHESION	131	-0.0915783	-1.20369	0.224033	0.687321	1	8710	tags=76%, list=67%, signal=223%
GO_DNA_DAMAGE_RESPONSE_SIGNAL_TRANSDUCTION_RESULTING_IN_TRANSCRIPTION	15	-0.256575	-1.20326	0.222222	0.686995	1	5375	tags=67%, list=41%, signal=113%
GO_NEGATIVE_REGULATION_OF_ENDOCYTOSIS	33	-0.179055	-1.20316	0.231884	0.685887	1	2424	tags=36%, list=19%, signal=45%
GO_PRODUCTION_OF_MOLECULAR_MEDIATOR_INVOLVED_IN_INFLAMMATORY_RESPONSE	43	-0.156754	-1.20234	0.208502	0.686572	1	1914	tags=30%, list=15%, signal=35%
GO_POSITIVE_REGULATION_OF_MITOTIC_NUCLEAR_DIVISION	38	-0.163949	-1.20162	0.223553	0.687005	1	3374	tags=42%, list=26%, signal=57%
GO_BRANCH_ELONGATION_OF_AN_EPITHELIUM	16	-0.245197	-1.20078	0.225243	0.68772	1	4160	tags=56%, list=32%, signal=82%
GO_REGULATION_OF_EPITHELIAL_CELL_MIGRATION	184	-0.0760979	-1.20066	0.236111	0.686662	1	5566	tags=50%, list=43%, signal=86%
GO_NEGATIVE_REGULATION_OF_SMALL_GTPASE_MEDIATED_SIGNAL_TRANSDUCTION	50	-0.141817	-1.20033	0.244533	0.686142	1	770	tags=20%, list=6%, signal=21%
GO_POSITIVE_REGULATION_OF_DNA_TEMPLATED_TRANSCRIPTION_ELONGATION	29	-0.188795	-1.20021	0.25	0.685105	1	8823	tags=86%, list=67%, signal=264%
GO_RELEASE_OF_CYTOCHROME_C_FROM_MITOCHONDRIA	54	-0.136339	-1.19811	0.240964	0.688776	1	4043	tags=44%, list=31%, signal=64%
GO_GLAND_MORPHOGENESIS	94	-0.106201	-1.19773	0.263265	0.688379	1	2103	tags=27%, list=16%, signal=31%
GO_REGULATION_OF_LEUKOCYTE_DIFFERENTIATION	178	-0.0771081	-1.19722	0.21499	0.688311	1	9378	tags=79%, list=72%, signal=275%
GO_O_GLYCAN_PROCESSING	37	-0.165824	-1.19689	0.24026	0.687837	1	9515	tags=89%, list=73%, signal=325%
GO_RESPONSE_TO_INCREASED_OXYGEN_LEVELS	23	-0.210723	-1.1939	0.228866	0.693536	1	6356	tags=70%, list=49%, signal=135%
GO_REGULATION_OF_STEROID_BIOSYNTHETIC_PROCESS	67	-0.126901	-1.19379	0.242	0.692497	1	1084	tags=21%, list=8%, signal=23%
GO_SUBSTRATE_DEPENDENT_CELL_MIGRATION	26	-0.19985	-1.19324	0.247563	0.69249	1	3433	tags=46%, list=26%, signal=62%
GO_AMINE_BIOSYNTHETIC_PROCESS	15	-0.26078	-1.19302	0.236	0.691769	1	9685	tags=100%, list=74%, signal=384%
GO_DEFENSE_RESPONSE_TO_GRAM_POSITIVE_BACTERIUM	26	-0.196016	-1.19213	0.246436	0.69252	1	8016	tags=81%, list=61%, signal=208%
GO_REGULATION_OF_SYSTEMIC_ARTERIAL_BLOOD_PRESSURE	62	-0.129928	-1.19136	0.2393	0.693068	1	1687	tags=26%, list=13%, signal=29%
GO_NUCLEOSIDE_TRIPHOSPHATE_METABOLIC_PROCESS	50	-0.140905	-1.19109	0.234615	0.69249	1	520	tags=18%, list=4%, signal=19%
GO_POSITIVE_REGULATION_OF_CELL_ACTIVATION	201	-0.07285	-1.19073	0.240704	0.692041	1	5316	tags=48%, list=41%, signal=79%
GO_ENDOCHONDRAL_BONE_MORPHOGENESIS	60	-0.13224	-1.19062	0.247423	0.690985	1	4170	tags=45%, list=32%, signal=66%
GO_REGULATION_OF_CELL_JUNCTION_ASSEMBLY	81	-0.114646	-1.19041	0.231214	0.690113	1	2389	tags=30%, list=18%, signal=36%
GO_REGULATION_OF_CELL_ADHESION	493	-0.0469734	-1.19029	0.218147	0.689115	1	1109	tags=13%, list=8%, signal=14%
GO_PROTEIN_MANNOSYLATION	19	-0.226949	-1.18824	0.236538	0.69279	1	8750	tags=89%, list=67%, signal=269%
GO_REGULATION_OF_CELLULAR_AMINE_METABOLIC_PROCESS	69	-0.120799	-1.18802	0.254582	0.691981	1	10194	tags=90%, list=78%, signal=403%
GO_POSITIVE_REGULATION_OF_PROTEIN_EXPORT_FROM_NUCLEUS	19	-0.223749	-1.18747	0.23299	0.692106	1	6035	tags=68%, list=46%, signal=127%
GO_TUMOR_NECROSIS_FACTOR_MEDIATED_SIGNALING_PATHWAY	117	-0.0940408	-1.1873	0.244259	0.691244	1	9749	tags=84%, list=74%, signal=325%
GO_REPLACEMENT_OSSIFICATION	25	-0.20202	-1.18669	0.242171	0.691314	1	4170	tags=52%, list=32%, signal=76%
GO_POSITIVE_T_CELL_SELECTION	19	-0.225628	-1.1862	0.270751	0.691164	1	4632	tags=58%, list=35%, signal=89%
GO_MEMBRANE_LIPID_BIOSYNTHETIC_PROCESS	130	-0.087932	-1.18614	0.228395	0.690019	1	2588	tags=28%, list=20%, signal=35%
GO_POSITIVE_REGULATION_OF_BLOOD_CIRCULATION	46	-0.149345	-1.18589	0.244444	0.689409	1	3461	tags=41%, list=26%, signal=56%
GO_REGULATION_OF_EXECUTION_PHASE_OF_APOPTOSIS	22	-0.213956	-1.18451	0.227743	0.691494	1	2561	tags=41%, list=20%, signal=51%
GO_NEGATIVE_REGULATION_OF_REACTIVE_OXYGEN_SPECIES_METABOLIC_PROCESS	21	-0.222175	-1.18411	0.253465	0.691247	1	7697	tags=81%, list=59%, signal=196%
GO_REGULATION_OF_T_CELL_DIFFERENTIATION	85	-0.110693	-1.184	0.242718	0.690228	1	9345	tags=82%, list=71%, signal=286%
GO_NEGATIVE_REGULATION_OF_CELL_MORPHOGENESIS_INVOLVED_IN_DIFFERENTIATION	91	-0.104734	-1.18351	0.223108	0.690093	1	5978	tags=56%, list=46%, signal=102%
GO_ENDOPLASMIC_RETICULUM_ORGANIZATION	48	-0.141503	-1.18298	0.249012	0.690137	1	2247	tags=31%, list=17%, signal=38%
GO_GLIAL_CELL_ACTIVATION	28	-0.186077	-1.18289	0.261209	0.689119	1	2714	tags=39%, list=21%, signal=49%
GO_CHONDROITIN_SULFATE_PROTEOGLYCAN_METABOLIC_PROCESS	34	-0.167767	-1.1826	0.258252	0.688604	1	3587	tags=44%, list=27%, signal=61%
GO_TELOMERASE_RNA_LOCALIZATION	19	-0.232101	-1.18184	0.249012	0.689282	1	6615	tags=74%, list=51%, signal=149%
GO_FAT_SOLUBLE_VITAMIN_METABOLIC_PROCESS	21	-0.213543	-1.18162	0.220833	0.688541	1	4692	tags=57%, list=36%, signal=89%
GO_REGULATION_OF_AMPA_RECEPTOR_ACTIVITY	25	-0.197689	-1.18131	0.253493	0.688051	1	3179	tags=44%, list=24%, signal=58%
GO_RESPONSE_TO_AMINE	36	-0.168619	-1.18041	0.279923	0.689079	1	3619	tags=44%, list=28%, signal=61%
GO_NUCLEAR_ENVELOPE_REASSEMBLY	18	-0.22964	-1.1793	0.249077	0.69038	1	8638	tags=89%, list=66%, signal=261%
GO_NEGATIVE_REGULATION_OF_PHAGOCYTOSIS	15	-0.247018	-1.1783	0.246939	0.691539	1	8992	tags=93%, list=69%, signal=298%
GO_REGULATION_OF_INFLAMMATORY_RESPONSE	202	-0.0718	-1.17635	0.254777	0.694875	1	10031	tags=84%, list=77%, signal=352%
GO_REGULATION_OF_CELL_DIVISION	120	-0.0912909	-1.17517	0.253465	0.69644	1	9729	tags=83%, list=74%, signal=321%
GO_RESPONSE_TO_TESTOSTERONE	33	-0.171156	-1.17475	0.240175	0.696218	1	7289	tags=73%, list=56%, signal=164%
GO_AMELOGENESIS	15	-0.248547	-1.17464	0.245714	0.695229	1	5480	tags=67%, list=42%, signal=115%
GO_REGULATION_OF_TELOMERASE_ACTIVITY	45	-0.147356	-1.17347	0.248485	0.696779	1	5644	tags=58%, list=43%, signal=101%
GO_REGULATION_OF_CELL_MATRIX_ADHESION	99	-0.102038	-1.17341	0.243346	0.69569	1	2114	tags=26%, list=16%, signal=31%
GO_REGULATION_OF_MICROTUBULE_POLYMERIZATION_OR_DEPOLYMERIZATION	66	-0.124502	-1.17335	0.245779	0.6946	1	1355	tags=23%, list=10%, signal=25%
GO_CELLULAR_RESPONSE_TO_OXIDATIVE_STRESS	238	-0.0659363	-1.17311	0.254582	0.693902	1	3720	tags=35%, list=28%, signal=48%
GO_STEROL_BIOSYNTHETIC_PROCESS	63	-0.124244	-1.17298	0.244094	0.692995	1	1084	tags=21%, list=8%, signal=22%
GO_POSITIVE_REGULATION_OF_ERAD_PATHWAY	15	-0.255199	-1.17286	0.244186	0.692059	1	8012	tags=87%, list=61%, signal=223%
GO_RENAL_FILTRATION	15	-0.250612	-1.17192	0.243408	0.693139	1	7199	tags=80%, list=55%, signal=177%
GO_MACROPHAGE_ACTIVATION	56	-0.136828	-1.17135	0.263374	0.693278	1	2426	tags=32%, list=19%, signal=39%
GO_PROTEIN_MATURATION	212	-0.0683265	-1.17121	0.252	0.692402	1	8942	tags=75%, list=68%, signal=233%
GO_RIBONUCLEOPROTEIN_COMPLEX_BIOGENESIS	408	-0.0518966	-1.17094	0.250467	0.691792	1	6532	tags=55%, list=50%, signal=106%
GO_CLEAVAGE_INVOLVED_IN_RRNA_PROCESSING	21	-0.2141	-1.17087	0.261811	0.690756	1	7179	tags=76%, list=55%, signal=168%
GO_REGULATION_OF_SKELETAL_MUSCLE_TISSUE_DEVELOPMENT	38	-0.163365	-1.17082	0.27621	0.689678	1	1314	tags=26%, list=10%, signal=29%
GO_NEGATIVE_REGULATION_OF_STRIATED_MUSCLE_CELL_DIFFERENTIATION	24	-0.201591	-1.16951	0.264259	0.691501	1	1731	tags=33%, list=13%, signal=38%
GO_GLYCEROPHOSPHOLIPID_CATABOLIC_PROCESS	17	-0.238191	-1.16935	0.278226	0.690701	1	2278	tags=41%, list=17%, signal=50%
GO_RENAL_SODIUM_EXCRETION	16	-0.248638	-1.16737	0.259036	0.694184	1	4115	tags=56%, list=31%, signal=82%
GO_RESPONSE_TO_SALT_STRESS	17	-0.240125	-1.16565	0.268657	0.696988	1	3023	tags=47%, list=23%, signal=61%
GO_CELLULAR_RESPONSE_TO_OXYGEN_RADICAL	21	-0.211609	-1.16563	0.243028	0.695841	1	2223	tags=38%, list=17%, signal=46%
GO_ERYTHROCYTE_DEVELOPMENT	22	-0.213695	-1.16557	0.256619	0.694761	1	6731	tags=73%, list=51%, signal=149%
GO_NEGATIVE_REGULATION_OF_COAGULATION	31	-0.179261	-1.16447	0.263048	0.696199	1	3573	tags=45%, list=27%, signal=62%
GO_RESPONSE_TO_ALKALOID	93	-0.100215	-1.16446	0.266112	0.695031	1	3063	tags=33%, list=23%, signal=43%
GO_KERATINIZATION	29	-0.186771	-1.16422	0.258656	0.694428	1	9301	tags=90%, list=71%, signal=309%
GO_EMBRYO_IMPLANTATION	37	-0.159527	-1.16338	0.244489	0.695194	1	1811	tags=30%, list=14%, signal=34%
GO_NEGATIVE_REGULATION_OF_MUSCLE_CELL_DIFFERENTIATION	39	-0.159638	-1.16323	0.283237	0.694387	1	1946	tags=31%, list=15%, signal=36%
GO_RESPONSE_TO_CORTICOSTEROID	122	-0.0921776	-1.16314	0.258621	0.693412	1	4816	tags=46%, list=37%, signal=72%
GO_REGULATION_OF_EPIDERMIS_DEVELOPMENT	52	-0.135698	-1.16244	0.259259	0.69387	1	8556	tags=79%, list=65%, signal=227%
GO_MRNA_TRANSCRIPTION_BY_RNA_POLYMERASE_II	15	-0.246636	-1.16227	0.26839	0.693122	1	4632	tags=60%, list=35%, signal=93%
GO_ODONTOGENESIS	92	-0.10147	-1.16124	0.253493	0.69437	1	1813	tags=24%, list=14%, signal=28%
GO_INTERLEUKIN_12_PRODUCTION	29	-0.18359	-1.16116	0.255859	0.69335	1	8891	tags=86%, list=68%, signal=268%
GO_NEGATIVE_REGULATION_OF_LYASE_ACTIVITY	16	-0.238015	-1.15999	0.269388	0.694917	1	9983	tags=100%, list=76%, signal=420%
GO_ANTIGEN_PROCESSING_AND_PRESENTATION_OF_EXOGENOUS_PEPTIDE_ANTIGEN_VIA_MHC_CLASS_I	67	-0.121889	-1.15998	0.268482	0.693774	1	9749	tags=87%, list=74%, signal=337%
GO_REGULATION_OF_CHONDROCYTE_DIFFERENTIATION	36	-0.158875	-1.15657	0.291667	0.700778	1	8475	tags=81%, list=65%, signal=228%
GO_MICROVILLUS_ASSEMBLY	15	-0.244572	-1.15622	0.288306	0.700454	1	2040	tags=40%, list=16%, signal=47%
GO_OLIGODENDROCYTE_DIFFERENTIATION	87	-0.106261	-1.15469	0.252941	0.702828	1	726	tags=16%, list=6%, signal=17%
GO_DIOL_BIOSYNTHETIC_PROCESS	17	-0.226928	-1.15206	0.272124	0.707865	1	1655	tags=35%, list=13%, signal=40%
GO_REGULATION_OF_ADHERENS_JUNCTION_ORGANIZATION	65	-0.118142	-1.1519	0.269939	0.707071	1	4304	tags=45%, list=33%, signal=66%
GO_LIVER_MORPHOGENESIS	15	-0.244495	-1.15184	0.272727	0.706071	1	3787	tags=53%, list=29%, signal=75%
GO_NEGATIVE_REGULATION_OF_ORGANIC_ACID_TRANSPORT	17	-0.229987	-1.15119	0.275142	0.706412	1	1615	tags=35%, list=12%, signal=40%
GO_PHAGOSOME_MATURATION	34	-0.164587	-1.15114	0.281496	0.705341	1	7480	tags=74%, list=57%, signal=171%
GO_CARTILAGE_DEVELOPMENT_INVOLVED_IN_ENDOCHONDRAL_BONE_MORPHOGENESIS	36	-0.160579	-1.15113	0.264045	0.704201	1	814	tags=22%, list=6%, signal=24%
GO_ADAPTATION_OF_SIGNALING_PATHWAY	16	-0.24062	-1.15001	0.292247	0.705687	1	2583	tags=44%, list=20%, signal=54%
GO_LIPID_CATABOLIC_PROCESS	221	-0.0664983	-1.14921	0.281124	0.706363	1	5248	tags=47%, list=40%, signal=76%
GO_POSITIVE_REGULATION_OF_ALPHA_BETA_T_CELL_DIFFERENTIATION	30	-0.174971	-1.1478	0.290323	0.708549	1	9064	tags=87%, list=69%, signal=281%
GO_GPI_ANCHOR_BIOSYNTHETIC_PROCESS	31	-0.172335	-1.14756	0.291581	0.707941	1	6198	tags=65%, list=47%, signal=122%
GO_DENTATE_GYRUS_DEVELOPMENT	15	-0.251376	-1.14592	0.274059	0.710622	1	1951	tags=40%, list=15%, signal=47%
GO_HISTONE_DEACETYLATION	65	-0.122103	-1.14369	0.268839	0.714779	1	6267	tags=60%, list=48%, signal=114%
GO_NEGATIVE_REGULATION_OF_CELL_CELL_ADHESION	106	-0.0951698	-1.14349	0.284294	0.714086	1	10748	tags=92%, list=82%, signal=506%
GO_REGULATION_OF_STEROID_METABOLIC_PROCESS	85	-0.106221	-1.14318	0.297571	0.713632	1	1084	tags=19%, list=8%, signal=20%
GO_REGULATION_OF_VIRAL_ENTRY_INTO_HOST_CELL	19	-0.217264	-1.14267	0.278626	0.713681	1	6809	tags=74%, list=52%, signal=153%
GO_NEGATIVE_REGULATION_OF_PROTEIN_POLYMERIZATION	59	-0.126329	-1.14174	0.300203	0.714808	1	3459	tags=39%, list=26%, signal=53%
GO_NEGATIVE_REGULATION_OF_PROTEIN_DEPHOSPHORYLATION	51	-0.133782	-1.13988	0.276859	0.718076	1	3648	tags=41%, list=28%, signal=57%
GO_SUBSTRATE_ADHESION_DEPENDENT_CELL_SPREADING	75	-0.112135	-1.13971	0.298781	0.717336	1	9017	tags=80%, list=69%, signal=255%
GO_REGULATION_OF_TUBE_SIZE	102	-0.0974982	-1.13914	0.288306	0.717467	1	1687	tags=23%, list=13%, signal=26%
GO_VESICLE_CYTOSKELETAL_TRAFFICKING	47	-0.140669	-1.13812	0.290061	0.718667	1	8753	tags=81%, list=67%, signal=243%
GO_REGULATION_OF_METANEPHROS_DEVELOPMENT	16	-0.23608	-1.13693	0.306748	0.720277	1	7553	tags=81%, list=58%, signal=192%
GO_ALPHA_BETA_T_CELL_ACTIVATION	81	-0.109523	-1.13638	0.296512	0.720498	1	9569	tags=84%, list=73%, signal=310%
GO_MESENCHYME_DEVELOPMENT	212	-0.0667711	-1.13369	0.287645	0.725613	1	2291	tags=24%, list=17%, signal=29%
GO_REGULATION_OF_ASTROCYTE_DIFFERENTIATION	26	-0.180674	-1.13356	0.303823	0.724759	1	1669	tags=31%, list=13%, signal=35%
GO_RESPONSE_TO_NICOTINE	39	-0.148031	-1.1334	0.321773	0.723987	1	5791	tags=59%, list=44%, signal=105%
GO_NEGATIVE_REGULATION_OF_LEUKOCYTE_DIFFERENTIATION	65	-0.117799	-1.13309	0.303823	0.723556	1	9345	tags=83%, list=71%, signal=289%
GO_REGULATION_OF_MAMMARY_GLAND_EPITHELIAL_CELL_PROLIFERATION	15	-0.245948	-1.1324	0.310559	0.724019	1	2895	tags=47%, list=22%, signal=60%
GO_POSITIVE_REGULATION_OF_MYELOID_CELL_DIFFERENTIATION	63	-0.12363	-1.13223	0.301205	0.723267	1	2547	tags=32%, list=19%, signal=39%
GO_POSITIVE_REGULATION_OF_HEMOPOIESIS	126	-0.086514	-1.1299	0.291089	0.727577	1	9064	tags=78%, list=69%, signal=250%
GO_POSITIVE_REGULATION_OF_ENDOTHELIAL_CELL_PROLIFERATION	78	-0.109859	-1.12975	0.284519	0.726767	1	5790	tags=55%, list=44%, signal=98%
GO_ANTIMICROBIAL_HUMORAL_RESPONSE	20	-0.207897	-1.12931	0.29703	0.72663	1	4485	tags=55%, list=34%, signal=84%
GO_REGULATION_OF_RESPONSE_TO_EXTRACELLULAR_STIMULUS	18	-0.218246	-1.12831	0.292969	0.727896	1	8787	tags=89%, list=67%, signal=270%
GO_MULTIVESICULAR_BODY_ORGANIZATION	30	-0.169307	-1.12778	0.277551	0.728082	1	9138	tags=87%, list=70%, signal=286%
GO_NUCLEAR_ENVELOPE_ORGANIZATION	48	-0.137096	-1.12685	0.299595	0.729167	1	8852	tags=81%, list=68%, signal=250%
GO_RESPONSE_TO_PROGESTERONE	35	-0.159057	-1.12522	0.30099	0.731958	1	3910	tags=46%, list=30%, signal=65%
GO_RESPONSE_TO_ANESTHETIC	62	-0.121585	-1.12458	0.304082	0.73227	1	3063	tags=35%, list=23%, signal=46%
GO_POSITIVE_REGULATION_OF_MACROPHAGE_ACTIVATION	17	-0.226699	-1.12248	0.289421	0.735983	1	1658	tags=35%, list=13%, signal=40%
GO_MULTIVESICULAR_BODY_SORTING_PATHWAY	32	-0.166154	-1.12023	0.316505	0.740291	1	8061	tags=78%, list=62%, signal=203%
GO_STORE_OPERATED_CALCIUM_ENTRY	16	-0.234474	-1.11983	0.295585	0.74011	1	7574	tags=81%, list=58%, signal=192%
GO_REGULATION_OF_ANTIGEN_RECEPTOR_MEDIATED_SIGNALING_PATHWAY	36	-0.15765	-1.11918	0.3125	0.74049	1	4126	tags=47%, list=32%, signal=69%
GO_ADAPTIVE_IMMUNE_RESPONSE_BASED_ON_SOMATIC_RECOMBINATION_OF_IMMUNE_RECEPTORS_BUILT_FROM_IMMUNOGLOBULIN_SUPERFAMILY_DOMAINS	137	-0.0815239	-1.11889	0.309771	0.740003	1	7356	tags=64%, list=56%, signal=145%
GO_OLIGODENDROCYTE_DEVELOPMENT	41	-0.151199	-1.11879	0.303279	0.73907	1	6012	tags=61%, list=46%, signal=112%
GO_REGULATION_OF_SMAD_PROTEIN_SIGNAL_TRANSDUCTION	16	-0.231492	-1.11797	0.314126	0.739856	1	7613	tags=81%, list=58%, signal=194%
GO_POSITIVE_REGULATION_OF_NF_KAPPAB_TRANSCRIPTION_FACTOR_ACTIVITY	115	-0.0911034	-1.11642	0.291417	0.742541	1	3601	tags=37%, list=27%, signal=50%
GO_TRANSLATIONAL_INITIATION	174	-0.0740148	-1.11637	0.293651	0.741471	1	10785	tags=90%, list=82%, signal=501%
GO_HISTONE_H2A_ACETYLATION	15	-0.238379	-1.11622	0.288538	0.740637	1	6486	tags=73%, list=50%, signal=145%
GO_REGULATION_OF_LYMPHOCYTE_ACTIVATION	261	-0.0582478	-1.11524	0.302714	0.741902	1	9890	tags=81%, list=76%, signal=325%
GO_INOSITOL_LIPID_MEDIATED_SIGNALING	146	-0.0790652	-1.11515	0.280083	0.740965	1	4269	tags=40%, list=33%, signal=59%
GO_NEGATIVE_REGULATION_OF_ACTIN_FILAMENT_BUNDLE_ASSEMBLY	20	-0.207629	-1.11503	0.324165	0.74011	1	3179	tags=45%, list=24%, signal=59%
GO_CELLULAR_BIOGENIC_AMINE_METABOLIC_PROCESS	37	-0.152805	-1.11496	0.304924	0.739144	1	9685	tags=89%, list=74%, signal=342%
GO_POSITIVE_REGULATION_OF_LOCOMOTION	417	-0.0472597	-1.11464	0.294695	0.738786	1	1129	tags=13%, list=9%, signal=14%
GO_MONONUCLEAR_CELL_DIFFERENTIATION	29	-0.170973	-1.11416	0.308316	0.738877	1	5895	tags=62%, list=45%, signal=113%
GO_PHOSPHATIDYLCHOLINE_METABOLIC_PROCESS	23	-0.192991	-1.1134	0.32008	0.739579	1	2033	tags=35%, list=16%, signal=41%
GO_NEGATIVE_REGULATION_OF_CELL_PROJECTION_ORGANIZATION	163	-0.0748797	-1.11299	0.312261	0.739447	1	5781	tags=52%, list=44%, signal=91%
GO_CELLULAR_PIGMENTATION	43	-0.143482	-1.11255	0.319444	0.739336	1	8787	tags=81%, list=67%, signal=247%
GO_NEGATIVE_REGULATION_OF_OSTEOBLAST_DIFFERENTIATION	32	-0.165864	-1.11239	0.321905	0.738572	1	8474	tags=81%, list=65%, signal=230%
GO_INTERMEDIATE_FILAMENT_ORGANIZATION	16	-0.228228	-1.1113	0.3	0.74005	1	10111	tags=100%, list=77%, signal=438%
GO_NUCLEOSIDE_MONOPHOSPHATE_BIOSYNTHETIC_PROCESS	40	-0.146745	-1.11075	0.301676	0.740198	1	9216	tags=85%, list=70%, signal=286%
GO_REGULATION_OF_ORGANIC_ACID_TRANSPORT	46	-0.138102	-1.10937	0.32567	0.742334	1	1615	tags=26%, list=12%, signal=30%
GO_REGULATION_OF_CYCLIN_DEPENDENT_PROTEIN_KINASE_ACTIVITY	83	-0.103774	-1.10772	0.291016	0.745134	1	4646	tags=46%, list=35%, signal=71%
GO_NEGATIVE_REGULATION_OF_BLOOD_VESSEL_ENDOTHELIAL_CELL_MIGRATION	27	-0.181436	-1.10743	0.307229	0.744722	1	8300	tags=81%, list=63%, signal=222%
GO_NEGATIVE_REGULATION_OF_PLATELET_ACTIVATION	15	-0.236315	-1.10738	0.315895	0.743691	1	5640	tags=67%, list=43%, signal=117%
GO_ACTIN_MEDIATED_CELL_CONTRACTION	93	-0.0986449	-1.10696	0.32	0.743633	1	2661	tags=30%, list=20%, signal=38%
GO_REGULATION_OF_EPITHELIAL_TO_MESENCHYMAL_TRANSITION	72	-0.111246	-1.10629	0.325203	0.74399	1	4736	tags=47%, list=36%, signal=74%
GO_CELLULAR_KETONE_METABOLIC_PROCESS	149	-0.0764248	-1.10536	0.305835	0.745117	1	10261	tags=86%, list=78%, signal=392%
GO_MUSCLE_CELL_DEVELOPMENT	130	-0.0838293	-1.10445	0.320346	0.746075	1	2339	tags=26%, list=18%, signal=32%
GO_MAMMARY_GLAND_DEVELOPMENT	111	-0.0903607	-1.10431	0.326848	0.745326	1	2131	tags=25%, list=16%, signal=30%
GO_VIRAL_BUDDING_VIA_HOST_ESCRT_COMPLEX	20	-0.209063	-1.10329	0.306288	0.746704	1	9053	tags=90%, list=69%, signal=291%
GO_NEGATIVE_REGULATION_OF_OSSIFICATION	49	-0.132694	-1.10057	0.350622	0.752114	1	4951	tags=51%, list=38%, signal=82%
GO_REGULATION_OF_EPITHELIAL_CELL_DIFFERENTIATION	98	-0.0957921	-1.10019	0.317739	0.751888	1	4769	tags=46%, list=36%, signal=72%
GO_ALPHA_BETA_T_CELL_PROLIFERATION	21	-0.201021	-1.09958	0.333333	0.752261	1	7350	tags=76%, list=56%, signal=173%
GO_POSITIVE_REGULATION_OF_RELEASE_OF_SEQUESTERED_CALCIUM_ION_INTO_CYTOSOL	28	-0.172326	-1.09955	0.313929	0.751197	1	2426	tags=36%, list=19%, signal=44%
GO_NEGATIVE_REGULATION_OF_PROTEIN_SERINE_THREONINE_KINASE_ACTIVITY	107	-0.0909013	-1.0991	0.321932	0.751161	1	4450	tags=43%, list=34%, signal=65%
GO_EPITHELIAL_CELL_MORPHOGENESIS	27	-0.177303	-1.09628	0.325253	0.756941	1	3989	tags=48%, list=30%, signal=69%
GO_NEGATIVE_REGULATION_OF_ORGAN_GROWTH	27	-0.177303	-1.09622	0.320833	0.755936	1	3019	tags=41%, list=23%, signal=53%
GO_NEGATIVE_REGULATION_OF_ERK1_AND_ERK2_CASCADE	54	-0.129055	-1.09487	0.358717	0.757956	1	6563	tags=63%, list=50%, signal=126%
GO_DETECTION_OF_ABIOTIC_STIMULUS	74	-0.108992	-1.09402	0.321792	0.758833	1	2121	tags=27%, list=16%, signal=32%
GO_PEPTIDYL_L_CYSTEINE_S_PALMITOYLATION	19	-0.212547	-1.09335	0.332681	0.759276	1	1357	tags=32%, list=10%, signal=35%
GO_POSITIVE_REGULATION_OF_PROTEIN_OLIGOMERIZATION	19	-0.210989	-1.09267	0.330396	0.759782	1	3445	tags=47%, list=26%, signal=64%
GO_NEGATIVE_REGULATION_OF_GTPASE_ACTIVITY	41	-0.145551	-1.09171	0.339114	0.761067	1	3850	tags=44%, list=29%, signal=62%
GO_TOXIN_TRANSPORT	35	-0.156169	-1.09167	0.334012	0.760025	1	9934	tags=91%, list=76%, signal=378%
GO_OVARIAN_FOLLICLE_DEVELOPMENT	40	-0.144696	-1.09165	0.342052	0.758951	1	8588	tags=80%, list=66%, signal=232%
GO_LYMPHOCYTE_CHEMOTAXIS	22	-0.192054	-1.09117	0.325052	0.758992	1	4633	tags=55%, list=35%, signal=84%
GO_TRANSFERRIN_TRANSPORT	30	-0.165251	-1.09115	0.317797	0.757895	1	8318	tags=80%, list=64%, signal=219%
GO_CELLULAR_RESPONSE_TO_ALKALOID	32	-0.162338	-1.09042	0.346457	0.758618	1	2791	tags=38%, list=21%, signal=48%
GO_LIPOPROTEIN_BIOSYNTHETIC_PROCESS	88	-0.0971627	-1.08942	0.34413	0.759916	1	7368	tags=66%, list=56%, signal=150%
GO_MYELOID_LEUKOCYTE_CYTOKINE_PRODUCTION	26	-0.181486	-1.08939	0.330544	0.758902	1	3673	tags=46%, list=28%, signal=64%
GO_MIDBRAIN_DEVELOPMENT	76	-0.107132	-1.08913	0.32906	0.758422	1	1880	tags=25%, list=14%, signal=29%
GO_ENDOPLASMIC_RETICULUM_TO_CYTOSOL_TRANSPORT	27	-0.173018	-1.0886	0.342742	0.758525	1	7440	tags=74%, list=57%, signal=171%
GO_NEGATIVE_REGULATION_OF_CHONDROCYTE_DIFFERENTIATION	15	-0.231346	-1.08749	0.342213	0.759966	1	5705	tags=67%, list=44%, signal=118%
GO_CRANIAL_NERVE_MORPHOGENESIS	16	-0.224764	-1.08662	0.341365	0.76093	1	7701	tags=81%, list=59%, signal=197%
GO_LEUKOCYTE_MEDIATED_CYTOTOXICITY	49	-0.133492	-1.08592	0.353183	0.761473	1	9751	tags=88%, list=74%, signal=342%
GO_CELL_FATE_DETERMINATION	32	-0.159281	-1.08567	0.332103	0.761017	1	8560	tags=81%, list=65%, signal=234%
GO_REGULATION_OF_PEPTIDYL_TYROSINE_PHOSPHORYLATION	173	-0.0717148	-1.08471	0.344	0.762225	1	3843	tags=36%, list=29%, signal=51%
GO_REGULATION_OF_GLIOGENESIS	94	-0.0961792	-1.08329	0.335835	0.764463	1	5716	tags=53%, list=44%, signal=94%
GO_SEQUESTERING_OF_CALCIUM_ION	97	-0.0938606	-1.08243	0.331263	0.76534	1	2426	tags=28%, list=19%, signal=34%
GO_RESPONSE_TO_IONIZING_RADIATION	128	-0.082231	-1.08149	0.325349	0.766469	1	7426	tags=65%, list=57%, signal=148%
GO_GLYCEROLIPID_CATABOLIC_PROCESS	35	-0.152155	-1.08083	0.34004	0.766911	1	3626	tags=43%, list=28%, signal=59%
GO_N_GLYCAN_PROCESSING	15	-0.230734	-1.08028	0.326531	0.767112	1	9205	tags=93%, list=70%, signal=314%
GO_RESPONSE_TO_BRONCHODILATOR	42	-0.140991	-1.07955	0.347909	0.767795	1	3461	tags=40%, list=26%, signal=55%
GO_REGULATION_OF_COLLATERAL_SPROUTING	18	-0.212052	-1.07936	0.325397	0.767165	1	10323	tags=100%, list=79%, signal=472%
GO_VESICLE_DOCKING_INVOLVED_IN_EXOCYTOSIS	44	-0.138298	-1.07878	0.346	0.767484	1	9803	tags=89%, list=75%, signal=351%
GO_INNER_EAR_AUDITORY_RECEPTOR_CELL_DIFFERENTIATION	23	-0.186539	-1.07785	0.362573	0.768575	1	1548	tags=30%, list=12%, signal=34%
GO_LYMPHOCYTE_DIFFERENTIATION	221	-0.0627885	-1.07776	0.351967	0.767715	1	5118	tags=45%, list=39%, signal=73%
GO_PHOSPHATIDYLSERINE_METABOLIC_PROCESS	16	-0.225251	-1.07675	0.343373	0.768977	1	2784	tags=44%, list=21%, signal=55%
GO_CORNIFICATION	25	-0.181943	-1.0767	0.341463	0.767989	1	5480	tags=60%, list=42%, signal=103%
GO_RESPONSE_TO_REACTIVE_OXYGEN_SPECIES	183	-0.0676954	-1.07631	0.356863	0.767849	1	2347	tags=25%, list=18%, signal=30%
GO_RESPONSE_TO_PAIN	22	-0.190883	-1.07529	0.335893	0.769199	1	6434	tags=68%, list=49%, signal=134%
GO_NEURON_PROJECTION_ARBORIZATION	18	-0.211478	-1.07498	0.36714	0.768809	1	3783	tags=50%, list=29%, signal=70%
GO_POSITIVE_REGULATION_OF_EPIDERMIS_DEVELOPMENT	24	-0.180361	-1.07461	0.352577	0.768608	1	8556	tags=83%, list=65%, signal=240%
GO_MRNA_CIS_SPLICING_VIA_SPLICEOSOME	29	-0.168313	-1.07275	0.333973	0.772013	1	3672	tags=45%, list=28%, signal=62%
GO_NEURON_PROJECTION_REGENERATION	53	-0.122519	-1.07225	0.352113	0.772092	1	4580	tags=47%, list=35%, signal=72%
GO_POSITIVE_REGULATION_OF_LYMPHOCYTE_ACTIVATION	168	-0.0701328	-1.07141	0.335417	0.773131	1	9851	tags=82%, list=75%, signal=327%
GO_NECROTIC_CELL_DEATH	38	-0.148287	-1.07113	0.364341	0.772735	1	10126	tags=92%, list=77%, signal=405%
GO_MAINTENANCE_OF_PROTEIN_LOCATION_IN_CELL	64	-0.113264	-1.07092	0.348571	0.772116	1	5891	tags=56%, list=45%, signal=102%
GO_POSITIVE_REGULATION_OF_CELL_JUNCTION_ASSEMBLY	32	-0.161786	-1.07003	0.368635	0.77314	1	2389	tags=34%, list=18%, signal=42%
GO_LEUKOCYTE_CELL_CELL_ADHESION	205	-0.0652387	-1.06924	0.355731	0.773956	1	10722	tags=88%, list=82%, signal=480%
GO_EXTRACELLULAR_MATRIX_ASSEMBLY	23	-0.189436	-1.0682	0.369072	0.775266	1	9481	tags=91%, list=72%, signal=330%
GO_POSITIVE_REGULATION_OF_MORPHOGENESIS_OF_AN_EPITHELIUM	25	-0.183642	-1.06778	0.346693	0.775178	1	7553	tags=76%, list=58%, signal=179%
GO_RESPONSE_TO_INTERLEUKIN_7	21	-0.194191	-1.0665	0.360947	0.777021	1	9310	tags=90%, list=71%, signal=313%
GO_VACUOLAR_ACIDIFICATION	20	-0.19457	-1.06595	0.366936	0.777215	1	7933	tags=80%, list=61%, signal=203%
GO_UBIQUITIN_DEPENDENT_ERAD_PATHWAY	69	-0.108008	-1.06526	0.345528	0.777747	1	3908	tags=41%, list=30%, signal=58%
GO_REGULATION_OF_CELLULAR_AMINO_ACID_METABOLIC_PROCESS	52	-0.125958	-1.06441	0.349474	0.778682	1	10194	tags=90%, list=78%, signal=406%
GO_BLOOD_VESSEL_ENDOTHELIAL_CELL_PROLIFERATION_INVOLVED_IN_SPROUTING_ANGIOGENESIS	17	-0.212665	-1.06401	0.362934	0.778559	1	5693	tags=65%, list=43%, signal=114%
GO_REGULATION_OF_TUMOR_NECROSIS_FACTOR_MEDIATED_SIGNALING_PATHWAY	42	-0.137905	-1.06359	0.343949	0.778429	1	9737	tags=88%, list=74%, signal=342%
GO_NEGATIVE_REGULATION_OF_ENDOTHELIAL_CELL_PROLIFERATION	29	-0.16328	-1.06319	0.380762	0.778335	1	1480	tags=28%, list=11%, signal=31%
GO_BRANCHED_CHAIN_AMINO_ACID_CATABOLIC_PROCESS	19	-0.205197	-1.06196	0.372816	0.780161	1	7656	tags=79%, list=58%, signal=190%
GO_SIGNAL_TRANSDUCTION_IN_ABSENCE_OF_LIGAND	55	-0.122344	-1.06179	0.364389	0.779509	1	1977	tags=27%, list=15%, signal=32%
GO_HORMONE_METABOLIC_PROCESS	126	-0.0829009	-1.05932	0.36646	0.784296	1	4538	tags=43%, list=35%, signal=65%
GO_NEGATIVE_REGULATION_OF_CELL_GROWTH	153	-0.0757815	-1.05932	0.367265	0.783219	1	8007	tags=69%, list=61%, signal=175%
GO_NEUROMUSCULAR_JUNCTION_DEVELOPMENT	43	-0.136237	-1.05826	0.36811	0.784563	1	4009	tags=44%, list=31%, signal=63%
GO_CARDIAC_MYOFIBRIL_ASSEMBLY	18	-0.201461	-1.058	0.376842	0.784094	1	8279	tags=83%, list=63%, signal=226%
GO_REGULATION_OF_ANOIKIS	17	-0.210088	-1.05766	0.367033	0.783884	1	6497	tags=71%, list=50%, signal=140%
GO_ENTRY_INTO_OTHER_ORGANISM_INVOLVED_IN_SYMBIOTIC_INTERACTION	97	-0.0914756	-1.05755	0.358717	0.783071	1	5292	tags=49%, list=40%, signal=82%
GO_RESPONSE_TO_MISFOLDED_PROTEIN	22	-0.188936	-1.05747	0.377871	0.782179	1	5269	tags=59%, list=40%, signal=99%
GO_ACTIN_FILAMENT_DEPOLYMERIZATION	44	-0.13438	-1.05738	0.367063	0.78128	1	6878	tags=66%, list=53%, signal=138%
GO_INNER_EAR_RECEPTOR_CELL_STEREOCILIUM_ORGANIZATION	22	-0.187041	-1.05633	0.357708	0.782726	1	5889	tags=64%, list=45%, signal=115%
GO_SKELETAL_MUSCLE_ORGAN_DEVELOPMENT	124	-0.0815311	-1.0556	0.367089	0.783375	1	2006	tags=23%, list=15%, signal=27%
GO_LYMPHOCYTE_ACTIVATION	418	-0.0453158	-1.0544	0.37751	0.785171	1	9890	tags=80%, list=76%, signal=316%
GO_MUSCLE_CONTRACTION	259	-0.0579208	-1.05435	0.375954	0.784197	1	2190	tags=22%, list=17%, signal=26%
GO_ANTIGEN_PROCESSING_AND_PRESENTATION_OF_PEPTIDE_ANTIGEN_VIA_MHC_CLASS_I	82	-0.100288	-1.05317	0.368121	0.785932	1	10194	tags=88%, list=78%, signal=394%
GO_POSITIVE_REGULATION_OF_HORMONE_SECRETION	94	-0.0904047	-1.05193	0.368627	0.787742	1	6209	tags=56%, list=47%, signal=106%
GO_VIRAL_BUDDING	24	-0.177578	-1.05055	0.379157	0.789847	1	9138	tags=88%, list=70%, signal=289%
GO_REGULATION_OF_LIPID_METABOLIC_PROCESS	297	-0.0523164	-1.0498	0.384458	0.790528	1	5901	tags=50%, list=45%, signal=89%
GO_ATP_HYDROLYSIS_COUPLED_CATION_TRANSMEMBRANE_TRANSPORT	47	-0.129611	-1.04789	0.372294	0.794049	1	1096	tags=21%, list=8%, signal=23%
GO_NEGATIVE_REGULATION_OF_AXON_EXTENSION	41	-0.135465	-1.04764	0.378323	0.793605	1	5898	tags=59%, list=45%, signal=106%
GO_BONE_CELL_DEVELOPMENT	27	-0.1721	-1.04756	0.366864	0.792732	1	3087	tags=41%, list=24%, signal=53%
GO_PHOSPHATE_ION_TRANSPORT	19	-0.200556	-1.047	0.390342	0.792909	1	2203	tags=37%, list=17%, signal=44%
GO_REGULATION_OF_T_HELPER_CELL_DIFFERENTIATION	20	-0.19826	-1.04675	0.390099	0.792509	1	9849	tags=95%, list=75%, signal=383%
GO_NCRNA_METABOLIC_PROCESS	402	-0.0460472	-1.04637	0.392	0.792356	1	5736	tags=48%, list=44%, signal=83%
GO_REGULATION_OF_EXCRETION	18	-0.203487	-1.04594	0.399185	0.792329	1	4615	tags=56%, list=35%, signal=86%
GO_REGULATION_OF_REACTIVE_OXYGEN_SPECIES_BIOSYNTHETIC_PROCESS	64	-0.107676	-1.04438	0.395112	0.795009	1	10056	tags=88%, list=77%, signal=375%
GO_MRNA_3_END_PROCESSING	91	-0.0929173	-1.04431	0.375	0.794099	1	11456	tags=97%, list=87%, signal=767%
GO_NEGATIVE_REGULATION_OF_VASCULATURE_DEVELOPMENT	95	-0.0929757	-1.04428	0.367387	0.793123	1	1687	tags=22%, list=13%, signal=25%
GO_METAPHASE_PLATE_CONGRESSION	47	-0.1311	-1.04426	0.406	0.792112	1	8042	tags=74%, list=61%, signal=192%
GO_NEGATIVE_REGULATION_OF_LEUKOCYTE_APOPTOTIC_PROCESS	31	-0.155621	-1.04426	0.384458	0.791057	1	3037	tags=39%, list=23%, signal=50%
GO_BRANCHING_INVOLVED_IN_BLOOD_VESSEL_MORPHOGENESIS	25	-0.177031	-1.04417	0.376238	0.790218	1	8687	tags=84%, list=66%, signal=249%
GO_REGULATION_OF_MACROPHAGE_ACTIVATION	37	-0.144141	-1.04394	0.360902	0.789726	1	1658	tags=27%, list=13%, signal=31%
GO_SPHINGOLIPID_BIOSYNTHETIC_PROCESS	93	-0.0916856	-1.04326	0.389796	0.790342	1	9651	tags=83%, list=74%, signal=313%
GO_REGULATION_OF_CELL_MIGRATION_INVOLVED_IN_SPROUTING_ANGIOGENESIS	35	-0.150919	-1.04286	0.379518	0.790207	1	8506	tags=80%, list=65%, signal=228%
GO_B_CELL_ACTIVATION_INVOLVED_IN_IMMUNE_RESPONSE	46	-0.128536	-1.04286	0.379447	0.789165	1	8572	tags=78%, list=65%, signal=226%
GO_STEROID_HORMONE_SECRETION	15	-0.223547	-1.04147	0.39619	0.791373	1	7553	tags=80%, list=58%, signal=189%
GO_ALCOHOL_CATABOLIC_PROCESS	38	-0.143279	-1.04035	0.367793	0.793125	1	10536	tags=95%, list=80%, signal=483%
GO_RNA_PHOSPHODIESTER_BOND_HYDROLYSIS_ENDONUCLEOLYTIC	60	-0.114001	-1.03895	0.381783	0.795372	1	7245	tags=67%, list=55%, signal=149%
GO_PURINERGIC_RECEPTOR_SIGNALING_PATHWAY	20	-0.192199	-1.038	0.385375	0.796482	1	10583	tags=100%, list=81%, signal=521%
GO_ENDOCARDIAL_CUSHION_DEVELOPMENT	34	-0.151031	-1.03798	0.40121	0.795491	1	2265	tags=32%, list=17%, signal=39%
GO_REGULATION_OF_ALPHA_BETA_T_CELL_DIFFERENTIATION	40	-0.138089	-1.03754	0.383838	0.795479	1	9329	tags=85%, list=71%, signal=295%
GO_ESTABLISHMENT_OR_MAINTENANCE_OF_MONOPOLAR_CELL_POLARITY	20	-0.190153	-1.03753	0.379518	0.794456	1	2098	tags=35%, list=16%, signal=42%
GO_THYMOCYTE_APOPTOTIC_PROCESS	15	-0.218043	-1.03658	0.359127	0.795667	1	2387	tags=40%, list=18%, signal=49%
GO_REGULATION_OF_MACROPHAGE_DIFFERENTIATION	18	-0.20689	-1.0365	0.387795	0.794801	1	9663	tags=94%, list=74%, signal=360%
GO_VASCULAR_ENDOTHELIAL_GROWTH_FACTOR_SIGNALING_PATHWAY	34	-0.151491	-1.03647	0.403292	0.79385	1	2259	tags=32%, list=17%, signal=39%
GO_STRIATED_MUSCLE_ADAPTATION	37	-0.140324	-1.03608	0.383966	0.793685	1	1000	tags=22%, list=8%, signal=23%
GO_SENSORY_PERCEPTION_OF_TEMPERATURE_STIMULUS	16	-0.211312	-1.03556	0.387226	0.79388	1	511	tags=25%, list=4%, signal=26%
GO_PHOSPHOLIPID_METABOLIC_PROCESS	211	-0.06229	-1.03555	0.385081	0.792878	1	4784	tags=43%, list=37%, signal=66%
GO_POSITIVE_REGULATION_OF_T_CELL_PROLIFERATION	52	-0.123891	-1.03386	0.393509	0.795832	1	8710	tags=79%, list=67%, signal=235%
GO_PERIPHERAL_NERVOUS_SYSTEM_DEVELOPMENT	62	-0.111724	-1.03297	0.386831	0.797	1	657	tags=16%, list=5%, signal=17%
GO_RETINOIC_ACID_RECEPTOR_SIGNALING_PATHWAY	25	-0.171982	-1.03232	0.400383	0.797572	1	6134	tags=64%, list=47%, signal=120%
GO_DENDRITE_SELF_AVOIDANCE	15	-0.221483	-1.03128	0.39479	0.79903	1	4961	tags=60%, list=38%, signal=96%
GO_REGULATION_OF_TRANSCRIPTION_REGULATORY_REGION_DNA_BINDING	39	-0.13468	-1.02982	0.403131	0.80147	1	4958	tags=51%, list=38%, signal=82%
GO_VASCULAR_SMOOTH_MUSCLE_CELL_DIFFERENTIATION	21	-0.187635	-1.02784	0.423625	0.805094	1	7525	tags=76%, list=57%, signal=179%
GO_REGULATION_OF_ACTIN_CYTOSKELETON_REORGANIZATION	30	-0.156755	-1.02736	0.401942	0.805207	1	8429	tags=80%, list=64%, signal=224%
GO_POSITIVE_REGULATION_OF_INFLAMMATORY_RESPONSE	75	-0.101106	-1.02664	0.40691	0.805867	1	2002	tags=25%, list=15%, signal=30%
GO_POSITIVE_REGULATION_OF_I_KAPPAB_KINASE_NF_KAPPAB_SIGNALING	136	-0.076674	-1.02655	0.407555	0.805045	1	3244	tags=32%, list=25%, signal=43%
GO_CHROMOSOME_LOCALIZATION	59	-0.11206	-1.02641	0.392786	0.804347	1	8084	tags=73%, list=62%, signal=190%
GO_REGULATION_OF_INTRINSIC_APOPTOTIC_SIGNALING_PATHWAY_BY_P53_CLASS_MEDIATOR	25	-0.168799	-1.02639	0.405242	0.803357	1	2509	tags=36%, list=19%, signal=44%
GO_AEROBIC_RESPIRATION	79	-0.0995707	-1.02573	0.400402	0.803799	1	7656	tags=68%, list=58%, signal=164%
GO_POSITIVE_REGULATION_OF_ANIMAL_ORGAN_MORPHOGENESIS	57	-0.112509	-1.02551	0.392562	0.803327	1	4737	tags=47%, list=36%, signal=74%
GO_MUSCLE_SYSTEM_PROCESS	332	-0.0498054	-1.02526	0.422998	0.802898	1	2008	tags=20%, list=15%, signal=23%
GO_REGULATION_OF_PROTEIN_POLYMERIZATION	180	-0.0665118	-1.025	0.394	0.802521	1	3507	tags=33%, list=27%, signal=45%
GO_POSITIVE_REGULATION_OF_TRANSCRIPTION_FROM_RNA_POLYMERASE_II_PROMOTER_IN_RESPONSE_TO_STRESS	24	-0.171716	-1.02476	0.375796	0.802049	1	4304	tags=50%, list=33%, signal=74%
GO_REGENERATION	148	-0.0729111	-1.0247	0.404255	0.801149	1	5693	tags=51%, list=43%, signal=89%
GO_REGULATION_OF_ACTIN_FILAMENT_BASED_PROCESS	317	-0.0506045	-1.02427	0.389558	0.80114	1	3981	tags=35%, list=30%, signal=50%
GO_SMOOTH_MUSCLE_CELL_MIGRATION	59	-0.113729	-1.02376	0.391982	0.801307	1	4733	tags=47%, list=36%, signal=74%
GO_ENDOPLASMIC_RETICULUM_TO_GOLGI_VESICLE_MEDIATED_TRANSPORT	181	-0.065725	-1.02227	0.395112	0.803776	1	9498	tags=79%, list=73%, signal=284%
GO_NEGATIVE_REGULATION_OF_T_CELL_DIFFERENTIATION	25	-0.168279	-1.02219	0.418033	0.802916	1	9849	tags=92%, list=75%, signal=370%
GO_LEUKOCYTE_CHEMOTAXIS	115	-0.0819287	-1.02187	0.420833	0.802658	1	2923	tags=30%, list=22%, signal=39%
GO_SPERM_MOTILITY	44	-0.129617	-1.02179	0.394531	0.801807	1	7833	tags=73%, list=60%, signal=180%
GO_REGULATION_OF_SMOOTH_MUSCLE_CELL_DIFFERENTIATION	29	-0.162174	-1.0211	0.421371	0.802452	1	1946	tags=31%, list=15%, signal=36%
GO_PEPTIDYL_GLUTAMIC_ACID_MODIFICATION	22	-0.182597	-1.021	0.415323	0.801672	1	8328	tags=82%, list=64%, signal=224%
GO_POSITIVE_REGULATION_OF_ION_TRANSPORT	206	-0.0607679	-1.02088	0.420945	0.800965	1	2714	tags=27%, list=21%, signal=33%
GO_NEGATIVE_REGULATION_OF_MYELOID_CELL_DIFFERENTIATION	58	-0.114727	-1.02045	0.401186	0.800899	1	8891	tags=79%, list=68%, signal=246%
GO_SENSORY_PERCEPTION_OF_LIGHT_STIMULUS	113	-0.0825309	-1.01945	0.420502	0.802327	1	9591	tags=81%, list=73%, signal=302%
GO_IMMUNOGLOBULIN_PRODUCTION	60	-0.11145	-1.01941	0.416149	0.801416	1	7060	tags=65%, list=54%, signal=140%
GO_APOPTOTIC_CELL_CLEARANCE	34	-0.147732	-1.01928	0.427419	0.800719	1	7315	tags=71%, list=56%, signal=160%
GO_NEGATIVE_REGULATION_OF_CELL_JUNCTION_ASSEMBLY	22	-0.179729	-1.01916	0.411067	0.799967	1	1818	tags=32%, list=14%, signal=37%
GO_PEROXISOME_ORGANIZATION	71	-0.103796	-1.01912	0.42348	0.799097	1	4920	tags=48%, list=38%, signal=76%
GO_MUSCLE_CELL_DIFFERENTIATION	267	-0.052663	-1.01864	0.40198	0.799171	1	2121	tags=21%, list=16%, signal=25%
GO_PEROXISOMAL_TRANSPORT	62	-0.110413	-1.01849	0.419103	0.798544	1	7644	tags=69%, list=58%, signal=166%
GO_MYOTUBE_DIFFERENTIATION	73	-0.100632	-1.01761	0.415289	0.799596	1	4969	tags=48%, list=38%, signal=77%
GO_POSITIVE_REGULATION_OF_RESPONSE_TO_WOUNDING	40	-0.137036	-1.01758	0.397959	0.798651	1	831	tags=20%, list=6%, signal=21%
GO_PROTEIN_PALMITOYLATION	31	-0.15488	-1.01748	0.414729	0.797908	1	1357	tags=26%, list=10%, signal=29%
GO_LEUKOCYTE_PROLIFERATION	171	-0.0684162	-1.01743	0.404858	0.797013	1	9991	tags=83%, list=76%, signal=346%
GO_AXON_REGENERATION	44	-0.128027	-1.01722	0.406	0.796483	1	4580	tags=48%, list=35%, signal=73%
GO_ANIMAL_ORGAN_REGENERATION	59	-0.111665	-1.01717	0.419048	0.795614	1	8755	tags=78%, list=67%, signal=234%
GO_AMMONIUM_ION_METABOLIC_PROCESS	41	-0.135402	-1.01702	0.418838	0.794986	1	6857	tags=66%, list=52%, signal=138%
GO_MATURE_B_CELL_DIFFERENTIATION	18	-0.197905	-1.01604	0.436759	0.79632	1	4688	tags=56%, list=36%, signal=86%
GO_PURINE_CONTAINING_COMPOUND_METABOLIC_PROCESS	130	-0.0773176	-1.01522	0.415842	0.79724	1	8568	tags=73%, list=65%, signal=209%
GO_MYOFIBRIL_ASSEMBLY	46	-0.129174	-1.01502	0.404959	0.796737	1	8279	tags=76%, list=63%, signal=206%
GO_REGULATION_OF_MRNA_3_END_PROCESSING	25	-0.172517	-1.01467	0.410853	0.796607	1	8746	tags=84%, list=67%, signal=252%
GO_GLUTAMINE_FAMILY_AMINO_ACID_METABOLIC_PROCESS	54	-0.116364	-1.01391	0.415507	0.797457	1	1636	tags=24%, list=12%, signal=27%
GO_MACROPHAGE_CHEMOTAXIS	19	-0.194845	-1.01269	0.413655	0.799279	1	9859	tags=95%, list=75%, signal=383%
GO_POSTSYNAPTIC_MODULATION_OF_CHEMICAL_SYNAPTIC_TRANSMISSION	15	-0.217202	-1.01249	0.415984	0.798714	1	10255	tags=100%, list=78%, signal=461%
GO_POSITIVE_REGULATION_OF_GLIOGENESIS	56	-0.112881	-1.01235	0.414687	0.798086	1	6012	tags=57%, list=46%, signal=105%
GO_NEGATIVE_REGULATION_OF_RESPONSE_TO_CYTOKINE_STIMULUS	35	-0.14254	-1.01197	0.411765	0.79795	1	2255	tags=31%, list=17%, signal=38%
GO_GLIAL_CELL_DEVELOPMENT	95	-0.0880364	-1.01162	0.424362	0.797815	1	1062	tags=17%, list=8%, signal=18%
GO_RESPONSE_TO_COCAINE	43	-0.12883	-1.01148	0.405567	0.797173	1	2583	tags=33%, list=20%, signal=40%
GO_PYRIMIDINE_NUCLEOSIDE_TRIPHOSPHATE_BIOSYNTHETIC_PROCESS	17	-0.201052	-1.01111	0.418067	0.797056	1	3534	tags=47%, list=27%, signal=64%
GO_ACTIN_FILAMENT_BASED_MOVEMENT	115	-0.0805989	-1.0104	0.426036	0.797747	1	3168	tags=32%, list=24%, signal=42%
GO_REGULATION_OF_PROTEIN_STABILITY	244	-0.0564251	-1.00991	0.424299	0.797947	1	3945	tags=36%, list=30%, signal=50%
GO_REGULATION_OF_GLYCOPROTEIN_BIOSYNTHETIC_PROCESS	32	-0.151169	-1.00885	0.44664	0.799567	1	4983	tags=53%, list=38%, signal=86%
GO_STRIATED_MUSCLE_CELL_DIFFERENTIATION	198	-0.0612546	-1.00833	0.426615	0.799786	1	2121	tags=22%, list=16%, signal=26%
GO_MYELOID_LEUKOCYTE_ACTIVATION	460	-0.0418197	-1.00779	0.406746	0.800135	1	1750	tags=17%, list=13%, signal=19%
GO_RHO_PROTEIN_SIGNAL_TRANSDUCTION	168	-0.0675497	-1.0075	0.421053	0.799828	1	3181	tags=31%, list=24%, signal=40%
GO_POSITIVE_REGULATION_OF_FOCAL_ADHESION_ASSEMBLY	24	-0.17229	-1.00702	0.448148	0.800012	1	2114	tags=33%, list=16%, signal=40%
GO_RESPONSE_TO_THYROID_HORMONE	19	-0.193215	-1.0067	0.439842	0.799825	1	2299	tags=37%, list=18%, signal=45%
GO_REGULATION_OF_CELL_ACTIVATION	342	-0.0472293	-1.00611	0.42418	0.800206	1	9890	tags=80%, list=76%, signal=319%
GO_LUNG_EPITHELIUM_DEVELOPMENT	28	-0.162588	-1.0047	0.444668	0.802387	1	5827	tags=61%, list=44%, signal=109%
GO_REGULATION_OF_SKELETAL_MUSCLE_CELL_DIFFERENTIATION	15	-0.220872	-1.0042	0.465217	0.802596	1	4969	tags=60%, list=38%, signal=97%
GO_RNA_5_END_PROCESSING	19	-0.193907	-1.0036	0.435203	0.803106	1	5736	tags=63%, list=44%, signal=112%
GO_MEMBRANE_BIOGENESIS	31	-0.149969	-1.00333	0.438247	0.802735	1	2266	tags=32%, list=17%, signal=39%
GO_REGULATION_OF_NUCLEOTIDE_BIOSYNTHETIC_PROCESS	27	-0.16154	-1.00325	0.439922	0.801935	1	7590	tags=74%, list=58%, signal=176%
GO_POSITIVE_REGULATION_OF_ION_TRANSMEMBRANE_TRANSPORT	123	-0.0780556	-1.00325	0.427184	0.800991	1	3247	tags=33%, list=25%, signal=43%
GO_CELL_DEATH_IN_RESPONSE_TO_HYDROGEN_PEROXIDE	25	-0.167758	-1.00013	0.423313	0.807153	1	6713	tags=68%, list=51%, signal=139%
GO_REGULATION_OF_VASCULAR_PERMEABILITY	24	-0.169038	-0.999981	0.429142	0.806524	1	4339	tags=50%, list=33%, signal=75%
GO_RESPONSE_TO_NUTRIENT	152	-0.0689968	-0.999303	0.462121	0.807054	1	831	tags=13%, list=6%, signal=14%
GO_NEGATIVE_REGULATION_OF_AXONOGENESIS	68	-0.102924	-0.999299	0.441634	0.806102	1	5978	tags=56%, list=46%, signal=102%
GO_DETECTION_OF_MECHANICAL_STIMULUS_INVOLVED_IN_SENSORY_PERCEPTION	20	-0.187744	-0.998246	0.438597	0.807518	1	820	tags=25%, list=6%, signal=27%
GO_POSITIVE_REGULATION_OF_BLOOD_VESSEL_ENDOTHELIAL_CELL_MIGRATION	49	-0.1192	-0.997822	0.419608	0.807559	1	7265	tags=67%, list=55%, signal=151%
GO_POSITIVE_REGULATION_OF_G_PROTEIN_COUPLED_RECEPTOR_SIGNALING_PATHWAY	21	-0.180839	-0.99764	0.443992	0.807025	1	4496	tags=52%, list=34%, signal=80%
GO_PROTEIN_LOCALIZATION_TO_CELL_SURFACE	51	-0.119356	-0.997475	0.436647	0.806427	1	5120	tags=51%, list=39%, signal=83%
GO_REGULATION_OF_INTRINSIC_APOPTOTIC_SIGNALING_PATHWAY_IN_RESPONSE_TO_DNA_DAMAGE	34	-0.14469	-0.997447	0.440239	0.805544	1	5429	tags=56%, list=41%, signal=95%
GO_REGULATION_OF_NIK_NF_KAPPAB_SIGNALING	70	-0.102035	-0.99735	0.46875	0.804806	1	3910	tags=40%, list=30%, signal=57%
GO_ORGANOPHOSPHATE_METABOLIC_PROCESS	429	-0.0414965	-0.997107	0.450939	0.804432	1	11441	tags=91%, list=87%, signal=700%
GO_NEGATIVE_REGULATION_OF_MAPK_CASCADE	129	-0.0757616	-0.997019	0.457031	0.803692	1	1861	tags=22%, list=14%, signal=25%
GO_RNA_SPLICING	390	-0.0439712	-0.996897	0.466667	0.803033	1	5184	tags=44%, list=40%, signal=70%
GO_ACETYL_COA_BIOSYNTHETIC_PROCESS_FROM_PYRUVATE	15	-0.215673	-0.996879	0.440945	0.802121	1	7656	tags=80%, list=58%, signal=192%
GO_NEGATIVE_REGULATION_OF_RESPONSE_TO_EXTERNAL_STIMULUS	231	-0.0585375	-0.995908	0.425662	0.803358	1	9792	tags=81%, list=75%, signal=314%
GO_EMBRYONIC_HEART_TUBE_DEVELOPMENT	56	-0.113818	-0.995873	0.449902	0.802491	1	1323	tags=21%, list=10%, signal=24%
GO_ENDOTHELIAL_CELL_CHEMOTAXIS	22	-0.178974	-0.993928	0.464213	0.805942	1	4804	tags=55%, list=37%, signal=86%
GO_PROTEIN_LOCALIZATION_TO_MITOCHONDRION	132	-0.0760661	-0.993574	0.433594	0.805791	1	4372	tags=41%, list=33%, signal=61%
GO_NEGATIVE_REGULATION_OF_CYTOSKELETON_ORGANIZATION	116	-0.0793988	-0.993433	0.455102	0.805188	1	3486	tags=34%, list=27%, signal=47%
GO_REGULATION_OF_RECEPTOR_BIOSYNTHETIC_PROCESS	17	-0.197525	-0.991128	0.445972	0.809415	1	5891	tags=65%, list=45%, signal=117%
GO_MYELOID_LEUKOCYTE_MIGRATION	109	-0.0787934	-0.990794	0.438923	0.809238	1	10511	tags=88%, list=80%, signal=443%
GO_ADHERENS_JUNCTION_ASSEMBLY	86	-0.0905643	-0.989866	0.45491	0.810369	1	2325	tags=27%, list=18%, signal=32%
GO_SPHINGOLIPID_METABOLIC_PROCESS	69	-0.101803	-0.989606	0.440239	0.810049	1	2091	tags=26%, list=16%, signal=31%
GO_PEPTIDYL_TYROSINE_MODIFICATION	263	-0.0525294	-0.988875	0.45351	0.810764	1	8837	tags=73%, list=67%, signal=219%
GO_RESPONSE_TO_PEPTIDE_HORMONE	329	-0.0471077	-0.988641	0.451362	0.810316	1	5569	tags=47%, list=43%, signal=80%
GO_PROTEIN_DEPOLYMERIZATION	89	-0.0882687	-0.987787	0.450192	0.811406	1	1060	tags=17%, list=8%, signal=18%
GO_REGULATION_OF_MONOCYTE_DIFFERENTIATION	16	-0.207905	-0.987142	0.460317	0.811943	1	1374	tags=31%, list=10%, signal=35%
GO_REGULATION_OF_KERATINOCYTE_DIFFERENTIATION	22	-0.174141	-0.983775	0.454732	0.818769	1	9629	tags=91%, list=74%, signal=343%
GO_INTRINSIC_APOPTOTIC_SIGNALING_PATHWAY	239	-0.0543432	-0.983035	0.485768	0.819552	1	3850	tags=35%, list=29%, signal=48%
GO_CARDIAC_MUSCLE_TISSUE_MORPHOGENESIS	53	-0.118886	-0.982881	0.464427	0.818948	1	3392	tags=38%, list=26%, signal=51%
GO_NEGATIVE_REGULATION_OF_GROWTH	201	-0.059867	-0.982715	0.459082	0.818399	1	1379	tags=16%, list=11%, signal=18%
GO_ENDODERM_DEVELOPMENT	56	-0.111146	-0.982603	0.456033	0.817694	1	1124	tags=20%, list=9%, signal=21%
GO_MAINTENANCE_OF_LOCATION_IN_CELL	80	-0.0935267	-0.982602	0.455744	0.816755	1	5986	tags=55%, list=46%, signal=101%
GO_QUINONE_BIOSYNTHETIC_PROCESS	16	-0.206944	-0.982422	0.450704	0.816251	1	2205	tags=38%, list=17%, signal=45%
GO_INTRINSIC_APOPTOTIC_SIGNALING_PATHWAY_IN_RESPONSE_TO_OXIDATIVE_STRESS	37	-0.135456	-0.98234	0.465665	0.815498	1	3541	tags=41%, list=27%, signal=55%
GO_INFLAMMATORY_RESPONSE_TO_ANTIGENIC_STIMULUS	26	-0.163879	-0.982114	0.457305	0.815116	1	8436	tags=81%, list=64%, signal=227%
GO_CONTRACTILE_ACTIN_FILAMENT_BUNDLE_ASSEMBLY	82	-0.0915427	-0.98196	0.478958	0.814543	1	3920	tags=39%, list=30%, signal=55%
GO_RESPONSE_TO_CAFFEINE	16	-0.202796	-0.981779	0.47551	0.814038	1	5533	tags=63%, list=42%, signal=108%
GO_NEGATIVE_REGULATION_OF_MUSCLE_HYPERTROPHY	22	-0.17766	-0.980504	0.461538	0.815892	1	9583	tags=91%, list=73%, signal=338%
GO_EPITHELIAL_TO_MESENCHYMAL_TRANSITION	110	-0.080467	-0.979886	0.486762	0.816345	1	3837	tags=37%, list=29%, signal=52%
GO_PINOCYTOSIS	19	-0.191669	-0.979838	0.477987	0.815518	1	1630	tags=32%, list=12%, signal=36%
GO_NEGATIVE_REGULATION_OF_LYMPHOCYTE_ACTIVATION	85	-0.092716	-0.97915	0.482546	0.816142	1	9887	tags=85%, list=76%, signal=344%
GO_REGULATION_OF_CHOLESTEROL_EFFLUX	17	-0.200831	-0.978164	0.458498	0.817482	1	1226	tags=29%, list=9%, signal=32%
GO_NEGATIVE_REGULATION_OF_OXIDATIVE_STRESS_INDUCED_INTRINSIC_APOPTOTIC_SIGNALING_PATHWAY	15	-0.212232	-0.97804	0.475248	0.816835	1	3336	tags=47%, list=25%, signal=63%
GO_NEGATIVE_REGULATION_OF_PRODUCTION_OF_MOLECULAR_MEDIATOR_OF_IMMUNE_RESPONSE	18	-0.190793	-0.976141	0.45488	0.820348	1	1871	tags=33%, list=14%, signal=39%
GO_RESPONSE_TO_KETONE	153	-0.0675184	-0.97585	0.465209	0.820076	1	6231	tags=54%, list=48%, signal=102%
GO_T_CELL_DIFFERENTIATION	148	-0.0702203	-0.975662	0.477987	0.819594	1	5020	tags=45%, list=38%, signal=73%
GO_ENDOPLASMIC_RETICULUM_MANNOSE_TRIMMING	15	-0.205505	-0.974754	0.477583	0.820663	1	3424	tags=47%, list=26%, signal=63%
GO_REGULATION_OF_MICROTUBULE_BASED_MOVEMENT	20	-0.180554	-0.974666	0.445122	0.819943	1	914	tags=25%, list=7%, signal=27%
GO_NEUROTRANSMITTER_RECEPTOR_INTERNALIZATION	23	-0.167008	-0.974404	0.465863	0.819592	1	2942	tags=39%, list=22%, signal=50%
GO_GROWTH_PLATE_CARTILAGE_DEVELOPMENT	27	-0.160468	-0.973695	0.471264	0.820289	1	814	tags=22%, list=6%, signal=24%
GO_BLASTOCYST_DEVELOPMENT	76	-0.0949665	-0.973542	0.477011	0.81973	1	9792	tags=84%, list=75%, signal=332%
GO_GOLGI_VESICLE_BUDDING	76	-0.0915241	-0.973428	0.477895	0.819056	1	8803	tags=76%, list=67%, signal=231%
GO_NEGATIVE_REGULATION_OF_NERVOUS_SYSTEM_DEVELOPMENT	266	-0.0524739	-0.973198	0.476096	0.818641	1	6023	tags=51%, list=46%, signal=93%
GO_ORGANIC_HYDROXY_COMPOUND_BIOSYNTHETIC_PROCESS	188	-0.0607344	-0.9729	0.472617	0.818435	1	1655	tags=19%, list=13%, signal=21%
GO_NEGATIVE_REGULATION_OF_STRIATED_MUSCLE_CELL_APOPTOTIC_PROCESS	17	-0.196081	-0.9726	0.469786	0.818183	1	3599	tags=47%, list=27%, signal=65%
GO_POSITIVE_REGULATION_OF_CYSTEINE_TYPE_ENDOPEPTIDASE_ACTIVITY	106	-0.0799529	-0.972456	0.484733	0.817554	1	3904	tags=38%, list=30%, signal=53%
GO_POSITIVE_REGULATION_OF_PEPTIDASE_ACTIVITY	142	-0.0688916	-0.970476	0.466667	0.82115	1	3904	tags=37%, list=30%, signal=52%
GO_B_CELL_MEDIATED_IMMUNITY	60	-0.105485	-0.97032	0.46383	0.820574	1	7356	tags=67%, list=56%, signal=151%
GO_POSITIVE_REGULATION_OF_STRESS_FIBER_ASSEMBLY	44	-0.122216	-0.970176	0.46627	0.819994	1	3763	tags=41%, list=29%, signal=57%
GO_NUCLEOSIDE_PHOSPHATE_METABOLIC_PROCESS	173	-0.0633812	-0.969538	0.46988	0.820532	1	8568	tags=72%, list=65%, signal=205%
GO_CELLULAR_AMINO_ACID_METABOLIC_PROCESS	242	-0.0531725	-0.969458	0.481633	0.819793	1	10194	tags=83%, list=78%, signal=368%
GO_REGULATION_OF_SUBSTRATE_ADHESION_DEPENDENT_CELL_SPREADING	41	-0.126235	-0.969397	0.467775	0.819014	1	8893	tags=80%, list=68%, signal=250%
GO_PROTEIN_DEMANNOSYLATION	19	-0.184009	-0.967947	0.461847	0.821357	1	4487	tags=53%, list=34%, signal=80%
GO_NUCLEAR_TRANSCRIBED_MRNA_CATABOLIC_PROCESS	189	-0.0613668	-0.967227	0.472505	0.822003	1	3089	tags=30%, list=24%, signal=38%
GO_MITOTIC_METAPHASE_PLATE_CONGRESSION	36	-0.136324	-0.965613	0.484314	0.824692	1	8042	tags=75%, list=61%, signal=194%
GO_REGULATION_OF_PLATELET_DERIVED_GROWTH_FACTOR_RECEPTOR_SIGNALING_PATHWAY	19	-0.185845	-0.964172	0.469729	0.82704	1	4463	tags=53%, list=34%, signal=80%
GO_NEGATIVE_REGULATION_OF_CELL_MOTILITY	211	-0.0579468	-0.962906	0.492986	0.828844	1	1861	tags=20%, list=14%, signal=23%
GO_POSITIVE_REGULATION_OF_VIRAL_TRANSCRIPTION	41	-0.13092	-0.962764	0.486	0.828238	1	4041	tags=44%, list=31%, signal=63%
GO_AUTOPHAGOSOME_ORGANIZATION	88	-0.0863792	-0.962134	0.454545	0.828745	1	6169	tags=56%, list=47%, signal=105%
GO_PEPTIDYL_TYROSINE_DEPHOSPHORYLATION	84	-0.0894353	-0.961832	0.478992	0.828513	1	6632	tags=60%, list=51%, signal=120%
GO_POSITIVE_REGULATION_OF_COAGULATION	15	-0.204205	-0.95962	0.489237	0.832531	1	6060	tags=67%, list=46%, signal=124%
GO_ENDOCRINE_HORMONE_SECRETION	32	-0.142389	-0.959181	0.493671	0.832603	1	7553	tags=72%, list=58%, signal=169%
GO_CELLULAR_RESPONSE_TO_KETONE	78	-0.0950059	-0.958955	0.512048	0.832172	1	6487	tags=59%, list=50%, signal=116%
GO_POSITIVE_REGULATION_OF_INSULIN_SECRETION	57	-0.107689	-0.957865	0.489754	0.833742	1	6408	tags=60%, list=49%, signal=116%
GO_DOPAMINE_RECEPTOR_SIGNALING_PATHWAY	35	-0.138296	-0.957717	0.477083	0.833161	1	9045	tags=83%, list=69%, signal=267%
GO_NEGATIVE_REGULATION_OF_IMMUNE_RESPONSE	83	-0.090205	-0.957468	0.498986	0.8328	1	10029	tags=86%, list=77%, signal=363%
GO_SARCOMERE_ORGANIZATION	31	-0.144381	-0.956983	0.478261	0.832951	1	2339	tags=32%, list=18%, signal=39%
GO_PRIMARY_ALCOHOL_METABOLIC_PROCESS	41	-0.124021	-0.956962	0.466926	0.832089	1	5728	tags=56%, list=44%, signal=99%
GO_ALCOHOL_METABOLIC_PROCESS	163	-0.0647047	-0.956706	0.482618	0.831771	1	1012	tags=14%, list=8%, signal=15%
GO_CRANIAL_NERVE_DEVELOPMENT	33	-0.139614	-0.956317	0.482072	0.831714	1	7701	tags=73%, list=59%, signal=176%
GO_NUCLEOBASE_CONTAINING_SMALL_MOLECULE_INTERCONVERSION	28	-0.152464	-0.955864	0.492248	0.831802	1	7830	tags=75%, list=60%, signal=186%
GO_CELLULAR_EXTRAVASATION	38	-0.128455	-0.954582	0.482176	0.83376	1	736	tags=18%, list=6%, signal=19%
GO_T_CELL_ACTIVATION_INVOLVED_IN_IMMUNE_RESPONSE	50	-0.114343	-0.953729	0.50308	0.834691	1	10033	tags=88%, list=77%, signal=375%
GO_NEUROINFLAMMATORY_RESPONSE	35	-0.136042	-0.953715	0.472486	0.833818	1	2714	tags=34%, list=21%, signal=43%
GO_GLYCOSYL_COMPOUND_METABOLIC_PROCESS	49	-0.11456	-0.953552	0.485772	0.83329	1	8929	tags=80%, list=68%, signal=249%
GO_REGULATION_OF_PROTEIN_MATURATION	44	-0.121905	-0.952837	0.470703	0.833997	1	2279	tags=30%, list=17%, signal=36%
GO_ASPARTATE_FAMILY_AMINO_ACID_METABOLIC_PROCESS	41	-0.123128	-0.952565	0.479839	0.8337	1	7656	tags=71%, list=58%, signal=170%
GO_VASCULAR_ENDOTHELIAL_GROWTH_FACTOR_RECEPTOR_SIGNALING_PATHWAY	85	-0.0882941	-0.952294	0.481038	0.833425	1	5939	tags=54%, list=45%, signal=98%
GO_AUTONOMIC_NERVOUS_SYSTEM_DEVELOPMENT	33	-0.138556	-0.952234	0.486742	0.832665	1	7318	tags=70%, list=56%, signal=158%
GO_REGULATION_OF_LYMPHOCYTE_APOPTOTIC_PROCESS	32	-0.138787	-0.951074	0.515564	0.834318	1	1871	tags=28%, list=14%, signal=33%
GO_PEPTIDYL_SERINE_DEPHOSPHORYLATION	18	-0.187581	-0.950444	0.479253	0.834839	1	7733	tags=78%, list=59%, signal=190%
GO_POSITIVE_REGULATION_OF_CALCIUM_ION_TRANSPORT	84	-0.0873684	-0.949472	0.497053	0.836192	1	2138	tags=25%, list=16%, signal=30%
GO_REGULATION_OF_UBIQUITIN_PROTEIN_LIGASE_ACTIVITY	17	-0.192236	-0.949007	0.501044	0.83632	1	2879	tags=41%, list=22%, signal=53%
GO_REGULATION_OF_MYOTUBE_DIFFERENTIATION	35	-0.135266	-0.948911	0.477551	0.835636	1	4969	tags=51%, list=38%, signal=83%
GO_REGULATION_OF_NECROTIC_CELL_DEATH	23	-0.159907	-0.947089	0.520147	0.838788	1	9867	tags=91%, list=75%, signal=370%
GO_DRUG_TRANSPORT	155	-0.0646457	-0.947009	0.51277	0.838071	1	1699	tags=19%, list=13%, signal=22%
GO_NEGATIVE_REGULATION_OF_RELEASE_OF_CYTOCHROME_C_FROM_MITOCHONDRIA	17	-0.188156	-0.94676	0.490446	0.837715	1	9865	tags=94%, list=75%, signal=381%
GO_RECEPTOR_BIOSYNTHETIC_PROCESS	19	-0.182053	-0.944044	0.508982	0.842862	1	5891	tags=63%, list=45%, signal=115%
GO_T_CELL_PROLIFERATION	111	-0.075592	-0.943408	0.503043	0.843402	1	9991	tags=84%, list=76%, signal=350%
GO_SOMATIC_DIVERSIFICATION_OF_IMMUNE_RECEPTORS	44	-0.121248	-0.94202	0.480652	0.845639	1	7347	tags=68%, list=56%, signal=155%
GO_ENDODERM_FORMATION	39	-0.128459	-0.942013	0.497951	0.844749	1	1010	tags=21%, list=8%, signal=22%
GO_REGULATION_OF_SMALL_MOLECULE_METABOLIC_PROCESS	267	-0.0493294	-0.941759	0.502041	0.844418	1	1330	tags=15%, list=10%, signal=16%
GO_LYMPH_VESSEL_DEVELOPMENT	25	-0.158225	-0.941632	0.517928	0.843807	1	5790	tags=60%, list=44%, signal=107%
GO_DETECTION_OF_MECHANICAL_STIMULUS	29	-0.144674	-0.940472	0.521561	0.845499	1	820	tags=21%, list=6%, signal=22%
GO_NUCLEOTIDE_SUGAR_METABOLIC_PROCESS	16	-0.198013	-0.939321	0.530841	0.847217	1	6414	tags=69%, list=49%, signal=135%
GO_PHOTOTRANSDUCTION	27	-0.149985	-0.938746	0.516393	0.847559	1	1921	tags=30%, list=15%, signal=35%
GO_MITOCHONDRIAL_CALCIUM_ION_HOMEOSTASIS	21	-0.169486	-0.937637	0.495851	0.849131	1	9633	tags=90%, list=74%, signal=342%
GO_TRANSCRIPTION_INITIATION_FROM_RNA_POLYMERASE_II_PROMOTER	161	-0.0635409	-0.937567	0.530572	0.848377	1	5930	tags=52%, list=45%, signal=93%
GO_RESPONSE_TO_LEUKEMIA_INHIBITORY_FACTOR	88	-0.0837373	-0.937369	0.52	0.847917	1	2632	tags=28%, list=20%, signal=35%
GO_NEGATIVE_REGULATION_OF_HEART_CONTRACTION	18	-0.18024	-0.937118	0.52834	0.847577	1	7829	tags=78%, list=60%, signal=193%
GO_CELL_KILLING	59	-0.104381	-0.93697	0.53422	0.846997	1	8628	tags=76%, list=66%, signal=223%
GO_CARDIAC_EPITHELIAL_TO_MESENCHYMAL_TRANSITION	24	-0.158978	-0.936322	0.510246	0.847506	1	2288	tags=33%, list=17%, signal=40%
GO_POSITIVE_REGULATION_OF_CYTOKINESIS	21	-0.170994	-0.935673	0.5	0.848032	1	7119	tags=71%, list=54%, signal=156%
GO_MUSCLE_TISSUE_DEVELOPMENT	300	-0.048007	-0.935286	0.518887	0.848007	1	1351	tags=15%, list=10%, signal=16%
GO_BILE_ACID_BIOSYNTHETIC_PROCESS	21	-0.172611	-0.935268	0.503953	0.847157	1	8345	tags=81%, list=64%, signal=223%
GO_NEGATIVE_REGULATION_OF_CATION_CHANNEL_ACTIVITY	31	-0.140608	-0.933397	0.528421	0.85019	1	9147	tags=84%, list=70%, signal=278%
GO_NATURAL_KILLER_CELL_MEDIATED_IMMUNITY	27	-0.149526	-0.933347	0.504149	0.849406	1	10657	tags=96%, list=81%, signal=516%
GO_SCHWANN_CELL_DIFFERENTIATION	35	-0.132072	-0.933057	0.522267	0.849188	1	521	tags=17%, list=4%, signal=18%
GO_REGULATION_OF_METAL_ION_TRANSPORT	295	-0.0463678	-0.93229	0.523517	0.850013	1	2426	tags=23%, list=19%, signal=28%
GO_CELLULAR_RESPONSE_TO_GAMMA_RADIATION	26	-0.152848	-0.932089	0.539078	0.849532	1	1529	tags=27%, list=12%, signal=30%
GO_MUSCLE_CELL_MIGRATION	70	-0.0962983	-0.931844	0.537428	0.849187	1	4733	tags=46%, list=36%, signal=71%
GO_ATP_HYDROLYSIS_COUPLED_TRANSMEMBRANE_TRANSPORT	25	-0.156679	-0.93165	0.548515	0.848724	1	1096	tags=24%, list=8%, signal=26%
GO_AXONAL_TRANSPORT	53	-0.108656	-0.931629	0.531008	0.847887	1	8714	tags=77%, list=67%, signal=230%
GO_PROTEIN_TARGETING_TO_LYSOSOME	20	-0.172543	-0.930023	0.553106	0.850557	1	5602	tags=60%, list=43%, signal=105%
GO_PIGMENT_METABOLIC_PROCESS	51	-0.10879	-0.929961	0.538618	0.849792	1	8339	tags=75%, list=64%, signal=204%
GO_AMINO_ACID_IMPORT	25	-0.153558	-0.92952	0.512245	0.849909	1	613	tags=20%, list=5%, signal=21%
GO_REGULATION_OF_RESPONSE_TO_DRUG	71	-0.0951245	-0.928347	0.512097	0.851625	1	6324	tags=58%, list=48%, signal=111%
[truncated: 579 more rows]

## Sheet: Veh-KW; C5 MF - Up
Supplementary Table 4. GSEA results (C5-CC, C5-BP, and C5-MF domains) for Veh-KO/WT and Mem-KO/WT transcripts.
[truncated: 380 more rows]

[truncated: 7 more sheets:  Veh-KW; C5 MF - Down, Mem-KW; C5 CC  - Up, Mem-KW; C5 CC - Down, Mem-KW; C5 BP - Up, Mem-KW; C5 BP - Down, Mem-KW; C5 MF - Up, Mem-KW; C5 MF - Down]
