# Supplementary material for: Early Chronic Memantine Treatment-Induced Transcriptomic Changes in Wild-Type and Shank2-Mutant Mice
Source: Front Mol Neurosci. 2021 Sep 14;14:712576. doi: 10.3389/fnmol.2021.712576 (PMC8477010; doi:10.3389/fnmol.2021.712576)
Supplement: Supplementary Table 5 — Gene Set Enrichment Analysis results (C5-CC, C5-BP, and C5-MF) for KO-M/V and KO-M/WT-V transcripts. [file Table_5.XLSX]

## Sheet: KO-MV; C5 CC - Up
Supplementary Table 5. GSEA results (C5-CC, C5-BP, and C5-MF domains) for KO-M/V and KO-M/WT-V transcripts.
NAME	SIZE	ES	NES	NOM p-val	FDR q-val	FWER p-val	RANK AT MAX	LEADING EDGE
GO_NUCLEAR_SPECK	357	0.205871	4.4208	0	0	0	7371	tags=72%, list=52%, signal=147%
GO_CHROMATIN	417	0.174266	4.16358	0	0	0	5095	tags=53%, list=36%, signal=80%
GO_NUCLEAR_CHROMATIN	279	0.210127	4.05335	0	0	0	5037	tags=56%, list=36%, signal=86%
GO_NUCLEAR_CHROMOSOME	471	0.160397	3.98973	0	0	0	3836	tags=43%, list=27%, signal=57%
GO_U2_TYPE_SPLICEOSOMAL_COMPLEX	79	0.332434	3.37965	0	0	0	6950	tags=82%, list=49%, signal=161%
GO_SPLICEOSOMAL_COMPLEX	164	0.215198	3.229	0	0	0	6984	tags=71%, list=49%, signal=138%
GO_TRANSCRIPTION_FACTOR_COMPLEX	298	0.149336	2.95418	0	0.000126016	0.001	8455	tags=74%, list=60%, signal=182%
GO_PROTEIN_ACETYLTRANSFERASE_COMPLEX	88	0.259866	2.81971	0	0.000226183	0.002	3734	tags=52%, list=26%, signal=71%
GO_CATALYTIC_STEP_2_SPLICEOSOME	84	0.25691	2.76544	0	0.000201052	0.002	6984	tags=75%, list=49%, signal=147%
GO_INO80_TYPE_COMPLEX	23	0.468898	2.71453	0	0.000453388	0.005	3826	tags=74%, list=27%, signal=101%
GO_H4_HISTONE_ACETYLTRANSFERASE_COMPLEX	39	0.351875	2.60381	0	0.001478	0.018	3734	tags=62%, list=26%, signal=83%
GO_RIBONUCLEOPROTEIN_GRANULE	186	0.163106	2.54785	0	0.00226237	0.03	6761	tags=64%, list=48%, signal=121%
GO_PRECATALYTIC_SPLICEOSOME	43	0.328408	2.54491	0	0.00208834	0.03	6870	tags=81%, list=49%, signal=158%
GO_ENDOPEPTIDASE_COMPLEX	61	0.270133	2.46866	0	0.00331292	0.051	5924	tags=69%, list=42%, signal=118%
GO_HISTONE_METHYLTRANSFERASE_COMPLEX	85	0.223526	2.46252	0	0.00339814	0.056	4670	tags=55%, list=33%, signal=82%
GO_SM_LIKE_PROTEIN_FAMILY_COMPLEX	71	0.245917	2.40698	0	0.00501811	0.084	7881	tags=80%, list=56%, signal=181%
GO_PCG_PROTEIN_COMPLEX	44	0.304818	2.39336	0	0.00520531	0.093	8225	tags=89%, list=58%, signal=212%
GO_CYTOSOLIC_LARGE_RIBOSOMAL_SUBUNIT	53	0.266641	2.32012	0	0.00739351	0.136	8238	tags=85%, list=58%, signal=203%
GO_RNA_POLYMERASE_II_TRANSCRIPTION_FACTOR_COMPLEX	138	0.172125	2.31937	0	0.0070536	0.137	4653	tags=50%, list=33%, signal=74%
GO_CYTOSOLIC_RIBOSOME	100	0.197986	2.31467	0.00205339	0.00679049	0.139	8238	tags=78%, list=58%, signal=186%
GO_HISTONE_DEACETYLASE_COMPLEX	67	0.23677	2.31099	0	0.00655544	0.141	7210	tags=75%, list=51%, signal=152%
GO_PROTEASOME_CORE_COMPLEX	18	0.44628	2.29746	0.00199601	0.0069388	0.154	5473	tags=83%, list=39%, signal=136%
GO_METHYLTRANSFERASE_COMPLEX	109	0.189051	2.26565	0	0.00859667	0.195	6419	tags=64%, list=45%, signal=117%
GO_NUCLEAR_TRANSCRIPTION_FACTOR_COMPLEX	174	0.149752	2.24789	0	0.00932925	0.216	3835	tags=42%, list=27%, signal=57%
GO_NUCLEAR_PERIPHERY	126	0.169745	2.24006	0.00409836	0.009394	0.226	7150	tags=67%, list=51%, signal=135%
GO_EUKARYOTIC_TRANSLATION_INITIATION_FACTOR_3_COMPLEX	15	0.481931	2.23378	0	0.00932429	0.233	4498	tags=80%, list=32%, signal=117%
GO_SWI_SNF_SUPERFAMILY_TYPE_COMPLEX	71	0.224536	2.20179	0	0.0114133	0.285	4999	tags=58%, list=35%, signal=89%
GO_POLYSOME	63	0.228487	2.18361	0	0.0126772	0.325	7098	tags=73%, list=50%, signal=146%
GO_UBIQUITIN_LIGASE_COMPLEX	263	0.114453	2.13754	0.00197239	0.0160412	0.403	7380	tags=63%, list=52%, signal=131%
GO_CYTOSOLIC_PART	209	0.126556	2.12851	0	0.0164076	0.419	10198	tags=85%, list=72%, signal=300%
GO_EXON_EXON_JUNCTION_COMPLEX	20	0.391895	2.11724	0.00574713	0.0171515	0.446	5064	tags=75%, list=36%, signal=117%
GO_NUCLEAR_MATRIX	100	0.176862	2.08676	0.00573614	0.0208533	0.525	7122	tags=68%, list=50%, signal=136%
GO_H4_H2A_HISTONE_ACETYLTRANSFERASE_COMPLEX	18	0.409647	2.0815	0.00188679	0.0210059	0.538	3636	tags=67%, list=26%, signal=90%
GO_CENTROSOME	466	0.0828814	2.06393	0.00391389	0.0227292	0.575	6110	tags=51%, list=43%, signal=87%
GO_DNA_REPAIR_COMPLEX	34	0.303955	2.06318	0.00585938	0.0221853	0.577	5270	tags=68%, list=37%, signal=108%
GO_PEPTIDASE_COMPLEX	82	0.194067	2.05203	0.00986193	0.0233518	0.602	8813	tags=82%, list=62%, signal=216%
GO_U2_TYPE_CATALYTIC_STEP_2_SPLICEOSOME	30	0.308445	2.02495	0.0056926	0.0267295	0.664	6950	tags=80%, list=49%, signal=157%
GO_PHAGOPHORE_ASSEMBLY_SITE_MEMBRANE	16	0.424332	2.01926	0.00788955	0.0270909	0.683	1957	tags=56%, list=14%, signal=65%
GO_CHROMOSOMAL_REGION	294	0.103204	2.01393	0.00619835	0.0271717	0.694	5777	tags=51%, list=41%, signal=85%
GO_OTHER_ORGANISM	61	0.221066	1.99975	0.00408163	0.028575	0.729	8466	tags=82%, list=60%, signal=204%
GO_PHAGOPHORE_ASSEMBLY_SITE	30	0.312395	1.99565	0.00398406	0.028369	0.734	2187	tags=47%, list=15%, signal=55%
GO_PRERIBOSOME_LARGE_SUBUNIT_PRECURSOR	22	0.352876	1.98837	0.00414079	0.0288292	0.746	5294	tags=73%, list=37%, signal=116%
GO_DNA_POLYMERASE_COMPLEX	15	0.434328	1.98012	0.0121457	0.0294399	0.756	6111	tags=87%, list=43%, signal=153%
GO_CLATHRIN_COAT_OF_COATED_PIT	19	0.377437	1.97987	0.00206186	0.0287913	0.756	8798	tags=100%, list=62%, signal=265%
GO_TRANSCRIPTIONAL_REPRESSOR_COMPLEX	73	0.192597	1.94463	0.00587084	0.0345364	0.819	6192	tags=63%, list=44%, signal=112%
GO_AP_TYPE_MEMBRANE_COAT_ADAPTOR_COMPLEX	44	0.241318	1.93359	0.00404858	0.0361079	0.837	8798	tags=86%, list=62%, signal=228%
GO_P_BODY	72	0.18777	1.89179	0.0119522	0.0440536	0.904	10306	tags=92%, list=73%, signal=338%
GO_CHROMOSOME_CENTROMERIC_REGION	171	0.124523	1.87731	0.010142	0.0466741	0.918	5777	tags=53%, list=41%, signal=89%
GO_TRANSLATION_PREINITIATION_COMPLEX	17	0.387768	1.8768	0.00394477	0.0458743	0.919	4498	tags=71%, list=32%, signal=103%
GO_EXOSOME_RNASE_COMPLEX_	24	0.309134	1.83599	0.0234834	0.0563299	0.961	8586	tags=92%, list=61%, signal=233%
GO_PML_BODY	92	0.160763	1.82281	0.0161943	0.0596716	0.966	4651	tags=49%, list=33%, signal=72%
GO_CAJAL_BODY	54	0.21171	1.79733	0.014862	0.0671923	0.98	8789	tags=83%, list=62%, signal=220%
GO_FIBRILLAR_CENTER	121	0.140253	1.79532	0.010101	0.066625	0.981	8656	tags=75%, list=61%, signal=193%
GO_U2_SNRNP	19	0.34198	1.78639	0.0198807	0.0687125	0.985	6325	tags=79%, list=45%, signal=143%
GO_SPINDLE	304	0.0885168	1.77665	0.0100402	0.0711401	0.991	10250	tags=81%, list=73%, signal=290%
GO_ESC_E_Z_COMPLEX	15	0.380501	1.75677	0.015625	0.0782033	0.996	2163	tags=53%, list=15%, signal=63%
GO_COATED_MEMBRANE	92	0.156842	1.75387	0.0251938	0.0779246	0.996	9004	tags=79%, list=64%, signal=218%
GO_VESICLE_COAT	54	0.197601	1.74296	0.0171103	0.0812729	0.997	9249	tags=85%, list=65%, signal=246%
GO_CUL4_RING_E3_UBIQUITIN_LIGASE_COMPLEX	30	0.260356	1.71711	0.0299401	0.0911099	0.998	5274	tags=63%, list=37%, signal=101%
GO_TRANSFERASE_COMPLEX_TRANSFERRING_PHOSPHORUS_CONTAINING_GROUPS	231	0.0962603	1.71452	0.040404	0.0909584	0.999	4653	tags=42%, list=33%, signal=62%
GO_RNA_POLYMERASE_II_HOLOENZYME	73	0.177505	1.71174	0.0316456	0.0907074	1	8532	tags=78%, list=60%, signal=196%
GO_PROTEASOME_ACCESSORY_COMPLEX	24	0.293032	1.71039	0.0181452	0.0899295	1	8813	tags=92%, list=62%, signal=243%
GO_TRANSCRIPTION_ELONGATION_FACTOR_COMPLEX	52	0.20296	1.68731	0.037037	0.0996512	1	8278	tags=79%, list=59%, signal=190%
GO_CULLIN_RING_UBIQUITIN_LIGASE_COMPLEX	147	0.116821	1.6705	0.0282828	0.106983	1	6244	tags=56%, list=44%, signal=99%
GO_PROTEIN_DNA_COMPLEX	99	0.142151	1.66799	0.022541	0.106714	1	4710	tags=47%, list=33%, signal=71%
GO_CLATHRIN_ADAPTOR_COMPLEX	27	0.266328	1.64236	0.030303	0.119723	1	8798	tags=89%, list=62%, signal=235%
GO_CYTOPLASMIC_STRESS_GRANULE	51	0.192784	1.63013	0.037037	0.124864	1	6701	tags=67%, list=47%, signal=126%
GO_LARGE_RIBOSOMAL_SUBUNIT	111	0.13079	1.62046	0.0430328	0.129152	1	9744	tags=82%, list=69%, signal=262%
GO_INTERMEDIATE_FILAMENT_CYTOSKELETON	99	0.135636	1.60668	0.0352941	0.136034	1	7369	tags=66%, list=52%, signal=136%
GO_REPLISOME	27	0.257157	1.59443	0.044898	0.141824	1	5266	tags=63%, list=37%, signal=100%
GO_NUCLEAR_TRANSCRIPTIONAL_REPRESSOR_COMPLEX	27	0.262617	1.59145	0.0525292	0.141881	1	4666	tags=59%, list=33%, signal=88%
GO_CLATHRIN_VESICLE_COAT	26	0.262027	1.56999	0.0622568	0.154805	1	8798	tags=88%, list=62%, signal=234%
GO_SITE_OF_DOUBLE_STRAND_BREAK	48	0.190647	1.56652	0.0325866	0.155647	1	10261	tags=92%, list=73%, signal=334%
GO_PRESPLICEOSOME	15	0.325489	1.56624	0.0524194	0.153706	1	4822	tags=67%, list=34%, signal=101%
GO_DNA_REPLICATION_FACTOR_A_COMPLEX	15	0.333428	1.55727	0.043659	0.157893	1	4710	tags=67%, list=33%, signal=100%
GO_POLYSOMAL_RIBOSOME	27	0.249931	1.54588	0.0423729	0.163953	1	7460	tags=78%, list=53%, signal=165%
GO_MITOTIC_SPINDLE_POLE	26	0.245149	1.51022	0.0756972	0.189784	1	5777	tags=65%, list=41%, signal=110%
GO_NUCLEOLAR_PART	165	0.101263	1.49686	0.0664062	0.198195	1	6203	tags=54%, list=44%, signal=95%
GO_ATPASE_COMPLEX	90	0.135696	1.48682	0.0770713	0.204654	1	4999	tags=49%, list=35%, signal=75%
GO_SCF_UBIQUITIN_LIGASE_COMPLEX	58	0.164065	1.48437	0.0766129	0.204396	1	5970	tags=59%, list=42%, signal=101%
GO_RIBOSOMAL_SUBUNIT	178	0.0963791	1.4751	0.101215	0.210269	1	10873	tags=87%, list=77%, signal=371%
GO_MRNA_CLEAVAGE_FACTOR_COMPLEX	20	0.266976	1.47478	0.0912698	0.208089	1	9650	tags=95%, list=68%, signal=300%
GO_CARBOXY_TERMINAL_DOMAIN_PROTEIN_KINASE_COMPLEX	19	0.278892	1.47014	0.0727273	0.209859	1	7958	tags=84%, list=56%, signal=193%
GO_CLATHRIN_COAT_OF_ENDOCYTIC_VESICLE	15	0.310593	1.46044	0.0810811	0.215814	1	8798	tags=93%, list=62%, signal=247%
GO_NUCLEOID	40	0.193676	1.45847	0.0778443	0.21503	1	6804	tags=68%, list=48%, signal=130%
GO_CLATHRIN_COATED_ENDOCYTIC_VESICLE	43	0.181593	1.42366	0.106383	0.246457	1	8937	tags=81%, list=63%, signal=221%
GO_COPI_COATED_VESICLE	24	0.237747	1.40505	0.0984252	0.26308	1	9004	tags=88%, list=64%, signal=241%
GO_SODIUM_CHANNEL_COMPLEX	20	0.258077	1.4019	0.119048	0.26372	1	6245	tags=70%, list=44%, signal=125%
GO_CONDENSED_CHROMOSOME	179	0.089464	1.38735	0.125	0.277041	1	10349	tags=82%, list=73%, signal=303%
GO_RIBOSOME	215	0.0816075	1.38583	0.116935	0.27583	1	10096	tags=80%, list=71%, signal=275%
GO_RNA_POLYMERASE_COMPLEX	99	0.118872	1.38368	0.118998	0.275032	1	10457	tags=86%, list=74%, signal=329%
GO_DNA_PACKAGING_COMPLEX	24	0.235678	1.38319	0.103659	0.272571	1	3149	tags=46%, list=22%, signal=59%
GO_CLATHRIN_COAT	44	0.172923	1.37087	0.111328	0.282738	1	8798	tags=80%, list=62%, signal=210%
GO_CHROMOSOME_TELOMERIC_REGION	127	0.103256	1.36685	0.118812	0.284347	1	3113	tags=32%, list=22%, signal=41%
GO_MEDIATOR_COMPLEX	36	0.19	1.3479	0.144737	0.303695	1	2030	tags=33%, list=14%, signal=39%
GO_POSTSYNAPTIC_SPECIALIZATION_INTRACELLULAR_COMPONENT	21	0.239818	1.34015	0.121032	0.309925	1	6032	tags=67%, list=43%, signal=116%
GO_NUCLEAR_REPLICATION_FORK	41	0.179122	1.33767	0.155738	0.309855	1	4710	tags=51%, list=33%, signal=77%
GO_AUTOPHAGOSOME	79	0.13207	1.33359	0.153226	0.312153	1	5831	tags=54%, list=41%, signal=92%
GO_SPINDLE_POLE	148	0.0932262	1.32916	0.142268	0.314316	1	5471	tags=48%, list=39%, signal=77%
GO_MITOTIC_SPINDLE	92	0.116572	1.30467	0.144898	0.341682	1	6192	tags=55%, list=44%, signal=98%
GO_COPI_COATED_VESICLE_MEMBRANE	17	0.25688	1.30179	0.157371	0.342209	1	9667	tags=94%, list=68%, signal=298%
GO_PROTEIN_KINASE_COMPLEX	96	0.113245	1.29529	0.153374	0.347176	1	4589	tags=44%, list=32%, signal=64%
GO_EXTRINSIC_COMPONENT_OF_ORGANELLE_MEMBRANE	42	0.168206	1.29144	0.162651	0.348738	1	9399	tags=83%, list=67%, signal=248%
GO_INTRINSIC_COMPONENT_OF_PEROXISOMAL_MEMBRANE	16	0.27164	1.28931	0.138614	0.348349	1	8524	tags=88%, list=60%, signal=220%
GO_NUCLEAR_PORE	70	0.131396	1.28913	0.178499	0.345334	1	8845	tags=76%, list=63%, signal=202%
GO_CUL3_RING_UBIQUITIN_LIGASE_COMPLEX	37	0.177129	1.28773	0.160156	0.343704	1	5901	tags=59%, list=42%, signal=102%
GO_CENTRIOLE	122	0.100564	1.2866	0.182178	0.341901	1	9935	tags=80%, list=70%, signal=269%
GO_NUCLEAR_EXOSOME_RNASE_COMPLEX_	16	0.267244	1.28377	0.14914	0.342268	1	8586	tags=88%, list=61%, signal=223%
GO_NUCLEAR_MEMBRANE	264	0.0691549	1.2762	0.174098	0.34846	1	3641	tags=33%, list=26%, signal=43%
GO_CILIARY_BASE	29	0.197281	1.2649	0.205479	0.360442	1	7445	tags=72%, list=53%, signal=153%
GO_HETEROCHROMATIN	65	0.131667	1.26029	0.203219	0.363289	1	4666	tags=46%, list=33%, signal=69%
GO_SIN3_TYPE_COMPLEX	15	0.267508	1.24632	0.208333	0.378739	1	3757	tags=53%, list=27%, signal=73%
GO_GOLGI_ASSOCIATED_VESICLE_MEMBRANE	93	0.109681	1.24226	0.203883	0.381215	1	9849	tags=81%, list=70%, signal=265%
GO_COP9_SIGNALOSOME	30	0.188542	1.24075	0.190855	0.380072	1	6286	tags=63%, list=45%, signal=114%
GO_PRERIBOSOME	69	0.128229	1.23617	0.214286	0.383495	1	8021	tags=70%, list=57%, signal=160%
GO_CONDENSED_NUCLEAR_CHROMOSOME	71	0.124268	1.23471	0.194779	0.382076	1	10187	tags=85%, list=72%, signal=302%
GO_SITE_OF_DNA_DAMAGE	59	0.138317	1.23439	0.202358	0.379251	1	10261	tags=86%, list=73%, signal=315%
GO_NUCLEAR_HETEROCHROMATIN	27	0.196915	1.22852	0.198413	0.38402	1	4546	tags=52%, list=32%, signal=76%
GO_REPLICATION_FORK	63	0.132352	1.22811	0.204819	0.381248	1	10467	tags=87%, list=74%, signal=336%
GO_TRANSCRIPTIONALLY_ACTIVE_CHROMATIN	21	0.223608	1.21696	0.214141	0.393593	1	8278	tags=81%, list=59%, signal=195%
GO_U1_SNRNP	18	0.23641	1.21068	0.225141	0.399142	1	1372	tags=33%, list=10%, signal=37%
GO_PHOSPHATIDYLINOSITOL_3_KINASE_COMPLEX	25	0.205485	1.20951	0.222	0.397421	1	7835	tags=76%, list=55%, signal=170%
GO_NURD_COMPLEX	15	0.258633	1.18755	0.248996	0.425256	1	9531	tags=93%, list=67%, signal=287%
GO_SPLICEOSOMAL_TRI_SNRNP_COMPLEX	30	0.185774	1.18142	0.257384	0.430507	1	6325	tags=63%, list=45%, signal=114%
GO_NUCLEAR_UBIQUITIN_LIGASE_COMPLEX	41	0.151328	1.16503	0.27163	0.45159	1	7168	tags=66%, list=51%, signal=133%
GO_CONDENSED_CHROMOSOME_CENTROMERIC_REGION	103	0.0966455	1.15502	0.252049	0.464086	1	6185	tags=53%, list=44%, signal=94%
GO_U12_TYPE_SPLICEOSOMAL_COMPLEX	26	0.186567	1.14812	0.287091	0.471439	1	10948	tags=96%, list=78%, signal=427%
GO_KINETOCHORE	121	0.0874684	1.14202	0.267068	0.477212	1	5777	tags=50%, list=41%, signal=83%
GO_MICROTUBULE_ORGANIZING_CENTER_PART	164	0.0754161	1.13749	0.289575	0.480904	1	6524	tags=54%, list=46%, signal=99%
GO_CORNIFIED_ENVELOPE	20	0.209148	1.11394	0.29065	0.514621	1	6935	tags=70%, list=49%, signal=137%
GO_ENDONUCLEASE_COMPLEX	28	0.173747	1.10834	0.332024	0.520081	1	7133	tags=68%, list=51%, signal=137%
GO_SERINE_THREONINE_PROTEIN_KINASE_COMPLEX	78	0.107693	1.10668	0.293869	0.518767	1	3556	tags=36%, list=25%, signal=48%
GO_ENDOPLASMIC_RETICULUM_EXIT_SITE	18	0.215187	1.0917	0.321083	0.539995	1	11086	tags=100%, list=79%, signal=465%
GO_POSTSYNAPTIC_DENSITY_INTRACELLULAR_COMPONENT	17	0.220118	1.08574	0.3222	0.545871	1	6032	tags=65%, list=43%, signal=113%
GO_CLATHRIN_COATED_PIT	64	0.115584	1.08422	0.333333	0.544617	1	8083	tags=69%, list=57%, signal=160%
GO_NUCLEAR_ENVELOPE	401	0.0476788	1.07954	0.336653	0.548672	1	11389	tags=85%, list=81%, signal=428%
GO_CONDENSED_NUCLEAR_CHROMOSOME_CENTROMERIC_REGION	20	0.200908	1.07306	0.347458	0.555978	1	5639	tags=60%, list=40%, signal=100%
GO_GROWTH_CONE_PART	16	0.220846	1.05869	0.355159	0.57714	1	5710	tags=63%, list=40%, signal=105%
GO_TRANS_GOLGI_NETWORK_MEMBRANE	81	0.0979996	1.05446	0.365145	0.580329	1	8212	tags=68%, list=58%, signal=161%
GO_APICAL_DENDRITE	16	0.214155	1.03962	0.396761	0.603084	1	6687	tags=69%, list=47%, signal=130%
GO_SITE_OF_POLARIZED_GROWTH	162	0.0707931	1.03004	0.389662	0.616469	1	5200	tags=44%, list=37%, signal=69%
GO_INTRACILIARY_TRANSPORT_PARTICLE_B	20	0.188604	1.02814	0.384921	0.615455	1	9343	tags=85%, list=66%, signal=251%
GO_INVADOPODIUM	15	0.221209	1.0275	0.401163	0.612527	1	8176	tags=80%, list=58%, signal=190%
GO_DENDRITE_MEMBRANE	38	0.140761	1.01382	0.418972	0.633514	1	3591	tags=39%, list=25%, signal=53%
GO_EARLY_ENDOSOME_MEMBRANE	123	0.0788297	1.00801	0.413866	0.639649	1	7162	tags=59%, list=51%, signal=118%
GO_COPII_VESICLE_COAT	15	0.208833	0.999739	0.440546	0.650427	1	11175	tags=100%, list=79%, signal=479%
GO_MLL1_2_COMPLEX	29	0.157782	0.996081	0.442	0.652774	1	3132	tags=38%, list=22%, signal=49%
GO_SAGA_TYPE_COMPLEX	26	0.163232	0.994193	0.450397	0.652111	1	8018	tags=73%, list=57%, signal=169%
GO_SWI_SNF_COMPLEX	15	0.214688	0.98923	0.438017	0.657049	1	8268	tags=80%, list=59%, signal=193%
GO_INTRINSIC_COMPONENT_OF_MITOCHONDRIAL_OUTER_MEMBRANE	19	0.187952	0.988513	0.426829	0.654035	1	7754	tags=74%, list=55%, signal=163%
GO_OUTER_MITOCHONDRIAL_MEMBRANE_PROTEIN_COMPLEX	16	0.201882	0.971541	0.460554	0.681535	1	2447	tags=38%, list=17%, signal=45%
GO_FLEMMING_BODY	24	0.163563	0.965811	0.475789	0.687409	1	8873	tags=79%, list=63%, signal=213%
GO_CCR4_NOT_COMPLEX	15	0.209943	0.961678	0.504082	0.69045	1	6452	tags=67%, list=46%, signal=123%
GO_SEX_CHROMOSOME	22	0.168517	0.958402	0.463158	0.692028	1	4042	tags=45%, list=29%, signal=64%
GO_TRANS_GOLGI_NETWORK_TRANSPORT_VESICLE	28	0.152309	0.95682	0.516064	0.690408	1	11470	tags=96%, list=81%, signal=512%
GO_CYTOPLASMIC_MICROTUBULE	59	0.104933	0.952383	0.505155	0.694412	1	5704	tags=51%, list=40%, signal=85%
GO_NUCLEAR_CHROMOSOME_TELOMERIC_REGION	96	0.0821347	0.947323	0.517241	0.699509	1	3113	tags=30%, list=22%, signal=38%
GO_CLATHRIN_COATED_ENDOCYTIC_VESICLE_MEMBRANE	31	0.141591	0.94707	0.496109	0.695507	1	8937	tags=77%, list=63%, signal=210%
GO_INCLUSION_BODY	68	0.100363	0.943006	0.513131	0.698666	1	9180	tags=75%, list=65%, signal=213%
GO_TRANSCRIPTION_FACTOR_TFIID_COMPLEX	34	0.134787	0.936648	0.490526	0.706138	1	9730	tags=82%, list=69%, signal=264%
GO_FILOPODIUM_TIP	16	0.199587	0.9358	0.524085	0.703271	1	10423	tags=94%, list=74%, signal=358%
GO_OUTER_MEMBRANE	185	0.0569997	0.915675	0.527273	0.736288	1	2258	tags=22%, list=16%, signal=25%
GO_PERICENTRIC_HETEROCHROMATIN	18	0.178247	0.914199	0.541053	0.734622	1	4546	tags=50%, list=32%, signal=74%
GO_SMN_SM_PROTEIN_COMPLEX	16	0.186437	0.908469	0.561728	0.740614	1	7078	tags=69%, list=50%, signal=138%
GO_U5_SNRNP	16	0.192081	0.907432	0.588235	0.737955	1	7881	tags=75%, list=56%, signal=170%
GO_ENDOSOME_LUMEN	20	0.168664	0.896444	0.562992	0.753684	1	8212	tags=75%, list=58%, signal=179%
GO_GOLGI_ASSOCIATED_VESICLE	151	0.0591101	0.87755	0.606786	0.783692	1	10583	tags=81%, list=75%, signal=319%
GO_PROTON_TRANSPORTING_V_TYPE_ATPASE_COMPLEX	21	0.160461	0.87369	0.595092	0.78612	1	7151	tags=67%, list=51%, signal=135%
GO_MICROTUBULE	372	0.0392794	0.866521	0.653144	0.79486	1	5419	tags=42%, list=38%, signal=67%
GO_MIDBODY	156	0.0591941	0.866421	0.623984	0.790347	1	10488	tags=80%, list=74%, signal=308%
GO_SPINDLE_MIDZONE	31	0.132855	0.860178	0.613924	0.796754	1	8149	tags=71%, list=58%, signal=167%
GO_ER_TO_GOLGI_TRANSPORT_VESICLE_MEMBRANE	48	0.1034	0.857552	0.628151	0.796742	1	7370	tags=63%, list=52%, signal=130%
GO_PERIKARYON	117	0.0675431	0.853175	0.660532	0.799766	1	4726	tags=40%, list=33%, signal=60%
GO_CIS_GOLGI_NETWORK	44	0.107247	0.847188	0.637652	0.805957	1	6834	tags=59%, list=48%, signal=114%
GO_SPERM_MIDPIECE	16	0.177336	0.842515	0.677606	0.809629	1	8089	tags=75%, list=57%, signal=175%
GO_SPINDLE_MICROTUBULE	52	0.0973293	0.837032	0.649694	0.814724	1	5419	tags=48%, list=38%, signal=78%
GO_ORGANELLE_MEMBRANE_CONTACT_SITE	19	0.156589	0.823195	0.657143	0.834814	1	4480	tags=47%, list=32%, signal=69%
GO_NUCLEAR_INNER_MEMBRANE	45	0.101137	0.81193	0.733333	0.849849	1	11442	tags=91%, list=81%, signal=479%
GO_90S_PRERIBOSOME	28	0.126716	0.805818	0.704854	0.856008	1	3761	tags=39%, list=27%, signal=53%
GO_COPII_COATED_ER_TO_GOLGI_TRANSPORT_VESICLE	75	0.0801234	0.80152	0.712598	0.858152	1	7535	tags=61%, list=53%, signal=131%
GO_CILIARY_BASAL_BODY	108	0.0636202	0.790356	0.752599	0.872344	1	3684	tags=32%, list=26%, signal=44%
GO_ENDOPLASMIC_RETICULUM_GOLGI_INTERMEDIATE_COMPARTMENT_MEMBRANE	63	0.0856414	0.786078	0.727092	0.874804	1	7313	tags=60%, list=52%, signal=125%
GO_INTRACILIARY_TRANSPORT_PARTICLE	28	0.125626	0.783972	0.729367	0.873569	1	10333	tags=86%, list=73%, signal=319%
GO_ESCRT_COMPLEX	26	0.126222	0.783478	0.727459	0.869562	1	9626	tags=81%, list=68%, signal=253%
GO_CHAPERONE_COMPLEX	19	0.149923	0.773947	0.756335	0.88053	1	4574	tags=47%, list=32%, signal=70%
GO_PHAGOCYTIC_CUP	23	0.134761	0.757742	0.768932	0.901613	1	3011	tags=35%, list=21%, signal=44%
GO_TETHERING_COMPLEX	64	0.0782006	0.743182	0.777778	0.919137	1	5740	tags=48%, list=41%, signal=81%
GO_PROTEIN_PHOSPHATASE_TYPE_2A_COMPLEX	18	0.145105	0.735204	0.819253	0.926449	1	5798	tags=56%, list=41%, signal=94%
GO_SMALL_NUCLEOLAR_RIBONUCLEOPROTEIN_COMPLEX	21	0.134445	0.732977	0.805726	0.924875	1	3483	tags=38%, list=25%, signal=50%
GO_NUCLEAR_OUTER_MEMBRANE	24	0.12471	0.73199	0.77842	0.921424	1	11186	tags=92%, list=79%, signal=440%
GO_INTEGRATOR_COMPLEX	15	0.154803	0.721244	0.824847	0.932276	1	3464	tags=40%, list=25%, signal=53%
GO_EXOCYTIC_VESICLE	193	0.0436987	0.720914	0.843444	0.927887	1	5244	tags=41%, list=37%, signal=65%
GO_NUCLEAR_EUCHROMATIN	19	0.137492	0.718862	0.80303	0.925811	1	1033	tags=21%, list=7%, signal=23%
GO_ENDOCYTIC_VESICLE_MEMBRANE	143	0.051869	0.7029	0.863014	0.943249	1	10137	tags=77%, list=72%, signal=270%
GO_TRANS_GOLGI_NETWORK	206	0.0418866	0.701577	0.844262	0.940053	1	6340	tags=49%, list=45%, signal=88%
GO_ENDOPLASMIC_RETICULUM_GOLGI_INTERMEDIATE_COMPARTMENT	111	0.0563045	0.691265	0.862524	0.948438	1	3663	tags=32%, list=26%, signal=42%
GO_PHAGOCYTIC_VESICLE_MEMBRANE	66	0.0718016	0.687276	0.8659	0.948483	1	4339	tags=38%, list=31%, signal=54%
GO_GAMMA_TUBULIN_COMPLEX	19	0.130368	0.68635	0.876209	0.944882	1	2620	tags=32%, list=19%, signal=39%
GO_ENDOLYSOSOME	17	0.141806	0.685406	0.853955	0.941297	1	8798	tags=76%, list=62%, signal=203%
GO_CELL_DIVISION_SITE	61	0.0731986	0.682707	0.89441	0.939787	1	5915	tags=49%, list=42%, signal=84%
GO_INTERCELLULAR_BRIDGE	52	0.0756083	0.654425	0.88998	0.967297	1	10613	tags=83%, list=75%, signal=332%
GO_AGGRESOME	33	0.0939009	0.636204	0.916836	0.980827	1	5951	tags=52%, list=42%, signal=89%
GO_INTRINSIC_COMPONENT_OF_MITOCHONDRIAL_MEMBRANE	65	0.0665477	0.632841	0.91635	0.979298	1	7754	tags=62%, list=55%, signal=136%
GO_COATED_VESICLE	244	0.0350797	0.631227	0.92161	0.975955	1	9004	tags=67%, list=64%, signal=182%
GO_EXOCYST	18	0.124362	0.629333	0.916501	0.973001	1	12367	tags=100%, list=88%, signal=804%
GO_TOR_COMPLEX	15	0.132435	0.621986	0.919753	0.975015	1	4721	tags=47%, list=33%, signal=70%
GO_FICOLIN_1_RICH_GRANULE_MEMBRANE	42	0.0801576	0.618198	0.930556	0.973481	1	9630	tags=76%, list=68%, signal=239%
GO_ENDOPLASMIC_RETICULUM_TUBULAR_NETWORK	18	0.12188	0.614392	0.928	0.972047	1	12402	tags=100%, list=88%, signal=820%
GO_GOLGI_STACK	116	0.0477763	0.607084	0.939271	0.97305	1	7730	tags=59%, list=55%, signal=130%
GO_ORGANELLE_SUBCOMPARTMENT	320	0.02848	0.579112	0.962598	0.988243	1	6358	tags=48%, list=45%, signal=85%
GO_AMPA_GLUTAMATE_RECEPTOR_COMPLEX	27	0.0933875	0.576768	0.957529	0.984969	1	2867	tags=30%, list=20%, signal=37%
GO_SMALL_SUBUNIT_PROCESSOME	33	0.0834221	0.576035	0.958333	0.980781	1	3531	tags=33%, list=25%, signal=44%
GO_TERTIARY_GRANULE_LUMEN	41	0.0747799	0.569589	0.96371	0.980037	1	7557	tags=61%, list=54%, signal=131%
GO_CYCLIN_DEPENDENT_PROTEIN_KINASE_HOLOENZYME_COMPLEX	38	0.0768248	0.563841	0.970646	0.978447	1	5978	tags=50%, list=42%, signal=86%
GO_NON_MOTILE_CILIUM	100	0.0459963	0.548019	0.981964	0.981819	1	8957	tags=68%, list=63%, signal=185%
GO_DENDRITE_CYTOPLASM	32	0.0799459	0.526724	0.974609	0.985887	1	3727	tags=34%, list=26%, signal=47%
GO_DESMOSOME	19	0.0985195	0.520763	0.968815	0.983426	1	8272	tags=68%, list=59%, signal=165%

## Sheet: KO-MV; C5 CC - Down
Supplementary Table 5. GSEA results (C5-CC, C5-BP, and C5-MF domains) for KO-M/V and KO-M/WT-V transcripts.
NAME	SIZE	ES	NES	NOM p-val	FDR q-val	FWER p-val	RANK AT MAX	LEADING EDGE
GO_EXTRACELLULAR_MATRIX	400	-0.155315	-3.62651	0	0	0	5884	tags=57%, list=42%, signal=95%
GO_COLLAGEN_CONTAINING_EXTRACELLULAR_MATRIX	316	-0.164049	-3.35727	0	0	0	5825	tags=57%, list=41%, signal=95%
GO_MYELIN_SHEATH	48	-0.378147	-3.07488	0	0	0	3211	tags=60%, list=23%, signal=78%
GO_MYOSIN_COMPLEX	54	-0.29458	-2.5721	0	0.00664887	0.024	5010	tags=65%, list=35%, signal=100%
GO_INNER_MITOCHONDRIAL_MEMBRANE_PROTEIN_COMPLEX	118	-0.197216	-2.54084	0	0.0068073	0.03	5856	tags=61%, list=41%, signal=103%
GO_RESPIRATORY_CHAIN_COMPLEX	75	-0.239295	-2.4997	0	0.00907216	0.048	5866	tags=65%, list=42%, signal=111%
GO_MEMBRANE_REGION	286	-0.126853	-2.49637	0	0.00824738	0.051	3233	tags=35%, list=23%, signal=45%
GO_ORGANELLE_INNER_MEMBRANE	462	-0.0987435	-2.41731	0.00389864	0.0111298	0.079	5866	tags=51%, list=42%, signal=85%
GO_PLASMA_MEMBRANE_PROTEIN_COMPLEX	474	-0.0978901	-2.40692	0	0.0102392	0.082	6590	tags=56%, list=47%, signal=102%
GO_EXTRACELLULAR_MATRIX_COMPONENT	49	-0.286586	-2.39049	0	0.0111351	0.099	4614	tags=61%, list=33%, signal=91%
GO_CELL_BODY_MEMBRANE	24	-0.410389	-2.36599	0	0.0117236	0.112	3630	tags=67%, list=26%, signal=90%
GO_BASEMENT_MEMBRANE	87	-0.214847	-2.35153	0	0.0123517	0.129	5751	tags=62%, list=41%, signal=104%
GO_SIDE_OF_MEMBRANE	356	-0.106981	-2.32868	0	0.0134664	0.151	6343	tags=55%, list=45%, signal=98%
GO_AXOLEMMA	15	-0.506566	-2.32695	0	0.0125814	0.152	3211	tags=73%, list=23%, signal=95%
GO_RECEPTOR_COMPLEX	338	-0.108239	-2.28098	0	0.0157244	0.19	6531	tags=57%, list=46%, signal=103%
GO_CELL_CORTEX	265	-0.117416	-2.26517	0	0.0160059	0.205	6634	tags=58%, list=47%, signal=108%
GO_AXONEMAL_DYNEIN_COMPLEX	17	-0.446975	-2.22437	0.00199601	0.0196185	0.256	6157	tags=88%, list=44%, signal=156%
GO_RESPIRASOME	88	-0.19957	-2.20282	0.00380952	0.0214446	0.292	5866	tags=61%, list=42%, signal=104%
GO_EXTERNAL_SIDE_OF_PLASMA_MEMBRANE	190	-0.130224	-2.15577	0.0019084	0.02704	0.364	5768	tags=54%, list=41%, signal=90%
GO_ENDOPLASMIC_RETICULUM_LUMEN	250	-0.117503	-2.15293	0.00195695	0.0263535	0.372	5432	tags=50%, list=38%, signal=80%
GO_CYTOPLASMIC_REGION	441	-0.0879512	-2.14758	0	0.0258539	0.382	6227	tags=53%, list=44%, signal=91%
GO_HETEROTRIMERIC_G_PROTEIN_COMPLEX	25	-0.355312	-2.13949	0	0.026202	0.4	5160	tags=72%, list=37%, signal=113%
GO_CORTICAL_ACTIN_CYTOSKELETON	78	-0.200969	-2.11638	0.0040568	0.0297757	0.461	5688	tags=60%, list=40%, signal=100%
GO_SARCOPLASM	72	-0.206967	-2.10763	0	0.0301514	0.48	9646	tags=89%, list=68%, signal=279%
GO_CELL_CORTEX_PART	152	-0.146508	-2.07561	0.0019305	0.0349437	0.55	6316	tags=59%, list=45%, signal=106%
GO_COMPLEX_OF_COLLAGEN_TRIMERS	19	-0.396485	-2.0629	0	0.0363881	0.581	1842	tags=53%, list=13%, signal=60%
GO_CELL_CELL_JUNCTION	395	-0.0897975	-2.05443	0.00787402	0.036852	0.594	6312	tags=53%, list=45%, signal=94%
GO_MAIN_AXON	65	-0.214312	-2.02392	0.0078125	0.0413133	0.651	3289	tags=45%, list=23%, signal=58%
GO_MITOCHONDRIAL_PROTEIN_COMPLEX	244	-0.111923	-2.01122	0.00381679	0.0431201	0.679	5856	tags=52%, list=41%, signal=88%
GO_CORTICAL_CYTOSKELETON	103	-0.17136	-1.99675	0	0.0456129	0.715	5688	tags=57%, list=40%, signal=95%
GO_INTRINSIC_COMPONENT_OF_PRESYNAPTIC_MEMBRANE	83	-0.190425	-1.99275	0.00195312	0.0449117	0.72	6005	tags=61%, list=43%, signal=106%
GO_PROTON_TRANSPORTING_TWO_SECTOR_ATPASE_COMPLEX_PROTON_TRANSPORTING_DOMAIN	18	-0.382665	-1.98202	0.0078125	0.04659	0.739	3234	tags=61%, list=23%, signal=79%
GO_MITOCHONDRIAL_RESPIRATORY_CHAIN_COMPLEX_I	47	-0.246289	-1.97833	0.012024	0.0463215	0.749	5849	tags=66%, list=41%, signal=112%
GO_MITOCHONDRIAL_MEMBRANE_PART	202	-0.118829	-1.97631	0.00610998	0.0455803	0.752	9253	tags=77%, list=66%, signal=221%
GO_INTEGRAL_COMPONENT_OF_SYNAPTIC_VESICLE_MEMBRANE	32	-0.297995	-1.97354	0.0139165	0.0447408	0.759	8159	tags=88%, list=58%, signal=207%
GO_ATPASE_DEPENDENT_TRANSMEMBRANE_TRANSPORT_COMPLEX	15	-0.419844	-1.96087	0.0129032	0.0465482	0.779	1610	tags=53%, list=11%, signal=60%
GO_ORGANELLE_ENVELOPE_LUMEN	80	-0.189722	-1.94549	0.0164948	0.0502013	0.81	8458	tags=79%, list=60%, signal=195%
GO_ROUGH_ENDOPLASMIC_RETICULUM	75	-0.189449	-1.93366	0.0164271	0.051974	0.828	9014	tags=83%, list=64%, signal=227%
GO_CYTOPLASMIC_SIDE_OF_MEMBRANE	158	-0.131257	-1.8987	0.00574713	0.0624482	0.893	7553	tags=66%, list=53%, signal=141%
GO_ANCHORED_COMPONENT_OF_PLASMA_MEMBRANE	42	-0.246486	-1.88063	0.00594059	0.0664987	0.918	9980	tags=95%, list=71%, signal=324%
GO_TRANSPORTER_COMPLEX	287	-0.0984117	-1.87958	0.004158	0.0651947	0.92	8579	tags=70%, list=61%, signal=176%
GO_CELL_PROJECTION_MEMBRANE	282	-0.0946542	-1.87296	0.0041841	0.0656924	0.922	6403	tags=55%, list=45%, signal=98%
GO_CELL_CORTEX_REGION	38	-0.258827	-1.87001	0.0180723	0.0653393	0.924	7133	tags=76%, list=51%, signal=154%
GO_CALYX_OF_HELD	23	-0.324704	-1.85428	0.0239521	0.0700461	0.944	7089	tags=83%, list=50%, signal=166%
GO_LAMELLIPODIUM_MEMBRANE	21	-0.334802	-1.85362	0.0160321	0.0687072	0.945	8057	tags=90%, list=57%, signal=210%
GO_PARALLEL_FIBER_TO_PURKINJE_CELL_SYNAPSE	16	-0.38239	-1.82318	0.00806452	0.0787172	0.963	8729	tags=100%, list=62%, signal=262%
GO_MYOSIN_II_COMPLEX	19	-0.352083	-1.81988	0.00787402	0.0784714	0.965	4698	tags=68%, list=33%, signal=102%
GO_INTRINSIC_COMPONENT_OF_SYNAPTIC_MEMBRANE	162	-0.123769	-1.81042	0.0136719	0.0808037	0.968	2719	tags=31%, list=19%, signal=39%
GO_NEURON_PROJECTION_TERMINUS	129	-0.133388	-1.79369	0.0200803	0.0866523	0.979	8206	tags=71%, list=58%, signal=169%
GO_CELL_CELL_ADHERENS_JUNCTION	105	-0.14908	-1.7934	0.0171306	0.085005	0.979	7864	tags=70%, list=56%, signal=158%
GO_SCHAFFER_COLLATERAL__CA1_SYNAPSE	82	-0.16605	-1.78481	0.0164609	0.0870205	0.982	4214	tags=46%, list=30%, signal=66%
GO_ACTIN_BASED_CELL_PROJECTION	176	-0.117851	-1.78118	0.0155039	0.0870619	0.984	8628	tags=73%, list=61%, signal=185%
GO_PHOTORECEPTOR_INNER_SEGMENT	38	-0.2434	-1.77251	0.0137255	0.089709	0.986	6607	tags=71%, list=47%, signal=133%
GO_MITOCHONDRIAL_MATRIX	430	-0.0746007	-1.76464	0.0183299	0.0919135	0.989	11558	tags=89%, list=82%, signal=476%
GO_SYNAPTIC_MEMBRANE	405	-0.0768195	-1.75626	0.019685	0.0938275	0.991	6479	tags=53%, list=46%, signal=96%
GO_NEUROMUSCULAR_JUNCTION	72	-0.173456	-1.73001	0.029703	0.1066	0.996	1879	tags=31%, list=13%, signal=35%
GO_MYOSIN_FILAMENT	18	-0.330277	-1.70388	0.0310559	0.119715	0.999	5542	tags=72%, list=39%, signal=119%
GO_CELL_CELL_CONTACT_ZONE	70	-0.168749	-1.67554	0.0277778	0.134343	0.999	4489	tags=49%, list=32%, signal=71%
GO_PRESYNAPSE	450	-0.0681539	-1.64406	0.0296443	0.153745	1	4718	tags=40%, list=33%, signal=58%
GO_SARCOPLASMIC_RETICULUM_MEMBRANE	34	-0.232037	-1.63688	0.0336634	0.157144	1	9608	tags=91%, list=68%, signal=285%
GO_DYNEIN_COMPLEX	48	-0.194463	-1.61893	0.0342205	0.168001	1	6973	tags=69%, list=49%, signal=135%
GO_INTERCALATED_DISC	49	-0.193072	-1.59163	0.0477137	0.187568	1	4489	tags=51%, list=32%, signal=75%
GO_INTRINSIC_COMPONENT_OF_SYNAPTIC_VESICLE_MEMBRANE	45	-0.200737	-1.58986	0.049904	0.186295	1	8159	tags=78%, list=58%, signal=184%
GO_TERTIARY_GRANULE_MEMBRANE	57	-0.17522	-1.58959	0.0354331	0.183737	1	10172	tags=89%, list=72%, signal=319%
GO_EXTRINSIC_COMPONENT_OF_PLASMA_MEMBRANE	144	-0.11155	-1.57853	0.0373444	0.190511	1	7268	tags=63%, list=51%, signal=127%
GO_AXON_PART	362	-0.0683593	-1.56287	0.055102	0.202723	1	4795	tags=41%, list=34%, signal=60%
GO_PRESYNAPTIC_MEMBRANE	153	-0.107564	-1.55602	0.0329457	0.205763	1	6344	tags=56%, list=45%, signal=100%
GO_LEADING_EDGE_MEMBRANE	157	-0.103539	-1.55528	0.0441767	0.203371	1	5751	tags=51%, list=41%, signal=85%
GO_OXIDOREDUCTASE_COMPLEX	97	-0.134455	-1.54978	0.0644531	0.205126	1	5977	tags=56%, list=42%, signal=96%
GO_CILIUM	475	-0.0622902	-1.54766	0.040856	0.204284	1	8962	tags=69%, list=63%, signal=184%
GO_BASAL_PLASMA_MEMBRANE	27	-0.245112	-1.53149	0.0698603	0.216557	1	8576	tags=85%, list=61%, signal=216%
GO_COLLAGEN_TRIMER	71	-0.156184	-1.53135	0.0626263	0.213684	1	2779	tags=35%, list=20%, signal=44%
GO_EXCITATORY_SYNAPSE	47	-0.188493	-1.5286	0.0462777	0.21331	1	6362	tags=64%, list=45%, signal=116%
GO_PROTON_TRANSPORTING_ATP_SYNTHASE_COMPLEX	17	-0.305515	-1.52838	0.0756646	0.210601	1	8983	tags=94%, list=64%, signal=258%
GO_FILAMENTOUS_ACTIN	22	-0.265945	-1.52346	0.0570265	0.212447	1	4596	tags=59%, list=33%, signal=87%
GO_GLIAL_CELL_PROJECTION	24	-0.264322	-1.52167	0.0680529	0.211308	1	3924	tags=54%, list=28%, signal=75%
GO_RESPIRATORY_CHAIN_COMPLEX_IV	15	-0.321793	-1.51993	0.0633947	0.210473	1	8642	tags=93%, list=61%, signal=240%
GO_POSTSYNAPTIC_MEMBRANE	305	-0.0755783	-1.51449	0.0686695	0.212913	1	9282	tags=73%, list=66%, signal=209%
GO_INTRINSIC_COMPONENT_OF_ORGANELLE_MEMBRANE	334	-0.0709773	-1.50526	0.0596708	0.219584	1	8282	tags=66%, list=59%, signal=155%
GO_STEREOCILIUM_BUNDLE	48	-0.184377	-1.50415	0.0901467	0.218146	1	8586	tags=79%, list=61%, signal=201%
GO_REGION_OF_CYTOSOL	24	-0.252441	-1.4993	0.0545455	0.220522	1	7622	tags=79%, list=54%, signal=172%
GO_HIPPOCAMPAL_MOSSY_FIBER_TO_CA3_SYNAPSE	31	-0.221972	-1.48187	0.0695296	0.23491	1	9173	tags=87%, list=65%, signal=248%
GO_SYNAPTIC_VESICLE_MEMBRANE	99	-0.126697	-1.48103	0.0630798	0.233119	1	5214	tags=49%, list=37%, signal=78%
GO_CELL_SUBSTRATE_JUNCTION	394	-0.0636692	-1.48035	0.0818363	0.231093	1	9593	tags=74%, list=68%, signal=225%
GO_AXON_INITIAL_SEGMENT	19	-0.284139	-1.47755	0.0815109	0.231236	1	7886	tags=84%, list=56%, signal=190%
GO_INTRINSIC_COMPONENT_OF_EXTERNAL_SIDE_OF_PLASMA_MEMBRANE	17	-0.297466	-1.47188	0.0665323	0.234281	1	4943	tags=65%, list=35%, signal=99%
GO_MICROBODY_PART	91	-0.131704	-1.47033	0.0705882	0.233247	1	10568	tags=88%, list=75%, signal=347%
GO_APICAL_PART_OF_CELL	294	-0.073634	-1.46922	0.0686071	0.231617	1	2105	tags=22%, list=15%, signal=25%
GO_SECRETORY_GRANULE_MEMBRANE	236	-0.0816918	-1.46769	0.0758483	0.230845	1	9877	tags=78%, list=70%, signal=255%
GO_SPECIFIC_GRANULE_MEMBRANE	78	-0.141665	-1.45915	0.0862423	0.23669	1	10504	tags=88%, list=74%, signal=343%
GO_CELL_LEADING_EDGE	369	-0.0653896	-1.44629	0.083503	0.246717	1	6488	tags=52%, list=46%, signal=94%
GO_POSTSYNAPTIC_CYTOSOL	17	-0.284217	-1.44541	0.0734127	0.245113	1	7622	tags=82%, list=54%, signal=179%
GO_TERMINAL_BOUTON	49	-0.172442	-1.43783	0.0944882	0.250373	1	9967	tags=88%, list=71%, signal=297%
GO_ACTIN_CYTOSKELETON	433	-0.0600518	-1.43781	0.0914513	0.247721	1	4756	tags=39%, list=34%, signal=58%
GO_MICROBODY	119	-0.112558	-1.41724	0.102249	0.267269	1	8512	tags=71%, list=60%, signal=178%
GO_BASOLATERAL_PLASMA_MEMBRANE	179	-0.0909846	-1.41145	0.105051	0.270982	1	6464	tags=55%, list=46%, signal=100%
GO_CONTRACTILE_FIBER	190	-0.0878409	-1.39962	0.0873016	0.281627	1	4426	tags=40%, list=31%, signal=57%
GO_LUMENAL_SIDE_OF_MEMBRANE	20	-0.265622	-1.39472	0.110891	0.284371	1	8965	tags=90%, list=63%, signal=246%
GO_BASAL_PART_OF_CELL	42	-0.178683	-1.39338	0.11134	0.283042	1	8581	tags=79%, list=61%, signal=200%
GO_VACUOLAR_PART	481	-0.0560055	-1.38937	0.112903	0.284667	1	8867	tags=68%, list=63%, signal=177%
GO_CYTOPLASMIC_DYNEIN_COMPLEX	20	-0.256666	-1.38713	0.112224	0.284133	1	6973	tags=75%, list=49%, signal=148%
GO_NEURON_SPINE	153	-0.0959225	-1.38649	0.111349	0.282112	1	4476	tags=41%, list=32%, signal=60%
GO_EARLY_ENDOSOME	303	-0.0709266	-1.38523	0.11332	0.28081	1	10160	tags=79%, list=72%, signal=275%
GO_APICAL_PLASMA_MEMBRANE	238	-0.0773189	-1.38347	0.103314	0.280254	1	2369	tags=24%, list=17%, signal=29%
GO_MICROBODY_MEMBRANE	59	-0.154144	-1.3832	0.122772	0.277966	1	9083	tags=80%, list=64%, signal=222%
GO_ACROSOMAL_VESICLE	69	-0.137385	-1.37945	0.10387	0.27961	1	4415	tags=45%, list=31%, signal=65%
GO_LIPID_DROPLET	66	-0.144519	-1.37801	0.124016	0.278712	1	2463	tags=32%, list=17%, signal=38%
GO_PRESYNAPTIC_ACTIVE_ZONE	65	-0.145221	-1.37707	0.13253	0.277121	1	4912	tags=49%, list=35%, signal=75%
GO_INTRINSIC_COMPONENT_OF_ENDOPLASMIC_RETICULUM_MEMBRANE	132	-0.102431	-1.36681	0.127135	0.285903	1	5522	tags=49%, list=39%, signal=80%
GO_GLYCOPROTEIN_COMPLEX	17	-0.275539	-1.36378	0.124016	0.286792	1	6083	tags=71%, list=43%, signal=124%
GO_CLUSTER_OF_ACTIN_BASED_CELL_PROJECTIONS	119	-0.107273	-1.36089	0.127049	0.287572	1	8586	tags=71%, list=61%, signal=181%
GO_COSTAMERE	18	-0.263054	-1.36043	0.137177	0.285551	1	4921	tags=61%, list=35%, signal=94%
GO_AXONEME_PART	34	-0.194346	-1.35253	0.108571	0.292055	1	3078	tags=41%, list=22%, signal=53%
GO_PRESYNAPTIC_ACTIVE_ZONE_CYTOPLASMIC_COMPONENT	16	-0.279119	-1.35101	0.128514	0.291355	1	4890	tags=63%, list=35%, signal=95%
GO_PLASMA_MEMBRANE_RECEPTOR_COMPLEX	161	-0.0913361	-1.34516	0.119923	0.295968	1	6357	tags=54%, list=45%, signal=97%
GO_MUSCLE_MYOSIN_COMPLEX	15	-0.288382	-1.33882	0.132039	0.30138	1	4406	tags=60%, list=31%, signal=87%
GO_CILIARY_MEMBRANE	64	-0.1447	-1.33833	0.155206	0.299415	1	8117	tags=72%, list=57%, signal=168%
GO_ORGANELLAR_RIBOSOME	87	-0.124313	-1.33805	0.126273	0.297073	1	6697	tags=60%, list=47%, signal=113%
GO_VACUOLAR_LUMEN	143	-0.0950442	-1.32499	0.127413	0.309689	1	5684	tags=50%, list=40%, signal=82%
GO_MICROBODY_LUMEN	43	-0.17365	-1.32404	0.157282	0.308164	1	8394	tags=77%, list=59%, signal=189%
GO_CAVEOLA	72	-0.133391	-1.31079	0.143141	0.321915	1	5384	tags=51%, list=38%, signal=83%
GO_GOLGI_LUMEN	68	-0.133422	-1.31044	0.147122	0.319685	1	618	tags=18%, list=4%, signal=18%
GO_ANCHORED_COMPONENT_OF_MEMBRANE	108	-0.107403	-1.30821	0.149312	0.319732	1	7649	tags=65%, list=54%, signal=140%
GO_BLOOD_MICROPARTICLE	63	-0.139095	-1.30613	0.147929	0.319554	1	1632	tags=25%, list=12%, signal=29%
GO_CYTOCHROME_COMPLEX	26	-0.212073	-1.30263	0.163603	0.321654	1	8961	tags=85%, list=63%, signal=231%
GO_VACUOLAR_MEMBRANE	355	-0.059187	-1.30063	0.168699	0.321608	1	8813	tags=68%, list=62%, signal=177%
GO_M_BAND	22	-0.2253	-1.30029	0.161905	0.319481	1	5811	tags=64%, list=41%, signal=108%
GO_PLATELET_DENSE_GRANULE	15	-0.281113	-1.2989	0.179226	0.318749	1	5450	tags=67%, list=39%, signal=108%
GO_MICROTUBULE_PLUS_END	20	-0.243455	-1.29769	0.162698	0.317716	1	5041	tags=60%, list=36%, signal=93%
GO_CALCIUM_CHANNEL_COMPLEX	56	-0.144568	-1.29677	0.147773	0.316316	1	8559	tags=75%, list=61%, signal=190%
GO_INTRINSIC_COMPONENT_OF_POSTSYNAPTIC_MEMBRANE	118	-0.100044	-1.29453	0.141153	0.316511	1	2310	tags=26%, list=16%, signal=31%
GO_CILIARY_PART	364	-0.0583429	-1.29314	0.1643	0.315826	1	7656	tags=60%, list=54%, signal=127%
GO_MICROVILLUS_MEMBRANE	16	-0.271002	-1.28854	0.174603	0.31893	1	8535	tags=88%, list=60%, signal=221%
GO_MICROVILLUS	65	-0.134777	-1.28081	0.174897	0.326149	1	8535	tags=74%, list=60%, signal=186%
GO_MULTIVESICULAR_BODY	34	-0.186095	-1.27969	0.171657	0.325133	1	5271	tags=56%, list=37%, signal=89%
GO_CATION_CHANNEL_COMPLEX	198	-0.0782306	-1.27696	0.183398	0.326212	1	8683	tags=69%, list=61%, signal=177%
GO_VESICLE_LUMEN	267	-0.0689509	-1.27498	0.19246	0.326191	1	5710	tags=47%, list=40%, signal=78%
GO_PLASMA_MEMBRANE_RAFT	98	-0.108329	-1.27006	0.185185	0.330008	1	5831	tags=52%, list=41%, signal=88%
GO_POTASSIUM_CHANNEL_COMPLEX	90	-0.114359	-1.26471	0.188755	0.334423	1	2476	tags=29%, list=18%, signal=35%
GO_SARCOLEMMA	128	-0.0956437	-1.26298	0.206226	0.334076	1	3517	tags=34%, list=25%, signal=45%
GO_I_BAND	113	-0.102123	-1.25958	0.184486	0.336336	1	9693	tags=79%, list=69%, signal=249%
GO_PRESYNAPTIC_ACTIVE_ZONE_MEMBRANE	26	-0.19747	-1.25859	0.186275	0.335295	1	2649	tags=38%, list=19%, signal=47%
GO_LYSOSOMAL_LUMEN	85	-0.115676	-1.25798	0.178862	0.333673	1	9841	tags=81%, list=70%, signal=266%
GO_PLASMA_MEMBRANE_BOUNDED_CELL_PROJECTION_CYTOPLASM	183	-0.0799389	-1.25613	0.170455	0.333684	1	1742	tags=20%, list=12%, signal=23%
GO_NODE_OF_RANVIER	15	-0.268519	-1.2507	0.18	0.338388	1	10335	tags=100%, list=73%, signal=373%
GO_BLOC_COMPLEX	19	-0.239292	-1.23967	0.204322	0.349961	1	10005	tags=95%, list=71%, signal=325%
GO_PROTEIN_COMPLEX_INVOLVED_IN_CELL_ADHESION	30	-0.193202	-1.2382	0.19833	0.349427	1	8576	tags=80%, list=61%, signal=203%
GO_NEURON_PROJECTION_MEMBRANE	56	-0.140625	-1.23005	0.227092	0.357637	1	2310	tags=30%, list=16%, signal=36%
GO_CLATHRIN_COATED_VESICLE_MEMBRANE	90	-0.111266	-1.21986	0.206612	0.368195	1	6756	tags=59%, list=48%, signal=112%
GO_GABA_RECEPTOR_COMPLEX	17	-0.247484	-1.21727	0.220165	0.369446	1	5648	tags=65%, list=40%, signal=108%
GO_PLATELET_ALPHA_GRANULE_MEMBRANE	15	-0.256364	-1.21494	0.221359	0.370032	1	9565	tags=93%, list=68%, signal=289%
GO_POSTSYNAPTIC_DENSITY_MEMBRANE	75	-0.120923	-1.21171	0.234165	0.372012	1	9600	tags=80%, list=68%, signal=249%
GO_GAP_JUNCTION	19	-0.23097	-1.19318	0.260355	0.394075	1	3433	tags=47%, list=24%, signal=62%
GO_AXON_CYTOPLASM	54	-0.136288	-1.18768	0.258621	0.3989	1	9329	tags=80%, list=66%, signal=234%
GO_APICOLATERAL_PLASMA_MEMBRANE	15	-0.251875	-1.18713	0.245509	0.397067	1	4921	tags=60%, list=35%, signal=92%
GO_LATERAL_PLASMA_MEMBRANE	51	-0.138095	-1.17718	0.233871	0.408689	1	3319	tags=37%, list=24%, signal=49%
GO_CILIARY_TIP	43	-0.151831	-1.17667	0.269962	0.40673	1	5417	tags=53%, list=38%, signal=87%
GO_A_BAND	30	-0.177836	-1.17496	0.268145	0.4065	1	2673	tags=37%, list=19%, signal=45%
GO_EXTRINSIC_COMPONENT_OF_CYTOPLASMIC_SIDE_OF_PLASMA_MEMBRANE	78	-0.11112	-1.16223	0.295019	0.421264	1	7493	tags=64%, list=53%, signal=136%
GO_ORGANELLAR_LARGE_RIBOSOMAL_SUBUNIT	57	-0.130585	-1.15853	0.270059	0.423889	1	8570	tags=74%, list=61%, signal=187%
GO_SPECIFIC_GRANULE	129	-0.0867704	-1.14736	0.262956	0.437726	1	10172	tags=81%, list=72%, signal=286%
GO_DENDRITIC_SHAFT	35	-0.159626	-1.139	0.304878	0.447536	1	7436	tags=69%, list=53%, signal=144%
GO_RUFFLE_MEMBRANE	84	-0.106203	-1.12348	0.285714	0.468755	1	5403	tags=49%, list=38%, signal=79%
GO_CLATHRIN_COATED_VESICLE	155	-0.0773561	-1.11923	0.308468	0.472485	1	6756	tags=55%, list=48%, signal=105%
GO_TRANSPORT_VESICLE_MEMBRANE	180	-0.0702195	-1.11526	0.295635	0.475551	1	6083	tags=50%, list=43%, signal=87%
GO_RUFFLE	160	-0.072486	-1.09943	0.339394	0.498014	1	6403	tags=52%, list=45%, signal=95%
GO_ROUGH_ENDOPLASMIC_RETICULUM_MEMBRANE	26	-0.181546	-1.09411	0.307087	0.503981	1	8305	tags=77%, list=59%, signal=186%
GO_T_TUBULE	50	-0.129932	-1.09231	0.311284	0.503935	1	8058	tags=70%, list=57%, signal=162%
GO_CHLORIDE_CHANNEL_COMPLEX	39	-0.150949	-1.09072	0.339545	0.50338	1	772	tags=21%, list=5%, signal=22%
GO_AXONAL_GROWTH_CONE	25	-0.182669	-1.0887	0.338086	0.503799	1	6464	tags=64%, list=46%, signal=118%
GO_LATE_ENDOSOME_MEMBRANE	113	-0.0849523	-1.08129	0.347222	0.51257	1	3060	tags=30%, list=22%, signal=38%
GO_DISTAL_AXON	268	-0.0571364	-1.07718	0.352941	0.516166	1	4795	tags=40%, list=34%, signal=59%
GO_CATENIN_COMPLEX	28	-0.165273	-1.06969	0.361165	0.525291	1	5237	tags=54%, list=37%, signal=85%
GO_PIGMENT_GRANULE	97	-0.0945183	-1.06889	0.358871	0.523548	1	5518	tags=48%, list=39%, signal=79%
GO_ENDOSOMAL_PART	449	-0.045138	-1.06319	0.353712	0.530116	1	10109	tags=76%, list=72%, signal=259%
GO_TERTIARY_GRANULE	125	-0.0833567	-1.06051	0.384	0.53144	1	9454	tags=75%, list=67%, signal=225%
GO_INTRINSIC_COMPONENT_OF_MITOCHONDRIAL_INNER_MEMBRANE	38	-0.141168	-1.05131	0.373494	0.543293	1	9905	tags=84%, list=70%, signal=281%
GO_PLATELET_ALPHA_GRANULE	68	-0.10788	-1.02849	0.396996	0.577724	1	8661	tags=72%, list=61%, signal=185%
GO_MICROTUBULE_END	27	-0.161938	-1.02313	0.413721	0.583689	1	5041	tags=52%, list=36%, signal=80%
GO_FILOPODIUM_MEMBRANE	18	-0.196879	-1.02014	0.409709	0.585821	1	8208	tags=78%, list=58%, signal=185%
GO_NBAF_COMPLEX	15	-0.214083	-1.00341	0.444444	0.610637	1	9220	tags=87%, list=65%, signal=249%
GO_CILIARY_PLASM	103	-0.0854111	-1.00315	0.415323	0.607765	1	4425	tags=40%, list=31%, signal=58%
GO_ORGANELLAR_SMALL_RIBOSOMAL_SUBUNIT	28	-0.161371	-1.00305	0.429423	0.604638	1	5292	tags=54%, list=37%, signal=86%
GO_VOLTAGE_GATED_CALCIUM_CHANNEL_COMPLEX	36	-0.13616	-0.983702	0.447419	0.635136	1	7890	tags=69%, list=56%, signal=157%
GO_PODOSOME	28	-0.154407	-0.979915	0.451056	0.638445	1	2364	tags=32%, list=17%, signal=39%
GO_SPERM_PART	122	-0.0769579	-0.979469	0.446581	0.63591	1	3438	tags=32%, list=24%, signal=42%
GO_PROTON_TRANSPORTING_TWO_SECTOR_ATPASE_COMPLEX	39	-0.130401	-0.977568	0.452675	0.635816	1	3234	tags=36%, list=23%, signal=46%
GO_SMALL_RIBOSOMAL_SUBUNIT	69	-0.0991722	-0.971867	0.491089	0.642403	1	11706	tags=93%, list=83%, signal=540%
GO_EXTRINSIC_COMPONENT_OF_MEMBRANE	255	-0.0510403	-0.96271	0.476654	0.654958	1	7268	tags=56%, list=51%, signal=114%
GO_BRUSH_BORDER_MEMBRANE	38	-0.132894	-0.957302	0.486328	0.66079	1	8535	tags=74%, list=60%, signal=186%
GO_NEURON_PROJECTION_CYTOPLASM	80	-0.0899801	-0.954322	0.496894	0.662773	1	9329	tags=75%, list=66%, signal=220%
GO_9PLUS2_MOTILE_CILIUM	64	-0.103895	-0.951165	0.507722	0.664896	1	7808	tags=66%, list=55%, signal=146%
GO_MAST_CELL_GRANULE	19	-0.180667	-0.949757	0.49499	0.664077	1	8602	tags=79%, list=61%, signal=202%
GO_PROTEIN_LIPID_COMPLEX	21	-0.167783	-0.93941	0.549296	0.679111	1	325	tags=19%, list=2%, signal=19%
GO_ENDOPLASMIC_RETICULUM_SUBCOMPARTMENT	22	-0.165106	-0.933209	0.528066	0.686084	1	4734	tags=50%, list=34%, signal=75%
GO_SMOOTH_ENDOPLASMIC_RETICULUM	31	-0.142088	-0.930059	0.514677	0.688176	1	8932	tags=77%, list=63%, signal=210%
GO_MOTILE_CILIUM	127	-0.0682291	-0.919684	0.535497	0.70308	1	10833	tags=83%, list=77%, signal=355%
GO_AZUROPHIL_GRANULE	128	-0.0701886	-0.918548	0.530075	0.701454	1	8507	tags=67%, list=60%, signal=167%
GO_LAMELLIPODIUM	176	-0.0592969	-0.915065	0.578093	0.70457	1	6556	tags=52%, list=46%, signal=96%
GO_POSTSYNAPTIC_SPECIALIZATION_MEMBRANE	98	-0.0794076	-0.909286	0.544379	0.711091	1	6813	tags=56%, list=48%, signal=108%
GO_LATE_ENDOSOME	216	-0.0533296	-0.908098	0.569072	0.709618	1	2463	tags=23%, list=17%, signal=27%
GO_ENDOCYTIC_VESICLE	256	-0.0502922	-0.90666	0.549889	0.708655	1	2448	tags=22%, list=17%, signal=26%
GO_APICAL_JUNCTION_COMPLEX	124	-0.0705113	-0.904829	0.584337	0.708458	1	5050	tags=43%, list=36%, signal=66%
GO_KINESIN_COMPLEX	48	-0.107527	-0.892849	0.570058	0.726274	1	3195	tags=33%, list=23%, signal=43%
GO_CYTOSOLIC_SMALL_RIBOSOMAL_SUBUNIT	41	-0.116202	-0.89045	0.601156	0.726906	1	11109	tags=90%, list=79%, signal=422%
GO_AZUROPHIL_GRANULE_MEMBRANE	50	-0.105819	-0.889714	0.568047	0.724744	1	7550	tags=64%, list=53%, signal=137%
GO_COATED_VESICLE_MEMBRANE	149	-0.0624291	-0.880396	0.614203	0.737749	1	11829	tags=90%, list=84%, signal=548%
GO_FILOPODIUM	94	-0.0773226	-0.880206	0.610101	0.73447	1	8982	tags=71%, list=64%, signal=195%
GO_PERINUCLEAR_ENDOPLASMIC_RETICULUM	18	-0.169763	-0.87997	0.587786	0.731345	1	2314	tags=33%, list=16%, signal=40%
GO_RECYCLING_ENDOSOME_MEMBRANE	70	-0.0910801	-0.878953	0.57	0.72962	1	9817	tags=79%, list=70%, signal=256%
GO_GABA_ERGIC_SYNAPSE	70	-0.089667	-0.874278	0.60166	0.734099	1	5802	tags=50%, list=41%, signal=84%
GO_MICROTUBULE_ASSOCIATED_COMPLEX	138	-0.0632151	-0.868387	0.610895	0.740946	1	7099	tags=57%, list=50%, signal=113%
GO_SPECIFIC_GRANULE_LUMEN	44	-0.107092	-0.867646	0.621053	0.73895	1	8122	tags=68%, list=58%, signal=160%
GO_INTRINSIC_COMPONENT_OF_POSTSYNAPTIC_DENSITY_MEMBRANE	54	-0.0960809	-0.861553	0.62749	0.745807	1	8064	tags=67%, list=57%, signal=155%
GO_PLATELET_ALPHA_GRANULE_LUMEN	49	-0.10141	-0.859643	0.636727	0.745453	1	8661	tags=71%, list=61%, signal=184%
GO_AZUROPHIL_GRANULE_LUMEN	72	-0.0880467	-0.857049	0.576065	0.746329	1	3079	tags=31%, list=22%, signal=39%
GO_ACROSOMAL_MEMBRANE	15	-0.182912	-0.856921	0.623482	0.743099	1	2128	tags=33%, list=15%, signal=39%
GO_CILIARY_TRANSITION_ZONE	56	-0.0931603	-0.84008	0.641283	0.768424	1	3482	tags=34%, list=25%, signal=45%
GO_ACTIN_FILAMENT_BUNDLE	60	-0.0902526	-0.834368	0.672481	0.774819	1	2027	tags=23%, list=14%, signal=27%
GO_PHOTORECEPTOR_CONNECTING_CILIUM	29	-0.127985	-0.832566	0.672968	0.774177	1	2580	tags=31%, list=18%, signal=38%
GO_GOLGI_CISTERNA_MEMBRANE	66	-0.0848834	-0.815854	0.69305	0.798085	1	12074	tags=94%, list=85%, signal=645%
GO_INTRINSIC_COMPONENT_OF_PRESYNAPTIC_ACTIVE_ZONE_MEMBRANE	17	-0.165632	-0.810324	0.705545	0.803391	1	2649	tags=35%, list=19%, signal=43%
GO_CLEAVAGE_FURROW	48	-0.0981183	-0.809893	0.673387	0.80052	1	2739	tags=29%, list=19%, signal=36%
GO_PERICENTRIOLAR_MATERIAL	21	-0.146427	-0.804221	0.683794	0.806203	1	4661	tags=48%, list=33%, signal=71%
GO_NEURON_TO_NEURON_SYNAPSE	336	-0.0385121	-0.801094	0.717791	0.807831	1	5018	tags=39%, list=36%, signal=59%
GO_ANAPHASE_PROMOTING_COMPLEX	21	-0.144157	-0.795458	0.705882	0.813589	1	4693	tags=48%, list=33%, signal=71%
GO_INTRINSIC_COMPONENT_OF_GOLGI_MEMBRANE	60	-0.0874792	-0.791126	0.713115	0.816827	1	9127	tags=73%, list=65%, signal=206%
GO_PHAGOCYTIC_VESICLE	118	-0.0624325	-0.788247	0.717526	0.817524	1	2358	tags=23%, list=17%, signal=27%
GO_INHIBITORY_SYNAPSE	15	-0.162373	-0.780802	0.732809	0.825439	1	9008	tags=80%, list=64%, signal=221%
GO_TELOMERASE_HOLOENZYME_COMPLEX	20	-0.143824	-0.762208	0.762527	0.85011	1	6446	tags=60%, list=46%, signal=110%
GO_FICOLIN_1_RICH_GRANULE	116	-0.0614331	-0.761341	0.77551	0.847779	1	3645	tags=32%, list=26%, signal=43%
GO_RNA_POLYMERASE_III_COMPLEX	17	-0.150226	-0.747337	0.76971	0.864985	1	3697	tags=41%, list=26%, signal=56%
GO_TIGHT_JUNCTION	109	-0.0610397	-0.736666	0.794372	0.876356	1	3162	tags=28%, list=22%, signal=36%
GO_ACTIN_FILAMENT	90	-0.0655359	-0.733059	0.837449	0.877342	1	10379	tags=80%, list=73%, signal=300%
GO_ACTOMYOSIN	64	-0.0777271	-0.726287	0.836735	0.882745	1	12589	tags=97%, list=89%, signal=888%
GO_GLUTAMATERGIC_SYNAPSE	340	-0.0337875	-0.7226	0.810127	0.884376	1	5018	tags=39%, list=36%, signal=59%
GO_CENTRIOLAR_SATELLITE	28	-0.114061	-0.721549	0.827309	0.881918	1	3437	tags=36%, list=24%, signal=47%
GO_RETROMER_COMPLEX	20	-0.129428	-0.711042	0.820513	0.892326	1	6649	tags=60%, list=47%, signal=113%
GO_PHOTORECEPTOR_OUTER_SEGMENT	54	-0.082304	-0.708781	0.839844	0.89167	1	10873	tags=85%, list=77%, signal=369%
GO_9PLUS0_NON_MOTILE_CILIUM	75	-0.0705119	-0.695277	0.842	0.904813	1	10873	tags=84%, list=77%, signal=363%
GO_PROTEIN_SERINE_THREONINE_PHOSPHATASE_COMPLEX	43	-0.0873212	-0.681781	0.874275	0.917615	1	9281	tags=74%, list=66%, signal=216%
GO_BRUSH_BORDER	76	-0.0671085	-0.676063	0.864706	0.920703	1	8535	tags=67%, list=60%, signal=169%
GO_INTRINSIC_COMPONENT_OF_POSTSYNAPTIC_SPECIALIZATION_MEMBRANE	74	-0.0662959	-0.67501	0.854772	0.918002	1	12810	tags=97%, list=91%, signal=1042%
GO_DENSE_CORE_GRANULE	18	-0.128844	-0.650628	0.876471	0.940891	1	8383	tags=72%, list=59%, signal=177%
GO_RECYCLING_ENDOSOME	150	-0.0450387	-0.647469	0.910417	0.940191	1	9822	tags=74%, list=70%, signal=240%
GO_GOLGI_CISTERNA	88	-0.0582206	-0.630365	0.909091	0.952273	1	9294	tags=72%, list=66%, signal=208%
GO_NEUROTRANSMITTER_RECEPTOR_COMPLEX	53	-0.0711963	-0.608359	0.943662	0.96712	1	9391	tags=74%, list=66%, signal=219%
GO_AUTOPHAGOSOME_MEMBRANE	27	-0.0984404	-0.605662	0.932939	0.965356	1	5936	tags=52%, list=42%, signal=89%
GO_MYOFILAMENT	23	-0.0983758	-0.564088	0.973029	0.988584	1	4140	tags=39%, list=29%, signal=55%
GO_EUCHROMATIN	25	-0.0937022	-0.560606	0.951644	0.986441	1	3764	tags=36%, list=27%, signal=49%
GO_IMMUNOLOGICAL_SYNAPSE	27	-0.0814683	-0.505928	0.984375	1	1	3037	tags=30%, list=22%, signal=38%
GO_SYNAPTONEMAL_STRUCTURE	21	-0.0920772	-0.500742	0.98	1	1	2065	tags=24%, list=15%, signal=28%
GO_ENDOPLASMIC_RETICULUM_QUALITY_CONTROL_COMPARTMENT	21	-0.0902131	-0.496914	0.987368	0.997975	1	10161	tags=81%, list=72%, signal=288%
GO_SNARE_COMPLEX	42	-0.0624425	-0.483938	0.992322	0.996788	1	7864	tags=62%, list=56%, signal=139%
GO_TRANSPORT_VESICLE	344	-0.0213747	-0.469664	1	0.995075	1	3237	tags=25%, list=23%, signal=32%

## Sheet: KO-MV; C5 BP - Up
Supplementary Table 5. GSEA results (C5-CC, C5-BP, and C5-MF domains) for KO-M/V and KO-M/WT-V transcripts.
NAME	SIZE	ES	NES	NOM p-val	FDR q-val	FWER p-val	RANK AT MAX	LEADING EDGE
GO_MRNA_METABOLIC_PROCESS	477	0.186362	4.68508	0	0	0	7078	tags=68%, list=50%, signal=132%
GO_PEPTIDYL_LYSINE_MODIFICATION	341	0.203868	4.30067	0	0	0	3650	tags=46%, list=26%, signal=60%
GO_COVALENT_CHROMATIN_MODIFICATION	409	0.175923	4.09678	0	0	0	4872	tags=52%, list=34%, signal=76%
GO_RNA_SPLICING	391	0.179371	4.09592	0	0	0	7035	tags=67%, list=50%, signal=130%
GO_RNA_SPLICING_VIA_TRANSESTERIFICATION_REACTIONS	312	0.203448	4.04833	0	0	0	6423	tags=65%, list=45%, signal=117%
GO_REGULATION_OF_NUCLEOBASE_CONTAINING_COMPOUND_METABOLIC_PROCESS	437	0.153772	3.62825	0	0	0	5198	tags=52%, list=37%, signal=79%
GO_RIBONUCLEOPROTEIN_COMPLEX_BIOGENESIS	410	0.154323	3.57623	0	0	0	7355	tags=67%, list=52%, signal=136%
GO_RNA_CATABOLIC_PROCESS	359	0.163164	3.5432	0	0	0	7981	tags=72%, list=57%, signal=162%
GO_REGULATION_OF_GENE_EXPRESSION_EPIGENETIC	263	0.187069	3.52464	0	0	0	6481	tags=64%, list=46%, signal=117%
GO_PROTEASOMAL_PROTEIN_CATABOLIC_PROCESS	438	0.14569	3.50241	0	0	0	6614	tags=61%, list=47%, signal=111%
GO_REGULATION_OF_DNA_METABOLIC_PROCESS	235	0.196828	3.47396	0	0	0	5198	tags=56%, list=37%, signal=87%
GO_VIRAL_GENE_EXPRESSION	179	0.222098	3.45967	0	0	0	8263	tags=80%, list=59%, signal=191%
GO_PROTEIN_MODIFICATION_BY_SMALL_PROTEIN_REMOVAL	256	0.180535	3.34542	0	8.02038e-05	0.001	5329	tags=55%, list=38%, signal=87%
GO_DNA_CONFORMATION_CHANGE	204	0.199855	3.32618	0	7.44749e-05	0.001	4763	tags=53%, list=34%, signal=79%
GO_REGULATION_OF_CHROMATIN_ORGANIZATION	155	0.227568	3.29422	0	6.95099e-05	0.001	3836	tags=50%, list=27%, signal=67%
GO_REGULATION_OF_HISTONE_MODIFICATION	126	0.242381	3.28433	0	0.000128483	0.002	2771	tags=44%, list=20%, signal=54%
GO_PROTEIN_POLYUBIQUITINATION	279	0.171532	3.24819	0	0.000180228	0.003	7191	tags=68%, list=51%, signal=135%
GO_RIBONUCLEOPROTEIN_COMPLEX_SUBUNIT_ORGANIZATION	228	0.181979	3.20475	0	0.000170215	0.003	7133	tags=68%, list=51%, signal=136%
GO_HISTONE_METHYLATION	120	0.249358	3.18368	0	0.000161257	0.003	4863	tags=59%, list=34%, signal=89%
GO_NEGATIVE_REGULATION_OF_GENE_EXPRESSION_EPIGENETIC	80	0.303518	3.11369	0	0.000203903	0.004	2798	tags=50%, list=20%, signal=62%
GO_PEPTIDYL_LYSINE_ACETYLATION	152	0.216197	3.09953	0	0.000241813	0.005	3761	tags=48%, list=27%, signal=65%
GO_NUCLEAR_TRANSCRIBED_MRNA_CATABOLIC_PROCESS	192	0.190001	3.08424	0	0.000230821	0.005	8238	tags=77%, list=58%, signal=182%
GO_REGULATION_OF_CHROMOSOME_ORGANIZATION	296	0.155378	3.0606	0	0.000220785	0.005	5198	tags=52%, list=37%, signal=81%
GO_DNA_REPAIR	469	0.123599	3.04608	0	0.000211586	0.005	5237	tags=49%, list=37%, signal=75%
GO_POSITIVE_REGULATION_OF_CANONICAL_WNT_SIGNALING_PATHWAY	134	0.222597	3.04266	0	0.000244252	0.006	8478	tags=82%, list=60%, signal=203%
GO_REGULATION_OF_TRANSCRIPTION_FROM_RNA_POLYMERASE_II_PROMOTER_IN_RESPONSE_TO_HYPOXIA	73	0.30313	2.99596	0	0.000234857	0.006	7154	tags=81%, list=51%, signal=163%
GO_PROTEIN_ACETYLATION	175	0.193143	2.98657	0	0.00026399	0.007	3761	tags=46%, list=27%, signal=62%
GO_PEPTIDYL_LYSINE_METHYLATION	106	0.247736	2.96189	0.00205339	0.000327407	0.009	4920	tags=59%, list=35%, signal=91%
GO_NEGATIVE_REGULATION_OF_CELL_CYCLE_G2_M_PHASE_TRANSITION	91	0.26246	2.90927	0	0.000596357	0.017	5938	tags=68%, list=42%, signal=117%
GO_PROTEIN_METHYLATION	152	0.20639	2.89883	0	0.000644369	0.019	4920	tags=55%, list=35%, signal=84%
GO_REGULATION_OF_DNA_TEMPLATED_TRANSCRIPTION_IN_RESPONSE_TO_STRESS	114	0.232291	2.89558	0	0.000623583	0.019	6903	tags=72%, list=49%, signal=140%
GO_POSITIVE_REGULATION_OF_NUCLEOBASE_CONTAINING_COMPOUND_METABOLIC_PROCESS	203	0.17327	2.85776	0	0.000731978	0.022	5170	tags=54%, list=37%, signal=83%
GO_HISTONE_H3_ACETYLATION	55	0.320225	2.81469	0	0.000895793	0.028	6792	tags=80%, list=48%, signal=154%
GO_TRANSLATIONAL_INITIATION	178	0.179206	2.7741	0	0.00113754	0.036	8290	tags=76%, list=59%, signal=183%
GO_HISTONE_H4_ACETYLATION	63	0.298781	2.76673	0	0.00116277	0.038	3644	tags=56%, list=26%, signal=75%
GO_REGULATION_OF_MRNA_CATABOLIC_PROCESS	179	0.180495	2.76303	0	0.00115775	0.039	5924	tags=60%, list=42%, signal=102%
GO_RNA_3_END_PROCESSING	128	0.203905	2.74009	0	0.00131824	0.045	8730	tags=82%, list=62%, signal=213%
GO_POSITIVE_REGULATION_OF_CHROMATIN_ORGANIZATION	89	0.244176	2.72512	0	0.00138861	0.048	7521	tags=78%, list=53%, signal=165%
GO_MRNA_3_END_PROCESSING	95	0.243798	2.71348	0	0.001353	0.048	2674	tags=43%, list=19%, signal=53%
GO_INNATE_IMMUNE_RESPONSE_ACTIVATING_CELL_SURFACE_RECEPTOR_SIGNALING_PATHWAY	89	0.246355	2.70576	0	0.00139497	0.051	5745	tags=65%, list=41%, signal=109%
GO_REGULATION_OF_INNATE_IMMUNE_RESPONSE	326	0.126703	2.68421	0	0.00178061	0.067	7348	tags=64%, list=52%, signal=131%
GO_REGULATION_OF_HISTONE_METHYLATION	56	0.304648	2.68149	0	0.00176146	0.068	3027	tags=52%, list=21%, signal=66%
GO_NEGATIVE_REGULATION_OF_HISTONE_MODIFICATION	36	0.373448	2.67134	0	0.0019561	0.078	3761	tags=64%, list=27%, signal=87%
GO_IMMUNE_RESPONSE_REGULATING_SIGNALING_PATHWAY	429	0.112786	2.65974	0	0.00209664	0.085	7178	tags=62%, list=51%, signal=122%
GO_REGULATION_OF_HEMATOPOIETIC_PROGENITOR_CELL_DIFFERENTIATION	78	0.252461	2.64701	0	0.00234461	0.098	5506	tags=64%, list=39%, signal=104%
GO_ACTIVATION_OF_IMMUNE_RESPONSE	454	0.107433	2.63024	0	0.00253263	0.108	7178	tags=61%, list=51%, signal=121%
GO_POSITIVE_REGULATION_OF_CHROMOSOME_ORGANIZATION	155	0.186033	2.62896	0	0.00247874	0.108	5145	tags=55%, list=36%, signal=85%
GO_DNA_TEMPLATED_TRANSCRIPTION_ELONGATION	107	0.214941	2.62389	0.00212314	0.0024271	0.108	8337	tags=80%, list=59%, signal=195%
GO_SCF_DEPENDENT_PROTEASOMAL_UBIQUITIN_DEPENDENT_PROTEIN_CATABOLIC_PROCESS	85	0.237437	2.61325	0	0.00268966	0.123	5970	tags=66%, list=42%, signal=113%
GO_METHYLATION	296	0.132091	2.60398	0	0.00277803	0.129	5186	tags=50%, list=37%, signal=77%
GO_PROTEIN_DNA_COMPLEX_SUBUNIT_ORGANIZATION	192	0.164497	2.59506	0	0.00286415	0.135	4695	tags=49%, list=33%, signal=73%
GO_REGULATION_OF_CELL_CYCLE_G2_M_PHASE_TRANSITION	197	0.15777	2.59284	0	0.00288815	0.139	5329	tags=53%, list=38%, signal=84%
GO_RIBOSOME_BIOGENESIS	259	0.139237	2.58037	0	0.00319782	0.155	8374	tags=73%, list=59%, signal=176%
GO_FC_EPSILON_RECEPTOR_SIGNALING_PATHWAY	105	0.220061	2.57767	0	0.00319463	0.158	8481	tags=82%, list=60%, signal=204%
GO_REGULATION_OF_DNA_REPAIR	102	0.219513	2.57345	0	0.00324696	0.164	6613	tags=69%, list=47%, signal=128%
GO_MACROMOLECULE_METHYLATION	251	0.136622	2.56391	0	0.00335073	0.17	4968	tags=49%, list=35%, signal=74%
GO_POSITIVE_REGULATION_OF_DNA_METABOLIC_PROCESS	139	0.182392	2.5631	0	0.00329195	0.17	5170	tags=55%, list=37%, signal=85%
GO_REGULATION_OF_STEM_CELL_DIFFERENTIATION	99	0.220928	2.55227	0	0.00347893	0.179	5745	tags=63%, list=41%, signal=105%
GO_INTERLEUKIN_1_MEDIATED_SIGNALING_PATHWAY	93	0.21826	2.54727	0	0.00352357	0.184	6048	tags=65%, list=43%, signal=112%
GO_MAINTENANCE_OF_CELL_NUMBER	138	0.185045	2.53769	0	0.00373637	0.195	3756	tags=45%, list=27%, signal=61%
GO_DNA_METHYLATION_OR_DEMETHYLATION	65	0.26732	2.52873	0	0.00397408	0.211	5149	tags=63%, list=36%, signal=99%
GO_DNA_PACKAGING	115	0.203441	2.52705	0	0.00400735	0.215	4763	tags=54%, list=34%, signal=81%
GO_REGULATION_OF_ESTABLISHMENT_OF_PLANAR_POLARITY	106	0.209447	2.52565	0	0.00397595	0.216	9187	tags=86%, list=65%, signal=244%
GO_ACTIVATION_OF_INNATE_IMMUNE_RESPONSE	247	0.137888	2.52497	0	0.00394601	0.217	7348	tags=66%, list=52%, signal=134%
GO_HISTONE_H2A_ACETYLATION	15	0.543035	2.52258	0	0.0039628	0.221	3636	tags=80%, list=26%, signal=108%
GO_ADAPTIVE_IMMUNE_RESPONSE	245	0.140601	2.51569	0	0.0042258	0.235	8942	tags=77%, list=63%, signal=207%
GO_REGULATION_OF_CELL_CYCLE_PHASE_TRANSITION	400	0.109583	2.50869	0	0.00448236	0.253	5521	tags=50%, list=39%, signal=79%
GO_CELL_CELL_SIGNALING_BY_WNT	468	0.0984521	2.485	0	0.00520633	0.285	7828	tags=65%, list=55%, signal=141%
GO_PROTEIN_ACYLATION	215	0.146822	2.47569	0	0.00557112	0.305	3803	tags=41%, list=27%, signal=56%
GO_MORPHOGENESIS_OF_A_POLARIZED_EPITHELIUM	134	0.184926	2.47313	0	0.00557867	0.308	8478	tags=78%, list=60%, signal=194%
GO_NEGATIVE_REGULATION_OF_CELL_CYCLE_PROCESS	297	0.127397	2.47044	0	0.00564212	0.315	5798	tags=54%, list=41%, signal=89%
GO_HISTONE_H3_K4_METHYLATION	46	0.310244	2.46303	0	0.00594387	0.333	5149	tags=67%, list=36%, signal=106%
GO_POSITIVE_REGULATION_OF_WNT_SIGNALING_PATHWAY	164	0.161178	2.45183	0	0.00644558	0.359	8513	tags=76%, list=60%, signal=190%
GO_HISTONE_H4_K5_ACETYLATION	16	0.515986	2.45015	0	0.00637227	0.36	3312	tags=75%, list=23%, signal=98%
GO_IMMUNE_RESPONSE_REGULATING_CELL_SURFACE_RECEPTOR_SIGNALING_PATHWAY	297	0.125615	2.4495	0	0.00632774	0.363	7154	tags=63%, list=51%, signal=125%
GO_DNA_GEOMETRIC_CHANGE	88	0.223485	2.4479	0	0.0063384	0.366	4726	tags=56%, list=33%, signal=83%
GO_NEGATIVE_REGULATION_OF_MITOTIC_CELL_CYCLE	282	0.125523	2.44671	0	0.00630794	0.369	5473	tags=51%, list=39%, signal=82%
GO_REGULATION_OF_MRNA_PROCESSING	123	0.184815	2.44393	0	0.00629201	0.373	4645	tags=51%, list=33%, signal=76%
GO_DNA_RECOMBINATION	217	0.143405	2.43987	0	0.00638117	0.383	3862	tags=41%, list=27%, signal=56%
GO_POSITIVE_REGULATION_OF_RNA_SPLICING	30	0.370456	2.4327	0	0.00666905	0.399	2781	tags=57%, list=20%, signal=70%
GO_NUCLEOSOME_ORGANIZATION	96	0.210852	2.42995	0	0.00667418	0.404	4691	tags=54%, list=33%, signal=81%
GO_CHROMATIN_ASSEMBLY	82	0.230064	2.42846	0	0.00665373	0.405	4691	tags=56%, list=33%, signal=84%
GO_REGULATION_OF_HISTONE_H3_K4_METHYLATION	23	0.42847	2.42555	0	0.00668388	0.41	1940	tags=57%, list=14%, signal=65%
GO_NUCLEAR_TRANSCRIBED_MRNA_CATABOLIC_PROCESS_NONSENSE_MEDIATED_DECAY	117	0.195986	2.42072	0	0.00686982	0.422	8238	tags=78%, list=58%, signal=185%
GO_NEGATIVE_REGULATION_OF_CHROMATIN_ORGANIZATION	45	0.31238	2.40308	0	0.00775819	0.465	3761	tags=58%, list=27%, signal=78%
GO_NEGATIVE_REGULATION_OF_CELL_CYCLE_PHASE_TRANSITION	216	0.137631	2.39237	0	0.00820237	0.486	5473	tags=52%, list=39%, signal=84%
GO_REGULATION_OF_RNA_METABOLIC_PROCESS	198	0.142728	2.37572	0	0.00900457	0.524	7355	tags=66%, list=52%, signal=136%
GO_POSITIVE_REGULATION_OF_RNA_METABOLIC_PROCESS	62	0.250649	2.37303	0	0.00907483	0.529	2397	tags=42%, list=17%, signal=50%
GO_ADAPTIVE_IMMUNE_RESPONSE_BASED_ON_SOMATIC_RECOMBINATION_OF_IMMUNE_RECEPTORS_BUILT_FROM_IMMUNOGLOBULIN_SUPERFAMILY_DOMAINS	170	0.156856	2.36585	0	0.00945202	0.55	8942	tags=79%, list=63%, signal=212%
GO_CHROMATIN_ASSEMBLY_OR_DISASSEMBLY	105	0.192997	2.34546	0	0.0107303	0.6	4691	tags=52%, list=33%, signal=78%
GO_REGULATION_OF_CELLULAR_AMIDE_METABOLIC_PROCESS	355	0.110498	2.34509	0.00421941	0.0106345	0.6	7309	tags=63%, list=52%, signal=126%
GO_G0_TO_G1_TRANSITION	40	0.308596	2.31536	0	0.0131192	0.697	7304	tags=83%, list=52%, signal=170%
GO_MRNA_EXPORT_FROM_NUCLEUS	103	0.192345	2.30389	0	0.014208	0.738	3061	tags=41%, list=22%, signal=52%
GO_COTRANSLATIONAL_PROTEIN_TARGETING_TO_MEMBRANE	96	0.199188	2.29984	0	0.0144886	0.749	8238	tags=78%, list=58%, signal=186%
GO_POSITIVE_REGULATION_OF_HISTONE_METHYLATION	33	0.322756	2.29775	0	0.0145379	0.752	7434	tags=85%, list=53%, signal=179%
GO_HEMATOPOIETIC_STEM_CELL_DIFFERENTIATION	73	0.225443	2.29427	0	0.0148302	0.758	5924	tags=64%, list=42%, signal=110%
GO_RNA_POLYADENYLATION	41	0.304661	2.29297	0	0.0148032	0.761	7420	tags=83%, list=53%, signal=174%
GO_NCRNA_METABOLIC_PROCESS	409	0.100501	2.29149	0	0.0148692	0.768	8047	tags=67%, list=57%, signal=151%
GO_NUCLEOTIDE_EXCISION_REPAIR	101	0.196424	2.28518	0	0.0153434	0.786	6613	tags=66%, list=47%, signal=124%
GO_CELL_CYCLE_G2_M_PHASE_TRANSITION	250	0.124784	2.27018	0.002	0.0165185	0.813	5329	tags=50%, list=38%, signal=79%
GO_PEPTIDYL_LYSINE_TRIMETHYLATION	37	0.312172	2.24631	0	0.019247	0.855	7434	tags=84%, list=53%, signal=176%
GO_REGULATION_OF_RESPONSE_TO_DNA_DAMAGE_STIMULUS	186	0.139136	2.24493	0	0.0193163	0.858	5121	tags=50%, list=36%, signal=77%
GO_NUCLEAR_EXPORT	185	0.141813	2.24114	0	0.0196202	0.865	3137	tags=36%, list=22%, signal=46%
GO_GENE_SILENCING_BY_RNA	139	0.157183	2.23991	0	0.0196261	0.866	8672	tags=77%, list=61%, signal=198%
GO_CELL_CYCLE_ARREST	221	0.131289	2.23688	0	0.0199055	0.874	5203	tags=50%, list=37%, signal=78%
GO_REGULATION_OF_MORPHOGENESIS_OF_AN_EPITHELIUM	167	0.143993	2.23092	0.00198807	0.0206647	0.885	9321	tags=80%, list=66%, signal=233%
GO_NEGATIVE_REGULATION_OF_HISTONE_METHYLATION	20	0.416913	2.2308	0.0021097	0.0204999	0.885	3299	tags=65%, list=23%, signal=85%
GO_POSITIVE_REGULATION_OF_MRNA_PROCESSING	26	0.369336	2.22609	0	0.0209868	0.891	2397	tags=54%, list=17%, signal=65%
GO_NUCLEAR_TRANSPORT	310	0.109223	2.20771	0.00198413	0.0237612	0.92	3547	tags=36%, list=25%, signal=47%
GO_TRANSCRIPTION_ELONGATION_FROM_RNA_POLYMERASE_II_PROMOTER	80	0.210768	2.20749	0.00202429	0.0235913	0.921	8337	tags=80%, list=59%, signal=194%
GO_GAMETE_GENERATION	469	0.0880754	2.20681	0.00206612	0.0234789	0.923	6806	tags=57%, list=48%, signal=106%
GO_REGULATION_OF_VIRAL_TRANSCRIPTION	58	0.240918	2.20359	0.00199203	0.0237928	0.927	6837	tags=72%, list=48%, signal=140%
GO_REGULATION_OF_WNT_SIGNALING_PATHWAY	323	0.108461	2.19318	0	0.025187	0.938	7815	tags=66%, list=55%, signal=144%
GO_REGULATION_OF_DNA_TEMPLATED_TRANSCRIPTION_ELONGATION	46	0.276428	2.18783	0	0.0259701	0.942	7774	tags=83%, list=55%, signal=183%
GO_RRNA_METABOLIC_PROCESS	192	0.140351	2.18559	0.0019802	0.0260264	0.943	8047	tags=71%, list=57%, signal=162%
GO_REGULATION_OF_TELOMERE_CAPPING	26	0.367049	2.18275	0	0.0262927	0.945	5145	tags=73%, list=36%, signal=115%
GO_FC_RECEPTOR_SIGNALING_PATHWAY	164	0.147496	2.17531	0	0.0273244	0.951	7154	tags=65%, list=51%, signal=131%
GO_REGULATION_OF_MRNA_3_END_PROCESSING	26	0.355371	2.16994	0.00207039	0.0280151	0.955	3137	tags=58%, list=22%, signal=74%
GO_ANTIGEN_RECEPTOR_MEDIATED_SIGNALING_PATHWAY	186	0.138408	2.16645	0.002	0.0284025	0.958	9307	tags=80%, list=66%, signal=230%
GO_DNA_MODIFICATION	85	0.203679	2.16585	0.00207469	0.0283098	0.958	6610	tags=67%, list=47%, signal=125%
GO_PROTEIN_LOCALIZATION_TO_NUCLEUS	223	0.124464	2.16408	0.003861	0.0283615	0.958	9668	tags=81%, list=68%, signal=252%
GO_MISMATCH_REPAIR	32	0.319154	2.1533	0.00201613	0.0300913	0.97	5211	tags=69%, list=37%, signal=109%
GO_DEMETHYLATION	49	0.261744	2.1501	0.00400802	0.0304834	0.975	5538	tags=65%, list=39%, signal=107%
GO_POSITIVE_REGULATION_OF_VIRAL_TRANSCRIPTION	41	0.275876	2.13916	0.00207469	0.0324527	0.979	6792	tags=76%, list=48%, signal=145%
GO_NUCLEIC_ACID_PHOSPHODIESTER_BOND_HYDROLYSIS	252	0.115752	2.13692	0	0.0326298	0.979	4726	tags=45%, list=33%, signal=66%
GO_INTRACELLULAR_RECEPTOR_SIGNALING_PATHWAY	244	0.118511	2.13488	0	0.0327506	0.98	7441	tags=64%, list=53%, signal=134%
GO_RESPONSE_TO_INTERLEUKIN_1	151	0.151023	2.12638	0.00596422	0.0342156	0.986	5745	tags=56%, list=41%, signal=93%
GO_RIG_I_SIGNALING_PATHWAY	17	0.42129	2.12124	0.0020202	0.0350679	0.987	7348	tags=94%, list=52%, signal=196%
GO_TRANSCRIPTION_INITIATION_FROM_RNA_POLYMERASE_II_PROMOTER	169	0.139398	2.11882	0.00575816	0.0354725	0.989	8165	tags=72%, list=58%, signal=168%
GO_NUCLEAR_TRANSCRIBED_MRNA_CATABOLIC_PROCESS_DEADENYLATION_DEPENDENT_DECAY	67	0.220335	2.11764	0.0020284	0.0354566	0.989	7441	tags=75%, list=53%, signal=157%
GO_ALTERNATIVE_MRNA_SPLICING_VIA_SPLICEOSOME	69	0.219075	2.11755	0.00397614	0.0352015	0.989	4493	tags=54%, list=32%, signal=78%
GO_CHROMATIN_ORGANIZATION_INVOLVED_IN_REGULATION_OF_TRANSCRIPTION	74	0.208421	2.11754	0.004	0.0349349	0.989	6613	tags=68%, list=47%, signal=126%
GO_INTRACELLULAR_STEROID_HORMONE_RECEPTOR_SIGNALING_PATHWAY	114	0.167354	2.1125	0.00211864	0.035593	0.99	7441	tags=69%, list=53%, signal=145%
GO_PROTEIN_SUMOYLATION	67	0.221048	2.1081	0.00617284	0.036509	0.992	3637	tags=48%, list=26%, signal=64%
GO_HISTONE_H3_K9_MODIFICATION	44	0.2706	2.10466	0	0.0370149	0.992	6781	tags=75%, list=48%, signal=144%
GO_CHROMATIN_REMODELING	142	0.150734	2.1032	0.00204918	0.037034	0.992	7439	tags=68%, list=53%, signal=141%
GO_T_CELL_RECEPTOR_SIGNALING_PATHWAY	154	0.147692	2.10294	0	0.0368009	0.992	9307	tags=81%, list=66%, signal=234%
GO_NCRNA_PROCESSING	340	0.097154	2.09921	0.0019305	0.0373376	0.993	8047	tags=66%, list=57%, signal=151%
GO_ESTABLISHMENT_OF_PROTEIN_LOCALIZATION_TO_ENDOPLASMIC_RETICULUM	108	0.173228	2.09723	0.00423729	0.0374777	0.993	9732	tags=86%, list=69%, signal=275%
GO_REGULATION_OF_HEMOPOIESIS	356	0.0974984	2.09674	0.00197239	0.0373121	0.993	9169	tags=74%, list=65%, signal=207%
GO_DNA_REPLICATION	248	0.113304	2.09054	0.00392157	0.038386	0.993	10556	tags=86%, list=75%, signal=334%
GO_CYTOPLASMIC_PATTERN_RECOGNITION_RECEPTOR_SIGNALING_PATHWAY	57	0.234248	2.09043	0	0.0381227	0.993	8101	tags=81%, list=57%, signal=189%
GO_ANAPHASE_PROMOTING_COMPLEX_DEPENDENT_CATABOLIC_PROCESS	78	0.198627	2.08173	0.0039604	0.0398396	0.996	6081	tags=63%, list=43%, signal=110%
GO_REGULATION_OF_PROTEIN_MODIFICATION_BY_SMALL_PROTEIN_CONJUGATION_OR_REMOVAL	200	0.128939	2.0804	0.0020202	0.039894	0.996	10137	tags=85%, list=72%, signal=295%
GO_PROTEIN_LOCALIZATION_TO_ENDOPLASMIC_RETICULUM	131	0.1596	2.07674	0.00413223	0.0404024	0.996	9732	tags=85%, list=69%, signal=270%
GO_RNA_EXPORT_FROM_NUCLEUS	129	0.1567	2.07545	0.00833333	0.0404236	0.996	3061	tags=37%, list=22%, signal=47%
GO_SPLICEOSOMAL_COMPLEX_ASSEMBLY	52	0.249645	2.07458	0	0.0403907	0.996	7078	tags=75%, list=50%, signal=150%
GO_NIK_NF_KAPPAB_SIGNALING	140	0.148414	2.07454	0.00798403	0.0401178	0.996	4884	tags=49%, list=35%, signal=75%
GO_PROTEASOMAL_UBIQUITIN_INDEPENDENT_PROTEIN_CATABOLIC_PROCESS	21	0.37484	2.07031	0.00776699	0.0409441	0.997	5473	tags=76%, list=39%, signal=124%
GO_NEGATIVE_REGULATION_OF_OSSIFICATION	55	0.233364	2.0691	0	0.040927	0.997	5703	tags=64%, list=40%, signal=106%
GO_MRNA_TRANSPORT	135	0.148136	2.05806	0.00207469	0.0434801	0.998	3262	tags=38%, list=23%, signal=49%
GO_SOMITE_DEVELOPMENT	75	0.196894	2.05598	0	0.043808	0.998	9284	tags=85%, list=66%, signal=248%
GO_ANTIGEN_PROCESSING_AND_PRESENTATION_OF_EXOGENOUS_PEPTIDE_ANTIGEN_VIA_MHC_CLASS_I	71	0.205692	2.05054	0.00187266	0.0449255	0.998	8844	tags=83%, list=63%, signal=221%
GO_DNA_METHYLATION	51	0.244045	2.04149	0	0.0472439	0.998	5149	tags=61%, list=36%, signal=95%
GO_REGULATION_OF_ADAPTIVE_IMMUNE_RESPONSE	112	0.162666	2.04077	0	0.0471867	0.998	8942	tags=79%, list=63%, signal=215%
GO_TUBE_CLOSURE	85	0.186796	2.03536	0.00203252	0.0484298	0.998	5684	tags=59%, list=40%, signal=98%
GO_PROTEIN_K63_LINKED_UBIQUITINATION	44	0.258611	2.03436	0.00201207	0.0483993	0.998	5345	tags=64%, list=38%, signal=102%
GO_PHOSPHATIDYLINOSITOL_PHOSPHORYLATION	46	0.250284	2.02775	0.00580271	0.0500435	0.998	7835	tags=80%, list=55%, signal=180%
GO_BASE_EXCISION_REPAIR	38	0.270142	2.02554	0.00819672	0.0504745	0.998	6600	tags=74%, list=47%, signal=138%
GO_POSITIVE_REGULATION_OF_CELLULAR_AMIDE_METABOLIC_PROCESS	127	0.156698	2.02512	0	0.0503114	0.998	5145	tags=52%, list=36%, signal=81%
GO_ARP2_3_COMPLEX_MEDIATED_ACTIN_NUCLEATION	32	0.291674	2.02421	0	0.0502892	0.998	2509	tags=47%, list=18%, signal=57%
GO_REGULATION_OF_ANIMAL_ORGAN_MORPHOGENESIS	222	0.116989	2.02164	0.00814664	0.0507803	0.998	9187	tags=77%, list=65%, signal=216%
GO_RIBOSOMAL_LARGE_SUBUNIT_BIOGENESIS	63	0.218683	2.02106	0.00205339	0.0506242	0.998	7460	tags=75%, list=53%, signal=157%
GO_REGULATION_OF_DOUBLE_STRAND_BREAK_REPAIR	61	0.215377	2.00781	0	0.0543533	0.999	8546	tags=82%, list=61%, signal=207%
GO_ESTABLISHMENT_OF_RNA_LOCALIZATION	179	0.130516	2.00047	0.00424628	0.0564313	0.999	3544	tags=38%, list=25%, signal=50%
GO_CYTOPLASMIC_TRANSLATION	87	0.178558	1.99825	0.00746269	0.0568504	0.999	6096	tags=61%, list=43%, signal=107%
GO_HISTONE_H3_K9_METHYLATION	35	0.281305	1.99557	0.00842105	0.0574225	0.999	3299	tags=51%, list=23%, signal=67%
GO_TRANSCRIPTION_COUPLED_NUCLEOTIDE_EXCISION_REPAIR	71	0.202823	1.99349	0.00785855	0.0578791	0.999	7492	tags=73%, list=53%, signal=155%
GO_RNA_LOCALIZATION	211	0.11525	1.98152	0.00838574	0.0620385	0.999	3817	tags=38%, list=27%, signal=52%
GO_REGULATION_OF_PROTEIN_POLYUBIQUITINATION	19	0.383263	1.97776	0.0103093	0.0630998	0.999	3513	tags=63%, list=25%, signal=84%
GO_NON_CANONICAL_WNT_SIGNALING_PATHWAY	141	0.144619	1.97763	0.0019685	0.0627606	0.999	8193	tags=72%, list=58%, signal=171%
GO_REGULATION_OF_NUCLEAR_TRANSCRIBED_MRNA_CATABOLIC_PROCESS_DEADENYLATION_DEPENDENT_DECAY	18	0.390669	1.9763	0.00401606	0.062899	0.999	1550	tags=50%, list=11%, signal=56%
GO_REGULATION_OF_CELLULAR_AMINO_ACID_METABOLIC_PROCESS	54	0.229467	1.97574	0.0117188	0.0628171	0.999	5924	tags=65%, list=42%, signal=111%
GO_REGULATION_OF_PROTEASOMAL_PROTEIN_CATABOLIC_PROCESS	171	0.129643	1.97068	0.0102249	0.0643617	0.999	6614	tags=60%, list=47%, signal=111%
GO_REGULATION_OF_MRNA_POLYADENYLATION	15	0.415553	1.96777	0.00756144	0.0650412	0.999	2610	tags=60%, list=18%, signal=74%
GO_SOMATIC_DIVERSIFICATION_OF_IMMUNE_RECEPTORS_VIA_GERMLINE_RECOMBINATION_WITHIN_A_SINGLE_LOCUS	42	0.255513	1.96537	0.00207469	0.0657278	0.999	7161	tags=76%, list=51%, signal=154%
GO_NEGATIVE_REGULATION_OF_PROTEIN_LOCALIZATION_TO_NUCLEUS	25	0.324568	1.9615	0.00742115	0.0667309	1	2767	tags=52%, list=20%, signal=65%
GO_LYMPHOCYTE_MEDIATED_IMMUNITY	148	0.138454	1.95756	0.00785855	0.0678219	1	8942	tags=77%, list=63%, signal=208%
GO_RESPONSE_TO_IMMOBILIZATION_STRESS	19	0.36791	1.95582	0.0077821	0.0682017	1	2243	tags=53%, list=16%, signal=62%
GO_B_CELL_MEDIATED_IMMUNITY	76	0.197095	1.95561	0.00587084	0.0679239	1	8937	tags=83%, list=63%, signal=225%
GO_NUCLEOTIDE_BINDING_DOMAIN_LEUCINE_RICH_REPEAT_CONTAINING_RECEPTOR_SIGNALING_PATHWAY	35	0.284132	1.95533	0.00400802	0.0676666	1	8101	tags=86%, list=57%, signal=201%
GO_NEGATIVE_REGULATION_OF_CHROMOSOME_ORGANIZATION	120	0.150776	1.95531	0.011976	0.0672948	1	3772	tags=42%, list=27%, signal=56%
GO_UBIQUITIN_DEPENDENT_PROTEIN_CATABOLIC_PROCESS_VIA_THE_MULTIVESICULAR_BODY_SORTING_PATHWAY	21	0.356121	1.95491	0.00209644	0.0670716	1	4392	tags=67%, list=31%, signal=97%
GO_REGULATION_OF_PROTEIN_LOCALIZATION_TO_NUCLEUS	103	0.161358	1.95343	0	0.0673423	1	9391	tags=83%, list=66%, signal=245%
GO_REGULATION_OF_PEPTIDYL_LYSINE_ACETYLATION	56	0.218191	1.94442	0.00594059	0.0707991	1	5504	tags=61%, list=39%, signal=99%
GO_POSITIVE_REGULATION_OF_MRNA_SPLICING_VIA_SPLICEOSOME	16	0.393139	1.94106	0.00619835	0.0717231	1	2397	tags=56%, list=17%, signal=68%
GO_CYTOPLASMIC_TRANSLATIONAL_INITIATION	29	0.30273	1.93799	0.00592885	0.0725772	1	4498	tags=62%, list=32%, signal=91%
GO_TELOMERE_CAPPING	38	0.267904	1.93451	0.010142	0.0736701	1	5145	tags=63%, list=36%, signal=99%
GO_REGULATION_OF_CELLULAR_PROTEIN_CATABOLIC_PROCESS	228	0.109996	1.93081	0.00401606	0.0747758	1	7266	tags=62%, list=51%, signal=126%
GO_REGULATION_OF_TRANSCRIPTION_ELONGATION_FROM_RNA_POLYMERASE_II_PROMOTER	28	0.308054	1.92835	0.0141988	0.0753271	1	3727	tags=57%, list=26%, signal=77%
GO_CANONICAL_WNT_SIGNALING_PATHWAY	298	0.0962512	1.92107	0.00578035	0.0779355	1	8478	tags=69%, list=60%, signal=170%
GO_NOTOCHORD_DEVELOPMENT	17	0.397723	1.91452	0.003861	0.0805098	1	6019	tags=82%, list=43%, signal=143%
GO_ANTIGEN_PROCESSING_AND_PRESENTATION_OF_PEPTIDE_ANTIGEN_VIA_MHC_CLASS_I	86	0.176577	1.91176	0.00795229	0.0813072	1	8851	tags=80%, list=63%, signal=214%
GO_SPLICEOSOMAL_SNRNP_ASSEMBLY	37	0.265479	1.90488	0.00970874	0.0842779	1	7710	tags=81%, list=55%, signal=178%
GO_NEGATIVE_REGULATION_OF_CELLULAR_AMIDE_METABOLIC_PROCESS	135	0.139001	1.90445	0.0020284	0.0840221	1	9457	tags=81%, list=67%, signal=242%
GO_CELL_CYCLE_CHECKPOINT	199	0.113381	1.90189	0.0100806	0.0848762	1	11336	tags=91%, list=80%, signal=457%
GO_REGULATION_OF_VIRAL_INDUCED_CYTOPLASMIC_PATTERN_RECOGNITION_RECEPTOR_SIGNALING_PATHWAY	18	0.368965	1.89888	0.00978474	0.0860018	1	7348	tags=89%, list=52%, signal=185%
GO_NEUROTROPHIN_SIGNALING_PATHWAY	38	0.262448	1.89774	0.00623701	0.0861112	1	7080	tags=76%, list=50%, signal=153%
GO_POSITIVE_REGULATION_OF_HISTONE_H3_K4_METHYLATION	15	0.406588	1.89296	0.0121951	0.0881043	1	1795	tags=53%, list=13%, signal=61%
GO_REGULATION_OF_ISOTYPE_SWITCHING	25	0.315713	1.89206	0.0131086	0.0881757	1	6846	tags=80%, list=48%, signal=155%
GO_REGULATION_OF_POSTTRANSCRIPTIONAL_GENE_SILENCING	80	0.181041	1.89113	0.0121212	0.0883376	1	9284	tags=84%, list=66%, signal=243%
GO_REGULATION_OF_MACROAUTOPHAGY	156	0.125839	1.87984	0.0138067	0.093995	1	6932	tags=62%, list=49%, signal=120%
GO_POSITIVE_REGULATION_OF_EXTRACELLULAR_MATRIX_ORGANIZATION	18	0.369092	1.87839	0.00764818	0.0942008	1	4208	tags=67%, list=30%, signal=95%
GO_POSITIVE_REGULATION_OF_DENDRITIC_SPINE_MORPHOGENESIS	18	0.372322	1.87698	0.00614754	0.0945094	1	4947	tags=72%, list=35%, signal=111%
GO_POSITIVE_REGULATION_OF_PROTEIN_MODIFICATION_BY_SMALL_PROTEIN_CONJUGATION_OR_REMOVAL	115	0.148526	1.87267	0.00793651	0.0963764	1	9953	tags=85%, list=70%, signal=286%
GO_DEVELOPMENT_OF_PRIMARY_SEXUAL_CHARACTERISTICS	179	0.115639	1.87238	0.00408998	0.0960507	1	9274	tags=77%, list=66%, signal=222%
GO_CLATHRIN_DEPENDENT_ENDOCYTOSIS	40	0.24504	1.85937	0.0161616	0.102923	1	8199	tags=83%, list=58%, signal=196%
GO_SOMATIC_STEM_CELL_POPULATION_MAINTENANCE	60	0.201484	1.85716	0.0149573	0.103733	1	3756	tags=47%, list=27%, signal=63%
GO_DEPHOSPHORYLATION	420	0.0784401	1.8557	0.00798403	0.104167	1	8507	tags=68%, list=60%, signal=166%
GO_REGULATION_OF_EPIDERMAL_CELL_DIFFERENTIATION	43	0.235781	1.85319	0.00790514	0.105203	1	6532	tags=70%, list=46%, signal=129%
GO_DNA_DEMETHYLATION	16	0.385758	1.84693	0.016129	0.108068	1	5149	tags=75%, list=36%, signal=118%
GO_REGULATION_OF_B_CELL_MEDIATED_IMMUNITY	35	0.267844	1.84675	0.0211946	0.107712	1	7120	tags=77%, list=50%, signal=155%
GO_CHROMOSOME_SEGREGATION	255	0.095782	1.84312	0.014862	0.109359	1	11076	tags=88%, list=78%, signal=400%
GO_PHOSPHATIDYLINOSITOL_METABOLIC_PROCESS	89	0.165264	1.84068	0.0126582	0.110427	1	7835	tags=72%, list=55%, signal=161%
GO_INTRINSIC_APOPTOTIC_SIGNALING_PATHWAY	257	0.0981558	1.83846	0.0156863	0.111308	1	5232	tags=47%, list=37%, signal=73%
GO_ACTIN_NUCLEATION	44	0.232077	1.83707	0.023622	0.11152	1	2509	tags=41%, list=18%, signal=50%
GO_SEGMENTATION	81	0.172435	1.83643	0.00570342	0.111329	1	9259	tags=83%, list=66%, signal=239%
GO_CELLULAR_RESPONSE_TO_STEROID_HORMONE_STIMULUS	219	0.107908	1.83405	0.00632911	0.112213	1	7591	tags=64%, list=54%, signal=137%
GO_DNA_TEMPLATED_TRANSCRIPTION_INITIATION	211	0.108776	1.82252	0.0223881	0.119079	1	7722	tags=65%, list=55%, signal=142%
GO_GLOBAL_GENOME_NUCLEOTIDE_EXCISION_REPAIR	25	0.308014	1.81959	0.0139442	0.12049	1	4695	tags=64%, list=33%, signal=96%
GO_IMMUNOGLOBULIN_PRODUCTION_INVOLVED_IN_IMMUNOGLOBULIN_MEDIATED_IMMUNE_RESPONSE	37	0.25026	1.81901	0.0211538	0.120312	1	7161	tags=76%, list=51%, signal=153%
GO_SOMATIC_DIVERSIFICATION_OF_IMMUNE_RECEPTORS	48	0.224249	1.81762	0.019084	0.120662	1	6846	tags=71%, list=48%, signal=137%
GO_AUTOPHAGY_OF_MITOCHONDRION	69	0.190991	1.81506	0.010352	0.121727	1	2227	tags=35%, list=16%, signal=41%
GO_REGULATION_OF_RNA_SPLICING	120	0.145663	1.81455	0.0119284	0.121483	1	6668	tags=62%, list=47%, signal=116%
GO_TUMOR_NECROSIS_FACTOR_MEDIATED_SIGNALING_PATHWAY	131	0.136282	1.80894	0.00793651	0.124692	1	6932	tags=63%, list=49%, signal=122%
GO_MALE_GAMETE_GENERATION	365	0.0831374	1.80869	0.012	0.124301	1	9263	tags=74%, list=66%, signal=209%
GO_REGULATION_OF_TRANSLATIONAL_INITIATION	70	0.17985	1.80748	0.0140281	0.124568	1	4331	tags=49%, list=31%, signal=70%
GO_CELLULAR_PROCESS_INVOLVED_IN_REPRODUCTION_IN_MULTICELLULAR_ORGANISM	236	0.104478	1.80663	0.0039604	0.124552	1	6806	tags=58%, list=48%, signal=111%
GO_POSITIVE_REGULATION_OF_PEPTIDYL_LYSINE_ACETYLATION	30	0.280045	1.80644	0.00811359	0.124141	1	5938	tags=70%, list=42%, signal=121%
GO_NEGATIVE_REGULATION_OF_OSTEOBLAST_DIFFERENTIATION	37	0.245383	1.80538	0.0154739	0.124387	1	5703	tags=65%, list=40%, signal=109%
GO_MRNA_CIS_SPLICING_VIA_SPLICEOSOME	29	0.27974	1.80424	0.0163934	0.124714	1	4822	tags=62%, list=34%, signal=94%
GO_REGULATION_OF_GENE_SILENCING	103	0.15222	1.80355	0.0116279	0.124588	1	9382	tags=82%, list=66%, signal=241%
GO_NEGATIVE_REGULATION_OF_PROTEIN_CATABOLIC_PROCESS	113	0.145405	1.80139	0.0301075	0.125561	1	7460	tags=67%, list=53%, signal=141%
GO_RESPONSE_TO_MITOCHONDRIAL_DEPOLARISATION	19	0.347474	1.80126	0.0180361	0.125111	1	4761	tags=68%, list=34%, signal=103%
GO_SOMITOGENESIS	57	0.205756	1.78951	0.0146751	0.132933	1	9245	tags=86%, list=65%, signal=248%
GO_REGULATION_OF_DOUBLE_STRAND_BREAK_REPAIR_VIA_HOMOLOGOUS_RECOMBINATION	36	0.250895	1.77838	0.0264766	0.140426	1	5095	tags=61%, list=36%, signal=95%
GO_MAMMARY_GLAND_EPITHELIAL_CELL_PROLIFERATION	23	0.310022	1.77753	0.0200401	0.14048	1	7908	tags=87%, list=56%, signal=197%
GO_TRANSCRIPTION_BY_RNA_POLYMERASE_I	56	0.203756	1.77713	0.0157791	0.140243	1	8481	tags=80%, list=60%, signal=200%
GO_REGULATION_OF_ERYTHROCYTE_DIFFERENTIATION	40	0.237001	1.77349	0.0187891	0.142496	1	6900	tags=73%, list=49%, signal=141%
GO_PROTEIN_DEMETHYLATION	29	0.278101	1.76838	0.0203252	0.145739	1	6306	tags=72%, list=45%, signal=131%
GO_REGULATION_OF_EPITHELIAL_TUBE_FORMATION	18	0.340219	1.76653	0.0292276	0.146545	1	8538	tags=94%, list=60%, signal=239%
GO_RHYTHMIC_PROCESS	246	0.098059	1.76557	0.0188679	0.146668	1	8053	tags=67%, list=57%, signal=152%
GO_NEGATIVE_REGULATION_OF_BIOMINERAL_TISSUE_DEVELOPMENT	18	0.340912	1.76529	0.0178218	0.146244	1	5390	tags=72%, list=38%, signal=117%
GO_REGULATION_OF_SYMBIOSIS_ENCOMPASSING_MUTUALISM_THROUGH_PARASITISM	167	0.118987	1.76123	0.014	0.148864	1	3666	tags=38%, list=26%, signal=50%
GO_REPRODUCTIVE_SYSTEM_DEVELOPMENT	354	0.0812377	1.75545	0.0139442	0.152864	1	9851	tags=78%, list=70%, signal=250%
GO_ANTERIOR_POSTERIOR_PATTERN_SPECIFICATION	145	0.128054	1.75407	0.0308642	0.153294	1	9312	tags=79%, list=66%, signal=228%
GO_NEGATIVE_REGULATION_OF_PROTEOLYSIS_INVOLVED_IN_CELLULAR_PROTEIN_CATABOLIC_PROCESS	63	0.186794	1.75346	0.0177515	0.153167	1	7460	tags=71%, list=53%, signal=151%
GO_REGULATION_OF_INTRACELLULAR_STEROID_HORMONE_RECEPTOR_SIGNALING_PATHWAY	66	0.186011	1.75277	0.0241935	0.153176	1	7441	tags=71%, list=53%, signal=150%
GO_POSITIVE_REGULATION_OF_TRANSCRIPTION_ELONGATION_FROM_RNA_POLYMERASE_II_PROMOTER	17	0.356298	1.7505	0.0308008	0.154507	1	7434	tags=88%, list=53%, signal=186%
GO_BINDING_OF_SPERM_TO_ZONA_PELLUCIDA	22	0.311844	1.74982	0.0164609	0.154432	1	9724	tags=100%, list=69%, signal=321%
GO_REGULATION_OF_CIRCADIAN_RHYTHM	90	0.156753	1.7491	0.0142857	0.154411	1	5645	tags=56%, list=40%, signal=92%
GO_HEMATOPOIETIC_PROGENITOR_CELL_DIFFERENTIATION	146	0.124544	1.74799	0.0122951	0.15462	1	5803	tags=53%, list=41%, signal=90%
GO_SOMATIC_RECOMBINATION_OF_IMMUNOGLOBULIN_GENE_SEGMENTS	36	0.243469	1.74415	0.0178926	0.157204	1	7161	tags=75%, list=51%, signal=152%
GO_POSITIVE_REGULATION_OF_PROTEIN_ACETYLATION	38	0.237986	1.7429	0.0138614	0.157677	1	5938	tags=66%, list=42%, signal=113%
GO_PROTEIN_LOCALIZATION_TO_CHROMOSOME	75	0.173042	1.73702	0.0294118	0.161861	1	8301	tags=76%, list=59%, signal=183%
GO_REGULATION_OF_BINDING	325	0.0849378	1.73214	0.0168067	0.165448	1	9864	tags=78%, list=70%, signal=253%
GO_SIGNAL_TRANSDUCTION_BY_P53_CLASS_MEDIATOR	247	0.094818	1.72675	0.0275049	0.16961	1	9718	tags=78%, list=69%, signal=246%
GO_REGULATION_OF_TRANSCRIPTION_INVOLVED_IN_G1_S_TRANSITION_OF_MITOTIC_CELL_CYCLE	26	0.286977	1.72598	0.0269151	0.169628	1	7360	tags=81%, list=52%, signal=168%
GO_RESPONSE_TO_UV	123	0.136056	1.71903	0.0224949	0.174764	1	3835	tags=41%, list=27%, signal=55%
GO_NON_RECOMBINATIONAL_REPAIR	67	0.179772	1.7142	0.0301811	0.178398	1	7168	tags=69%, list=51%, signal=139%
GO_TRANSPORT_OF_VIRUS	54	0.19749	1.71167	0.0181818	0.180067	1	8466	tags=80%, list=60%, signal=198%
GO_ACTIVATION_OF_MAPKK_ACTIVITY	52	0.200662	1.70594	0.0204918	0.184801	1	5323	tags=58%, list=38%, signal=92%
GO_B_CELL_ACTIVATION_INVOLVED_IN_IMMUNE_RESPONSE	53	0.199242	1.70465	0.0216535	0.185374	1	4923	tags=55%, list=35%, signal=84%
GO_REGULATION_OF_PROTEIN_CATABOLIC_PROCESS	344	0.08157	1.70154	0.0256917	0.187634	1	8974	tags=72%, list=64%, signal=191%
GO_NEURAL_TUBE_FORMATION	97	0.144823	1.70042	0.021322	0.18795	1	5684	tags=55%, list=40%, signal=91%
GO_POSITIVE_REGULATION_OF_ACTIN_FILAMENT_POLYMERIZATION	86	0.15904	1.69636	0.0386965	0.191168	1	2693	tags=35%, list=19%, signal=43%
GO_REGULATION_OF_MRNA_SPLICING_VIA_SPLICEOSOME	87	0.156661	1.69632	0.0257511	0.190475	1	6241	tags=60%, list=44%, signal=106%
GO_ASYMMETRIC_CELL_DIVISION	18	0.325054	1.69591	0.0296443	0.190185	1	3260	tags=56%, list=23%, signal=72%
GO_REGULATION_OF_PEPTIDYL_SERINE_PHOSPHORYLATION	105	0.140989	1.69241	0.0237154	0.192897	1	5151	tags=50%, list=36%, signal=79%
GO_INTRINSIC_APOPTOTIC_SIGNALING_PATHWAY_IN_RESPONSE_TO_ENDOPLASMIC_RETICULUM_STRESS	54	0.191904	1.69001	0.0101833	0.194501	1	7237	tags=70%, list=51%, signal=144%
GO_NEGATIVE_REGULATION_OF_MRNA_PROCESSING	29	0.266131	1.688	0.0251451	0.195916	1	2092	tags=41%, list=15%, signal=48%
GO_CARBOHYDRATE_TRANSMEMBRANE_TRANSPORT	81	0.160345	1.6875	0.0304878	0.195715	1	3501	tags=41%, list=25%, signal=54%
GO_INTERSTRAND_CROSS_LINK_REPAIR	50	0.200745	1.68466	0.0315582	0.197908	1	4800	tags=54%, list=34%, signal=82%
GO_HISTONE_UBIQUITINATION	43	0.210209	1.68349	0.0351967	0.198332	1	2951	tags=42%, list=21%, signal=53%
GO_EPIDERMAL_CELL_DIFFERENTIATION	143	0.119992	1.68247	0.0288066	0.198521	1	9876	tags=82%, list=70%, signal=269%
GO_GLUCOSE_IMPORT	49	0.203728	1.68123	0.0218254	0.199118	1	1455	tags=31%, list=10%, signal=34%
GO_PROCESS_UTILIZING_AUTOPHAGIC_MECHANISM	447	0.0706857	1.68054	0.032882	0.199137	1	3329	tags=30%, list=24%, signal=39%
GO_REGULATION_OF_TELOMERE_MAINTENANCE	75	0.166066	1.67986	0.0174419	0.199075	1	5198	tags=53%, list=37%, signal=84%
GO_REGULATION_OF_PROTEIN_DEACETYLATION	35	0.243568	1.67892	0.0353635	0.199176	1	6655	tags=71%, list=47%, signal=135%
GO_REGULATION_OF_DNA_RECOMBINATION	72	0.170164	1.67425	0.0412371	0.203361	1	7219	tags=68%, list=51%, signal=139%
GO_CELLULAR_RESPONSE_TO_OXYGEN_LEVELS	204	0.100809	1.67363	0.03125	0.20329	1	6903	tags=59%, list=49%, signal=113%
GO_REPRODUCTIVE_BEHAVIOR	31	0.254592	1.67165	0.0287474	0.204569	1	10078	tags=97%, list=71%, signal=337%
GO_ENTRAINMENT_OF_CIRCADIAN_CLOCK	25	0.280695	1.67162	0.0283401	0.203878	1	5645	tags=68%, list=40%, signal=113%
GO_LIPOPROTEIN_METABOLIC_PROCESS	19	0.317077	1.66944	0.0201613	0.205346	1	8906	tags=95%, list=63%, signal=256%
GO_REGULATION_OF_PROTEIN_ACETYLATION	66	0.178947	1.66907	0.0232558	0.20505	1	2619	tags=36%, list=19%, signal=44%
GO_NUCLEAR_TRANSCRIBED_MRNA_CATABOLIC_PROCESS_EXONUCLEOLYTIC	34	0.238797	1.66775	0.0321285	0.205693	1	7434	tags=76%, list=53%, signal=161%
GO_HISTONE_H3_K9_TRIMETHYLATION	15	0.353134	1.66631	0.0286299	0.20657	1	4432	tags=67%, list=31%, signal=97%
GO_MITOTIC_CELL_CYCLE_CHECKPOINT	154	0.114038	1.66453	0.0313112	0.207649	1	11336	tags=92%, list=80%, signal=459%
GO_STEROID_HORMONE_MEDIATED_SIGNALING_PATHWAY	159	0.111453	1.66316	0.036	0.208422	1	7591	tags=65%, list=54%, signal=138%
GO_MEIOTIC_CELL_CYCLE_PROCESS	134	0.124007	1.66106	0.0297619	0.209911	1	5220	tags=49%, list=37%, signal=77%
GO_NEURAL_TUBE_DEVELOPMENT	148	0.116858	1.65971	0.0325203	0.21059	1	4282	tags=42%, list=30%, signal=59%
GO_LONG_TERM_MEMORY	32	0.249871	1.659	0.0289575	0.210622	1	3098	tags=47%, list=22%, signal=60%
GO_NEUROTROPHIN_TRK_RECEPTOR_SIGNALING_PATHWAY	32	0.249148	1.65873	0.0307692	0.210159	1	7080	tags=75%, list=50%, signal=150%
GO_PROTEIN_DEPHOSPHORYLATION	283	0.083028	1.65653	0.038	0.211706	1	9429	tags=75%, list=67%, signal=221%
GO_GERM_CELL_DEVELOPMENT	173	0.108916	1.65227	0.0228216	0.215344	1	6806	tags=59%, list=48%, signal=112%
GO_REGULATION_OF_PROTEIN_COMPLEX_ASSEMBLY	370	0.0768089	1.65217	0.0279441	0.214768	1	3561	tags=33%, list=25%, signal=43%
GO_POST_TRANSLATIONAL_PROTEIN_MODIFICATION	313	0.0799034	1.65124	0.0383838	0.215069	1	6295	tags=52%, list=45%, signal=92%
GO_TUMOR_NECROSIS_FACTOR_SUPERFAMILY_CYTOKINE_PRODUCTION	111	0.133723	1.65088	0.0237624	0.21479	1	9194	tags=78%, list=65%, signal=223%
GO_CIRCADIAN_REGULATION_OF_GENE_EXPRESSION	54	0.188581	1.65074	0.0376569	0.214232	1	3884	tags=46%, list=28%, signal=64%
GO_POSITIVE_REGULATION_OF_MRNA_CATABOLIC_PROCESS	45	0.210662	1.64939	0.0391389	0.214889	1	6762	tags=69%, list=48%, signal=132%
GO_OVARIAN_FOLLICLE_DEVELOPMENT	48	0.198874	1.6481	0.0309478	0.215458	1	9851	tags=90%, list=70%, signal=295%
GO_NEGATIVE_REGULATION_OF_PROTEASOMAL_PROTEIN_CATABOLIC_PROCESS	48	0.201527	1.64599	0.0282828	0.217115	1	7460	tags=73%, list=53%, signal=154%
GO_POSITIVE_REGULATION_OF_ADAPTIVE_IMMUNE_RESPONSE	72	0.162841	1.64558	0.0337302	0.216821	1	8891	tags=79%, list=63%, signal=213%
GO_POSITIVE_REGULATION_OF_TELOMERE_CAPPING	17	0.341898	1.64532	0.0540541	0.216425	1	5145	tags=71%, list=36%, signal=111%
GO_HORMONE_MEDIATED_SIGNALING_PATHWAY	193	0.102342	1.64404	0.034413	0.217032	1	7354	tags=62%, list=52%, signal=128%
GO_REGULATION_OF_HISTONE_DEACETYLATION	22	0.292005	1.64374	0.037182	0.216594	1	8078	tags=86%, list=57%, signal=201%
GO_REGULATION_OF_TRANSCRIPTION_BY_RNA_POLYMERASE_III	22	0.29038	1.64048	0.048	0.219282	1	7459	tags=82%, list=53%, signal=173%
GO_ACTIVATION_OF_GTPASE_ACTIVITY	75	0.156665	1.63955	0.0408163	0.219554	1	7213	tags=67%, list=51%, signal=136%
GO_NEGATIVE_REGULATION_OF_NUCLEOBASE_CONTAINING_COMPOUND_METABOLIC_PROCESS	124	0.125641	1.63576	0.0213592	0.222898	1	8604	tags=73%, list=61%, signal=186%
GO_REGULATION_OF_DNA_METHYLATION	16	0.340485	1.6348	0.0493827	0.22319	1	4905	tags=69%, list=35%, signal=105%
GO_INTRACELLULAR_ESTROGEN_RECEPTOR_SIGNALING_PATHWAY	51	0.194377	1.63325	0.0390144	0.224143	1	8340	tags=78%, list=59%, signal=191%
GO_NUCLEOTIDE_EXCISION_REPAIR_DNA_INCISION	38	0.220695	1.62948	0.034413	0.227683	1	4695	tags=55%, list=33%, signal=83%
GO_POSITIVE_REGULATION_OF_VIRAL_PROCESS	93	0.142346	1.62841	0.0390625	0.228174	1	7113	tags=65%, list=50%, signal=129%
GO_LIPID_PHOSPHORYLATION	60	0.179216	1.62685	0.0314961	0.229306	1	7835	tags=73%, list=55%, signal=164%
GO_TRNA_TRANSPORT	32	0.244744	1.62653	0.0248092	0.228961	1	8466	tags=84%, list=60%, signal=210%
GO_REGULATION_OF_UBIQUITIN_DEPENDENT_PROTEIN_CATABOLIC_PROCESS	138	0.116991	1.6243	0.042065	0.230634	1	7266	tags=63%, list=51%, signal=129%
GO_REGULATION_OF_SIGNAL_TRANSDUCTION_BY_P53_CLASS_MEDIATOR	166	0.108236	1.62019	0.0477099	0.234812	1	9718	tags=80%, list=69%, signal=252%
GO_MITOCHONDRION_LOCALIZATION	40	0.216415	1.62017	0.0460251	0.23409	1	7896	tags=78%, list=56%, signal=175%
GO_REGULATION_OF_DEFENSE_RESPONSE_TO_VIRUS_BY_VIRUS	26	0.262027	1.62004	0.0285714	0.233479	1	8798	tags=88%, list=62%, signal=234%
GO_DOUBLE_STRAND_BREAK_REPAIR	190	0.101807	1.61628	0.0420842	0.236908	1	5270	tags=47%, list=37%, signal=75%
GO_NEURONAL_STEM_CELL_POPULATION_MAINTENANCE	20	0.292604	1.61548	0.0452756	0.23717	1	5052	tags=65%, list=36%, signal=101%
GO_NCRNA_EXPORT_FROM_NUCLEUS	36	0.228201	1.6152	0.0375494	0.236754	1	3061	tags=44%, list=22%, signal=57%
GO_NUCLEOTIDE_EXCISION_REPAIR_DNA_DAMAGE_RECOGNITION	23	0.276615	1.61272	0.0507812	0.238907	1	4695	tags=61%, list=33%, signal=91%
GO_MITOCHONDRIAL_FUSION	21	0.295666	1.61192	0.0414201	0.239061	1	4572	tags=62%, list=32%, signal=91%
GO_NEGATIVE_REGULATION_OF_RESPONSE_TO_ENDOPLASMIC_RETICULUM_STRESS	41	0.211293	1.60576	0.0456432	0.245319	1	4257	tags=51%, list=30%, signal=73%
GO_CIRCADIAN_RHYTHM	171	0.10901	1.60477	0.0587084	0.245743	1	6076	tags=54%, list=43%, signal=93%
GO_INTRASPECIES_INTERACTION_BETWEEN_ORGANISMS	48	0.195049	1.60401	0.0480167	0.245885	1	8728	tags=81%, list=62%, signal=212%
GO_PLACENTA_BLOOD_VESSEL_DEVELOPMENT	28	0.255849	1.60323	0.0515464	0.246011	1	9002	tags=89%, list=64%, signal=246%
GO_REGULATION_OF_HISTONE_H3_K9_METHYLATION	21	0.293174	1.6008	0.0665281	0.248098	1	8642	tags=90%, list=61%, signal=233%
GO_ANTIGEN_PROCESSING_AND_PRESENTATION	187	0.10058	1.60046	0.0423077	0.24772	1	9019	tags=74%, list=64%, signal=202%
GO_POSITIVE_REGULATION_OF_PROTEIN_LOCALIZATION_TO_NUCLEUS	68	0.162447	1.60017	0.0343434	0.247325	1	5400	tags=54%, list=38%, signal=88%
GO_PRI_MIRNA_TRANSCRIPTION_BY_RNA_POLYMERASE_II	41	0.206402	1.59804	0.039916	0.249026	1	3637	tags=46%, list=26%, signal=62%
GO_EMBRYONIC_ORGAN_DEVELOPMENT	345	0.0739687	1.59619	0.038	0.250347	1	9377	tags=74%, list=66%, signal=214%
GO_REGULATION_OF_CARBOHYDRATE_CATABOLIC_PROCESS	72	0.162594	1.59572	0.0394477	0.250169	1	11052	tags=94%, list=78%, signal=432%
GO_MYELOID_CELL_DIFFERENTIATION	312	0.0786637	1.58695	0.0533333	0.26004	1	8961	tags=71%, list=63%, signal=190%
GO_SEX_DIFFERENTIATION	217	0.0940221	1.58441	0.0418327	0.262434	1	8974	tags=73%, list=64%, signal=197%
GO_SPERM_EGG_RECOGNITION	28	0.254409	1.58133	0.0425963	0.265342	1	10031	tags=96%, list=71%, signal=332%
GO_CYTOPLASMIC_MRNA_PROCESSING_BODY_ASSEMBLY	18	0.306115	1.58003	0.0451745	0.266242	1	9019	tags=94%, list=64%, signal=261%
GO_NUCLEOTIDE_EXCISION_REPAIR_DNA_DUPLEX_UNWINDING	21	0.286944	1.57947	0.0505618	0.266128	1	4695	tags=62%, list=33%, signal=93%
GO_REGULATION_OF_DEPHOSPHORYLATION	184	0.0990458	1.57655	0.0386179	0.26891	1	9517	tags=77%, list=67%, signal=234%
GO_POSITIVE_REGULATION_OF_DENDRITIC_SPINE_DEVELOPMENT	39	0.211564	1.57564	0.0530612	0.269392	1	5710	tags=62%, list=40%, signal=103%
GO_RESPONSE_TO_TUMOR_NECROSIS_FACTOR	225	0.0883993	1.57476	0.0421687	0.269755	1	9566	tags=76%, list=68%, signal=233%
GO_AMINE_CATABOLIC_PROCESS	17	0.31268	1.57411	0.0311284	0.269754	1	3065	tags=53%, list=22%, signal=68%
GO_REGULATION_OF_MACROPHAGE_DERIVED_FOAM_CELL_DIFFERENTIATION	20	0.294355	1.57106	0.0555556	0.272992	1	9970	tags=100%, list=71%, signal=340%
GO_LABYRINTHINE_LAYER_MORPHOGENESIS	16	0.333679	1.57096	0.0724638	0.272342	1	5001	tags=69%, list=35%, signal=106%
GO_POSITIVE_REGULATION_OF_TELOMERE_MAINTENANCE	49	0.187274	1.5707	0.064833	0.271942	1	5145	tags=55%, list=36%, signal=86%
GO_DNA_INTEGRITY_CHECKPOINT	145	0.113398	1.57069	0.040404	0.271179	1	10296	tags=84%, list=73%, signal=307%
GO_RIBOSOMAL_LARGE_SUBUNIT_ASSEMBLY	26	0.258317	1.57016	0.0530303	0.271092	1	7764	tags=81%, list=55%, signal=179%
GO_REGULATION_OF_ERAD_PATHWAY	29	0.244401	1.56845	0.0595238	0.272696	1	5807	tags=66%, list=41%, signal=111%
GO_NEGATIVE_REGULATION_OF_DNA_METABOLIC_PROCESS	71	0.159167	1.56748	0.0545455	0.273064	1	4923	tags=51%, list=35%, signal=77%
GO_DNA_DEALKYLATION	22	0.284365	1.56703	0.0538922	0.272836	1	6260	tags=73%, list=44%, signal=130%
GO_NEGATIVE_REGULATION_OF_CATABOLIC_PROCESS	253	0.0858226	1.56368	0.046332	0.276289	1	7628	tags=62%, list=54%, signal=133%
GO_POSITIVE_REGULATION_OF_CELL_CYCLE_PROCESS	241	0.0861944	1.56256	0.0505837	0.27681	1	11401	tags=89%, list=81%, signal=455%
GO_CD4_POSITIVE_ALPHA_BETA_T_CELL_ACTIVATION	66	0.161025	1.56255	0.0616016	0.276043	1	9290	tags=82%, list=66%, signal=238%
GO_SPERM_CAPACITATION	15	0.332109	1.55949	0.0384615	0.279219	1	7553	tags=87%, list=53%, signal=186%
GO_POSITIVE_REGULATION_OF_DEFENSE_RESPONSE	355	0.0729904	1.55873	0.0454545	0.279422	1	7348	tags=59%, list=52%, signal=120%
GO_INTERLEUKIN_1_BETA_PRODUCTION	53	0.186092	1.55854	0.0623782	0.27887	1	5108	tags=55%, list=36%, signal=85%
GO_AORTIC_VALVE_DEVELOPMENT	25	0.262606	1.55589	0.0383877	0.28142	1	5900	tags=68%, list=42%, signal=117%
GO_CELL_CYCLE_G1_S_PHASE_TRANSITION	235	0.0873672	1.55495	0.0528455	0.281861	1	4735	tags=42%, list=34%, signal=62%
GO_NEGATIVE_REGULATION_OF_DNA_RECOMBINATION	24	0.265605	1.55202	0.0604839	0.284739	1	6846	tags=75%, list=48%, signal=145%
GO_EMBRYONIC_ORGAN_MORPHOGENESIS	223	0.0905595	1.55108	0.0507099	0.285206	1	9126	tags=74%, list=65%, signal=205%
GO_NEGATIVE_REGULATION_OF_STEM_CELL_DIFFERENTIATION	17	0.306529	1.55055	0.0557769	0.285097	1	8136	tags=88%, list=58%, signal=208%
GO_EMBRYONIC_PLACENTA_MORPHOGENESIS	20	0.29622	1.55016	0.0482897	0.28478	1	5001	tags=65%, list=35%, signal=100%
GO_NEURON_MIGRATION	141	0.113657	1.55014	0.043222	0.284012	1	7424	tags=64%, list=53%, signal=133%
GO_CELLULAR_RESPONSE_TO_UV	71	0.154512	1.54963	0.0503145	0.283915	1	3795	tags=42%, list=27%, signal=57%
GO_SIGNAL_TRANSDUCTION_IN_RESPONSE_TO_DNA_DAMAGE	122	0.119872	1.54877	0.0652632	0.284199	1	11401	tags=93%, list=81%, signal=477%
GO_CARBOHYDRATE_TRANSPORT	108	0.127168	1.54677	0.0493827	0.285984	1	3578	tags=38%, list=25%, signal=50%
GO_NUCLEUS_ORGANIZATION	112	0.128262	1.54581	0.0556622	0.286463	1	9424	tags=79%, list=67%, signal=237%
GO_POSITIVE_REGULATION_OF_TRANSCRIPTION_OF_NOTCH_RECEPTOR_TARGET	17	0.31047	1.54285	0.0692464	0.289567	1	6419	tags=76%, list=45%, signal=140%
GO_LIVER_REGENERATION	27	0.247219	1.54197	0.060241	0.29	1	4360	tags=56%, list=31%, signal=80%
GO_POSITIVE_REGULATION_OF_PROTEOLYSIS	299	0.076528	1.53922	0.0555556	0.292911	1	9143	tags=72%, list=65%, signal=201%
GO_MIRNA_METABOLIC_PROCESS	19	0.294066	1.53873	0.0662651	0.292827	1	7744	tags=84%, list=55%, signal=186%
GO_MACROAUTOPHAGY	273	0.0822021	1.53648	0.0616302	0.29513	1	3361	tags=32%, list=24%, signal=41%
GO_POSITIVE_REGULATION_OF_NF_KAPPAB_TRANSCRIPTION_FACTOR_ACTIVITY	132	0.115185	1.53581	0.0580913	0.295239	1	9407	tags=78%, list=67%, signal=232%
GO_REGULATION_OF_LYMPHOCYTE_MEDIATED_IMMUNITY	85	0.144071	1.53484	0.0528455	0.295739	1	8942	tags=78%, list=63%, signal=210%
GO_POSITIVE_REGULATION_OF_DNA_TEMPLATED_TRANSCRIPTION_ELONGATION	29	0.243043	1.53238	0.059501	0.298123	1	7774	tags=79%, list=55%, signal=176%
GO_MORPHOGENESIS_OF_AN_EPITHELIUM	459	0.062244	1.53223	0.0542169	0.297563	1	9517	tags=73%, list=67%, signal=218%
GO_IMPORT_INTO_NUCLEUS	134	0.113809	1.53095	0.0518962	0.298454	1	11159	tags=90%, list=79%, signal=426%
GO_ALPHA_BETA_T_CELL_DIFFERENTIATION	77	0.148093	1.52747	0.0582524	0.302244	1	9290	tags=81%, list=66%, signal=234%
GO_RNA_PHOSPHODIESTER_BOND_HYDROLYSIS	127	0.115628	1.52565	0.0528376	0.303924	1	4719	tags=45%, list=33%, signal=67%
GO_MICROTUBULE_ORGANIZING_CENTER_LOCALIZATION	26	0.250033	1.52533	0.0823045	0.303563	1	5165	tags=62%, list=37%, signal=97%
GO_POSITIVE_REGULATION_OF_PROTEIN_POLYMERIZATION	116	0.120569	1.52462	0.0602911	0.303702	1	2693	tags=31%, list=19%, signal=38%
GO_POSITIVE_REGULATION_OF_DENDRITE_DEVELOPMENT	66	0.156935	1.5224	0.0650888	0.305936	1	5710	tags=56%, list=40%, signal=94%
GO_OVULATION	18	0.302751	1.52159	0.0669145	0.306233	1	9851	tags=100%, list=70%, signal=330%
GO_HISTONE_DEACETYLATION	65	0.160402	1.52131	0.062753	0.305782	1	7521	tags=69%, list=53%, signal=147%
GO_POSITIVE_REGULATION_OF_CHROMOSOME_SEGREGATION	25	0.253118	1.5204	0.0611814	0.306179	1	4904	tags=60%, list=35%, signal=92%
GO_REGULATION_OF_KERATINOCYTE_DIFFERENTIATION	27	0.241554	1.5193	0.0665323	0.306937	1	6532	tags=70%, list=46%, signal=131%
GO_NEGATIVE_REGULATION_OF_UBIQUITIN_DEPENDENT_PROTEIN_CATABOLIC_PROCESS	44	0.19957	1.51913	0.0599613	0.306386	1	7460	tags=73%, list=53%, signal=154%
GO_REGULATION_OF_MYELOID_CELL_DIFFERENTIATION	181	0.0958983	1.51391	0.0657371	0.312929	1	8961	tags=73%, list=63%, signal=197%
GO_REGULATION_OF_INTRACELLULAR_ESTROGEN_RECEPTOR_SIGNALING_PATHWAY	35	0.216414	1.51325	0.0588235	0.313079	1	7441	tags=74%, list=53%, signal=157%
GO_DNA_TEMPLATED_TRANSCRIPTION_TERMINATION	70	0.156653	1.51251	0.0683594	0.31334	1	10911	tags=93%, list=77%, signal=406%
GO_REGULATION_OF_IMMUNE_EFFECTOR_PROCESS	262	0.0819223	1.51066	0.0721443	0.315203	1	8943	tags=71%, list=63%, signal=191%
GO_REGULATION_OF_DENDRITIC_SPINE_MORPHOGENESIS	40	0.20578	1.51014	0.0645793	0.315151	1	9811	tags=90%, list=69%, signal=294%
GO_REGULATION_OF_B_CELL_ACTIVATION	90	0.134611	1.50906	0.0661157	0.315865	1	8937	tags=77%, list=63%, signal=207%
GO_NEGATIVE_REGULATION_OF_RNA_METABOLIC_PROCESS	47	0.182131	1.50884	0.0785124	0.315377	1	2243	tags=34%, list=16%, signal=40%
GO_NUCLEOTIDE_EXCISION_REPAIR_PREINCISION_COMPLEX_ASSEMBLY	28	0.239372	1.50819	0.0786948	0.315488	1	4695	tags=57%, list=33%, signal=85%
GO_SNRNA_3_END_PROCESSING	15	0.325621	1.50626	0.0745698	0.317598	1	8586	tags=93%, list=61%, signal=238%
GO_RESPONSE_TO_STEROID_HORMONE	329	0.0734957	1.50549	0.0632184	0.317876	1	7613	tags=61%, list=54%, signal=129%
GO_HISTONE_H2A_UBIQUITINATION	24	0.255811	1.50396	0.0685484	0.319366	1	4042	tags=54%, list=29%, signal=76%
GO_POSITIVE_REGULATION_OF_LYMPHOCYTE_MEDIATED_IMMUNITY	59	0.167655	1.5025	0.0665362	0.320637	1	8891	tags=80%, list=63%, signal=214%
GO_NEGATIVE_REGULATION_OF_CELLULAR_PROTEIN_CATABOLIC_PROCESS	75	0.152485	1.50164	0.0803922	0.321034	1	7460	tags=68%, list=53%, signal=143%
GO_ANTIGEN_PROCESSING_AND_PRESENTATION_OF_PEPTIDE_ANTIGEN	161	0.101599	1.5009	0.0632411	0.321372	1	9194	tags=75%, list=65%, signal=213%
GO_DEVELOPMENT_OF_PRIMARY_FEMALE_SEXUAL_CHARACTERISTICS	90	0.136569	1.49998	0.0699029	0.32192	1	9851	tags=83%, list=70%, signal=274%
GO_PROTEIN_K48_LINKED_DEUBIQUITINATION	28	0.237178	1.49894	0.0758197	0.322503	1	6239	tags=68%, list=44%, signal=121%
GO_POSITIVE_REGULATION_OF_PROTEIN_COMPLEX_ASSEMBLY	213	0.0898071	1.49878	0.0755467	0.321945	1	2529	tags=27%, list=18%, signal=32%
GO_REGULATION_OF_AUTOPHAGY	287	0.0770026	1.49468	0.0651731	0.326865	1	7151	tags=58%, list=51%, signal=115%
GO_SIGNAL_TRANSDUCTION_INVOLVED_IN_CELL_CYCLE_CHECKPOINT	69	0.155412	1.49449	0.0613861	0.326284	1	11323	tags=96%, list=80%, signal=480%
GO_MULTI_ORGANISM_LOCALIZATION	66	0.156405	1.49214	0.0860656	0.328949	1	8927	tags=79%, list=63%, signal=213%
GO_PROTEIN_MONOUBIQUITINATION	63	0.163049	1.49035	0.0909091	0.330734	1	8018	tags=73%, list=57%, signal=168%
GO_RESPONSE_TO_LIGHT_STIMULUS	255	0.0788098	1.48882	0.062	0.332209	1	3835	tags=35%, list=27%, signal=47%
GO_MULTI_ORGANISM_BEHAVIOR	61	0.169504	1.48875	0.0903361	0.331512	1	8728	tags=79%, list=62%, signal=205%
GO_NEGATIVE_REGULATION_OF_INTRINSIC_APOPTOTIC_SIGNALING_PATHWAY	87	0.134891	1.4874	0.0773585	0.332709	1	4761	tags=47%, list=34%, signal=71%
GO_DENDRITIC_SPINE_DEVELOPMENT	88	0.135476	1.4864	0.0819328	0.333376	1	10294	tags=86%, list=73%, signal=317%
GO_TYPE_I_INTERFERON_PRODUCTION	112	0.117537	1.48513	0.0710059	0.334427	1	7809	tags=67%, list=55%, signal=149%
GO_RNA_MODIFICATION	139	0.1076	1.4833	0.0672098	0.336298	1	6419	tags=56%, list=45%, signal=102%
GO_LOW_DENSITY_LIPOPROTEIN_RECEPTOR_PARTICLE_METABOLIC_PROCESS	20	0.273564	1.48247	0.0856531	0.336729	1	8851	tags=90%, list=63%, signal=241%
GO_POSITIVE_REGULATION_OF_CELL_CYCLE	334	0.0706746	1.48178	0.0710173	0.336934	1	11413	tags=88%, list=81%, signal=446%
GO_SPINDLE_ORGANIZATION	153	0.102905	1.47987	0.0675676	0.339077	1	10376	tags=84%, list=73%, signal=312%
GO_REGULATION_OF_PROTEASOMAL_UBIQUITIN_DEPENDENT_PROTEIN_CATABOLIC_PROCESS	115	0.115128	1.47934	0.0588235	0.339028	1	6614	tags=58%, list=47%, signal=109%
GO_REGULATION_OF_GLIAL_CELL_PROLIFERATION	28	0.235703	1.47895	0.0758755	0.338791	1	3738	tags=50%, list=26%, signal=68%
GO_REGULATION_OF_CELLULAR_AMINE_METABOLIC_PROCESS	71	0.148335	1.47687	0.0899796	0.34102	1	5473	tags=54%, list=39%, signal=87%
GO_SPINDLE_ASSEMBLY	94	0.127728	1.47587	0.0751445	0.341723	1	5118	tags=49%, list=36%, signal=76%
GO_MODIFICATION_OF_POSTSYNAPTIC_STRUCTURE	15	0.318296	1.47537	0.0683112	0.341684	1	3982	tags=60%, list=28%, signal=83%
GO_REGULATION_OF_DENDRITIC_SPINE_DEVELOPMENT	66	0.154404	1.47506	0.0840708	0.341333	1	9811	tags=85%, list=69%, signal=277%
GO_NUCLEOTIDE_EXCISION_REPAIR_PREINCISION_COMPLEX_STABILIZATION	20	0.275365	1.47445	0.0831601	0.341414	1	4589	tags=60%, list=32%, signal=89%
GO_SNRNA_TRANSCRIPTION	68	0.152431	1.47409	0.0804829	0.341215	1	3464	tags=40%, list=25%, signal=52%
GO_ESTABLISHMENT_OF_PLANAR_POLARITY_OF_EMBRYONIC_EPITHELIUM	17	0.303685	1.47386	0.078125	0.340744	1	5684	tags=71%, list=40%, signal=118%
GO_POSITIVE_REGULATION_OF_PEPTIDYL_SERINE_PHOSPHORYLATION	75	0.144596	1.47374	0.0793651	0.34015	1	5123	tags=51%, list=36%, signal=79%
GO_REGULATION_OF_GLUCOSE_TRANSMEMBRANE_TRANSPORT	57	0.169257	1.47359	0.0690335	0.339572	1	3069	tags=39%, list=22%, signal=49%
GO_SPERMATID_DIFFERENTIATION	99	0.124994	1.46872	0.0587045	0.34617	1	6805	tags=61%, list=48%, signal=116%
GO_AMINE_METABOLIC_PROCESS	111	0.119006	1.46726	0.0787879	0.347637	1	5329	tags=50%, list=38%, signal=79%
GO_MITOTIC_SISTER_CHROMATID_SEGREGATION	134	0.110905	1.46576	0.0810811	0.349114	1	11305	tags=91%, list=80%, signal=452%
GO_RNA_CAPPING	32	0.218156	1.46555	0.0819328	0.348644	1	7958	tags=78%, list=56%, signal=179%
GO_FIBROBLAST_GROWTH_FACTOR_RECEPTOR_SIGNALING_PATHWAY	92	0.131433	1.4634	0.0860421	0.351233	1	5523	tags=52%, list=39%, signal=85%
GO_T_CELL_APOPTOTIC_PROCESS	33	0.213597	1.46221	0.0892857	0.352287	1	8544	tags=82%, list=61%, signal=207%
GO_PROTEIN_TARGETING_TO_MEMBRANE	178	0.0940754	1.4622	0.0918367	0.3515	1	8287	tags=68%, list=59%, signal=162%
GO_REGULATION_OF_MAMMARY_GLAND_EPITHELIAL_CELL_PROLIFERATION	15	0.309813	1.46194	0.0949495	0.351093	1	8809	tags=93%, list=62%, signal=248%
GO_RESPONSE_TO_AMINO_ACID_STARVATION	47	0.185571	1.4619	0.0829959	0.35037	1	7603	tags=72%, list=54%, signal=156%
GO_CELL_CELL_RECOGNITION	42	0.194961	1.46144	0.0796117	0.350161	1	10031	tags=90%, list=71%, signal=311%
GO_POSITIVE_REGULATION_OF_TRANSCRIPTION_FROM_RNA_POLYMERASE_II_PROMOTER_INVOLVED_IN_CELLULAR_RESPONSE_TO_CHEMICAL_STIMULUS	21	0.266594	1.46094	0.105675	0.350127	1	3637	tags=52%, list=26%, signal=70%
GO_TYPE_2_IMMUNE_RESPONSE	24	0.242073	1.45981	0.0889328	0.35103	1	8943	tags=88%, list=63%, signal=238%
GO_NEGATIVE_REGULATION_OF_CELL_DIVISION	15	0.30883	1.4597	0.0763209	0.350394	1	5057	tags=67%, list=36%, signal=104%
GO_POSITIVE_REGULATION_OF_CELL_CYCLE_ARREST	75	0.14557	1.45937	0.0770751	0.350152	1	11323	tags=95%, list=80%, signal=475%
GO_CARDIAC_MUSCLE_CELL_PROLIFERATION	42	0.187287	1.45689	0.0667976	0.352954	1	11484	tags=100%, list=81%, signal=534%
GO_BRANCHING_INVOLVED_IN_MAMMARY_GLAND_DUCT_MORPHOGENESIS	21	0.26318	1.45667	0.0959693	0.35248	1	7720	tags=81%, list=55%, signal=178%
GO_ANDROGEN_RECEPTOR_SIGNALING_PATHWAY	52	0.172123	1.45417	0.0992509	0.355433	1	7354	tags=69%, list=52%, signal=144%
GO_ENTRAINMENT_OF_CIRCADIAN_CLOCK_BY_PHOTOPERIOD	19	0.27123	1.45221	0.0854369	0.357636	1	5093	tags=63%, list=36%, signal=99%
GO_T_CELL_MEDIATED_IMMUNITY	62	0.157748	1.45175	0.0990099	0.357554	1	8942	tags=79%, list=63%, signal=215%
GO_EMBRYONIC_CRANIAL_SKELETON_MORPHOGENESIS	41	0.193532	1.45156	0.0883534	0.357021	1	10707	tags=95%, list=76%, signal=392%
GO_HISTONE_H4_K16_ACETYLATION	20	0.27121	1.45153	0.0963855	0.35627	1	7472	tags=80%, list=53%, signal=170%
GO_T_CELL_DIFFERENTIATION_INVOLVED_IN_IMMUNE_RESPONSE	48	0.176022	1.44954	0.0886598	0.358354	1	9290	tags=83%, list=66%, signal=243%
GO_POSITIVE_REGULATION_OF_HEART_GROWTH	31	0.215514	1.44934	0.0964567	0.357853	1	9262	tags=87%, list=66%, signal=253%
GO_FEMALE_MEIOTIC_NUCLEAR_DIVISION	23	0.249805	1.44788	0.0991561	0.359394	1	8143	tags=83%, list=58%, signal=195%
GO_NEGATIVE_REGULATION_OF_PROTEIN_BINDING	87	0.130853	1.44705	0.0952381	0.359811	1	4980	tags=48%, list=35%, signal=74%
GO_INTERLEUKIN_1_BETA_SECRETION	29	0.224893	1.44536	0.0972222	0.361574	1	5108	tags=59%, list=36%, signal=92%
GO_REGULATION_OF_DOUBLE_STRAND_BREAK_REPAIR_VIA_NONHOMOLOGOUS_END_JOINING	15	0.303826	1.44282	0.0795229	0.364733	1	7952	tags=87%, list=56%, signal=198%
GO_NEGATIVE_REGULATION_OF_AUTOPHAGY	70	0.146753	1.44123	0.0948617	0.366373	1	7217	tags=66%, list=51%, signal=134%
GO_NEGATIVE_REGULATION_OF_CELLULAR_CATABOLIC_PROCESS	206	0.0872656	1.4401	0.0853659	0.367391	1	7628	tags=63%, list=54%, signal=134%
GO_POSITIVE_REGULATION_OF_GLIOGENESIS	61	0.155978	1.43668	0.0914513	0.37195	1	3825	tags=43%, list=27%, signal=58%
GO_NUCLEOBASE_CONTAINING_COMPOUND_TRANSPORT	213	0.0849256	1.43658	0.0892495	0.371294	1	3061	tags=30%, list=22%, signal=38%
GO_POSITIVE_REGULATION_OF_INTERFERON_GAMMA_PRODUCTION	38	0.197152	1.43584	0.0943026	0.371703	1	7628	tags=74%, list=54%, signal=160%
GO_MACROMOLECULE_DEACYLATION	90	0.129278	1.43551	0.0891473	0.371441	1	6972	tags=62%, list=49%, signal=122%
GO_LYMPHOCYTE_ACTIVATION_INVOLVED_IN_IMMUNE_RESPONSE	113	0.117867	1.43526	0.0884086	0.370985	1	6846	tags=60%, list=48%, signal=116%
GO_REGULATION_OF_NEURON_MIGRATION	37	0.200752	1.43425	0.08577	0.371712	1	8240	tags=78%, list=58%, signal=188%
GO_IRON_SULFUR_CLUSTER_ASSEMBLY	18	0.281622	1.43421	0.0887097	0.370978	1	10149	tags=100%, list=72%, signal=355%
GO_MITOPHAGY	20	0.270231	1.43382	0.0816733	0.370865	1	1837	tags=40%, list=13%, signal=46%
GO_REGULATION_OF_SISTER_CHROMATID_COHESION	19	0.272719	1.43226	0.100629	0.372511	1	5072	tags=63%, list=36%, signal=98%
GO_DNA_DEPENDENT_DNA_REPLICATION	135	0.105302	1.43215	0.0960784	0.371904	1	10556	tags=85%, list=75%, signal=334%
GO_CELLULAR_MONOVALENT_INORGANIC_CATION_HOMEOSTASIS	93	0.128246	1.43211	0.0963855	0.371174	1	9133	tags=77%, list=65%, signal=218%
GO_MITOTIC_NUCLEAR_DIVISION	251	0.0806231	1.43055	0.0912698	0.37293	1	11146	tags=87%, list=79%, signal=405%
GO_DNA_DAMAGE_RESPONSE_SIGNAL_TRANSDUCTION_BY_P53_CLASS_MEDIATOR	99	0.122761	1.43049	0.0861723	0.372242	1	11401	tags=93%, list=81%, signal=479%
GO_ENDODERM_DEVELOPMENT	58	0.159497	1.42965	0.0956848	0.372764	1	2382	tags=33%, list=17%, signal=39%
GO_NEGATIVE_REGULATION_OF_TUMOR_NECROSIS_FACTOR_SUPERFAMILY_CYTOKINE_PRODUCTION	42	0.185819	1.4268	0.0916667	0.37647	1	9151	tags=83%, list=65%, signal=236%
GO_NEGATIVE_REGULATION_OF_PROTEASOMAL_UBIQUITIN_DEPENDENT_PROTEIN_CATABOLIC_PROCESS	31	0.214081	1.42572	0.104331	0.377367	1	7460	tags=74%, list=53%, signal=157%
GO_MEIOTIC_CELL_CYCLE	178	0.0921286	1.42463	0.110487	0.378321	1	5220	tags=46%, list=37%, signal=72%
GO_NEGATIVE_REGULATION_OF_IMMUNE_SYSTEM_PROCESS	325	0.0690217	1.42463	0.0909091	0.37753	1	9258	tags=72%, list=66%, signal=205%
GO_HEART_DEVELOPMENT	478	0.0580674	1.42115	0.106122	0.382442	1	9813	tags=75%, list=69%, signal=238%
GO_NEGATIVE_REGULATION_OF_INTERLEUKIN_6_PRODUCTION	30	0.214755	1.41881	0.101871	0.385558	1	8741	tags=83%, list=62%, signal=218%
GO_MRNA_SPLICE_SITE_SELECTION	27	0.229209	1.41769	0.109344	0.386629	1	6706	tags=70%, list=47%, signal=134%
GO_PROGRAMMED_NECROTIC_CELL_DEATH	35	0.198631	1.41464	0.107143	0.390689	1	8095	tags=77%, list=57%, signal=180%
GO_POSITIVE_REGULATION_OF_DNA_REPAIR	58	0.153716	1.4127	0.088	0.392994	1	6846	tags=64%, list=48%, signal=123%
GO_RIBOSOME_ASSEMBLY	55	0.16322	1.41261	0.103175	0.392293	1	7460	tags=69%, list=53%, signal=146%
GO_REGULATION_OF_MEGAKARYOCYTE_DIFFERENTIATION	47	0.176268	1.4117	0.0960784	0.392993	1	7133	tags=68%, list=51%, signal=137%
GO_REGULATION_OF_EPIDERMIS_DEVELOPMENT	62	0.150954	1.40958	0.0909091	0.395703	1	6532	tags=61%, list=46%, signal=114%
GO_MRNA_TRANSCRIPTION	21	0.253214	1.40823	0.0973631	0.397004	1	8533	tags=86%, list=60%, signal=216%
GO_REGULATION_OF_CELLULAR_RESPONSE_TO_HEAT	76	0.13603	1.4082	0.10883	0.396245	1	8494	tags=74%, list=60%, signal=184%
GO_MODIFICATION_OF_SYNAPTIC_STRUCTURE	21	0.251012	1.40717	0.103175	0.39698	1	9909	tags=95%, list=70%, signal=319%
GO_PROTEIN_STABILIZATION	155	0.0952415	1.40672	0.101562	0.396865	1	4682	tags=43%, list=33%, signal=63%
GO_REGULATION_OF_CHROMOSOME_SEGREGATION	90	0.122408	1.40527	0.0956341	0.398457	1	11305	tags=92%, list=80%, signal=459%
GO_SECRETORY_GRANULE_ORGANIZATION	28	0.22128	1.40506	0.126459	0.397944	1	4950	tags=57%, list=35%, signal=88%
GO_B_CELL_ACTIVATION	174	0.0916788	1.4043	0.0962672	0.398434	1	7161	tags=60%, list=51%, signal=120%
GO_G1_DNA_DAMAGE_CHECKPOINT	62	0.150404	1.40409	0.0881764	0.397983	1	11323	tags=95%, list=80%, signal=478%
GO_ANIMAL_ORGAN_REGENERATION	66	0.146421	1.40118	0.11499	0.40219	1	4360	tags=45%, list=31%, signal=65%
GO_T_CELL_DIFFERENTIATION	174	0.0903298	1.39935	0.11811	0.404446	1	9290	tags=75%, list=66%, signal=216%
GO_NEGATIVE_REGULATION_OF_SYNAPSE_ORGANIZATION	21	0.25783	1.39874	0.098646	0.404522	1	5778	tags=67%, list=41%, signal=113%
GO_REGULATION_OF_CD4_POSITIVE_ALPHA_BETA_T_CELL_DIFFERENTIATION	37	0.190554	1.39574	0.0980392	0.408647	1	9147	tags=84%, list=65%, signal=237%
GO_NEGATIVE_REGULATION_OF_MACROAUTOPHAGY	29	0.216371	1.39493	0.114919	0.40917	1	6689	tags=69%, list=47%, signal=131%
GO_FEMALE_GAMETE_GENERATION	99	0.120921	1.39333	0.119048	0.411047	1	5293	tags=49%, list=37%, signal=79%
GO_POSITIVE_REGULATION_OF_JUN_KINASE_ACTIVITY	66	0.14705	1.39299	0.10757	0.410809	1	5421	tags=53%, list=38%, signal=86%
GO_ACTIN_FILAMENT_POLYMERIZATION	154	0.0985304	1.39191	0.103113	0.411769	1	3758	tags=36%, list=27%, signal=49%
GO_PHOSPHATIDYLINOSITOL_BIOSYNTHETIC_PROCESS	110	0.117868	1.39105	0.114563	0.412582	1	4253	tags=42%, list=30%, signal=59%
GO_REGULATION_OF_PH	84	0.127777	1.38974	0.11157	0.414015	1	9133	tags=77%, list=65%, signal=218%
GO_NEGATIVE_REGULATION_OF_VIRAL_RELEASE_FROM_HOST_CELL	15	0.297701	1.3892	0.13189	0.4141	1	5214	tags=67%, list=37%, signal=106%
GO_MRNA_CLEAVAGE	22	0.252063	1.38895	0.106796	0.413733	1	9925	tags=95%, list=70%, signal=321%
GO_COCHLEA_DEVELOPMENT	43	0.177573	1.38883	0.125261	0.413089	1	5381	tags=56%, list=38%, signal=90%
GO_PROTEIN_LOCALIZATION_TO_CHROMOSOME_CENTROMERIC_REGION	21	0.249206	1.38624	0.103175	0.416853	1	9262	tags=90%, list=66%, signal=263%
GO_POSITIVE_REGULATION_OF_PRI_MIRNA_TRANSCRIPTION_BY_RNA_POLYMERASE_II	27	0.224298	1.38346	0.116601	0.42083	1	3637	tags=48%, list=26%, signal=65%
GO_HISTONE_DEUBIQUITINATION	22	0.244326	1.38165	0.115607	0.423205	1	3615	tags=50%, list=26%, signal=67%
GO_MATING_BEHAVIOR	22	0.241212	1.3789	0.119843	0.42721	1	10078	tags=95%, list=71%, signal=333%
GO_POSITIVE_REGULATION_OF_RESPONSE_TO_DNA_DAMAGE_STIMULUS	84	0.12783	1.37641	0.0961924	0.430766	1	5938	tags=55%, list=42%, signal=94%
GO_DENDRITIC_SPINE_MORPHOGENESIS	54	0.157652	1.37621	0.119923	0.430263	1	9811	tags=85%, list=69%, signal=278%
GO_POSITIVE_REGULATION_OF_RECEPTOR_INTERNALIZATION	21	0.250063	1.3756	0.142574	0.430556	1	6560	tags=71%, list=46%, signal=133%
GO_REGIONALIZATION	257	0.0733855	1.37475	0.102161	0.43116	1	9312	tags=73%, list=66%, signal=211%
GO_NEGATIVE_REGULATION_OF_CELL_CYCLE_ARREST	20	0.255092	1.37449	0.129032	0.430758	1	5581	tags=65%, list=40%, signal=107%
GO_REGULATION_OF_TRANSLATION_IN_RESPONSE_TO_STRESS	18	0.262124	1.37393	0.110647	0.430861	1	3363	tags=50%, list=24%, signal=66%
GO_PEPTIDYL_SERINE_MODIFICATION	263	0.0731163	1.37355	0.12753	0.430698	1	3872	tags=35%, list=27%, signal=47%
GO_NEGATIVE_REGULATION_OF_LYMPHOCYTE_ACTIVATION	104	0.114715	1.37294	0.136538	0.430968	1	9254	tags=77%, list=66%, signal=222%
GO_NEGATIVE_REGULATION_OF_T_CELL_PROLIFERATION	38	0.188669	1.37294	0.139489	0.430148	1	9234	tags=84%, list=65%, signal=243%
GO_REGULATION_OF_GLIOGENESIS	104	0.114534	1.37043	0.112936	0.43377	1	3825	tags=38%, list=27%, signal=52%
GO_REGULATION_OF_NMDA_RECEPTOR_ACTIVITY	33	0.205011	1.36951	0.127049	0.434641	1	1390	tags=30%, list=10%, signal=34%
GO_MEGAKARYOCYTE_DIFFERENTIATION	61	0.151222	1.36872	0.127983	0.435267	1	7133	tags=66%, list=51%, signal=132%
GO_RESPONSE_TO_MURAMYL_DIPEPTIDE	18	0.26715	1.36349	0.141684	0.443619	1	8784	tags=89%, list=62%, signal=235%
GO_ESTABLISHMENT_OF_PLANAR_POLARITY_INVOLVED_IN_NEURAL_TUBE_CLOSURE	15	0.286742	1.36348	0.112871	0.442788	1	8193	tags=87%, list=58%, signal=206%
GO_RNA_PHOSPHODIESTER_BOND_HYDROLYSIS_EXONUCLEOLYTIC	37	0.193716	1.3633	0.110887	0.442252	1	3759	tags=46%, list=27%, signal=62%
GO_T_CELL_CYTOKINE_PRODUCTION	23	0.236683	1.36203	0.115226	0.443616	1	8942	tags=87%, list=63%, signal=237%
GO_POSITIVE_REGULATION_OF_ISOTYPE_SWITCHING	18	0.26277	1.36169	0.128155	0.443404	1	4923	tags=61%, list=35%, signal=94%
GO_PROTEIN_IMPORT	162	0.0941818	1.36138	0.129845	0.443121	1	9668	tags=78%, list=68%, signal=244%
GO_POSITIVE_REGULATION_OF_PROTEIN_DEACETYLATION	19	0.257176	1.36106	0.117521	0.442882	1	7521	tags=79%, list=53%, signal=169%
GO_POSITIVE_REGULATION_OF_HISTONE_DEACETYLATION	16	0.280173	1.36073	0.117871	0.442675	1	7521	tags=81%, list=53%, signal=174%
GO_PROTEIN_LOCALIZATION_TO_CHROMOSOME_TELOMERIC_REGION	27	0.215932	1.35846	0.126761	0.445994	1	4801	tags=56%, list=34%, signal=84%
GO_REGULATION_OF_EXIT_FROM_MITOSIS	15	0.284162	1.3576	0.153693	0.446649	1	5405	tags=67%, list=38%, signal=108%
GO_EPIDERMIS_DEVELOPMENT	229	0.0791713	1.35743	0.139489	0.446148	1	9876	tags=78%, list=70%, signal=254%
GO_PRODUCTION_OF_MOLECULAR_MEDIATOR_OF_IMMUNE_RESPONSE	128	0.102033	1.3567	0.13	0.446662	1	8942	tags=73%, list=63%, signal=198%
GO_NUCLEUS_LOCALIZATION	21	0.248442	1.35612	0.125245	0.446788	1	2548	tags=43%, list=18%, signal=52%
GO_POSITIVE_REGULATION_OF_DENDRITE_MORPHOGENESIS	35	0.188474	1.35573	0.143725	0.446662	1	10659	tags=94%, list=75%, signal=384%
GO_NEGATIVE_REGULATION_OF_WNT_SIGNALING_PATHWAY	185	0.0883861	1.35428	0.134969	0.448416	1	6019	tags=51%, list=43%, signal=88%
GO_REGULATION_OF_TELOMERE_MAINTENANCE_VIA_TELOMERE_LENGTHENING	58	0.149707	1.35411	0.118677	0.447892	1	5198	tags=52%, list=37%, signal=82%
GO_POSITIVE_REGULATION_OF_MUSCLE_HYPERTROPHY	27	0.224256	1.35313	0.125	0.448836	1	9391	tags=89%, list=66%, signal=265%
GO_NEGATIVE_REGULATION_OF_CARBOHYDRATE_METABOLIC_PROCESS	34	0.192964	1.35145	0.114458	0.450974	1	7249	tags=71%, list=51%, signal=145%
GO_MALE_MEIOTIC_NUCLEAR_DIVISION	30	0.207058	1.3486	0.115308	0.455381	1	7908	tags=77%, list=56%, signal=174%
GO_POSITIVE_REGULATION_OF_INTERLEUKIN_1_PRODUCTION	30	0.205327	1.34662	0.139293	0.458311	1	5108	tags=57%, list=36%, signal=89%
GO_REGULATION_OF_DNA_BINDING_TRANSCRIPTION_FACTOR_ACTIVITY	358	0.0597218	1.34591	0.116635	0.458781	1	9946	tags=76%, list=70%, signal=251%
GO_PROTEIN_LOCALIZATION_TO_KINETOCHORE	16	0.281892	1.34529	0.145669	0.459065	1	9262	tags=94%, list=66%, signal=272%
GO_POSITIVE_REGULATION_OF_POSTTRANSCRIPTIONAL_GENE_SILENCING	23	0.234698	1.34509	0.151394	0.458559	1	8356	tags=83%, list=59%, signal=202%
GO_NUCLEOBASE_BIOSYNTHETIC_PROCESS	19	0.257213	1.34425	0.140927	0.459271	1	9007	tags=89%, list=64%, signal=247%
GO_MATURATION_OF_5_8S_RRNA	27	0.215643	1.34421	0.137214	0.458495	1	3759	tags=48%, list=27%, signal=65%
GO_TRANSCRIPTION_ELONGATION_FROM_RNA_POLYMERASE_I_PROMOTER	29	0.205928	1.34403	0.13035	0.458041	1	9271	tags=86%, list=66%, signal=250%
GO_NEGATIVE_REGULATION_OF_RESPONSE_TO_DNA_DAMAGE_STIMULUS	67	0.137603	1.34388	0.139394	0.457487	1	10290	tags=87%, list=73%, signal=318%
GO_STEM_CELL_DIVISION	37	0.184231	1.34299	0.137177	0.458451	1	6946	tags=68%, list=49%, signal=133%
GO_THYMOCYTE_APOPTOTIC_PROCESS	16	0.27646	1.34163	0.132039	0.460083	1	8456	tags=88%, list=60%, signal=218%
GO_SPINAL_CORD_PATTERNING	19	0.256444	1.34087	0.133475	0.460682	1	3815	tags=53%, list=27%, signal=72%
GO_NCRNA_3_END_PROCESSING	31	0.19883	1.34067	0.13442	0.460224	1	8586	tags=81%, list=61%, signal=205%
GO_REGULATION_OF_CELLULAR_KETONE_METABOLIC_PROCESS	118	0.103406	1.34054	0.117409	0.459623	1	6689	tags=58%, list=47%, signal=109%
GO_NEURON_PROJECTION_ORGANIZATION	82	0.12577	1.3393	0.130977	0.461004	1	10633	tags=88%, list=75%, signal=353%
GO_NCRNA_CATABOLIC_PROCESS	24	0.225659	1.33826	0.159596	0.462051	1	8586	tags=83%, list=61%, signal=212%
GO_REGULATION_OF_MAP_KINASE_ACTIVITY	298	0.0662956	1.33762	0.124752	0.462406	1	9366	tags=73%, list=66%, signal=212%
GO_BROWN_FAT_CELL_DIFFERENTIATION	32	0.198093	1.33754	0.140952	0.461698	1	8682	tags=81%, list=61%, signal=210%
GO_PARAXIAL_MESODERM_DEVELOPMENT	15	0.282172	1.33729	0.142857	0.461339	1	7316	tags=80%, list=52%, signal=166%
GO_TUMOR_NECROSIS_FACTOR_BIOSYNTHETIC_PROCESS	18	0.262896	1.33717	0.132265	0.460688	1	8844	tags=89%, list=63%, signal=238%
GO_MOVEMENT_IN_ENVIRONMENT_OF_OTHER_ORGANISM_INVOLVED_IN_SYMBIOTIC_INTERACTION	34	0.189999	1.33646	0.126789	0.461134	1	5214	tags=56%, list=37%, signal=88%
GO_MEIOSIS_I_CELL_CYCLE_PROCESS	82	0.125829	1.33628	0.142	0.460629	1	7360	tags=65%, list=52%, signal=134%
GO_DNA_DOUBLE_STRAND_BREAK_PROCESSING	23	0.23186	1.33424	0.135397	0.463546	1	7168	tags=74%, list=51%, signal=150%
GO_MODIFICATION_BY_SYMBIONT_OF_HOST_MORPHOLOGY_OR_PHYSIOLOGY	35	0.188011	1.33406	0.136179	0.463057	1	11069	tags=97%, list=78%, signal=448%
GO_CERAMIDE_METABOLIC_PROCESS	21	0.247399	1.33364	0.159309	0.463029	1	8615	tags=86%, list=61%, signal=219%
GO_REGULATION_OF_JUN_KINASE_ACTIVITY	78	0.129596	1.33156	0.139959	0.466106	1	5421	tags=51%, list=38%, signal=83%
GO_CELLULAR_SENESCENCE	58	0.151794	1.33117	0.138211	0.465953	1	7360	tags=67%, list=52%, signal=140%
GO_POSITIVE_REGULATION_OF_NOTCH_SIGNALING_PATHWAY	43	0.17289	1.33095	0.153535	0.465509	1	3148	tags=40%, list=22%, signal=51%
GO_TERMINATION_OF_RNA_POLYMERASE_I_TRANSCRIPTION	29	0.205928	1.33086	0.145161	0.46483	1	9271	tags=86%, list=66%, signal=250%
GO_REGULATION_OF_MULTI_ORGANISM_PROCESS	290	0.0693444	1.33046	0.126506	0.464747	1	3666	tags=33%, list=26%, signal=43%
GO_NEGATIVE_REGULATION_OF_PROTEIN_COMPLEX_ASSEMBLY	109	0.107548	1.33032	0.122449	0.464204	1	4063	tags=39%, list=29%, signal=55%
GO_MESODERM_DEVELOPMENT	98	0.114765	1.32999	0.147573	0.463981	1	10350	tags=85%, list=73%, signal=315%
GO_MRNA_TRANSCRIPTION_BY_RNA_POLYMERASE_II	16	0.271002	1.32837	0.155556	0.466102	1	8533	tags=88%, list=60%, signal=221%
GO_NUCLEAR_TRANSCRIBED_MRNA_POLY_A_TAIL_SHORTENING	28	0.207378	1.32758	0.135881	0.466721	1	6659	tags=68%, list=47%, signal=128%
GO_REGULATION_OF_TYPE_I_INTERFERON_MEDIATED_SIGNALING_PATHWAY	28	0.204048	1.32603	0.146	0.468709	1	8219	tags=79%, list=58%, signal=188%
GO_REGULATION_OF_PROTEIN_DEPHOSPHORYLATION	121	0.101714	1.3259	0.137725	0.468137	1	9429	tags=77%, list=67%, signal=229%
GO_EXIT_FROM_MITOSIS	27	0.210187	1.3253	0.16701	0.468461	1	5405	tags=59%, list=38%, signal=96%
GO_NUCLEOBASE_CONTAINING_SMALL_MOLECULE_INTERCONVERSION	29	0.20281	1.32441	0.138889	0.469353	1	8341	tags=79%, list=59%, signal=193%
GO_NUCLEAR_CHROMOSOME_SEGREGATION	207	0.080321	1.32423	0.15507	0.468847	1	11366	tags=88%, list=80%, signal=446%
GO_TRNA_MODIFICATION	80	0.124566	1.32412	0.136546	0.46826	1	6370	tags=58%, list=45%, signal=104%
GO_LABYRINTHINE_LAYER_DEVELOPMENT	40	0.172106	1.32409	0.168627	0.467486	1	8873	tags=80%, list=63%, signal=215%
GO_REGULATION_OF_PHOSPHATASE_ACTIVITY	153	0.0910845	1.324	0.140167	0.466864	1	7126	tags=59%, list=50%, signal=119%
GO_NEGATIVE_REGULATION_OF_IMMUNE_RESPONSE	100	0.115125	1.3239	0.163386	0.466271	1	8835	tags=74%, list=63%, signal=196%
GO_GOLGI_VESICLE_BUDDING	77	0.130789	1.3238	0.129363	0.465656	1	7699	tags=68%, list=55%, signal=148%
GO_MUSCLE_ADAPTATION	93	0.116168	1.32373	0.139216	0.464995	1	6721	tags=59%, list=48%, signal=112%
GO_ALPHA_BETA_T_CELL_ACTIVATION	104	0.112147	1.32361	0.130518	0.464407	1	9290	tags=77%, list=66%, signal=223%
GO_REGULATION_OF_PHOSPHOLIPID_METABOLIC_PROCESS	60	0.144816	1.32264	0.153409	0.465342	1	7848	tags=70%, list=56%, signal=157%
GO_ORGANELLE_DISASSEMBLY	91	0.117716	1.32193	0.160878	0.465855	1	2227	tags=27%, list=16%, signal=32%
GO_PHOTOPERIODISM	22	0.233185	1.3199	0.151139	0.468683	1	4414	tags=55%, list=31%, signal=79%
GO_PROTEIN_HETEROTETRAMERIZATION	27	0.213259	1.3186	0.133205	0.470188	1	9546	tags=89%, list=68%, signal=274%
GO_POSITIVE_REGULATION_OF_CYTOSKELETON_ORGANIZATION	200	0.0810465	1.31664	0.144788	0.47297	1	2613	tags=26%, list=19%, signal=32%
GO_REGULATION_OF_HEART_GROWTH	54	0.150267	1.31474	0.177165	0.475571	1	11484	tags=96%, list=81%, signal=514%
GO_DNA_BIOSYNTHETIC_PROCESS	170	0.0871619	1.31379	0.134	0.476577	1	4764	tags=42%, list=34%, signal=63%
GO_DENDRITE_MORPHOGENESIS	134	0.0982878	1.31375	0.152305	0.475864	1	10533	tags=84%, list=75%, signal=329%
GO_CLATHRIN_COAT_ASSEMBLY	18	0.261226	1.31307	0.148676	0.476321	1	8083	tags=83%, list=57%, signal=195%
GO_VACUOLE_ORGANIZATION	153	0.0910962	1.31257	0.155602	0.476397	1	1957	tags=23%, list=14%, signal=26%
GO_RESPONSE_TO_OXYGEN_LEVELS	351	0.0608651	1.31237	0.144195	0.475931	1	4874	tags=40%, list=35%, signal=60%
GO_ECTODERM_DEVELOPMENT	17	0.257652	1.31235	0.139806	0.475177	1	7164	tags=76%, list=51%, signal=155%
GO_MITOTIC_SISTER_CHROMATID_COHESION	16	0.278906	1.31229	0.168986	0.474504	1	4891	tags=63%, list=35%, signal=96%
GO_ACTIVATION_OF_PROTEIN_KINASE_B_ACTIVITY	30	0.20395	1.31143	0.162162	0.4753	1	9364	tags=87%, list=66%, signal=257%
GO_CHROMOSOME_SEPARATION	78	0.126874	1.31093	0.15493	0.475432	1	8175	tags=71%, list=58%, signal=167%
GO_NUCLEAR_DNA_REPLICATION	51	0.153355	1.31016	0.156187	0.476166	1	6702	tags=63%, list=47%, signal=119%
GO_LEUKOCYTE_CELL_CELL_ADHESION	242	0.0735519	1.30789	0.160966	0.479668	1	9307	tags=73%, list=66%, signal=211%
GO_POSITIVE_REGULATION_OF_TELOMERE_MAINTENANCE_VIA_TELOMERE_LENGTHENING	37	0.180819	1.30758	0.153846	0.479443	1	4704	tags=51%, list=33%, signal=77%
GO_SISTER_CHROMATID_SEGREGATION	157	0.0921494	1.30753	0.149495	0.47874	1	11305	tags=89%, list=80%, signal=442%
GO_NEGATIVE_REGULATION_OF_FIBROBLAST_PROLIFERATION	29	0.206715	1.30615	0.153242	0.480578	1	7799	tags=76%, list=55%, signal=169%
GO_PHOSPHATE_ION_TRANSPORT	20	0.248511	1.30576	0.160542	0.480462	1	7086	tags=75%, list=50%, signal=150%
GO_MYD88_DEPENDENT_TOLL_LIKE_RECEPTOR_SIGNALING_PATHWAY	33	0.19052	1.30573	0.143434	0.479724	1	9725	tags=88%, list=69%, signal=282%
GO_PRODUCTION_OF_SMALL_RNA_INVOLVED_IN_GENE_SILENCING_BY_RNA	48	0.158851	1.30528	0.168651	0.479745	1	7178	tags=67%, list=51%, signal=135%
GO_GLYCOLYTIC_PROCESS	93	0.115682	1.30519	0.157371	0.479127	1	11587	tags=94%, list=82%, signal=518%
GO_TELOMERE_MAINTENANCE_VIA_TELOMERE_LENGTHENING	76	0.125555	1.30494	0.162338	0.478813	1	4739	tags=46%, list=34%, signal=69%
GO_HAIR_CELL_DIFFERENTIATION	31	0.201991	1.30432	0.149402	0.479211	1	8997	tags=84%, list=64%, signal=231%
GO_NEGATIVE_REGULATION_OF_PROTEOLYSIS	228	0.0770414	1.30394	0.166016	0.479093	1	11626	tags=90%, list=82%, signal=500%
GO_POSITIVE_REGULATION_OF_PHOSPHOLIPASE_ACTIVITY	45	0.165348	1.30303	0.146617	0.479968	1	8969	tags=80%, list=64%, signal=219%
GO_DEOXYRIBONUCLEOTIDE_BIOSYNTHETIC_PROCESS	15	0.276889	1.30253	0.15	0.480114	1	8332	tags=87%, list=59%, signal=211%
GO_REGULATION_OF_DNA_BINDING	109	0.10604	1.30241	0.160784	0.479543	1	3825	tags=38%, list=27%, signal=51%
GO_REGULATION_OF_CELL_CYCLE_ARREST	98	0.114218	1.30189	0.164659	0.479643	1	5170	tags=48%, list=37%, signal=75%
GO_POSITIVE_REGULATION_OF_CYTOKINESIS	28	0.205021	1.30145	0.133475	0.47971	1	9214	tags=86%, list=65%, signal=246%
GO_MICROTUBULE_ANCHORING	24	0.221988	1.30133	0.134241	0.479155	1	3342	tags=46%, list=24%, signal=60%
GO_NEGATIVE_REGULATION_OF_CELL_ACTIVATION	141	0.0925927	1.30052	0.167006	0.479889	1	9321	tags=75%, list=66%, signal=219%
GO_VASCULAR_ENDOTHELIAL_CELL_PROLIFERATION	16	0.273722	1.30039	0.180328	0.479319	1	7612	tags=81%, list=54%, signal=176%
GO_MITOCHONDRIAL_CALCIUM_ION_TRANSMEMBRANE_TRANSPORT	23	0.225477	1.30009	0.164	0.479147	1	7258	tags=74%, list=51%, signal=152%
GO_MALE_MEIOSIS_I	17	0.263799	1.29732	0.174089	0.483462	1	7908	tags=82%, list=56%, signal=187%
GO_NEGATIVE_REGULATION_OF_INTRACELLULAR_PROTEIN_TRANSPORT	38	0.176785	1.29701	0.151951	0.483317	1	2712	tags=37%, list=19%, signal=45%
GO_TELOMERE_ORGANIZATION	140	0.0966355	1.297	0.177291	0.482562	1	4801	tags=44%, list=34%, signal=65%
GO_ACTIVATION_OF_JUN_KINASE_ACTIVITY	35	0.187954	1.29461	0.173489	0.486127	1	5421	tags=57%, list=38%, signal=93%
GO_RESPONSE_TO_PH	32	0.188995	1.29451	0.164384	0.485546	1	5721	tags=59%, list=41%, signal=100%
GO_POSITIVE_REGULATION_OF_SUPRAMOLECULAR_FIBER_ORGANIZATION	179	0.0841214	1.29361	0.155925	0.486334	1	2613	tags=27%, list=19%, signal=32%
GO_INNER_EAR_AUDITORY_RECEPTOR_CELL_DIFFERENTIATION	26	0.209377	1.29235	0.163776	0.487898	1	8997	tags=85%, list=64%, signal=233%
GO_CELLULAR_RESPONSE_TO_VIRUS	41	0.172608	1.29147	0.186275	0.488796	1	8935	tags=80%, list=63%, signal=218%
GO_POSITIVE_REGULATION_OF_TRANSCRIPTION_BY_RNA_POLYMERASE_I	21	0.241374	1.29114	0.16996	0.488638	1	7355	tags=76%, list=52%, signal=159%
GO_NEGATIVE_REGULATION_OF_DNA_REPAIR	22	0.228233	1.29089	0.166333	0.488359	1	10261	tags=95%, list=73%, signal=349%
GO_ATTACHMENT_OF_SPINDLE_MICROTUBULES_TO_KINETOCHORE	29	0.199749	1.28995	0.175889	0.489389	1	10332	tags=93%, list=73%, signal=346%
GO_REGULATION_OF_TYPE_2_IMMUNE_RESPONSE	22	0.230658	1.28757	0.162698	0.493103	1	8943	tags=86%, list=63%, signal=235%
GO_ORGANELLE_FISSION	383	0.0578327	1.2869	0.173913	0.49352	1	6247	tags=50%, list=44%, signal=87%
GO_POSITIVE_REGULATION_OF_NITRIC_OXIDE_BIOSYNTHETIC_PROCESS	32	0.187575	1.28521	0.16537	0.495904	1	5741	tags=59%, list=41%, signal=100%
GO_RESPONSE_TO_FIBROBLAST_GROWTH_FACTOR	120	0.103025	1.28454	0.184739	0.49636	1	9501	tags=78%, list=67%, signal=235%
GO_NEGATIVE_REGULATION_OF_PROTEIN_MODIFICATION_BY_SMALL_PROTEIN_CONJUGATION_OR_REMOVAL	75	0.125676	1.2843	0.168627	0.496052	1	7460	tags=65%, list=53%, signal=138%
GO_G2_DNA_DAMAGE_CHECKPOINT	27	0.210689	1.28421	0.181818	0.49545	1	6444	tags=67%, list=46%, signal=122%
GO_CELL_FATE_COMMITMENT	186	0.0805711	1.28395	0.18107	0.495124	1	9126	tags=73%, list=65%, signal=202%
GO_PATTERN_RECOGNITION_RECEPTOR_SIGNALING_PATHWAY	153	0.0893884	1.28308	0.169811	0.495987	1	8165	tags=67%, list=58%, signal=156%
GO_ENDOPLASMIC_RETICULUM_TO_CYTOSOL_TRANSPORT	27	0.207912	1.28262	0.171815	0.496067	1	4391	tags=52%, list=31%, signal=75%
GO_NITRIC_OXIDE_SYNTHASE_BIOSYNTHETIC_PROCESS	16	0.266022	1.28252	0.156522	0.495512	1	6838	tags=75%, list=48%, signal=145%
GO_CYTOKINE_PRODUCTION_INVOLVED_IN_IMMUNE_RESPONSE	71	0.127939	1.28135	0.173554	0.496863	1	8942	tags=76%, list=63%, signal=206%
GO_POSITIVE_REGULATION_OF_B_CELL_MEDIATED_IMMUNITY	25	0.216134	1.28122	0.15197	0.496329	1	7120	tags=72%, list=50%, signal=145%
GO_NEGATIVE_REGULATION_OF_MITOCHONDRION_ORGANIZATION	47	0.157522	1.27944	0.169355	0.498917	1	10702	tags=91%, list=76%, signal=377%
GO_REGULATION_OF_PROGRAMMED_NECROTIC_CELL_DEATH	16	0.261812	1.27732	0.164271	0.502153	1	7780	tags=81%, list=55%, signal=181%
GO_POSITIVE_REGULATION_OF_INTERLEUKIN_1_SECRETION	18	0.249653	1.27682	0.1875	0.502356	1	5108	tags=61%, list=36%, signal=96%
GO_INOSITOL_PHOSPHATE_BIOSYNTHETIC_PROCESS	39	0.172112	1.27377	0.162393	0.507468	1	4093	tags=46%, list=29%, signal=65%
GO_FOAM_CELL_DIFFERENTIATION	25	0.222839	1.27347	0.182752	0.507257	1	9285	tags=88%, list=66%, signal=256%
GO_MAINTENANCE_OF_PROTEIN_LOCALIZATION_IN_ORGANELLE	38	0.17492	1.27123	0.170974	0.510771	1	9056	tags=82%, list=64%, signal=227%
GO_REGULATION_OF_RESPONSE_TO_ENDOPLASMIC_RETICULUM_STRESS	77	0.121859	1.27064	0.169261	0.511085	1	5807	tags=53%, list=41%, signal=90%
GO_REGULATION_OF_INTRINSIC_APOPTOTIC_SIGNALING_PATHWAY	140	0.0923504	1.26896	0.181818	0.513499	1	9501	tags=76%, list=67%, signal=231%
GO_CELLULAR_RESPONSE_TO_BIOTIC_STIMULUS	164	0.0834847	1.26894	0.196116	0.512738	1	9253	tags=74%, list=66%, signal=212%
GO_REGULATION_OF_MUSCLE_ADAPTATION	73	0.127403	1.26648	0.19877	0.516583	1	6721	tags=60%, list=48%, signal=114%
GO_SYNAPTIC_TRANSMISSION_DOPAMINERGIC	23	0.225122	1.26465	0.184676	0.519267	1	4193	tags=52%, list=30%, signal=74%
GO_MUSCLE_HYPERTROPHY	75	0.125692	1.26433	0.205937	0.519107	1	9531	tags=80%, list=67%, signal=245%
GO_RESPONSE_TO_NERVE_GROWTH_FACTOR	51	0.150249	1.26347	0.17154	0.519935	1	5915	tags=57%, list=42%, signal=97%
GO_POSITIVE_REGULATION_OF_ENDOTHELIAL_CELL_MIGRATION	95	0.111474	1.26303	0.179884	0.519959	1	9287	tags=77%, list=66%, signal=223%
GO_STEM_CELL_DIFFERENTIATION	218	0.0727511	1.26245	0.183178	0.520215	1	8834	tags=70%, list=63%, signal=183%
GO_NEGATIVE_REGULATION_OF_STRESS_ACTIVATED_PROTEIN_KINASE_SIGNALING_CASCADE	37	0.174364	1.26213	0.186047	0.520028	1	8230	tags=76%, list=58%, signal=181%
GO_REGULATION_OF_SISTER_CHROMATID_SEGREGATION	71	0.129634	1.26131	0.18254	0.520851	1	11305	tags=93%, list=80%, signal=464%
GO_REGULATION_OF_ACTIN_NUCLEATION	26	0.206163	1.2612	0.194882	0.520276	1	7956	tags=77%, list=56%, signal=176%
GO_REGULATION_OF_MEMBRANE_PROTEIN_ECTODOMAIN_PROTEOLYSIS	18	0.242051	1.25982	0.186567	0.522115	1	9138	tags=89%, list=65%, signal=252%
GO_MITOTIC_RECOMBINATION	23	0.218952	1.25704	0.188716	0.52669	1	9192	tags=87%, list=65%, signal=249%
GO_POSITIVE_REGULATION_OF_CELLULAR_RESPONSE_TO_TRANSFORMING_GROWTH_FACTOR_BETA_STIMULUS	28	0.199046	1.25672	0.181087	0.526536	1	4759	tags=54%, list=34%, signal=81%
GO_REGULATION_OF_CD4_POSITIVE_ALPHA_BETA_T_CELL_ACTIVATION	46	0.157076	1.25544	0.192229	0.528206	1	9147	tags=80%, list=65%, signal=228%
GO_RESPONSE_TO_INSULIN	235	0.0714597	1.25459	0.205479	0.529031	1	5016	tags=43%, list=36%, signal=65%
GO_MODULATION_BY_SYMBIONT_OF_HOST_CELLULAR_PROCESS	23	0.218101	1.25174	0.203036	0.533815	1	11046	tags=100%, list=78%, signal=458%
GO_CYTOKINE_METABOLIC_PROCESS	80	0.120827	1.25001	0.197605	0.536411	1	9953	tags=83%, list=70%, signal=278%
GO_NUCLEAR_MIGRATION	19	0.240878	1.24772	0.215842	0.540191	1	2548	tags=42%, list=18%, signal=51%
GO_MITOTIC_DNA_INTEGRITY_CHECKPOINT	99	0.107051	1.24729	0.215139	0.540268	1	11336	tags=91%, list=80%, signal=458%
GO_CYTOPLASMIC_PATTERN_RECOGNITION_RECEPTOR_SIGNALING_PATHWAY_IN_RESPONSE_TO_VIRUS	23	0.219094	1.24683	0.209446	0.540381	1	7348	tags=74%, list=52%, signal=154%
GO_NEGATIVE_REGULATION_OF_ORGANELLE_ORGANIZATION	324	0.0601053	1.24659	0.19246	0.540053	1	3877	tags=33%, list=27%, signal=45%
GO_REGULATION_OF_MITOCHONDRIAL_MEMBRANE_PERMEABILITY_INVOLVED_IN_APOPTOTIC_PROCESS	57	0.139722	1.24536	0.202586	0.541695	1	8935	tags=77%, list=63%, signal=209%
GO_RESPONSE_TO_DEXAMETHASONE	37	0.170624	1.2452	0.187243	0.541195	1	7901	tags=73%, list=56%, signal=165%
GO_POSITIVE_REGULATION_OF_MESONEPHROS_DEVELOPMENT	19	0.237766	1.24391	0.179226	0.542947	1	8538	tags=84%, list=60%, signal=213%
GO_POSITIVE_REGULATION_OF_LEUKOCYTE_APOPTOTIC_PROCESS	19	0.244006	1.24371	0.202559	0.542498	1	8450	tags=84%, list=60%, signal=209%
GO_SEMI_LUNAR_VALVE_DEVELOPMENT	33	0.180338	1.2435	0.190207	0.5421	1	6017	tags=61%, list=43%, signal=105%
GO_MITOTIC_SPINDLE_ORGANIZATION	99	0.104304	1.24293	0.185629	0.542452	1	10376	tags=84%, list=73%, signal=314%
GO_POSITIVE_REGULATION_OF_ALPHA_BETA_T_CELL_DIFFERENTIATION	38	0.168459	1.24268	0.179798	0.542131	1	9147	tags=82%, list=65%, signal=231%
GO_POSITIVE_REGULATION_OF_PRODUCTION_OF_MOLECULAR_MEDIATOR_OF_IMMUNE_RESPONSE	64	0.133316	1.24257	0.209581	0.541554	1	8937	tags=77%, list=63%, signal=208%
GO_REGULATION_OF_DEFENSE_RESPONSE_TO_VIRUS	51	0.146803	1.24247	0.190275	0.540971	1	7348	tags=67%, list=52%, signal=138%
GO_EPHRIN_RECEPTOR_SIGNALING_PATHWAY	85	0.115715	1.24218	0.198347	0.540753	1	11666	tags=94%, list=83%, signal=538%
GO_INTERLEUKIN_6_BIOSYNTHETIC_PROCESS	16	0.253208	1.24189	0.196787	0.540494	1	8784	tags=88%, list=62%, signal=231%
GO_NEGATIVE_REGULATION_OF_INTRINSIC_APOPTOTIC_SIGNALING_PATHWAY_BY_P53_CLASS_MEDIATOR	20	0.227471	1.24074	0.201207	0.541987	1	9501	tags=90%, list=67%, signal=275%
GO_LYMPHOCYTE_ACTIVATION	480	0.0498522	1.24069	0.182213	0.541282	1	9322	tags=71%, list=66%, signal=201%
GO_CELLULAR_RESPONSE_TO_ALKALOID	33	0.179039	1.23989	0.182008	0.542046	1	8175	tags=76%, list=58%, signal=179%
GO_CELLULAR_RESPONSE_TO_CORTICOSTEROID_STIMULUS	58	0.138819	1.2398	0.199219	0.541413	1	7299	tags=66%, list=52%, signal=135%
GO_REGULATION_OF_PROTEIN_BINDING	192	0.0774423	1.23925	0.180894	0.541748	1	8482	tags=68%, list=60%, signal=167%
GO_POSITIVE_REGULATION_OF_TRANSLATIONAL_INITIATION	23	0.223065	1.23868	0.213725	0.54209	1	3608	tags=48%, list=26%, signal=64%
GO_REGULATION_OF_VIRAL_LIFE_CYCLE	100	0.104711	1.2369	0.207101	0.544825	1	3191	tags=33%, list=23%, signal=42%
GO_MICROTUBULE_NUCLEATION	26	0.197667	1.23681	0.205534	0.544243	1	5360	tags=58%, list=38%, signal=93%
GO_RECOMBINATIONAL_REPAIR	109	0.101111	1.23676	0.191939	0.54355	1	4801	tags=44%, list=34%, signal=66%
GO_REGULATION_OF_TRANSCRIPTION_BY_RNA_POLYMERASE_I	28	0.198722	1.23621	0.185567	0.543804	1	6781	tags=68%, list=48%, signal=130%
GO_NEGATIVE_REGULATION_OF_BINDING	138	0.0901983	1.23609	0.206413	0.54328	1	4980	tags=44%, list=35%, signal=68%
GO_REGULATION_OF_AUTOPHAGOSOME_ASSEMBLY	32	0.18263	1.23484	0.210204	0.544987	1	6252	tags=63%, list=44%, signal=112%
GO_AORTA_DEVELOPMENT	49	0.150568	1.2337	0.215116	0.546446	1	7679	tags=69%, list=54%, signal=152%
GO_REGULATION_OF_CARDIAC_MUSCLE_TISSUE_DEVELOPMENT	67	0.127634	1.23285	0.212724	0.547424	1	11484	tags=94%, list=81%, signal=501%
GO_NEGATIVE_REGULATION_OF_COLD_INDUCED_THERMOGENESIS	44	0.158226	1.2326	0.220974	0.547139	1	8363	tags=75%, list=59%, signal=183%
GO_RRNA_METHYLATION	21	0.226478	1.23207	0.196653	0.547358	1	8910	tags=86%, list=63%, signal=232%
GO_MATURATION_OF_LSU_RRNA	19	0.239766	1.2313	0.220441	0.548024	1	6280	tags=68%, list=44%, signal=123%
GO_REGULATION_OF_PROTEIN_STABILITY	248	0.0683531	1.23078	0.209163	0.548195	1	9813	tags=76%, list=69%, signal=245%
GO_RESPONSE_TO_ACIDIC_PH	17	0.242167	1.23025	0.194274	0.548539	1	5721	tags=65%, list=41%, signal=109%
GO_NCRNA_TRANSCRIPTION	94	0.10641	1.23019	0.199601	0.547892	1	3464	tags=35%, list=25%, signal=46%
GO_NUCLEAR_BODY_ORGANIZATION	15	0.264101	1.23008	0.195519	0.547318	1	5688	tags=67%, list=40%, signal=112%
GO_NEGATIVE_REGULATION_OF_LEUKOCYTE_PROLIFERATION	54	0.141477	1.22989	0.179337	0.546924	1	9254	tags=80%, list=66%, signal=230%
GO_REGULATION_OF_MYELINATION	34	0.173172	1.22977	0.206122	0.546426	1	4205	tags=47%, list=30%, signal=67%
GO_POSITIVE_REGULATION_OF_DNA_TEMPLATED_TRANSCRIPTION_INITIATION	23	0.214625	1.22898	0.2147	0.547264	1	2499	tags=39%, list=18%, signal=47%
GO_NEGATIVE_REGULATION_OF_DEFENSE_RESPONSE	148	0.0874849	1.2288	0.200828	0.546848	1	6410	tags=54%, list=45%, signal=98%
GO_REGULATION_OF_CARDIOCYTE_DIFFERENTIATION	40	0.162154	1.22873	0.21281	0.546249	1	7954	tags=73%, list=56%, signal=166%
GO_COCHLEA_MORPHOGENESIS	19	0.238016	1.22705	0.219178	0.548916	1	10021	tags=95%, list=71%, signal=326%
GO_APOPTOTIC_MITOCHONDRIAL_CHANGES	111	0.0997569	1.22695	0.20122	0.548363	1	9161	tags=75%, list=65%, signal=211%
GO_VASCULAR_ENDOTHELIAL_GROWTH_FACTOR_PRODUCTION	26	0.202813	1.22693	0.214286	0.54762	1	3658	tags=46%, list=26%, signal=62%
GO_REGULATION_OF_ENDOPLASMIC_RETICULUM_STRESS_INDUCED_INTRINSIC_APOPTOTIC_SIGNALING_PATHWAY	28	0.192919	1.22661	0.200405	0.54749	1	11402	tags=100%, list=81%, signal=518%
GO_POSITIVE_REGULATION_OF_APOPTOTIC_SIGNALING_PATHWAY	159	0.0847275	1.22656	0.219368	0.546808	1	5122	tags=45%, list=36%, signal=69%
GO_ENDOCARDIAL_CUSHION_FORMATION	21	0.226316	1.22601	0.218557	0.547095	1	2860	tags=43%, list=20%, signal=54%
GO_CELLULAR_RESPONSE_TO_HEAT	120	0.0945972	1.22596	0.230277	0.546409	1	9619	tags=78%, list=68%, signal=241%
GO_LABYRINTHINE_LAYER_BLOOD_VESSEL_DEVELOPMENT	19	0.235071	1.22594	0.211297	0.545706	1	8576	tags=84%, list=61%, signal=214%
GO_POSITIVE_REGULATION_OF_CARDIAC_MUSCLE_CELL_PROLIFERATION	21	0.223149	1.22495	0.218324	0.546932	1	7612	tags=76%, list=54%, signal=165%
GO_NEGATIVE_REGULATION_OF_INNATE_IMMUNE_RESPONSE	36	0.174496	1.22392	0.23374	0.548091	1	7348	tags=69%, list=52%, signal=144%
GO_POSITIVE_REGULATION_OF_GLIAL_CELL_DIFFERENTIATION	39	0.165508	1.22309	0.222222	0.548962	1	4186	tags=46%, list=30%, signal=65%
GO_NEGATIVE_REGULATION_OF_PHOSPHORUS_METABOLIC_PROCESS	468	0.0491516	1.22302	0.209446	0.548349	1	5031	tags=40%, list=36%, signal=61%
GO_REGULATION_OF_GOLGI_ORGANIZATION	15	0.259625	1.22287	0.222222	0.547882	1	9517	tags=93%, list=67%, signal=286%
GO_POSITIVE_REGULATION_OF_B_CELL_ACTIVATION	57	0.135152	1.22113	0.216769	0.550464	1	7265	tags=65%, list=51%, signal=133%
GO_POSITIVE_REGULATION_OF_BEHAVIOR	19	0.23397	1.22086	0.229445	0.550251	1	7105	tags=74%, list=50%, signal=148%
GO_PROTEIN_CONTAINING_COMPLEX_LOCALIZATION	271	0.0644735	1.22039	0.20428	0.550426	1	10414	tags=80%, list=74%, signal=299%
GO_VESICLE_TARGETING_TO_FROM_OR_WITHIN_GOLGI	71	0.121439	1.21998	0.204593	0.550491	1	3663	tags=38%, list=26%, signal=51%
GO_CELL_FATE_COMMITMENT_INVOLVED_IN_FORMATION_OF_PRIMARY_GERM_LAYER	22	0.217485	1.21972	0.209979	0.550255	1	7203	tags=73%, list=51%, signal=148%
GO_DEFINITIVE_HEMOPOIESIS	15	0.26066	1.21958	0.214583	0.549779	1	6678	tags=73%, list=47%, signal=139%
GO_MALE_SEX_DIFFERENTIATION	126	0.0940371	1.21945	0.220729	0.549278	1	8770	tags=71%, list=62%, signal=187%
GO_CELLULAR_RESPONSE_TO_GLUCOSE_STARVATION	40	0.165161	1.21893	0.217565	0.549507	1	3322	tags=40%, list=24%, signal=52%
GO_PLATELET_DERIVED_GROWTH_FACTOR_RECEPTOR_SIGNALING_PATHWAY	52	0.139148	1.21845	0.210428	0.549704	1	9719	tags=83%, list=69%, signal=264%
GO_POSITIVE_REGULATION_OF_CILIUM_ASSEMBLY	20	0.228414	1.21832	0.22	0.549214	1	4545	tags=55%, list=32%, signal=81%
GO_INTERLEUKIN_1_PRODUCTION	61	0.130591	1.21818	0.237903	0.548761	1	5108	tags=49%, list=36%, signal=77%
GO_HEART_GROWTH	73	0.118851	1.21732	0.201232	0.549661	1	11484	tags=93%, list=81%, signal=496%
GO_ADRENAL_GLAND_DEVELOPMENT	23	0.215263	1.21716	0.23614	0.549229	1	3718	tags=48%, list=26%, signal=65%
GO_EMBRYONIC_SKELETAL_SYSTEM_DEVELOPMENT	87	0.109779	1.21676	0.21281	0.549225	1	11444	tags=92%, list=81%, signal=482%
GO_POSITIVE_REGULATION_OF_T_CELL_MEDIATED_IMMUNITY	28	0.192154	1.21593	0.222892	0.550123	1	8891	tags=82%, list=63%, signal=221%
GO_CELLULAR_RESPONSE_TO_ARSENIC_CONTAINING_SUBSTANCE	17	0.244069	1.21573	0.214429	0.549753	1	9017	tags=88%, list=64%, signal=244%
GO_REGULATION_OF_CARDIAC_MUSCLE_CELL_DIFFERENTIATION	31	0.18232	1.21516	0.233266	0.550223	1	7452	tags=71%, list=53%, signal=150%
GO_RNA_INTERFERENCE	15	0.262007	1.21479	0.2147	0.550191	1	6659	tags=73%, list=47%, signal=139%
GO_REGULATION_OF_CELLULAR_RESPONSE_TO_INSULIN_STIMULUS	57	0.133785	1.21443	0.209302	0.550182	1	8523	tags=74%, list=60%, signal=185%
GO_REGULATION_OF_INTRINSIC_APOPTOTIC_SIGNALING_PATHWAY_BY_P53_CLASS_MEDIATOR	26	0.199527	1.21426	0.222672	0.549755	1	9679	tags=88%, list=69%, signal=281%
GO_NEGATIVE_REGULATION_OF_INTERLEUKIN_2_PRODUCTION	17	0.242288	1.21411	0.22093	0.549301	1	6550	tags=71%, list=46%, signal=131%
GO_T_CELL_ACTIVATION_INVOLVED_IN_IMMUNE_RESPONSE	61	0.129535	1.21072	0.21371	0.555265	1	9290	tags=79%, list=66%, signal=229%
GO_POSITIVE_REGULATION_OF_AMYLOID_PRECURSOR_PROTEIN_CATABOLIC_PROCESS	15	0.254417	1.20975	0.20625	0.556434	1	8649	tags=87%, list=61%, signal=223%
GO_POSITIVE_REGULATION_OF_CYTOKINE_PRODUCTION_INVOLVED_IN_IMMUNE_RESPONSE	38	0.165122	1.20849	0.216475	0.558208	1	9194	tags=82%, list=65%, signal=233%
GO_CELLULAR_RESPONSE_TO_LIGHT_STIMULUS	96	0.106855	1.20839	0.232283	0.557679	1	3796	tags=38%, list=27%, signal=51%
GO_CELLULAR_AMINO_ACID_METABOLIC_PROCESS	253	0.0658369	1.20799	0.215292	0.557676	1	7961	tags=63%, list=56%, signal=141%
GO_VIRAL_RNA_GENOME_REPLICATION	21	0.218752	1.2078	0.227006	0.557275	1	7674	tags=76%, list=54%, signal=167%
GO_DEFENSE_RESPONSE_TO_OTHER_ORGANISM	264	0.0654271	1.20753	0.228407	0.557121	1	4816	tags=41%, list=34%, signal=60%
GO_GLIAL_CELL_PROLIFERATION	40	0.160691	1.20685	0.214567	0.557665	1	3738	tags=43%, list=26%, signal=58%
GO_NEGATIVE_REGULATION_OF_TISSUE_REMODELING	16	0.245915	1.20624	0.231884	0.558148	1	6239	tags=69%, list=44%, signal=123%
GO_REGULATION_OF_CHROMATIN_BINDING	20	0.225989	1.20585	0.213115	0.558189	1	3167	tags=45%, list=22%, signal=58%
GO_POSITIVE_REGULATION_OF_CARDIAC_MUSCLE_TISSUE_DEVELOPMENT	38	0.16745	1.20436	0.225743	0.560227	1	11391	tags=97%, list=81%, signal=502%
GO_NEGATIVE_REGULATION_OF_MAPK_CASCADE	143	0.0865944	1.20421	0.237624	0.559786	1	8269	tags=67%, list=59%, signal=160%
GO_HISTONE_MONOUBIQUITINATION	27	0.192687	1.20378	0.234834	0.559925	1	10359	tags=93%, list=73%, signal=347%
GO_DETERMINATION_OF_HEART_LEFT_RIGHT_ASYMMETRY	47	0.150043	1.20335	0.228992	0.560117	1	8704	tags=77%, list=62%, signal=199%
GO_NEGATIVE_REGULATION_OF_MYOBLAST_DIFFERENTIATION	20	0.225011	1.20165	0.228963	0.562693	1	4593	tags=55%, list=33%, signal=81%
GO_CELLULAR_COMPONENT_MAINTENANCE	50	0.142538	1.20151	0.244541	0.562233	1	10703	tags=90%, list=76%, signal=370%
GO_GLUTAMATE_METABOLIC_PROCESS	15	0.251733	1.20118	0.24	0.562083	1	4921	tags=60%, list=35%, signal=92%
GO_ERAD_PATHWAY	89	0.107888	1.20105	0.218623	0.561615	1	5308	tags=48%, list=38%, signal=77%
GO_DNA_REPLICATION_INITIATION	35	0.168565	1.20058	0.235412	0.561754	1	9729	tags=86%, list=69%, signal=275%
GO_CALCINEURIN_MEDIATED_SIGNALING	38	0.165548	1.20008	0.229602	0.561961	1	9188	tags=82%, list=65%, signal=233%
GO_ENDOCRINE_HORMONE_SECRETION	37	0.167813	1.19994	0.236	0.561535	1	10994	tags=95%, list=78%, signal=426%
GO_REGULATION_OF_LYMPHOCYTE_ACTIVATION	306	0.0599447	1.19685	0.243513	0.56689	1	12739	tags=96%, list=90%, signal=960%
GO_EMBRYONIC_SKELETAL_SYSTEM_MORPHOGENESIS	63	0.127466	1.19552	0.23251	0.5688	1	10984	tags=90%, list=78%, signal=405%
GO_CELLULAR_RESPONSE_TO_MECHANICAL_STIMULUS	67	0.123794	1.19532	0.253608	0.568432	1	7744	tags=67%, list=55%, signal=148%
GO_PROTEIN_LOCALIZATION_TO_MICROTUBULE_ORGANIZING_CENTER	31	0.18286	1.19458	0.239407	0.569147	1	3800	tags=45%, list=27%, signal=62%
GO_CORONARY_VASCULATURE_DEVELOPMENT	40	0.152979	1.19448	0.231076	0.568607	1	6671	tags=63%, list=47%, signal=118%
GO_INNER_EAR_MORPHOGENESIS	79	0.113834	1.19321	0.229412	0.570355	1	9126	tags=76%, list=65%, signal=213%
GO_REGULATION_OF_VACUOLE_ORGANIZATION	38	0.162917	1.19296	0.208171	0.570129	1	6252	tags=61%, list=44%, signal=108%
GO_FEMALE_SEX_DIFFERENTIATION	104	0.100802	1.19207	0.240557	0.571168	1	7548	tags=63%, list=53%, signal=135%
GO_TERMINATION_OF_RNA_POLYMERASE_II_TRANSCRIPTION	34	0.168888	1.19164	0.22824	0.571311	1	10911	tags=94%, list=77%, signal=413%
GO_MICROTUBULE_CYTOSKELETON_ORGANIZATION_INVOLVED_IN_MITOSIS	120	0.090962	1.19098	0.224449	0.571945	1	10376	tags=83%, list=73%, signal=308%
GO_POSITIVE_REGULATION_OF_VASCULAR_ENDOTHELIAL_GROWTH_FACTOR_PRODUCTION	22	0.219439	1.19024	0.259635	0.572702	1	3324	tags=45%, list=24%, signal=59%
GO_CELL_CYCLE_DNA_REPLICATION	61	0.127406	1.19012	0.232604	0.572188	1	11172	tags=92%, list=79%, signal=438%
GO_ROOF_OF_MOUTH_DEVELOPMENT	79	0.113125	1.18981	0.247082	0.572068	1	9851	tags=81%, list=70%, signal=266%
GO_REGULATION_OF_MESONEPHROS_DEVELOPMENT	22	0.213856	1.1892	0.231939	0.572526	1	8538	tags=82%, list=60%, signal=207%
GO_HIPPO_SIGNALING	36	0.166947	1.18907	0.251485	0.572017	1	9808	tags=86%, list=69%, signal=281%
GO_REGULATION_OF_GENERATION_OF_PRECURSOR_METABOLITES_AND_ENERGY	128	0.0910658	1.18792	0.249485	0.573667	1	11964	tags=94%, list=85%, signal=608%
GO_POSITIVE_REGULATION_OF_CATABOLIC_PROCESS	378	0.0534355	1.18764	0.228758	0.573502	1	10211	tags=78%, list=72%, signal=272%
GO_EAR_MORPHOGENESIS	95	0.101756	1.18733	0.225243	0.573394	1	9126	tags=75%, list=65%, signal=210%
GO_VACUOLAR_ACIDIFICATION	20	0.223039	1.18731	0.240076	0.572699	1	6033	tags=65%, list=43%, signal=113%
GO_HETEROCHROMATIN_ORGANIZATION	15	0.250093	1.187	0.245614	0.572643	1	8710	tags=87%, list=62%, signal=226%
GO_PROTEIN_K48_LINKED_UBIQUITINATION	50	0.143263	1.18697	0.241379	0.571977	1	5044	tags=50%, list=36%, signal=78%
GO_AORTA_MORPHOGENESIS	28	0.185601	1.18684	0.240777	0.571501	1	8479	tags=79%, list=60%, signal=196%
GO_PROTEIN_LOCALIZATION_TO_CYTOSKELETON	54	0.138784	1.18638	0.247637	0.571712	1	3800	tags=41%, list=27%, signal=56%
GO_ATP_DEPENDENT_CHROMATIN_REMODELING	61	0.129097	1.18632	0.220907	0.571101	1	4666	tags=46%, list=33%, signal=68%
GO_NEGATIVE_REGULATION_OF_NEURAL_PRECURSOR_CELL_PROLIFERATION	21	0.21421	1.18629	0.248473	0.570418	1	9083	tags=86%, list=64%, signal=240%
GO_NEGATIVE_REGULATION_OF_CELLULAR_RESPONSE_TO_INSULIN_STIMULUS	32	0.178056	1.1862	0.251485	0.569894	1	8523	tags=78%, list=60%, signal=197%
GO_POSITIVE_REGULATION_OF_LIPASE_ACTIVITY	53	0.137724	1.18599	0.244726	0.569577	1	11384	tags=94%, list=81%, signal=485%
GO_POSITIVE_REGULATION_OF_INTERFERON_BETA_PRODUCTION	29	0.185512	1.18519	0.245161	0.570476	1	5663	tags=59%, list=40%, signal=98%
GO_EPITHELIAL_TUBE_MORPHOGENESIS	278	0.0610466	1.1846	0.24	0.570978	1	8704	tags=68%, list=62%, signal=173%
GO_LYMPHOCYTE_DIFFERENTIATION	251	0.0643496	1.18458	0.221569	0.570292	1	9290	tags=72%, list=66%, signal=207%
GO_NEPHRIC_DUCT_DEVELOPMENT	15	0.256119	1.18386	0.261954	0.570992	1	8625	tags=87%, list=61%, signal=222%
GO_NUCLEAR_ENVELOPE_ORGANIZATION	50	0.138346	1.18374	0.259332	0.570497	1	10762	tags=90%, list=76%, signal=377%
GO_MESENCHYME_MORPHOGENESIS	43	0.149528	1.18339	0.243564	0.570494	1	5119	tags=51%, list=36%, signal=80%
GO_NEGATIVE_REGULATION_OF_LEUKOCYTE_CELL_CELL_ADHESION	85	0.110008	1.18274	0.25098	0.571079	1	9254	tags=76%, list=66%, signal=221%
GO_SKELETAL_MUSCLE_CELL_DIFFERENTIATION	58	0.132128	1.17982	0.259615	0.57626	1	8854	tags=76%, list=63%, signal=203%
GO_UTERUS_DEVELOPMENT	19	0.225342	1.17973	0.254335	0.5757	1	10943	tags=100%, list=77%, signal=444%
GO_POSITIVE_REGULATION_OF_TRANSCRIPTION_INITIATION_FROM_RNA_POLYMERASE_II_PROMOTER	17	0.235019	1.17963	0.251064	0.575172	1	2499	tags=41%, list=18%, signal=50%
GO_CELLULAR_RESPONSE_TO_DEXAMETHASONE_STIMULUS	28	0.190826	1.1791	0.248092	0.575544	1	7901	tags=75%, list=56%, signal=170%
GO_CRANIAL_SKELETAL_SYSTEM_DEVELOPMENT	56	0.131246	1.17885	0.224	0.575357	1	3953	tags=41%, list=28%, signal=57%
GO_REGULATION_OF_CELLULAR_RESPONSE_TO_TRANSFORMING_GROWTH_FACTOR_BETA_STIMULUS	106	0.0976324	1.17804	0.25261	0.576207	1	4759	tags=43%, list=34%, signal=65%
GO_RESPONSE_TO_FOOD	27	0.191746	1.17722	0.246964	0.577176	1	6711	tags=67%, list=48%, signal=127%
GO_POSITIVE_REGULATION_OF_GENE_EXPRESSION_EPIGENETIC	49	0.140702	1.17483	0.239845	0.581381	1	5224	tags=51%, list=37%, signal=81%
GO_REGULATION_OF_PROTEIN_HOMODIMERIZATION_ACTIVITY	21	0.214311	1.17467	0.258727	0.580951	1	11099	tags=100%, list=79%, signal=466%
GO_MECHANORECEPTOR_DIFFERENTIATION	49	0.145808	1.17392	0.248509	0.581736	1	9187	tags=80%, list=65%, signal=227%
GO_REGULATION_OF_ORGAN_GROWTH	76	0.114249	1.17382	0.248532	0.581189	1	11773	tags=95%, list=83%, signal=566%
GO_CELLULAR_RESPONSE_TO_INSULIN_STIMULUS	185	0.0733641	1.17246	0.251497	0.583164	1	5007	tags=43%, list=35%, signal=65%
GO_AUTOPHAGOSOME_ORGANIZATION	88	0.10584	1.17161	0.237817	0.584111	1	3007	tags=32%, list=21%, signal=40%
GO_EATING_BEHAVIOR	25	0.193496	1.17142	0.238569	0.58379	1	8004	tags=76%, list=57%, signal=175%
GO_ACTIVATION_OF_MAPK_ACTIVITY	132	0.0875269	1.17105	0.257796	0.583814	1	9366	tags=75%, list=66%, signal=221%
GO_REGULATION_OF_MUSCLE_HYPERTROPHY	51	0.139363	1.17073	0.268102	0.583705	1	9391	tags=80%, list=66%, signal=239%
GO_REGULATION_OF_GLUTAMATE_RECEPTOR_SIGNALING_PATHWAY	61	0.125323	1.17031	0.259259	0.583829	1	2867	tags=33%, list=20%, signal=41%
GO_VENTRAL_SPINAL_CORD_DEVELOPMENT	32	0.169451	1.16929	0.233918	0.585099	1	6879	tags=66%, list=49%, signal=128%
GO_B_CELL_HOMEOSTASIS	26	0.192848	1.16914	0.262	0.584693	1	9230	tags=85%, list=65%, signal=244%
GO_RESPONSE_TO_IONIZING_RADIATION	137	0.0864294	1.16871	0.273292	0.58488	1	11263	tags=88%, list=80%, signal=432%
GO_REGULATION_OF_PHOSPHOLIPASE_ACTIVITY	54	0.13554	1.16828	0.269685	0.585021	1	9076	tags=78%, list=64%, signal=217%
GO_RESPONSE_TO_ENDOPLASMIC_RETICULUM_STRESS	250	0.0631604	1.16823	0.279693	0.584426	1	10138	tags=78%, list=72%, signal=272%
GO_I_KAPPAB_KINASE_NF_KAPPAB_SIGNALING	213	0.0689606	1.16761	0.254032	0.584932	1	9449	tags=74%, list=67%, signal=219%
GO_RRNA_CONTAINING_RIBONUCLEOPROTEIN_COMPLEX_EXPORT_FROM_NUCLEUS	16	0.237789	1.16756	0.257426	0.584349	1	5471	tags=63%, list=39%, signal=102%
GO_HAIR_FOLLICLE_MATURATION	15	0.247934	1.16732	0.267635	0.584119	1	7799	tags=80%, list=55%, signal=178%
GO_VESICLE_DOCKING_INVOLVED_IN_EXOCYTOSIS	44	0.14955	1.16721	0.291417	0.583664	1	2387	tags=32%, list=17%, signal=38%
GO_RESPONSE_TO_ALKALOID	98	0.099516	1.16686	0.25	0.583666	1	6529	tags=56%, list=46%, signal=104%
GO_RESPONSE_TO_EPIDERMAL_GROWTH_FACTOR	45	0.148059	1.16666	0.259615	0.583325	1	1053	tags=22%, list=7%, signal=24%
GO_ESTABLISHMENT_OF_MITOCHONDRION_LOCALIZATION	22	0.213862	1.16584	0.253385	0.584281	1	7896	tags=77%, list=56%, signal=175%
GO_REGULATION_OF_MICROTUBULE_BASED_MOVEMENT	23	0.198738	1.16572	0.224949	0.583827	1	7021	tags=70%, list=50%, signal=138%
GO_FIBROBLAST_APOPTOTIC_PROCESS	18	0.223758	1.16249	0.278978	0.589594	1	9396	tags=89%, list=67%, signal=265%
GO_REGULATION_OF_APOPTOTIC_SIGNALING_PATHWAY	354	0.0549206	1.16247	0.264463	0.588926	1	5506	tags=44%, list=39%, signal=71%
GO_TELOMERE_MAINTENANCE_VIA_SEMI_CONSERVATIVE_REPLICATION	28	0.185748	1.16121	0.277567	0.590674	1	9990	tags=89%, list=71%, signal=305%
GO_POSITIVE_REGULATION_OF_BLOOD_VESSEL_ENDOTHELIAL_CELL_MIGRATION	53	0.135263	1.16097	0.276553	0.590447	1	9287	tags=79%, list=66%, signal=231%
GO_MITOCHONDRION_MORPHOGENESIS	20	0.218366	1.16081	0.237113	0.590038	1	6805	tags=70%, list=48%, signal=135%
GO_REGULATION_OF_ASTROCYTE_DIFFERENTIATION	29	0.177716	1.1593	0.265347	0.592344	1	3825	tags=45%, list=27%, signal=61%
GO_SELECTIVE_AUTOPHAGY	43	0.149373	1.15892	0.25	0.592392	1	1837	tags=28%, list=13%, signal=32%
GO_INTERFERON_BETA_PRODUCTION	46	0.143933	1.15729	0.278846	0.594997	1	5341	tags=52%, list=38%, signal=84%
GO_REGULATION_OF_PEPTIDASE_ACTIVITY	300	0.0581556	1.15581	0.276134	0.5972	1	5503	tags=45%, list=39%, signal=72%
GO_NEGATIVE_REGULATION_OF_ENDOPLASMIC_RETICULUM_STRESS_INDUCED_INTRINSIC_APOPTOTIC_SIGNALING_PATHWAY	17	0.232992	1.15403	0.274841	0.600032	1	4189	tags=53%, list=30%, signal=75%
GO_REGULATION_OF_ALPHA_BETA_T_CELL_DIFFERENTIATION	51	0.137025	1.15368	0.276803	0.599997	1	9147	tags=78%, list=65%, signal=222%
GO_ENDOSOME_TO_LYSOSOME_TRANSPORT	54	0.133194	1.15356	0.271654	0.599498	1	9109	tags=78%, list=65%, signal=218%
GO_GENETIC_IMPRINTING	21	0.210978	1.15349	0.278455	0.598938	1	11146	tags=100%, list=79%, signal=474%
GO_LYMPHOCYTE_APOPTOTIC_PROCESS	50	0.135395	1.15294	0.279503	0.599325	1	8544	tags=74%, list=61%, signal=187%
GO_MITOCHONDRIAL_MEMBRANE_ORGANIZATION	120	0.0903598	1.15284	0.257545	0.598835	1	12032	tags=94%, list=85%, signal=631%
GO_POSITIVE_REGULATION_OF_MAP_KINASE_ACTIVITY	231	0.0650454	1.15274	0.270541	0.598346	1	9366	tags=73%, list=66%, signal=212%
GO_PROTEIN_K63_LINKED_DEUBIQUITINATION	29	0.179194	1.15254	0.269531	0.598051	1	6239	tags=62%, list=44%, signal=111%
GO_LEUKOCYTE_APOPTOTIC_PROCESS	77	0.11111	1.15224	0.279352	0.597952	1	8709	tags=73%, list=62%, signal=189%
GO_MITOTIC_METAPHASE_PLATE_CONGRESSION	42	0.146753	1.15129	0.271084	0.599246	1	11046	tags=93%, list=78%, signal=425%
GO_REGULATION_OF_HUMORAL_IMMUNE_RESPONSE	37	0.160898	1.15104	0.269685	0.599045	1	8038	tags=73%, list=57%, signal=169%
GO_INTERLEUKIN_12_PRODUCTION	37	0.162744	1.15058	0.286299	0.599309	1	8012	tags=73%, list=57%, signal=168%
GO_REGULATION_OF_PRODUCTION_OF_MOLECULAR_MEDIATOR_OF_IMMUNE_RESPONSE	94	0.101451	1.15025	0.281188	0.599264	1	8942	tags=73%, list=63%, signal=199%
GO_EPITHELIAL_TO_MESENCHYMAL_TRANSITION_INVOLVED_IN_ENDOCARDIAL_CUSHION_FORMATION	15	0.249649	1.14958	0.278937	0.599961	1	2126	tags=40%, list=15%, signal=47%
GO_RESPONSE_TO_COLD	45	0.145062	1.14906	0.257028	0.600267	1	1409	tags=24%, list=10%, signal=27%
GO_N_TERMINAL_PROTEIN_AMINO_ACID_ACETYLATION	15	0.245557	1.14834	0.272921	0.601006	1	8774	tags=87%, list=62%, signal=229%
GO_CARDIAC_VENTRICLE_DEVELOPMENT	107	0.0918028	1.14757	0.269874	0.601866	1	8479	tags=69%, list=60%, signal=172%
GO_POSITIVE_REGULATION_OF_ACTIN_NUCLEATION	16	0.237275	1.14688	0.290448	0.602588	1	3713	tags=50%, list=26%, signal=68%
GO_POSITIVE_REGULATION_OF_BMP_SIGNALING_PATHWAY	27	0.182799	1.14492	0.25636	0.605803	1	5268	tags=56%, list=37%, signal=88%
GO_MAINTENANCE_OF_SYNAPSE_STRUCTURE	15	0.246592	1.14416	0.288	0.606631	1	5935	tags=67%, list=42%, signal=115%
GO_RNA_PHOSPHODIESTER_BOND_HYDROLYSIS_ENDONUCLEOLYTIC	65	0.123022	1.14396	0.284294	0.606352	1	4353	tags=43%, list=31%, signal=62%
GO_NEGATIVE_REGULATION_OF_IMMUNE_EFFECTOR_PROCESS	81	0.108368	1.14384	0.305835	0.60588	1	6846	tags=59%, list=48%, signal=114%
GO_REGULATION_OF_TRANSCRIPTION_INITIATION_FROM_RNA_POLYMERASE_II_PROMOTER	25	0.193164	1.14229	0.281893	0.608243	1	1795	tags=32%, list=13%, signal=37%
GO_FEEDING_BEHAVIOR	81	0.109395	1.14205	0.293763	0.608005	1	8052	tags=68%, list=57%, signal=157%
GO_REGULATION_OF_CHROMOSOME_SEPARATION	57	0.129753	1.14188	0.271984	0.60766	1	11305	tags=93%, list=80%, signal=464%
GO_MAMMARY_GLAND_EPITHELIAL_CELL_DIFFERENTIATION	15	0.244923	1.14136	0.280164	0.608027	1	6900	tags=73%, list=49%, signal=143%
GO_MATURATION_OF_5_8S_RRNA_FROM_TRICISTRONIC_RRNA_TRANSCRIPT_SSU_RRNA_5_8S_RRNA_LSU_RRNA_	21	0.210252	1.14128	0.277778	0.607465	1	3759	tags=48%, list=27%, signal=65%
GO_POSITIVE_REGULATION_OF_ORGAN_GROWTH	39	0.153644	1.14062	0.284519	0.608096	1	7612	tags=69%, list=54%, signal=150%
GO_DNA_DAMAGE_RESPONSE_SIGNAL_TRANSDUCTION_RESULTING_IN_TRANSCRIPTION	16	0.235441	1.14017	0.27044	0.608262	1	8152	tags=81%, list=58%, signal=192%
GO_POSITIVE_REGULATION_BY_HOST_OF_VIRAL_TRANSCRIPTION	17	0.22966	1.13992	0.27593	0.608038	1	4236	tags=53%, list=30%, signal=76%
GO_REGULATION_OF_GLUCONEOGENESIS	32	0.170573	1.13898	0.275247	0.609213	1	3774	tags=44%, list=27%, signal=60%
GO_DOSAGE_COMPENSATION	16	0.238081	1.13842	0.29207	0.609604	1	9880	tags=94%, list=70%, signal=312%
GO_HISTONE_H2A_MONOUBIQUITINATION	16	0.234271	1.1383	0.271805	0.60916	1	4638	tags=56%, list=33%, signal=84%
GO_POSITIVE_REGULATION_OF_MUSCLE_TISSUE_DEVELOPMENT	58	0.126322	1.13678	0.289474	0.611585	1	11127	tags=91%, list=79%, signal=429%
GO_IRE1_MEDIATED_UNFOLDED_PROTEIN_RESPONSE	62	0.123528	1.13652	0.274354	0.611364	1	10562	tags=87%, list=75%, signal=344%
GO_POSITIVE_REGULATION_OF_SIGNAL_TRANSDUCTION_BY_P53_CLASS_MEDIATOR	19	0.214986	1.13578	0.296748	0.612098	1	8116	tags=79%, list=57%, signal=185%
GO_POSITIVE_REGULATION_OF_PEPTIDASE_ACTIVITY	154	0.0792377	1.135	0.301923	0.612969	1	5403	tags=46%, list=38%, signal=74%
GO_RESPONSE_TO_HEAT	157	0.0776181	1.13476	0.286598	0.61274	1	9619	tags=76%, list=68%, signal=235%
GO_EAR_DEVELOPMENT	179	0.072463	1.13446	0.275391	0.612634	1	9876	tags=77%, list=70%, signal=253%
GO_DIGESTIVE_TRACT_MORPHOGENESIS	42	0.148387	1.134	0.290722	0.612825	1	11023	tags=93%, list=78%, signal=422%
GO_REGULATION_OF_APPETITE	18	0.225941	1.13256	0.309055	0.615127	1	6227	tags=67%, list=44%, signal=119%
GO_MUSCLE_CELL_CELLULAR_HOMEOSTASIS	20	0.21163	1.13226	0.283757	0.614965	1	6900	tags=70%, list=49%, signal=137%
GO_POSITIVE_REGULATION_OF_NUCLEOCYTOPLASMIC_TRANSPORT	58	0.125356	1.132	0.264463	0.614832	1	5297	tags=50%, list=38%, signal=80%
GO_REGULATION_OF_CLATHRIN_DEPENDENT_ENDOCYTOSIS	16	0.236584	1.13176	0.287379	0.614652	1	5488	tags=63%, list=39%, signal=102%
GO_SPINDLE_LOCALIZATION	40	0.151051	1.13162	0.302905	0.614221	1	5639	tags=55%, list=40%, signal=91%
GO_MITOCHONDRION_DISTRIBUTION	15	0.247693	1.13094	0.289417	0.614988	1	4978	tags=60%, list=35%, signal=93%
GO_POSITIVE_REGULATION_OF_CYTOKINE_BIOSYNTHETIC_PROCESS	44	0.145214	1.13061	0.305439	0.614977	1	9830	tags=84%, list=70%, signal=276%
GO_MITOTIC_CHROMOSOME_CONDENSATION	15	0.243444	1.13055	0.277445	0.614417	1	3155	tags=47%, list=22%, signal=60%
GO_BLASTOCYST_GROWTH	17	0.230811	1.13019	0.290123	0.614453	1	9204	tags=88%, list=65%, signal=253%
GO_POSITIVE_REGULATION_OF_NIK_NF_KAPPAB_SIGNALING	60	0.122069	1.12915	0.299029	0.615868	1	4402	tags=43%, list=31%, signal=63%
GO_STORE_OPERATED_CALCIUM_ENTRY	17	0.226015	1.12894	0.301741	0.615608	1	2626	tags=41%, list=19%, signal=51%
GO_POSITIVE_REGULATION_OF_NUCLEOTIDE_BIOSYNTHETIC_PROCESS	16	0.233172	1.12874	0.297087	0.615289	1	1123	tags=31%, list=8%, signal=34%
GO_POSITIVE_REGULATION_OF_RELEASE_OF_CYTOCHROME_C_FROM_MITOCHONDRIA	29	0.177926	1.12854	0.283784	0.615027	1	4309	tags=48%, list=31%, signal=69%
GO_UBIQUITIN_DEPENDENT_ERAD_PATHWAY	69	0.114637	1.12839	0.296935	0.614623	1	9440	tags=78%, list=67%, signal=235%
GO_NUCLEOTIDE_EXCISION_REPAIR_DNA_GAP_FILLING	23	0.196468	1.12816	0.285714	0.614415	1	5211	tags=57%, list=37%, signal=89%
GO_REGULATION_OF_NEUROTRANSMITTER_RECEPTOR_ACTIVITY	66	0.115635	1.12746	0.273859	0.615172	1	2867	tags=32%, list=20%, signal=40%
GO_ASSOCIATIVE_LEARNING	73	0.11352	1.12564	0.30754	0.618169	1	3047	tags=33%, list=22%, signal=42%
GO_ER_NUCLEUS_SIGNALING_PATHWAY	42	0.147487	1.12542	0.288703	0.617968	1	1621	tags=26%, list=11%, signal=29%
GO_POSITIVE_REGULATION_OF_LEUKOCYTE_CELL_CELL_ADHESION	156	0.0758555	1.12459	0.311688	0.619031	1	9169	tags=72%, list=65%, signal=204%
GO_PROTEIN_AUTOPHOSPHORYLATION	215	0.0658189	1.12449	0.299587	0.618527	1	9396	tags=73%, list=67%, signal=215%
GO_SISTER_CHROMATID_COHESION	42	0.141193	1.12426	0.305609	0.618329	1	5072	tags=50%, list=36%, signal=78%
GO_REGULATION_OF_MUSCLE_ORGAN_DEVELOPMENT	115	0.0918255	1.12167	0.303263	0.622851	1	11484	tags=90%, list=81%, signal=480%
GO_POSITIVE_REGULATION_OF_MULTI_ORGANISM_PROCESS	153	0.0773328	1.12083	0.29901	0.623861	1	7595	tags=61%, list=54%, signal=131%
GO_POSITIVE_REGULATION_OF_LEUKOCYTE_MEDIATED_IMMUNITY	80	0.108459	1.12063	0.315068	0.623604	1	8891	tags=74%, list=63%, signal=198%
GO_REGULATION_OF_RECEPTOR_BINDING	19	0.214415	1.11856	0.30531	0.62712	1	5151	tags=58%, list=36%, signal=91%
GO_VESICLE_TARGETING	89	0.100732	1.11852	0.302277	0.626526	1	3663	tags=36%, list=26%, signal=48%
GO_CARDIAC_EPITHELIAL_TO_MESENCHYMAL_TRANSITION	30	0.171516	1.11652	0.309615	0.630037	1	11704	tags=100%, list=83%, signal=583%
GO_TRANSCRIPTION_INITIATION_FROM_RNA_POLYMERASE_I_PROMOTER	33	0.161996	1.11544	0.314286	0.631542	1	9271	tags=82%, list=66%, signal=238%
GO_ATRIOVENTRICULAR_VALVE_DEVELOPMENT	21	0.201495	1.11476	0.318471	0.63224	1	3210	tags=43%, list=23%, signal=55%
GO_GASTRIC_ACID_SECRETION	15	0.242475	1.11336	0.336083	0.634487	1	7876	tags=80%, list=56%, signal=181%
GO_POSITIVE_REGULATION_OF_AUTOPHAGY	103	0.092705	1.11327	0.309859	0.63396	1	3361	tags=33%, list=24%, signal=43%
GO_VESICLE_BUDDING_FROM_MEMBRANE	96	0.0953616	1.11259	0.315789	0.63464	1	3663	tags=35%, list=26%, signal=47%
GO_INTERLEUKIN_4_PRODUCTION	24	0.19154	1.11171	0.327161	0.635692	1	9067	tags=83%, list=64%, signal=232%
GO_NEGATIVE_REGULATION_OF_PEPTIDASE_ACTIVITY	148	0.0794777	1.11078	0.28866	0.636831	1	4041	tags=36%, list=29%, signal=51%
GO_ANTERIOR_POSTERIOR_AXIS_SPECIFICATION	36	0.158136	1.11016	0.305447	0.63744	1	8363	tags=75%, list=59%, signal=183%
GO_OOGENESIS	63	0.122905	1.11002	0.324701	0.637028	1	5220	tags=49%, list=37%, signal=78%
GO_MITOTIC_G2_M_TRANSITION_CHECKPOINT	26	0.18529	1.10999	0.303609	0.636398	1	10966	tags=96%, list=78%, signal=429%
GO_HEAD_MORPHOGENESIS	34	0.159205	1.10894	0.316348	0.637826	1	2325	tags=32%, list=16%, signal=39%
GO_REGULATION_OF_PROTEIN_IMPORT	54	0.12532	1.10853	0.305816	0.637994	1	5297	tags=50%, list=38%, signal=80%
GO_REGULATION_OF_UBIQUITIN_PROTEIN_LIGASE_ACTIVITY	19	0.213072	1.1075	0.320408	0.639462	1	8143	tags=79%, list=58%, signal=186%
GO_CARDIAC_VENTRICLE_MORPHOGENESIS	59	0.120647	1.10653	0.295276	0.640705	1	8834	tags=75%, list=63%, signal=198%
GO_REGULATION_OF_LIPID_KINASE_ACTIVITY	56	0.123261	1.1063	0.334608	0.640471	1	7848	tags=68%, list=56%, signal=152%
GO_REGULATION_OF_LIPASE_ACTIVITY	73	0.112199	1.10595	0.310273	0.640513	1	11384	tags=92%, list=81%, signal=471%
GO_DEFENSE_RESPONSE_TO_BACTERIUM	99	0.0958994	1.10477	0.319565	0.642279	1	4788	tags=43%, list=34%, signal=65%
GO_NEGATIVE_REGULATION_OF_HYDROLASE_ACTIVITY	319	0.0531046	1.10447	0.301527	0.64224	1	4357	tags=36%, list=31%, signal=51%
GO_EXECUTION_PHASE_OF_APOPTOSIS	65	0.117297	1.10436	0.321503	0.64179	1	4868	tags=46%, list=34%, signal=70%
GO_FACE_MORPHOGENESIS	30	0.168985	1.10428	0.333969	0.641263	1	2325	tags=33%, list=16%, signal=40%
GO_POSITIVE_REGULATION_OF_BINDING	162	0.0758021	1.10411	0.334728	0.640946	1	11145	tags=86%, list=79%, signal=405%
GO_PROTEIN_LOCALIZATION_TO_CHROMATIN	22	0.196344	1.1038	0.321721	0.640952	1	8143	tags=77%, list=58%, signal=182%
GO_REGULATION_OF_PHOSPHOLIPASE_C_ACTIVITY	37	0.157872	1.10305	0.341463	0.64189	1	9989	tags=86%, list=71%, signal=295%
GO_REGULATION_OF_TORC1_SIGNALING	26	0.187173	1.10266	0.350775	0.64201	1	2249	tags=35%, list=16%, signal=41%
GO_APOPTOTIC_PROCESS_INVOLVED_IN_DEVELOPMENT	29	0.171239	1.10136	0.322709	0.644002	1	7812	tags=72%, list=55%, signal=162%
GO_PHOSPHATIDYLINOSITOL_DEPHOSPHORYLATION	24	0.192119	1.10111	0.324544	0.643824	1	821	tags=25%, list=6%, signal=26%
GO_RESPONSE_TO_VIRUS	227	0.0640249	1.10023	0.316	0.644923	1	5766	tags=47%, list=41%, signal=78%
GO_REGULATION_OF_CARBOHYDRATE_METABOLIC_PROCESS	167	0.0722425	1.09868	0.321569	0.647516	1	3219	tags=30%, list=23%, signal=38%
GO_HOMEOSTASIS_OF_NUMBER_OF_CELLS	199	0.0672929	1.09862	0.324853	0.646958	1	7294	tags=58%, list=52%, signal=119%
GO_DEFENSE_RESPONSE_TO_VIRUS	161	0.0753016	1.09763	0.3	0.648315	1	8070	tags=65%, list=57%, signal=149%
GO_PATTERN_SPECIFICATION_PROCESS	336	0.0514394	1.09704	0.325153	0.648899	1	9377	tags=71%, list=66%, signal=208%
GO_NEGATIVE_REGULATION_OF_RESPONSE_TO_BIOTIC_STIMULUS	31	0.167286	1.09686	0.329243	0.648549	1	4475	tags=48%, list=32%, signal=71%
GO_REGULATION_OF_POLYSACCHARIDE_METABOLIC_PROCESS	38	0.149154	1.09514	0.322645	0.651466	1	8304	tags=74%, list=59%, signal=178%
GO_POSITIVE_REGULATION_OF_RECEPTOR_MEDIATED_ENDOCYTOSIS	43	0.140485	1.09477	0.346774	0.651519	1	6560	tags=60%, list=46%, signal=113%
GO_POSITIVE_REGULATION_OF_ASTROCYTE_DIFFERENTIATION	16	0.229335	1.09449	0.343882	0.651379	1	3825	tags=50%, list=27%, signal=68%
GO_MAMMARY_GLAND_EPITHELIUM_DEVELOPMENT	62	0.117889	1.0942	0.332054	0.6513	1	7908	tags=68%, list=56%, signal=153%
GO_IMMUNOGLOBULIN_PRODUCTION	66	0.116198	1.09403	0.319066	0.650989	1	10562	tags=86%, list=75%, signal=341%
GO_POSITIVE_REGULATION_OF_MEIOTIC_CELL_CYCLE	16	0.223052	1.09402	0.320988	0.650315	1	3031	tags=44%, list=21%, signal=56%
GO_POSITIVE_REGULATION_OF_SODIUM_ION_TRANSPORT	31	0.165253	1.09394	0.3125	0.649805	1	3137	tags=39%, list=22%, signal=50%
GO_TRNA_PROCESSING	121	0.0867936	1.09339	0.328571	0.650275	1	6370	tags=54%, list=45%, signal=97%
GO_ENDOCARDIAL_CUSHION_MORPHOGENESIS	30	0.171142	1.09327	0.345041	0.649836	1	5119	tags=53%, list=36%, signal=83%
GO_ARF_PROTEIN_SIGNAL_TRANSDUCTION	19	0.208675	1.09298	0.327451	0.649695	1	8205	tags=79%, list=58%, signal=188%
GO_POSITIVE_REGULATION_OF_MITOTIC_CELL_CYCLE	136	0.0790728	1.09248	0.352201	0.649997	1	11146	tags=87%, list=79%, signal=408%
GO_REGULATION_OF_PROTEIN_POLYMERIZATION	185	0.0701803	1.0921	0.326316	0.650085	1	3372	tags=31%, list=24%, signal=40%
GO_RNA_POLYMERASE_II_PREINITIATION_COMPLEX_ASSEMBLY	25	0.184578	1.09127	0.358674	0.651184	1	11519	tags=100%, list=82%, signal=542%
GO_CELLULAR_RESPONSE_TO_IONIZING_RADIATION	67	0.113365	1.09118	0.323699	0.650666	1	11263	tags=91%, list=80%, signal=448%
GO_RRNA_MODIFICATION	30	0.169359	1.09098	0.334746	0.650404	1	8910	tags=80%, list=63%, signal=216%
GO_REGULATION_OF_DNA_TEMPLATED_TRANSCRIPTION_INITIATION	32	0.1671	1.09094	0.325536	0.649825	1	2499	tags=34%, list=18%, signal=42%
GO_POSITIVE_REGULATION_OF_VASCULAR_ASSOCIATED_SMOOTH_MUSCLE_CELL_MIGRATION	16	0.229388	1.09035	0.321499	0.650411	1	2059	tags=38%, list=15%, signal=44%
GO_REGULATION_OF_ENDOCRINE_PROCESS	33	0.157811	1.08897	0.322515	0.652543	1	2055	tags=30%, list=15%, signal=35%
GO_PLACENTA_DEVELOPMENT	123	0.0866525	1.08896	0.329389	0.651884	1	9808	tags=78%, list=69%, signal=253%
GO_NEGATIVE_REGULATION_OF_CYTOKINE_PRODUCTION	197	0.066327	1.08835	0.324903	0.652496	1	7821	tags=62%, list=55%, signal=137%
GO_NEGATIVE_REGULATION_OF_DNA_REPLICATION	35	0.157383	1.08829	0.345776	0.651902	1	10290	tags=89%, list=73%, signal=326%
GO_REGULATION_OF_RECEPTOR_BIOSYNTHETIC_PROCESS	17	0.218896	1.08732	0.357285	0.653195	1	1065	tags=29%, list=8%, signal=32%
GO_INTERFERON_GAMMA_PRODUCTION	60	0.117044	1.08724	0.345776	0.652705	1	9180	tags=77%, list=65%, signal=218%
GO_CHROMATIN_DISASSEMBLY	17	0.227504	1.08596	0.324903	0.654688	1	2605	tags=41%, list=18%, signal=50%
GO_POSITIVE_REGULATION_OF_LYMPHOCYTE_ACTIVATION	199	0.0651443	1.08567	0.322068	0.654586	1	9169	tags=71%, list=65%, signal=201%
GO_REGULATION_OF_CELL_GROWTH_INVOLVED_IN_CARDIAC_MUSCLE_CELL_DEVELOPMENT	15	0.236946	1.08517	0.33	0.65499	1	7954	tags=80%, list=56%, signal=183%
GO_PORE_COMPLEX_ASSEMBLY	15	0.234144	1.08452	0.326271	0.655642	1	8935	tags=87%, list=63%, signal=236%
GO_PEPTIDYL_TYROSINE_AUTOPHOSPHORYLATION	30	0.167428	1.08431	0.337054	0.655411	1	7525	tags=70%, list=53%, signal=150%
GO_MODULATION_OF_TRANSCRIPTION_IN_OTHER_ORGANISM_INVOLVED_IN_SYMBIOTIC_INTERACTION	23	0.189304	1.08365	0.338057	0.656096	1	7154	tags=70%, list=51%, signal=141%
GO_REGULATION_OF_RELEASE_OF_CYTOCHROME_C_FROM_MITOCHONDRIA	45	0.139692	1.08344	0.333333	0.655851	1	4309	tags=44%, list=31%, signal=64%
GO_CHROMOSOME_LOCALIZATION	67	0.112653	1.08233	0.332054	0.657545	1	11273	tags=91%, list=80%, signal=449%
GO_POSITIVE_REGULATION_OF_ENDOCYTOSIS	85	0.100718	1.0812	0.361277	0.65922	1	6560	tags=56%, list=46%, signal=105%
GO_BLASTOCYST_FORMATION	30	0.167305	1.08014	0.345309	0.660691	1	7056	tags=67%, list=50%, signal=133%
GO_APOPTOTIC_PROCESS_INVOLVED_IN_MORPHOGENESIS	19	0.209119	1.07947	0.347023	0.661446	1	8942	tags=84%, list=63%, signal=229%
GO_NEGATIVE_REGULATION_OF_SMOOTHENED_SIGNALING_PATHWAY	27	0.175975	1.07885	0.369863	0.662036	1	2749	tags=37%, list=19%, signal=46%
GO_POSITIVE_REGULATION_OF_PROTEIN_IMPORT	36	0.153009	1.0788	0.323413	0.661472	1	5297	tags=53%, list=38%, signal=84%
GO_NECROTIC_CELL_DEATH	42	0.141416	1.07854	0.344622	0.66128	1	8095	tags=71%, list=57%, signal=167%
GO_CELL_FATE_SPECIFICATION	54	0.123914	1.07773	0.332677	0.662314	1	8455	tags=72%, list=60%, signal=179%
GO_NEGATIVE_REGULATION_OF_DEFENSE_RESPONSE_TO_VIRUS	19	0.209646	1.07756	0.351406	0.661976	1	4475	tags=53%, list=32%, signal=77%
GO_NEGATIVE_REGULATION_OF_RECEPTOR_SIGNALING_PATHWAY_VIA_STAT	20	0.207956	1.07749	0.338521	0.661439	1	8364	tags=80%, list=59%, signal=196%
GO_HEART_VALVE_DEVELOPMENT	51	0.123321	1.07672	0.344106	0.662345	1	6017	tags=55%, list=43%, signal=95%
GO_NEGATIVE_REGULATION_OF_TRANSLATIONAL_INITIATION	18	0.212903	1.0749	0.365306	0.665372	1	7980	tags=78%, list=57%, signal=179%
GO_INTERLEUKIN_2_PRODUCTION	49	0.129607	1.07467	0.359375	0.665187	1	9415	tags=80%, list=67%, signal=238%
GO_REGULATION_OF_B_CELL_RECEPTOR_SIGNALING_PATHWAY	21	0.19437	1.07407	0.337864	0.665721	1	2638	tags=38%, list=19%, signal=47%
GO_MYELOID_CELL_DEVELOPMENT	52	0.128495	1.07251	0.376181	0.668319	1	8511	tags=73%, list=60%, signal=183%
GO_RNA_5_END_PROCESSING	20	0.199142	1.07191	0.34322	0.668863	1	6370	tags=65%, list=45%, signal=118%
GO_ENDOPLASMIC_RETICULUM_UNFOLDED_PROTEIN_RESPONSE	108	0.0860092	1.07154	0.349076	0.668956	1	10562	tags=83%, list=75%, signal=328%
GO_AXIS_SPECIFICATION	67	0.111106	1.06935	0.359684	0.67284	1	7290	tags=63%, list=52%, signal=129%
GO_NEGATIVE_REGULATION_OF_NUCLEAR_DIVISION	52	0.122935	1.06801	0.362348	0.674889	1	11305	tags=92%, list=80%, signal=461%
GO_NEGATIVE_REGULATION_OF_NUCLEOCYTOPLASMIC_TRANSPORT	20	0.197951	1.06801	0.361169	0.674223	1	7799	tags=75%, list=55%, signal=167%
GO_DNA_REPLICATION_INDEPENDENT_NUCLEOSOME_ORGANIZATION	40	0.144653	1.06695	0.363107	0.675757	1	12084	tags=100%, list=86%, signal=691%
GO_MEMBRANE_LIPID_CATABOLIC_PROCESS	28	0.167179	1.06658	0.360656	0.675797	1	2182	tags=32%, list=15%, signal=38%
GO_PROTEIN_AUTOUBIQUITINATION	59	0.118749	1.06548	0.336083	0.677404	1	5031	tags=47%, list=36%, signal=73%
GO_ONE_CARBON_METABOLIC_PROCESS	21	0.192053	1.06377	0.371849	0.680309	1	7378	tags=71%, list=52%, signal=149%
GO_CELLULAR_RESPONSE_TO_STARVATION	134	0.0802415	1.06338	0.350913	0.680441	1	2249	tags=24%, list=16%, signal=28%
GO_CELLULAR_BIOGENIC_AMINE_METABOLIC_PROCESS	42	0.140453	1.06225	0.368737	0.682171	1	3065	tags=36%, list=22%, signal=45%
GO_DNA_LIGATION	16	0.225339	1.06187	0.354639	0.682246	1	4764	tags=56%, list=34%, signal=85%
GO_NEGATIVE_REGULATION_OF_LEUKOCYTE_MEDIATED_IMMUNITY	29	0.170677	1.05984	0.380081	0.68588	1	6846	tags=66%, list=48%, signal=127%
GO_CELLULAR_RESPONSE_TO_PROSTAGLANDIN_STIMULUS	18	0.200999	1.05932	0.368526	0.686286	1	2656	tags=39%, list=19%, signal=48%
GO_REGULATORY_T_CELL_DIFFERENTIATION	19	0.200484	1.05803	0.365049	0.688268	1	6834	tags=68%, list=48%, signal=132%
GO_INTERLEUKIN_1_SECRETION	33	0.153735	1.05782	0.372047	0.687959	1	5108	tags=52%, list=36%, signal=81%
GO_CELLULAR_RESPONSE_TO_ABIOTIC_STIMULUS	266	0.0564789	1.05745	0.36345	0.688067	1	11321	tags=86%, list=80%, signal=424%
GO_IONOTROPIC_GLUTAMATE_RECEPTOR_SIGNALING_PATHWAY	24	0.182839	1.0568	0.351129	0.688749	1	6836	tags=67%, list=48%, signal=129%
GO_HISTONE_EXCHANGE	38	0.144632	1.05663	0.383838	0.688417	1	12084	tags=100%, list=86%, signal=691%
GO_REGULATION_OF_EMBRYONIC_DEVELOPMENT	111	0.0845957	1.05588	0.362348	0.689281	1	10264	tags=81%, list=73%, signal=294%
GO_NEGATIVE_REGULATION_OF_INTERLEUKIN_1_BETA_PRODUCTION	15	0.225042	1.05509	0.389899	0.690306	1	6239	tags=67%, list=44%, signal=119%
GO_EPITHELIAL_CELL_FATE_COMMITMENT	15	0.224343	1.05492	0.36701	0.690008	1	2483	tags=40%, list=18%, signal=48%
GO_POSITIVE_REGULATION_OF_MUSCLE_CELL_APOPTOTIC_PROCESS	23	0.182282	1.05473	0.368726	0.689712	1	4797	tags=52%, list=34%, signal=79%
GO_POSITIVE_REGULATION_OF_B_CELL_PROLIFERATION	31	0.163261	1.05454	0.387967	0.689435	1	7265	tags=68%, list=51%, signal=139%
GO_ERBB2_SIGNALING_PATHWAY	30	0.157361	1.05378	0.376471	0.690338	1	10962	tags=93%, list=78%, signal=416%
GO_NEGATIVE_REGULATION_OF_GLIOGENESIS	36	0.146114	1.05363	0.378968	0.689948	1	3825	tags=42%, list=27%, signal=57%
GO_POSITIVE_REGULATION_OF_DEFENSE_RESPONSE_TO_VIRUS_BY_HOST	17	0.21136	1.05338	0.358717	0.689823	1	2002	tags=35%, list=14%, signal=41%
GO_POSITIVE_REGULATION_OF_MITOCHONDRION_ORGANIZATION	109	0.0867981	1.05285	0.387226	0.690269	1	4872	tags=43%, list=34%, signal=65%
GO_RETROGRADE_VESICLE_MEDIATED_TRANSPORT_GOLGI_TO_ENDOPLASMIC_RETICULUM	80	0.100985	1.05274	0.367906	0.689809	1	9349	tags=76%, list=66%, signal=224%
GO_POSITIVE_REGULATION_OF_MEMBRANE_PERMEABILITY	59	0.113465	1.05112	0.369565	0.692554	1	8935	tags=75%, list=63%, signal=202%
GO_REGULATION_OF_NECROTIC_CELL_DEATH	23	0.185545	1.05006	0.385827	0.694155	1	7821	tags=74%, list=55%, signal=165%
GO_ACTIN_POLYMERIZATION_OR_DEPOLYMERIZATION	180	0.0680199	1.04981	0.360587	0.694002	1	3758	tags=33%, list=27%, signal=45%
GO_REGULATION_OF_HIGH_VOLTAGE_GATED_CALCIUM_CHANNEL_ACTIVITY	15	0.226535	1.04864	0.373541	0.695815	1	4335	tags=53%, list=31%, signal=77%
GO_POSITIVE_REGULATION_OF_ALPHA_BETA_T_CELL_ACTIVATION	49	0.128171	1.04798	0.372428	0.696555	1	9147	tags=78%, list=65%, signal=219%
GO_MAINTENANCE_OF_PROTEIN_LOCATION_IN_NUCLEUS	22	0.189871	1.04764	0.410256	0.696608	1	10160	tags=91%, list=72%, signal=324%
GO_OVULATION_CYCLE_PROCESS	40	0.140942	1.04692	0.380859	0.697441	1	10371	tags=88%, list=73%, signal=328%
GO_NEGATIVE_REGULATION_OF_VIRAL_TRANSCRIPTION	18	0.202764	1.04634	0.381526	0.697929	1	8123	tags=78%, list=58%, signal=183%
GO_REGULATION_OF_NOTCH_SIGNALING_PATHWAY	88	0.0971893	1.04587	0.391481	0.698247	1	6017	tags=52%, list=43%, signal=91%
GO_NEGATIVE_REGULATION_OF_INTRACELLULAR_SIGNAL_TRANSDUCTION	433	0.0434252	1.04547	0.380228	0.698415	1	4525	tags=36%, list=32%, signal=52%
GO_POSITIVE_REGULATION_OF_TRANSMEMBRANE_RECEPTOR_PROTEIN_SERINE_THREONINE_KINASE_SIGNALING_PATHWAY	85	0.0980728	1.04521	0.369352	0.698308	1	5268	tags=47%, list=37%, signal=75%
GO_POSITIVE_REGULATION_OF_CARDIOCYTE_DIFFERENTIATION	22	0.188762	1.04445	0.397938	0.699221	1	7608	tags=73%, list=54%, signal=157%
GO_REGULATION_OF_RESPONSE_TO_CYTOKINE_STIMULUS	136	0.0759488	1.04433	0.372671	0.698795	1	7140	tags=58%, list=51%, signal=116%
GO_NEGATIVE_REGULATION_OF_PHOSPHORYLATION	378	0.0475093	1.04332	0.37747	0.700266	1	4950	tags=40%, list=35%, signal=59%
GO_SPINAL_CORD_DEVELOPMENT	84	0.0979264	1.04323	0.390805	0.699787	1	3836	tags=37%, list=27%, signal=50%
GO_POSITIVE_REGULATION_OF_CD4_POSITIVE_ALPHA_BETA_T_CELL_ACTIVATION	27	0.167351	1.04323	0.365462	0.699114	1	9147	tags=81%, list=65%, signal=231%
GO_REGULATION_OF_PLATELET_DERIVED_GROWTH_FACTOR_RECEPTOR_SIGNALING_PATHWAY	20	0.19281	1.04134	0.412371	0.702355	1	11402	tags=100%, list=81%, signal=518%
GO_VIRAL_GENOME_REPLICATION	84	0.0959691	1.0411	0.372428	0.702152	1	3191	tags=32%, list=23%, signal=41%
GO_ERYTHROCYTE_HOMEOSTASIS	100	0.0893739	1.04096	0.390625	0.701748	1	7219	tags=60%, list=51%, signal=122%
GO_HEMATOPOIETIC_STEM_CELL_PROLIFERATION	21	0.188264	1.04077	0.397313	0.701475	1	5414	tags=57%, list=38%, signal=93%
GO_NEUROEPITHELIAL_CELL_DIFFERENTIATION	43	0.131904	1.04061	0.400818	0.701113	1	9965	tags=84%, list=71%, signal=284%
GO_AXIS_ELONGATION	28	0.162516	1.0405	0.379921	0.700677	1	8300	tags=75%, list=59%, signal=182%
GO_EMBRYONIC_AXIS_SPECIFICATION	29	0.161088	1.04028	0.392484	0.700456	1	8929	tags=79%, list=63%, signal=215%
GO_PHYSIOLOGICAL_CARDIAC_MUSCLE_HYPERTROPHY	23	0.178311	1.03883	0.40873	0.702865	1	9151	tags=83%, list=65%, signal=234%
GO_MEMORY	112	0.0837998	1.03844	0.384615	0.703027	1	3112	tags=30%, list=22%, signal=39%
GO_NEGATIVE_REGULATION_OF_CYCLIN_DEPENDENT_PROTEIN_KINASE_ACTIVITY	28	0.164153	1.0384	0.394628	0.702452	1	9790	tags=86%, list=69%, signal=279%
GO_TRNA_5_END_PROCESSING	15	0.216427	1.03606	0.404255	0.70672	1	7302	tags=73%, list=52%, signal=152%
GO_REGULATION_OF_EPITHELIAL_CELL_DIFFERENTIATION	108	0.0843297	1.03486	0.39375	0.708598	1	6532	tags=55%, list=46%, signal=101%
GO_INFLAMMATORY_RESPONSE_TO_ANTIGENIC_STIMULUS	33	0.149347	1.03485	0.380392	0.707949	1	3886	tags=42%, list=28%, signal=58%
GO_NEGATIVE_REGULATION_OF_DEPHOSPHORYLATION	95	0.0909937	1.03389	0.399225	0.709304	1	5412	tags=47%, list=38%, signal=76%
GO_REGULATION_OF_DENDRITE_MORPHOGENESIS	85	0.0982622	1.03311	0.385093	0.710295	1	10748	tags=86%, list=76%, signal=357%
GO_NEGATIVE_REGULATION_OF_STRIATED_MUSCLE_CELL_DIFFERENTIATION	27	0.166347	1.03273	0.391667	0.710432	1	7069	tags=67%, list=50%, signal=133%
GO_COPPER_ION_HOMEOSTASIS	17	0.20709	1.03273	0.38247	0.709753	1	11200	tags=100%, list=79%, signal=483%
GO_REGULATION_OF_T_CELL_CYTOKINE_PRODUCTION	18	0.200321	1.03265	0.393638	0.709229	1	8942	tags=83%, list=63%, signal=227%
GO_RESPONSE_TO_CAMP	83	0.0971244	1.032	0.39596	0.709866	1	8674	tags=71%, list=61%, signal=183%
GO_PEROXISOME_PROLIFERATOR_ACTIVATED_RECEPTOR_SIGNALING_PATHWAY	19	0.196438	1.03083	0.400406	0.711636	1	3918	tags=47%, list=28%, signal=65%
GO_MICROVILLUS_ORGANIZATION	23	0.179871	1.03028	0.42418	0.712074	1	6673	tags=65%, list=47%, signal=123%
GO_DECIDUALIZATION	21	0.188085	1.02989	0.42065	0.71224	1	6089	tags=62%, list=43%, signal=109%
GO_NEGATIVE_REGULATION_OF_SIGNALING_RECEPTOR_ACTIVITY	36	0.145945	1.02881	0.401728	0.713836	1	1866	tags=28%, list=13%, signal=32%
GO_T_HELPER_17_TYPE_IMMUNE_RESPONSE	18	0.205198	1.02798	0.427184	0.714904	1	5735	tags=61%, list=41%, signal=103%
GO_NEGATIVE_REGULATION_OF_CELLULAR_PROTEIN_LOCALIZATION	99	0.087435	1.0277	0.40873	0.714796	1	2767	tags=28%, list=20%, signal=35%
GO_RESPONSE_TO_STARVATION	166	0.0700843	1.02699	0.418651	0.715583	1	1488	tags=17%, list=11%, signal=19%
GO_REGULATION_OF_CARBOHYDRATE_BIOSYNTHETIC_PROCESS	78	0.0988688	1.02592	0.418605	0.717185	1	421	tags=13%, list=3%, signal=13%
GO_NEGATIVE_REGULATION_OF_JNK_CASCADE	28	0.167483	1.02574	0.405063	0.716895	1	8230	tags=75%, list=58%, signal=179%
GO_TRANSFERRIN_TRANSPORT	31	0.153685	1.02561	0.402464	0.716496	1	3300	tags=39%, list=23%, signal=50%
GO_RESPONSE_TO_TEMPERATURE_STIMULUS	216	0.0610568	1.02526	0.409091	0.716551	1	10526	tags=81%, list=75%, signal=312%
GO_REGULATION_OF_LEUKOCYTE_MEDIATED_IMMUNITY	125	0.0775344	1.02492	0.441176	0.716636	1	7161	tags=58%, list=51%, signal=117%
GO_ASPARTATE_FAMILY_AMINO_ACID_METABOLIC_PROCESS	45	0.127687	1.02479	0.399621	0.716225	1	4478	tags=44%, list=32%, signal=65%
GO_RESPONSE_TO_MISFOLDED_PROTEIN	23	0.179871	1.02402	0.429719	0.717132	1	10971	tags=96%, list=78%, signal=428%
GO_LYMPH_VESSEL_MORPHOGENESIS	19	0.193945	1.024	0.438492	0.716498	1	9156	tags=84%, list=65%, signal=239%
GO_NEGATIVE_REGULATION_OF_TELOMERE_MAINTENANCE	32	0.151149	1.02353	0.401747	0.716798	1	4489	tags=47%, list=32%, signal=69%
GO_MITOTIC_G2_DNA_DAMAGE_CHECKPOINT	18	0.203165	1.02304	0.413989	0.717264	1	3410	tags=44%, list=24%, signal=59%
GO_PROTEIN_POLYMERIZATION	238	0.0590965	1.02292	0.420732	0.716833	1	2620	tags=24%, list=19%, signal=29%
GO_POSITIVE_REGULATION_OF_CYSTEINE_TYPE_ENDOPEPTIDASE_ACTIVITY	117	0.0795321	1.02229	0.431915	0.717577	1	5403	tags=46%, list=38%, signal=74%
GO_ESTABLISHMENT_OR_MAINTENANCE_OF_MONOPOLAR_CELL_POLARITY	20	0.191285	1.02208	0.406746	0.717338	1	7893	tags=75%, list=56%, signal=170%
GO_NEURON_FATE_SPECIFICATION	19	0.198106	1.02157	0.426295	0.717708	1	5381	tags=58%, list=38%, signal=93%
GO_CELL_MATURATION	136	0.0751298	1.02124	0.428571	0.717684	1	8086	tags=65%, list=57%, signal=150%
GO_NLS_BEARING_PROTEIN_IMPORT_INTO_NUCLEUS	15	0.217977	1.0212	0.41	0.717106	1	11046	tags=100%, list=78%, signal=459%
GO_POSITIVE_REGULATION_OF_STEROID_METABOLIC_PROCESS	18	0.201188	1.02096	0.430998	0.716952	1	5007	tags=56%, list=35%, signal=86%
GO_REGULATION_OF_CELL_CYCLE_G1_S_PHASE_TRANSITION	150	0.0720689	1.02076	0.419608	0.716683	1	4735	tags=41%, list=34%, signal=61%
GO_METAPHASE_ANAPHASE_TRANSITION_OF_CELL_CYCLE	53	0.1244	1.02063	0.436105	0.716292	1	11305	tags=92%, list=80%, signal=462%
GO_POSITIVE_REGULATION_OF_DNA_REPLICATION	32	0.150484	1.0206	0.396518	0.7157	1	5381	tags=53%, list=38%, signal=86%
GO_POSITIVE_REGULATION_OF_DOUBLE_STRAND_BREAK_REPAIR	27	0.163728	1.02015	0.403042	0.71589	1	8152	tags=74%, list=58%, signal=175%
GO_POSITIVE_REGULATION_OF_PROTEOLYSIS_INVOLVED_IN_CELLULAR_PROTEIN_CATABOLIC_PROCESS	112	0.081085	1.0192	0.397959	0.717217	1	5924	tags=50%, list=42%, signal=85%
GO_REGULATION_OF_TRANSLATIONAL_FIDELITY	18	0.199778	1.01903	0.39604	0.716915	1	6596	tags=67%, list=47%, signal=125%
GO_MYELOID_CELL_HOMEOSTASIS	121	0.0777624	1.01884	0.417457	0.716634	1	7080	tags=58%, list=50%, signal=115%
GO_NEGATIVE_REGULATION_OF_TOR_SIGNALING	40	0.137864	1.01782	0.400844	0.7181	1	7943	tags=70%, list=56%, signal=160%
GO_POSITIVE_REGULATION_OF_DNA_RECOMBINATION	32	0.151668	1.01653	0.427165	0.720138	1	4923	tags=50%, list=35%, signal=77%
GO_COPII_COATED_VESICLE_BUDDING	69	0.101734	1.01571	0.426295	0.721226	1	7370	tags=62%, list=52%, signal=130%
GO_PH_REDUCTION	45	0.12939	1.01518	0.409563	0.721733	1	9789	tags=82%, list=69%, signal=267%
GO_TYPE_B_PANCREATIC_CELL_PROLIFERATION	16	0.211311	1.01508	0.420523	0.721264	1	9375	tags=88%, list=66%, signal=260%
GO_POLYSACCHARIDE_BIOSYNTHETIC_PROCESS	69	0.10579	1.01496	0.400786	0.720884	1	11611	tags=93%, list=82%, signal=519%
GO_RESPONSE_TO_PEPTIDE_HORMONE	358	0.0468037	1.01463	0.42766	0.720917	1	4404	tags=36%, list=31%, signal=51%
GO_T_CELL_ACTIVATION	330	0.0480705	1.01453	0.43487	0.720462	1	9307	tags=71%, list=66%, signal=202%
GO_NEGATIVE_REGULATION_OF_CARDIOCYTE_DIFFERENTIATION	17	0.205492	1.01423	0.430612	0.72041	1	7069	tags=71%, list=50%, signal=141%
GO_GLUTATHIONE_DERIVATIVE_BIOSYNTHETIC_PROCESS	18	0.197651	1.01401	0.419483	0.720182	1	6626	tags=67%, list=47%, signal=125%
GO_PEPTIDYL_TYROSINE_DEPHOSPHORYLATION	90	0.0924997	1.0139	0.417004	0.719741	1	9371	tags=76%, list=66%, signal=223%
GO_REGULATION_OF_GENE_EXPRESSION_BY_GENETIC_IMPRINTING	15	0.210888	1.01378	0.434263	0.719348	1	11146	tags=100%, list=79%, signal=474%
GO_REGULATION_OF_SYNAPTIC_TRANSMISSION_GABAERGIC	31	0.151641	1.01263	0.410101	0.721128	1	5151	tags=52%, list=36%, signal=81%
GO_ENDOTHELIAL_CELL_CHEMOTAXIS	24	0.169167	1.01187	0.420408	0.722054	1	8794	tags=79%, list=62%, signal=209%
GO_REGULATION_OF_ALPHA_BETA_T_CELL_ACTIVATION	74	0.10193	1.01142	0.414201	0.722318	1	9254	tags=76%, list=66%, signal=218%
GO_EMBRYONIC_HEART_TUBE_DEVELOPMENT	57	0.11576	1.0111	0.413043	0.722339	1	7290	tags=63%, list=52%, signal=130%
GO_HISTONE_MRNA_METABOLIC_PROCESS	22	0.178233	1.01091	0.426615	0.72205	1	10966	tags=95%, list=78%, signal=426%
GO_NEGATIVE_REGULATION_OF_APOPTOTIC_SIGNALING_PATHWAY	198	0.062823	1.0109	0.431452	0.721402	1	3261	tags=29%, list=23%, signal=38%
GO_STRIATED_MUSCLE_CELL_PROLIFERATION	55	0.114448	1.01059	0.452138	0.721385	1	11484	tags=93%, list=81%, signal=494%
GO_NEGATIVE_REGULATION_OF_MUSCLE_HYPERTROPHY	23	0.178523	1.01009	0.433538	0.721788	1	4850	tags=52%, list=34%, signal=79%
GO_MEIOTIC_CHROMOSOME_SEPARATION	17	0.202373	1.00943	0.440075	0.72246	1	7113	tags=71%, list=50%, signal=142%
GO_SERTOLI_CELL_DIFFERENTIATION	17	0.204341	1.00939	0.422619	0.721887	1	2101	tags=35%, list=15%, signal=41%
GO_IN_UTERO_EMBRYONIC_DEVELOPMENT	302	0.050518	1.00892	0.406367	0.722219	1	3977	tags=33%, list=28%, signal=45%
GO_POSITIVE_REGULATION_OF_MACROAUTOPHAGY	61	0.109749	1.00875	0.425094	0.72191	1	3549	tags=36%, list=25%, signal=48%
GO_REGULATION_OF_CHROMATIN_SILENCING	22	0.177885	1.00841	0.417822	0.721982	1	3268	tags=41%, list=23%, signal=53%
GO_CHONDROCYTE_DIFFERENTIATION_INVOLVED_IN_ENDOCHONDRAL_BONE_MORPHOGENESIS	25	0.165232	1.00787	0.422449	0.722405	1	1059	tags=24%, list=7%, signal=26%
GO_COGNITION	265	0.0532945	1.0078	0.431138	0.721909	1	3204	tags=28%, list=23%, signal=35%
GO_POSITIVE_REGULATION_OF_TYPE_I_INTERFERON_PRODUCTION	72	0.0989897	1.00745	0.412351	0.721926	1	8219	tags=68%, list=58%, signal=162%
GO_REGULATION_OF_T_CELL_RECEPTOR_SIGNALING_PATHWAY	32	0.149255	1.00729	0.437126	0.721583	1	12018	tags=100%, list=85%, signal=670%
GO_OOCYTE_MATURATION	20	0.190221	1.00608	0.424762	0.723433	1	7908	tags=75%, list=56%, signal=170%
GO_NEGATIVE_REGULATION_OF_LYMPHOCYTE_MEDIATED_IMMUNITY	21	0.182091	1.00594	0.425887	0.723059	1	6846	tags=67%, list=48%, signal=129%
GO_PROTEIN_DNA_COMPLEX_DISASSEMBLY	17	0.20068	1.00581	0.436255	0.722707	1	9629	tags=88%, list=68%, signal=277%
GO_POSITIVE_REGULATION_OF_ERAD_PATHWAY	15	0.21154	1.00545	0.426501	0.722736	1	5488	tags=60%, list=39%, signal=98%
GO_RNA_DESTABILIZATION	29	0.158802	1.00393	0.439746	0.725177	1	11883	tags=100%, list=84%, signal=629%
GO_POSITIVE_REGULATION_OF_RESPONSE_TO_DRUG	23	0.172424	1.00363	0.45098	0.725166	1	6778	tags=65%, list=48%, signal=125%
GO_CELLULAR_RESPONSE_TO_RADIATION	153	0.0682932	1.00259	0.44246	0.726719	1	11321	tags=87%, list=80%, signal=434%
GO_REGULATION_OF_RESPONSE_TO_INTERFERON_GAMMA	20	0.18725	1.00201	0.443564	0.727284	1	8656	tags=80%, list=61%, signal=206%
GO_REGULATION_OF_DEFENSE_RESPONSE_TO_VIRUS_BY_HOST	24	0.172176	1.00178	0.428016	0.727115	1	2279	tags=33%, list=16%, signal=40%
GO_CELL_PROLIFERATION_INVOLVED_IN_HEART_MORPHOGENESIS	15	0.219962	1.00138	0.442589	0.727273	1	11018	tags=100%, list=78%, signal=454%
GO_ADAPTATION_OF_SIGNALING_PATHWAY	17	0.199791	1.00093	0.425403	0.72755	1	5488	tags=59%, list=39%, signal=96%
GO_REGULATION_OF_MEIOTIC_CELL_CYCLE	37	0.140044	1.00055	0.440945	0.727639	1	5660	tags=54%, list=40%, signal=90%
GO_RESPONSE_TO_MANGANESE_ION	18	0.194051	1.0003	0.455078	0.727449	1	9815	tags=89%, list=70%, signal=291%
GO_LYMPHOID_PROGENITOR_CELL_DIFFERENTIATION	19	0.193938	1.00021	0.43254	0.727016	1	3210	tags=42%, list=23%, signal=54%
GO_GLUTAMINE_METABOLIC_PROCESS	19	0.190504	0.999189	0.433663	0.728514	1	7718	tags=74%, list=55%, signal=162%
GO_NEURON_APOPTOTIC_PROCESS	217	0.0598548	0.998684	0.473581	0.728957	1	8538	tags=66%, list=60%, signal=165%
GO_RECEPTOR_CATABOLIC_PROCESS	32	0.14953	0.998127	0.433761	0.729464	1	7601	tags=69%, list=54%, signal=149%
GO_ENDOCRINE_PROCESS	60	0.110949	0.997628	0.445135	0.729835	1	11384	tags=92%, list=81%, signal=471%
GO_NEGATIVE_REGULATION_OF_METAPHASE_ANAPHASE_TRANSITION_OF_CELL_CYCLE	35	0.142616	0.997404	0.453815	0.729639	1	11305	tags=94%, list=80%, signal=471%
GO_RRNA_CATABOLIC_PROCESS	16	0.204674	0.997261	0.431452	0.729305	1	8586	tags=81%, list=61%, signal=207%
GO_TOLL_LIKE_RECEPTOR_SIGNALING_PATHWAY	116	0.0781254	0.997219	0.432927	0.72875	1	6331	tags=53%, list=45%, signal=95%
GO_CELLULAR_RESPONSE_TO_TOPOLOGICALLY_INCORRECT_PROTEIN	142	0.0714934	0.996296	0.442966	0.730008	1	10138	tags=79%, list=72%, signal=277%
GO_NEGATIVE_REGULATION_OF_NEURON_APOPTOTIC_PROCESS	137	0.0748993	0.995871	0.439076	0.730202	1	8538	tags=68%, list=60%, signal=170%
GO_DEOXYRIBOSE_PHOSPHATE_CATABOLIC_PROCESS	20	0.188555	0.995663	0.432049	0.729991	1	11462	tags=100%, list=81%, signal=530%
GO_KETONE_BIOSYNTHETIC_PROCESS	36	0.136897	0.994302	0.438878	0.732132	1	9839	tags=83%, list=70%, signal=274%
GO_MITOCHONDRIAL_OUTER_MEMBRANE_PERMEABILIZATION	52	0.117662	0.992945	0.451943	0.734278	1	8935	tags=75%, list=63%, signal=203%
GO_PROTEIN_CONTAINING_COMPLEX_REMODELING	16	0.20828	0.992814	0.447106	0.73389	1	4122	tags=50%, list=29%, signal=71%
GO_ERROR_PRONE_TRANSLESION_SYNTHESIS	20	0.188009	0.992615	0.435039	0.733685	1	6527	tags=65%, list=46%, signal=121%
GO_CARTILAGE_DEVELOPMENT_INVOLVED_IN_ENDOCHONDRAL_BONE_MORPHOGENESIS	38	0.135832	0.992386	0.43487	0.733517	1	1059	tags=21%, list=7%, signal=23%
GO_MORPHOGENESIS_OF_A_BRANCHING_STRUCTURE	171	0.0660729	0.991277	0.44902	0.735218	1	5684	tags=47%, list=40%, signal=77%
GO_ESTABLISHMENT_OF_ORGANELLE_LOCALIZATION	453	0.0397957	0.990185	0.443089	0.736872	1	11426	tags=85%, list=81%, signal=430%
GO_MITOCHONDRIAL_GENOME_MAINTENANCE	21	0.179005	0.989826	0.442913	0.736955	1	7562	tags=71%, list=54%, signal=154%
GO_EMBRYONIC_MORPHOGENESIS	469	0.0393661	0.989811	0.462926	0.736347	1	10994	tags=82%, list=78%, signal=356%
GO_RESPIRATORY_BURST	27	0.164153	0.987651	0.440644	0.740158	1	8146	tags=74%, list=58%, signal=175%
GO_INSULIN_RECEPTOR_SIGNALING_PATHWAY	119	0.0777301	0.986521	0.473361	0.74181	1	8523	tags=68%, list=60%, signal=170%
GO_REGULATION_OF_ANTIGEN_RECEPTOR_MEDIATED_SIGNALING_PATHWAY	49	0.120568	0.986092	0.487713	0.742056	1	9254	tags=78%, list=66%, signal=224%
GO_POSITIVE_REGULATION_OF_PROTEIN_CATABOLIC_PROCESS	198	0.0605502	0.985932	0.443975	0.741749	1	10211	tags=78%, list=72%, signal=279%
GO_REGULATION_OF_INTRINSIC_APOPTOTIC_SIGNALING_PATHWAY_IN_RESPONSE_TO_DNA_DAMAGE_BY_P53_CLASS_MEDIATOR	17	0.197135	0.985153	0.434959	0.742719	1	9679	tags=88%, list=69%, signal=280%
GO_REGULATION_OF_CELL_CYCLE_CHECKPOINT	30	0.150033	0.984811	0.451681	0.742757	1	11536	tags=97%, list=82%, signal=527%
GO_REGULATION_OF_ACTIN_FILAMENT_ORGANIZATION	224	0.0568723	0.984479	0.469349	0.742771	1	2613	tags=24%, list=19%, signal=29%
GO_REGULATION_OF_KIDNEY_DEVELOPMENT	49	0.121505	0.983109	0.445972	0.74496	1	8088	tags=69%, list=57%, signal=162%
GO_REGULATION_OF_IMMUNOGLOBULIN_PRODUCTION	42	0.129346	0.982697	0.433663	0.74521	1	6920	tags=62%, list=49%, signal=121%
GO_LUNG_ALVEOLUS_DEVELOPMENT	36	0.138112	0.98257	0.423935	0.744812	1	11391	tags=94%, list=81%, signal=487%
GO_CERAMIDE_CATABOLIC_PROCESS	17	0.198599	0.982436	0.44334	0.744448	1	2182	tags=35%, list=15%, signal=42%
GO_ESTABLISHMENT_OF_MITOTIC_SPINDLE_LOCALIZATION	27	0.156478	0.982171	0.463002	0.744321	1	5639	tags=56%, list=40%, signal=92%
GO_BLOOD_VESSEL_ENDOTHELIAL_CELL_MIGRATION	107	0.081236	0.981805	0.479042	0.744433	1	9287	tags=74%, list=66%, signal=214%
GO_REGULATION_OF_NUCLEAR_DIVISION	181	0.0622914	0.981664	0.464706	0.74411	1	11146	tags=85%, list=79%, signal=399%
GO_TISSUE_REGENERATION	50	0.116171	0.980989	0.465863	0.744902	1	6555	tags=58%, list=46%, signal=108%
GO_MYELOID_DENDRITIC_CELL_ACTIVATION	15	0.214768	0.9805	0.44697	0.745283	1	4501	tags=53%, list=32%, signal=78%
GO_LEUKOCYTE_DIFFERENTIATION	374	0.0443464	0.980486	0.470833	0.744672	1	9169	tags=69%, list=65%, signal=192%
GO_TORC1_SIGNALING	33	0.144041	0.980363	0.460474	0.744263	1	2249	tags=30%, list=16%, signal=36%
GO_REGULATION_OF_DNA_REPLICATION	92	0.0875623	0.980274	0.466801	0.743799	1	11204	tags=88%, list=79%, signal=423%
GO_PSEUDOURIDINE_SYNTHESIS	17	0.201339	0.980269	0.464286	0.743166	1	8789	tags=82%, list=62%, signal=218%
GO_NEGATIVE_REGULATION_OF_REGULATED_SECRETORY_PATHWAY	20	0.183286	0.979571	0.444444	0.743968	1	2357	tags=35%, list=17%, signal=42%
GO_POSITIVE_REGULATION_OF_SYNAPTIC_TRANSMISSION_GLUTAMATERGIC	30	0.150326	0.978875	0.471042	0.744806	1	7766	tags=70%, list=55%, signal=155%
GO_POSITIVE_REGULATION_OF_EPITHELIAL_CELL_MIGRATION	133	0.0723071	0.978409	0.466102	0.745137	1	9287	tags=73%, list=66%, signal=211%
GO_T_CELL_MEDIATED_CYTOTOXICITY	26	0.159107	0.977954	0.466667	0.745411	1	7533	tags=69%, list=53%, signal=148%
GO_NEGATIVE_REGULATION_OF_VIRAL_GENOME_REPLICATION	31	0.147742	0.977555	0.452632	0.74566	1	1106	tags=23%, list=8%, signal=24%
GO_ORGAN_GROWTH	146	0.0702516	0.977224	0.480392	0.745661	1	11785	tags=90%, list=83%, signal=541%
GO_RESPONSE_TO_MOLECULE_OF_BACTERIAL_ORIGIN	244	0.0539656	0.97706	0.5	0.745378	1	4459	tags=37%, list=32%, signal=53%
GO_BRANCHING_MORPHOGENESIS_OF_AN_EPITHELIAL_TUBE	130	0.0731341	0.977033	0.444219	0.744787	1	9187	tags=72%, list=65%, signal=205%
GO_MATURATION_OF_SSU_RRNA	42	0.127844	0.975629	0.45951	0.747065	1	3915	tags=40%, list=28%, signal=56%
GO_LONG_TERM_SYNAPTIC_DEPRESSION	28	0.150363	0.974805	0.476636	0.748156	1	2419	tags=32%, list=17%, signal=39%
GO_REGULATION_OF_CYTOPLASMIC_TRANSLATION	26	0.159538	0.974584	0.465726	0.74802	1	4268	tags=46%, list=30%, signal=66%
GO_INFLAMMATORY_CELL_APOPTOTIC_PROCESS	15	0.203984	0.974518	0.479125	0.747505	1	8419	tags=80%, list=60%, signal=198%
GO_RIBOSOMAL_SMALL_SUBUNIT_BIOGENESIS	60	0.107856	0.974365	0.479839	0.74719	1	7897	tags=67%, list=56%, signal=151%
GO_POSITIVE_REGULATION_OF_VIRAL_LIFE_CYCLE	50	0.116006	0.972489	0.472441	0.750421	1	5710	tags=52%, list=40%, signal=87%
GO_POSITIVE_REGULATION_OF_PROTEIN_OLIGOMERIZATION	20	0.182804	0.972483	0.462626	0.749795	1	10837	tags=95%, list=77%, signal=408%
GO_OOCYTE_DIFFERENTIATION	36	0.134673	0.972225	0.49497	0.749698	1	5163	tags=50%, list=37%, signal=79%
GO_CELL_SURFACE_RECEPTOR_SIGNALING_PATHWAY_INVOLVED_IN_HEART_DEVELOPMENT	22	0.176957	0.972121	0.482283	0.749277	1	10984	tags=95%, list=78%, signal=429%
GO_INOSITOL_PHOSPHATE_METABOLIC_PROCESS	45	0.124438	0.971413	0.506073	0.750107	1	11114	tags=91%, list=79%, signal=426%
GO_DENDRITIC_SPINE_MAINTENANCE	18	0.191679	0.971401	0.462012	0.749492	1	10633	tags=94%, list=75%, signal=382%
GO_N_TERMINAL_PROTEIN_AMINO_ACID_MODIFICATION	27	0.156706	0.971374	0.458333	0.748905	1	8774	tags=78%, list=62%, signal=205%
GO_CHROMATIN_REMODELING_AT_CENTROMERE	31	0.14456	0.970792	0.484252	0.749466	1	12084	tags=100%, list=86%, signal=691%
GO_P38MAPK_CASCADE	37	0.131194	0.970639	0.45509	0.749155	1	6548	tags=59%, list=46%, signal=111%
GO_POSITIVE_REGULATION_OF_VIRAL_RELEASE_FROM_HOST_CELL	15	0.208851	0.969842	0.464066	0.750144	1	3643	tags=47%, list=26%, signal=63%
GO_POSITIVE_REGULATION_OF_UBIQUITIN_DEPENDENT_PROTEIN_CATABOLIC_PROCESS	87	0.087507	0.969812	0.475379	0.749566	1	5913	tags=51%, list=42%, signal=86%
GO_DETECTION_OF_BIOTIC_STIMULUS	18	0.188457	0.969375	0.480237	0.749827	1	4402	tags=50%, list=31%, signal=73%
GO_INTRINSIC_APOPTOTIC_SIGNALING_PATHWAY_IN_RESPONSE_TO_OXIDATIVE_STRESS	38	0.130548	0.967337	0.451292	0.753314	1	5593	tags=53%, list=40%, signal=87%
GO_NEGATIVE_REGULATION_OF_CHROMOSOME_SEGREGATION	41	0.126602	0.966879	0.489879	0.753606	1	11305	tags=93%, list=80%, signal=463%
GO_RESPONSE_TO_GONADOTROPIN	25	0.160732	0.966677	0.485265	0.753417	1	7901	tags=72%, list=56%, signal=163%
GO_REGULATION_OF_NUCLEOBASE_CONTAINING_COMPOUND_TRANSPORT	16	0.202946	0.966356	0.484725	0.753435	1	9493	tags=88%, list=67%, signal=267%
GO_RESPONSE_TO_INCREASED_OXYGEN_LEVELS	25	0.159098	0.965439	0.502924	0.754655	1	3405	tags=40%, list=24%, signal=53%
GO_NEGATIVE_REGULATION_OF_DNA_BINDING	46	0.120063	0.964024	0.470942	0.756925	1	8747	tags=74%, list=62%, signal=194%
GO_JNK_CASCADE	177	0.0616482	0.964021	0.518304	0.756293	1	5203	tags=43%, list=37%, signal=67%
GO_RECEPTOR_BIOSYNTHETIC_PROCESS	19	0.187926	0.963898	0.501014	0.755919	1	1065	tags=26%, list=8%, signal=28%
GO_POSITIVE_REGULATION_OF_AUTOPHAGY_OF_MITOCHONDRION	19	0.18291	0.962086	0.501062	0.758986	1	1879	tags=32%, list=13%, signal=36%
GO_TRNA_METABOLIC_PROCESS	168	0.0644584	0.961737	0.496154	0.759034	1	11036	tags=85%, list=78%, signal=382%
GO_RESPONSE_TO_INTERLEUKIN_6	32	0.143706	0.959745	0.49497	0.762391	1	1946	tags=28%, list=14%, signal=33%
GO_ESTABLISHMENT_OF_SPINDLE_ORIENTATION	27	0.156478	0.958645	0.501027	0.763968	1	5639	tags=56%, list=40%, signal=92%
GO_REGULATION_OF_PEPTIDYL_THREONINE_PHOSPHORYLATION	40	0.128746	0.958526	0.484076	0.763597	1	5247	tags=50%, list=37%, signal=79%
GO_CARBOHYDRATE_HOMEOSTASIS	194	0.0599541	0.957243	0.48866	0.765597	1	3386	tags=30%, list=24%, signal=39%
GO_NEURON_FATE_COMMITMENT	50	0.114107	0.956509	0.506	0.766498	1	9126	tags=76%, list=65%, signal=214%
GO_POSITIVE_REGULATION_OF_REACTIVE_OXYGEN_SPECIES_BIOSYNTHETIC_PROCESS	41	0.127972	0.954964	0.494048	0.769029	1	6808	tags=61%, list=48%, signal=117%
GO_CHONDROCYTE_DEVELOPMENT_INVOLVED_IN_ENDOCHONDRAL_BONE_MORPHOGENESIS	20	0.175188	0.95483	0.499072	0.768678	1	1059	tags=25%, list=7%, signal=27%
GO_RESPONSE_TO_ANGIOTENSIN	23	0.170792	0.954704	0.495851	0.768285	1	9257	tags=83%, list=66%, signal=239%
GO_CELLULAR_RESPONSE_TO_LEPTIN_STIMULUS	15	0.207883	0.948894	0.511202	0.779658	1	8364	tags=80%, list=59%, signal=196%
GO_ACTIVATION_OF_PHOSPHOLIPASE_C_ACTIVITY	23	0.162423	0.948395	0.5	0.780021	1	9989	tags=87%, list=71%, signal=297%
GO_VENTRICULAR_SEPTUM_DEVELOPMENT	62	0.101106	0.947091	0.50505	0.781981	1	6094	tags=53%, list=43%, signal=93%
GO_RESPONSE_TO_RADIATION	377	0.042499	0.945329	0.520661	0.784968	1	3835	tags=31%, list=27%, signal=42%
GO_POSITIVE_REGULATION_OF_CYTOKINE_PRODUCTION	314	0.0469561	0.944324	0.494163	0.786428	1	9290	tags=70%, list=66%, signal=201%
GO_NEGATIVE_REGULATION_OF_LYMPHOCYTE_DIFFERENTIATION	36	0.13244	0.943874	0.517312	0.786701	1	5979	tags=56%, list=42%, signal=96%
GO_PYRIDINE_CONTAINING_COMPOUND_BIOSYNTHETIC_PROCESS	29	0.148628	0.943207	0.513779	0.787378	1	3261	tags=38%, list=23%, signal=49%
GO_POSITIVE_REGULATION_OF_CARDIAC_MUSCLE_CELL_DIFFERENTIATION	17	0.194299	0.943012	0.512	0.7871	1	9719	tags=88%, list=69%, signal=283%
GO_DENDRITE_DEVELOPMENT	211	0.0558541	0.942194	0.519427	0.788195	1	10533	tags=80%, list=75%, signal=310%
GO_NEGATIVE_REGULATION_OF_T_CELL_DIFFERENTIATION	30	0.143519	0.941237	0.526531	0.789489	1	5979	tags=57%, list=42%, signal=98%
GO_POSITIVE_REGULATION_OF_DNA_BINDING_TRANSCRIPTION_FACTOR_ACTIVITY	227	0.0553703	0.940818	0.5197	0.789694	1	9930	tags=76%, list=70%, signal=251%
GO_PEPTIDYL_THREONINE_DEPHOSPHORYLATION	16	0.197186	0.940343	0.524896	0.78999	1	7809	tags=75%, list=55%, signal=168%
GO_NEGATIVE_REGULATION_OF_MULTI_ORGANISM_PROCESS	110	0.0773	0.940248	0.513725	0.789518	1	3666	tags=34%, list=26%, signal=45%
GO_GROWTH_PLATE_CARTILAGE_CHONDROCYTE_DIFFERENTIATION	20	0.175188	0.940025	0.490526	0.78935	1	1059	tags=25%, list=7%, signal=27%
GO_RESPONSE_TO_GAMMA_RADIATION	52	0.106618	0.939677	0.502016	0.789429	1	11263	tags=90%, list=80%, signal=445%
GO_REGULATION_OF_CELL_AGING	41	0.123281	0.939595	0.522	0.788934	1	9974	tags=83%, list=71%, signal=282%
GO_PROTEIN_LOCALIZATION_TO_MICROTUBULE	16	0.195156	0.938926	0.522682	0.789691	1	6955	tags=69%, list=49%, signal=135%
GO_VIRAL_BUDDING_VIA_HOST_ESCRT_COMPLEX	20	0.173727	0.93833	0.520913	0.790267	1	3904	tags=45%, list=28%, signal=62%
GO_NEGATIVE_REGULATION_OF_SIGNAL_TRANSDUCTION_BY_P53_CLASS_MEDIATOR	28	0.150262	0.938044	0.519507	0.790207	1	403	tags=18%, list=3%, signal=18%
GO_POSITIVE_REGULATION_OF_T_HELPER_CELL_DIFFERENTIATION	18	0.185787	0.938014	0.533473	0.78962	1	9147	tags=83%, list=65%, signal=236%
GO_REGULATION_OF_PROTEIN_OLIGOMERIZATION	34	0.134578	0.93799	0.55098	0.789016	1	10979	tags=91%, list=78%, signal=409%
GO_POSITIVE_REGULATION_OF_PROTEIN_BINDING	85	0.0870875	0.937616	0.510721	0.789113	1	11071	tags=87%, list=78%, signal=401%
GO_REGULATION_OF_T_CELL_MEDIATED_IMMUNITY	41	0.123188	0.937096	0.514852	0.789573	1	8942	tags=76%, list=63%, signal=206%
GO_REGULATION_OF_GLIAL_CELL_DIFFERENTIATION	62	0.100484	0.936636	0.489403	0.78982	1	3825	tags=37%, list=27%, signal=51%
GO_NEGATIVE_REGULATION_OF_INTRACELLULAR_TRANSPORT	57	0.106564	0.935866	0.53527	0.790751	1	2712	tags=30%, list=19%, signal=37%
GO_REGULATION_OF_MITOPHAGY	15	0.196338	0.934914	0.536634	0.792064	1	4761	tags=53%, list=34%, signal=80%
GO_NOREPINEPHRINE_SECRETION	16	0.190043	0.934356	0.511247	0.792559	1	9675	tags=88%, list=69%, signal=278%
GO_POLYOL_BIOSYNTHETIC_PROCESS	66	0.0975147	0.933914	0.522593	0.792807	1	982	tags=17%, list=7%, signal=18%
GO_NEURON_DEATH	307	0.0477017	0.933623	0.523904	0.792767	1	9322	tags=71%, list=66%, signal=203%
GO_REGULATION_OF_LYMPHOCYTE_DIFFERENTIATION	124	0.0727846	0.93245	0.53831	0.794534	1	9230	tags=73%, list=65%, signal=208%
GO_NEGATIVE_REGULATION_OF_RHO_PROTEIN_SIGNAL_TRANSDUCTION	20	0.174968	0.932187	0.529528	0.794412	1	356	tags=20%, list=3%, signal=20%
GO_RESPIRATORY_SYSTEM_DEVELOPMENT	172	0.061477	0.931925	0.546154	0.794274	1	9815	tags=76%, list=70%, signal=245%
GO_REGULATION_OF_NIK_NF_KAPPAB_SIGNALING	84	0.0868137	0.93137	0.526946	0.794724	1	3992	tags=37%, list=28%, signal=51%
GO_REGULATION_OF_PHOSPHOPROTEIN_PHOSPHATASE_ACTIVITY	101	0.0800574	0.93136	0.560461	0.794093	1	7126	tags=58%, list=50%, signal=117%
GO_HUMORAL_IMMUNE_RESPONSE_MEDIATED_BY_CIRCULATING_IMMUNOGLOBULIN	31	0.140733	0.931069	0.517857	0.794056	1	8038	tags=71%, list=57%, signal=164%
GO_BODY_MORPHOGENESIS	47	0.112262	0.930484	0.519507	0.794604	1	2325	tags=28%, list=16%, signal=33%
GO_REGULATION_OF_DIGESTIVE_SYSTEM_PROCESS	28	0.145564	0.930415	0.544423	0.794105	1	10052	tags=86%, list=71%, signal=297%
GO_NEGATIVE_REGULATION_OF_INTRINSIC_APOPTOTIC_SIGNALING_PATHWAY_IN_RESPONSE_TO_DNA_DAMAGE	30	0.145425	0.929654	0.5	0.795003	1	9718	tags=83%, list=69%, signal=267%
GO_ERYTHROCYTE_DEVELOPMENT	22	0.170825	0.929523	0.500982	0.794616	1	7219	tags=68%, list=51%, signal=139%
GO_TRANSFORMING_GROWTH_FACTOR_BETA_PRODUCTION	29	0.145051	0.926565	0.535019	0.799893	1	9155	tags=79%, list=65%, signal=225%
GO_SPHINGOLIPID_METABOLIC_PROCESS	70	0.0973628	0.926329	0.514911	0.799721	1	8718	tags=71%, list=62%, signal=186%
GO_POSITIVE_REGULATION_OF_INTERLEUKIN_10_PRODUCTION	21	0.170457	0.925794	0.560166	0.800132	1	8355	tags=76%, list=59%, signal=186%
GO_NEGATIVE_REGULATION_OF_GLIAL_CELL_PROLIFERATION	15	0.202117	0.925238	0.542	0.800672	1	3738	tags=47%, list=26%, signal=63%
GO_PROTEIN_INSERTION_INTO_MITOCHONDRIAL_MEMBRANE	45	0.115662	0.92485	0.562624	0.800822	1	12179	tags=98%, list=86%, signal=708%
GO_NEGATIVE_REGULATION_OF_RELEASE_OF_CYTOCHROME_C_FROM_MITOCHONDRIA	17	0.186834	0.924442	0.521654	0.801045	1	10655	tags=94%, list=75%, signal=383%
GO_POSITIVE_REGULATION_OF_MITOCHONDRIAL_TRANSLATION	17	0.185754	0.92428	0.534749	0.800751	1	5686	tags=59%, list=40%, signal=98%
GO_MATURE_B_CELL_DIFFERENTIATION	20	0.170387	0.924019	0.545825	0.800615	1	3245	tags=40%, list=23%, signal=52%
GO_POLYSACCHARIDE_METABOLIC_PROCESS	93	0.0826506	0.923931	0.532787	0.800149	1	11443	tags=89%, list=81%, signal=467%
GO_PROTEIN_TRIMERIZATION	42	0.119088	0.923876	0.547573	0.799615	1	12108	tags=98%, list=86%, signal=682%
GO_FC_RECEPTOR_MEDIATED_STIMULATORY_SIGNALING_PATHWAY	78	0.0871693	0.922658	0.556225	0.801535	1	6560	tags=55%, list=46%, signal=102%
GO_POSITIVE_REGULATION_OF_ERYTHROCYTE_DIFFERENTIATION	25	0.151598	0.922024	0.529412	0.802232	1	6900	tags=64%, list=49%, signal=125%
GO_CD8_POSITIVE_ALPHA_BETA_T_CELL_ACTIVATION	16	0.194678	0.921849	0.557312	0.801954	1	8727	tags=81%, list=62%, signal=212%
GO_EMBRYONIC_PLACENTA_DEVELOPMENT	76	0.0927422	0.921795	0.55144	0.801434	1	11146	tags=88%, list=79%, signal=416%
GO_GROWTH_PLATE_CARTILAGE_MORPHOGENESIS	15	0.2006	0.921014	0.549057	0.802388	1	935	tags=27%, list=7%, signal=29%
GO_PROTEIN_TARGETING_TO_MITOCHONDRION	94	0.0784995	0.92037	0.532129	0.803098	1	11217	tags=87%, list=79%, signal=421%
GO_RESPONSE_TO_ELECTRICAL_STIMULUS	36	0.129325	0.920165	0.539256	0.802884	1	7592	tags=67%, list=54%, signal=144%
GO_NEGATIVE_REGULATION_OF_GLIAL_CELL_DIFFERENTIATION	21	0.159749	0.919968	0.512	0.802649	1	8506	tags=76%, list=60%, signal=191%
GO_REGULATION_OF_CALCINEURIN_MEDIATED_SIGNALING	29	0.14271	0.919065	0.554167	0.803843	1	9188	tags=79%, list=65%, signal=227%
GO_POLYOL_METABOLIC_PROCESS	61	0.099333	0.918453	0.57002	0.804459	1	4853	tags=44%, list=34%, signal=67%
GO_RESPONSE_TO_BMP	129	0.0688628	0.918285	0.546154	0.804174	1	10749	tags=83%, list=76%, signal=344%
GO_REGULATION_OF_CYCLIN_DEPENDENT_PROTEIN_KINASE_ACTIVITY	91	0.0823984	0.91811	0.551587	0.803885	1	11413	tags=89%, list=81%, signal=461%
GO_KINETOCHORE_ORGANIZATION	20	0.172167	0.917882	0.552475	0.803743	1	10987	tags=95%, list=78%, signal=427%
GO_POSITIVE_REGULATION_OF_JNK_CASCADE	111	0.0739728	0.916072	0.546025	0.806811	1	3161	tags=30%, list=22%, signal=38%
GO_POSITIVE_REGULATION_OF_PROTEIN_COMPLEX_DISASSEMBLY	32	0.137855	0.915815	0.547094	0.806672	1	4235	tags=44%, list=30%, signal=62%
GO_REGULATION_OF_PROTEIN_SUMOYLATION	19	0.179223	0.915788	0.537255	0.806093	1	1931	tags=32%, list=14%, signal=37%
GO_PYRIMIDINE_CONTAINING_COMPOUND_METABOLIC_PROCESS	23	0.155898	0.915417	0.569892	0.806222	1	8853	tags=78%, list=63%, signal=209%
GO_MEMBRANE_DISASSEMBLY	16	0.190584	0.914696	0.552684	0.807053	1	10550	tags=94%, list=75%, signal=370%
GO_INTRINSIC_APOPTOTIC_SIGNALING_PATHWAY_BY_P53_CLASS_MEDIATOR	72	0.0927956	0.914557	0.553971	0.806705	1	9679	tags=78%, list=69%, signal=246%
GO_CILIUM_MOVEMENT_INVOLVED_IN_CELL_MOTILITY	18	0.179011	0.914244	0.550696	0.806727	1	8458	tags=78%, list=60%, signal=194%
GO_VISUAL_BEHAVIOR	50	0.108067	0.914069	0.578641	0.806465	1	9211	tags=76%, list=65%, signal=218%
GO_NEGATIVE_REGULATION_OF_NEURON_DEATH	181	0.0588506	0.913487	0.554241	0.807037	1	4250	tags=36%, list=30%, signal=51%
GO_NEUTRAL_LIPID_BIOSYNTHETIC_PROCESS	32	0.135446	0.91253	0.550102	0.808401	1	10006	tags=84%, list=71%, signal=289%
GO_REGULATION_OF_FEEDING_BEHAVIOR	22	0.162888	0.911691	0.531621	0.809502	1	6689	tags=64%, list=47%, signal=121%
GO_REGULATION_OF_KERATINOCYTE_PROLIFERATION	24	0.15673	0.910826	0.56213	0.810623	1	11323	tags=96%, list=80%, signal=483%
GO_NEGATIVE_REGULATION_OF_ORGAN_GROWTH	27	0.14998	0.909887	0.558577	0.811837	1	11484	tags=96%, list=81%, signal=515%
GO_FERTILIZATION	95	0.0796284	0.909612	0.549407	0.811771	1	10031	tags=79%, list=71%, signal=271%
GO_CARDIOCYTE_DIFFERENTIATION	120	0.0720326	0.909576	0.584179	0.811213	1	10288	tags=80%, list=73%, signal=292%
GO_POSITIVE_REGULATION_OF_TUMOR_NECROSIS_FACTOR_SUPERFAMILY_CYTOKINE_PRODUCTION	63	0.0971575	0.908992	0.523715	0.811762	1	9841	tags=79%, list=70%, signal=261%
GO_REGULATION_OF_HEART_MORPHOGENESIS	31	0.140014	0.908262	0.546413	0.812568	1	2126	tags=29%, list=15%, signal=34%
GO_ACETYL_COA_BIOSYNTHETIC_PROCESS_FROM_PYRUVATE	15	0.198502	0.908113	0.563953	0.812206	1	3789	tags=47%, list=27%, signal=64%
GO_GASTRULATION_WITH_MOUTH_FORMING_SECOND	23	0.160508	0.907651	0.534791	0.812508	1	5104	tags=52%, list=36%, signal=82%
GO_PROTEIN_ADP_RIBOSYLATION	26	0.150092	0.907202	0.548708	0.812743	1	10919	tags=92%, list=77%, signal=406%
GO_NEGATIVE_REGULATION_OF_DNA_BINDING_TRANSCRIPTION_FACTOR_ACTIVITY	131	0.0691666	0.905946	0.564453	0.814617	1	6793	tags=55%, list=48%, signal=105%
GO_NEGATIVE_REGULATION_OF_I_KAPPAB_KINASE_NF_KAPPAB_SIGNALING	36	0.128812	0.905537	0.5625	0.8148	1	4461	tags=44%, list=32%, signal=65%
GO_MONOVALENT_INORGANIC_CATION_HOMEOSTASIS	128	0.0698291	0.905336	0.54065	0.814596	1	9172	tags=72%, list=65%, signal=203%
GO_MATING	33	0.135091	0.905085	0.576238	0.814506	1	10078	tags=85%, list=71%, signal=296%
GO_MUSCLE_HYPERTROPHY_IN_RESPONSE_TO_STRESS	21	0.163724	0.904671	0.57582	0.814701	1	7105	tags=67%, list=50%, signal=134%
GO_POSITIVE_REGULATION_OF_VASCULAR_SMOOTH_MUSCLE_CELL_PROLIFERATION	31	0.139719	0.904439	0.605634	0.814552	1	5319	tags=52%, list=38%, signal=83%
GO_POSITIVE_REGULATION_OF_LIPID_KINASE_ACTIVITY	30	0.141399	0.90427	0.561205	0.814256	1	2243	tags=30%, list=16%, signal=36%
GO_REGULATION_OF_B_CELL_DIFFERENTIATION	22	0.16136	0.903565	0.567568	0.815012	1	10562	tags=91%, list=75%, signal=360%
GO_REGULATION_OF_SPINDLE_ORGANIZATION	41	0.119194	0.903119	0.551867	0.815255	1	10376	tags=85%, list=73%, signal=321%
GO_EXCRETION	46	0.111679	0.902683	0.571157	0.815499	1	9172	tags=76%, list=65%, signal=216%
GO_POSITIVE_REGULATION_OF_GTPASE_ACTIVITY	331	0.0437884	0.902356	0.576846	0.815541	1	1827	tags=17%, list=13%, signal=19%
GO_B_CELL_PROLIFERATION	54	0.104298	0.902087	0.542744	0.815446	1	9254	tags=76%, list=66%, signal=219%
GO_CLEAVAGE_INVOLVED_IN_RRNA_PROCESSING	21	0.162562	0.901876	0.587649	0.815258	1	3759	tags=43%, list=27%, signal=58%
GO_FAT_CELL_DIFFERENTIATION	187	0.0564301	0.901513	0.581897	0.815359	1	6689	tags=53%, list=47%, signal=99%
GO_REGULATION_OF_SPINDLE_ASSEMBLY	27	0.143697	0.901436	0.577603	0.814867	1	3727	tags=41%, list=26%, signal=55%
GO_RUFFLE_ORGANIZATION	47	0.10904	0.900389	0.566462	0.816279	1	868	tags=17%, list=6%, signal=18%
GO_CELLULAR_RESPONSE_TO_PH	17	0.186968	0.900387	0.574468	0.815659	1	8161	tags=76%, list=58%, signal=181%
GO_REGULATION_OF_DNA_BIOSYNTHETIC_PROCESS	94	0.0796537	0.900208	0.546314	0.815385	1	9398	tags=74%, list=67%, signal=221%
GO_POSITIVE_REGULATION_OF_GRANULOCYTE_CHEMOTAXIS	17	0.180116	0.900075	0.576271	0.815022	1	1612	tags=29%, list=11%, signal=33%
GO_REGULATION_OF_NUCLEOCYTOPLASMIC_TRANSPORT	100	0.0768578	0.899511	0.586956	0.815547	1	3864	tags=35%, list=27%, signal=48%
GO_LAMELLIPODIUM_ORGANIZATION	79	0.0848317	0.899325	0.574553	0.815266	1	8997	tags=72%, list=64%, signal=198%
GO_REGULATION_OF_TRANSMEMBRANE_RECEPTOR_PROTEIN_SERINE_THREONINE_KINASE_SIGNALING_PATHWAY	194	0.0548032	0.899122	0.575397	0.815048	1	5132	tags=42%, list=36%, signal=65%
GO_NEGATIVE_REGULATION_OF_SMALL_GTPASE_MEDIATED_SIGNAL_TRANSDUCTION	51	0.105125	0.898872	0.589474	0.814893	1	735	tags=16%, list=5%, signal=16%
GO_REGULATION_OF_CYTOSKELETON_ORGANIZATION	467	0.0362287	0.897883	0.56998	0.816245	1	2619	tags=22%, list=19%, signal=26%
GO_EXTRINSIC_APOPTOTIC_SIGNALING_PATHWAY_VIA_DEATH_DOMAIN_RECEPTORS	72	0.0888909	0.896558	0.590164	0.818315	1	9930	tags=79%, list=70%, signal=265%
GO_POSITIVE_REGULATION_OF_CELL_CYCLE_PHASE_TRANSITION	83	0.0835238	0.895959	0.581854	0.81885	1	698	tags=13%, list=5%, signal=14%
GO_CENTROMERE_COMPLEX_ASSEMBLY	39	0.11893	0.895679	0.610998	0.818804	1	12084	tags=97%, list=86%, signal=673%
GO_NEGATIVE_REGULATION_OF_PROTEIN_KINASE_B_SIGNALING	41	0.115754	0.895415	0.567073	0.818726	1	10080	tags=83%, list=71%, signal=289%
GO_REGULATION_OF_MULTICELLULAR_ORGANISM_GROWTH	60	0.098528	0.894688	0.550098	0.819522	1	9205	tags=75%, list=65%, signal=214%
GO_REGULATION_OF_RAS_PROTEIN_SIGNAL_TRANSDUCTION	211	0.0542188	0.894395	0.603738	0.819496	1	3729	tags=32%, list=26%, signal=43%
GO_POSITIVE_REGULATION_OF_TRANSCRIPTION_FROM_RNA_POLYMERASE_II_PROMOTER_IN_RESPONSE_TO_STRESS	27	0.14123	0.894389	0.569388	0.818882	1	6900	tags=63%, list=49%, signal=123%
GO_RAB_PROTEIN_SIGNAL_TRANSDUCTION	64	0.095046	0.893579	0.577154	0.819883	1	9475	tags=77%, list=67%, signal=232%
GO_REGULATION_OF_NUCLEOTIDE_BIOSYNTHETIC_PROCESS	30	0.138949	0.893379	0.593186	0.819629	1	3219	tags=37%, list=23%, signal=47%
GO_STEROID_HORMONE_SECRETION	19	0.17043	0.893104	0.601227	0.819573	1	2055	tags=32%, list=15%, signal=37%
GO_RAC_PROTEIN_SIGNAL_TRANSDUCTION	33	0.131256	0.893103	0.586558	0.818955	1	3285	tags=36%, list=23%, signal=47%
GO_VENTRICULAR_SEPTUM_MORPHOGENESIS	40	0.121765	0.892013	0.590291	0.820567	1	10288	tags=85%, list=73%, signal=312%
GO_POSITIVE_REGULATION_OF_MITOTIC_NUCLEAR_DIVISION	42	0.115378	0.891176	0.57582	0.821651	1	4763	tags=45%, list=34%, signal=68%
GO_REGULATION_OF_SYNAPTIC_TRANSMISSION_DOPAMINERGIC	15	0.197651	0.891157	0.576699	0.821072	1	3801	tags=47%, list=27%, signal=64%
GO_REGULATION_OF_ARP2_3_COMPLEX_MEDIATED_ACTIN_NUCLEATION	16	0.186765	0.891095	0.565714	0.820577	1	7956	tags=75%, list=56%, signal=172%
GO_PROTEIN_INSERTION_INTO_MEMBRANE	57	0.0987196	0.8904	0.586481	0.82134	1	12237	tags=96%, list=87%, signal=720%
GO_LYSOSOMAL_TRANSPORT	98	0.0759019	0.889276	0.617188	0.822949	1	9454	tags=74%, list=67%, signal=224%
GO_REGULATION_OF_BEHAVIOR	53	0.100966	0.888257	0.561983	0.824391	1	7105	tags=60%, list=50%, signal=121%
GO_POSITIVE_REGULATION_OF_INTERLEUKIN_12_PRODUCTION	24	0.149507	0.888182	0.589041	0.823911	1	10248	tags=88%, list=73%, signal=318%
GO_TUBE_FORMATION	135	0.0640844	0.887464	0.601562	0.824718	1	9668	tags=75%, list=68%, signal=235%
GO_CELLULAR_RESPONSE_TO_LIPID	484	0.0351182	0.886758	0.603448	0.825513	1	3780	tags=30%, list=27%, signal=40%
GO_B_CELL_APOPTOTIC_PROCESS	21	0.16266	0.886493	0.571992	0.825411	1	7120	tags=67%, list=50%, signal=134%
GO_MICROVILLUS_ASSEMBLY	16	0.185506	0.886347	0.603516	0.825064	1	2678	tags=38%, list=19%, signal=46%
GO_POSITIVE_REGULATION_OF_TELOMERASE_ACTIVITY	35	0.126059	0.886181	0.605941	0.824766	1	3872	tags=40%, list=27%, signal=55%
GO_CYTOPLASMIC_SEQUESTERING_OF_PROTEIN	23	0.153841	0.885914	0.562992	0.824658	1	2128	tags=30%, list=15%, signal=36%
GO_EPITHELIAL_STRUCTURE_MAINTENANCE	18	0.177507	0.885801	0.602041	0.824277	1	5341	tags=56%, list=38%, signal=89%
GO_REGULATION_OF_MITOCHONDRIAL_TRANSLATION	25	0.148281	0.885754	0.594705	0.823755	1	5817	tags=56%, list=41%, signal=95%
GO_NEGATIVE_REGULATION_OF_MUSCLE_CELL_DIFFERENTIATION	43	0.114802	0.885649	0.583497	0.823336	1	7250	tags=63%, list=51%, signal=129%
GO_CHROMOSOME_CONDENSATION	27	0.147171	0.885135	0.592292	0.823743	1	3155	tags=37%, list=22%, signal=48%
GO_REPLACEMENT_OSSIFICATION	26	0.146856	0.884417	0.594595	0.824504	1	1731	tags=27%, list=12%, signal=31%
GO_REGULATION_OF_MICROTUBULE_BASED_PROCESS	196	0.0539213	0.884111	0.579477	0.824509	1	3355	tags=29%, list=24%, signal=38%
GO_B_CELL_RECEPTOR_SIGNALING_PATHWAY	45	0.110235	0.88372	0.58642	0.824658	1	9431	tags=78%, list=67%, signal=233%
GO_REGULATION_OF_PROTEIN_EXPORT_FROM_NUCLEUS	38	0.119505	0.883659	0.613767	0.824171	1	11323	tags=92%, list=80%, signal=463%
GO_REGULATION_OF_CELL_FATE_COMMITMENT	20	0.162424	0.883463	0.589537	0.823948	1	8300	tags=75%, list=59%, signal=182%
GO_POSITIVE_REGULATION_OF_CREB_TRANSCRIPTION_FACTOR_ACTIVITY	17	0.17768	0.883403	0.603175	0.823431	1	8292	tags=76%, list=59%, signal=185%
GO_POSITIVE_REGULATION_OF_DNA_BIOSYNTHETIC_PROCESS	62	0.0929151	0.882044	0.598499	0.825502	1	9398	tags=76%, list=67%, signal=226%
GO_SKIN_DEVELOPMENT	201	0.0539011	0.882016	0.586826	0.824947	1	10209	tags=78%, list=72%, signal=276%
GO_REGULATION_OF_AUTOPHAGY_OF_MITOCHONDRION	38	0.119097	0.881485	0.601713	0.825322	1	5011	tags=47%, list=35%, signal=73%
GO_REGULATION_OF_PROTEIN_HOMOOLIGOMERIZATION	18	0.177215	0.880952	0.585366	0.825749	1	10837	tags=94%, list=77%, signal=405%
GO_NEGATIVE_REGULATION_OF_NF_KAPPAB_TRANSCRIPTION_FACTOR_ACTIVITY	66	0.091903	0.879597	0.565815	0.827854	1	7266	tags=61%, list=51%, signal=124%
GO_EXCITATORY_SYNAPSE_ASSEMBLY	25	0.145855	0.87841	0.591286	0.829555	1	11500	tags=96%, list=81%, signal=516%
GO_ZINC_ION_HOMEOSTASIS	25	0.146045	0.878159	0.585714	0.829428	1	3589	tags=40%, list=25%, signal=54%
GO_IRON_ION_TRANSMEMBRANE_TRANSPORT	16	0.182086	0.87762	0.62766	0.8299	1	961	tags=25%, list=7%, signal=27%
GO_POSITIVE_REGULATION_OF_CELLULAR_PROTEIN_CATABOLIC_PROCESS	132	0.0659064	0.877321	0.603774	0.829911	1	5924	tags=48%, list=42%, signal=83%
GO_SENSORY_PERCEPTION_OF_MECHANICAL_STIMULUS	138	0.0643593	0.876035	0.612245	0.831844	1	10458	tags=80%, list=74%, signal=307%
GO_ESTABLISHMENT_OF_PROTEIN_LOCALIZATION_TO_CHROMOSOME	24	0.148035	0.875139	0.619883	0.832923	1	12034	tags=100%, list=85%, signal=675%
GO_MITOTIC_SPINDLE_ASSEMBLY	50	0.105563	0.875001	0.596741	0.832566	1	10376	tags=84%, list=73%, signal=316%
GO_EPIDERMAL_GROWTH_FACTOR_RECEPTOR_SIGNALING_PATHWAY	102	0.073398	0.874727	0.595618	0.832491	1	4508	tags=39%, list=32%, signal=57%
GO_PROTEIN_INSERTION_INTO_MITOCHONDRIAL_MEMBRANE_INVOLVED_IN_APOPTOTIC_SIGNALING_PATHWAY	29	0.136578	0.873579	0.587302	0.834122	1	996	tags=21%, list=7%, signal=22%
GO_REGULATION_OF_TOLL_LIKE_RECEPTOR_SIGNALING_PATHWAY	57	0.0991424	0.873496	0.60521	0.833682	1	9258	tags=75%, list=66%, signal=218%
GO_HOMOLOGOUS_RECOMBINATION	39	0.117798	0.873374	0.576687	0.833308	1	5220	tags=49%, list=37%, signal=77%
GO_REGULATION_OF_ENDOCYTOSIS	175	0.0588042	0.873251	0.613861	0.832937	1	9266	tags=71%, list=66%, signal=205%
GO_MAINTENANCE_OF_PROTEIN_LOCATION	97	0.0736196	0.873017	0.597166	0.832774	1	2315	tags=24%, list=16%, signal=28%
GO_REGULATION_OF_PROTEIN_AUTOPHOSPHORYLATION	44	0.111912	0.872571	0.653923	0.833013	1	1954	tags=25%, list=14%, signal=29%
GO_MULTICELLULAR_ORGANISM_AGING	29	0.133688	0.870928	0.612121	0.835597	1	11263	tags=93%, list=80%, signal=459%
GO_REGULATION_OF_BICELLULAR_TIGHT_JUNCTION_ASSEMBLY	18	0.172331	0.87082	0.632381	0.835202	1	5414	tags=56%, list=38%, signal=90%
GO_DNA_DAMAGE_RESPONSE_DETECTION_OF_DNA_DAMAGE	37	0.121866	0.870812	0.637597	0.834613	1	4771	tags=46%, list=34%, signal=69%
GO_PROTEIN_LOCALIZATION_TO_MITOCHONDRION	132	0.0652696	0.870227	0.613726	0.835141	1	12352	tags=94%, list=87%, signal=742%
GO_RESPONSE_TO_X_RAY	29	0.134469	0.867409	0.598291	0.839991	1	11252	tags=93%, list=80%, signal=457%
GO_RESPONSE_TO_ANESTHETIC	66	0.0926187	0.867398	0.611111	0.839397	1	6828	tags=58%, list=48%, signal=111%
GO_REGULATION_OF_TRANSCRIPTION_REGULATORY_REGION_DNA_BINDING	43	0.112804	0.865784	0.608787	0.841947	1	11876	tags=95%, list=84%, signal=598%
GO_POSITIVE_REGULATION_OF_ENDOTHELIAL_CELL_CHEMOTAXIS	15	0.187113	0.86541	0.61191	0.842066	1	8657	tags=80%, list=61%, signal=207%
GO_REGULATION_OF_MEMBRANE_PERMEABILITY	74	0.0838842	0.865091	0.640471	0.842046	1	8935	tags=72%, list=63%, signal=194%
GO_CYTOPLASMIC_MICROTUBULE_ORGANIZATION	51	0.102376	0.864615	0.630832	0.842366	1	2712	tags=29%, list=19%, signal=36%
GO_REGULATION_OF_BMP_SIGNALING_PATHWAY	74	0.0836957	0.864112	0.637965	0.842694	1	2640	tags=27%, list=19%, signal=33%
GO_REGULATION_OF_NUCLEASE_ACTIVITY	18	0.170976	0.863551	0.604651	0.843178	1	3864	tags=44%, list=27%, signal=61%
GO_REGULATION_OF_DNA_DAMAGE_CHECKPOINT	16	0.182484	0.863481	0.654959	0.842692	1	8899	tags=81%, list=63%, signal=219%
GO_NEGATIVE_REGULATION_OF_TOLL_LIKE_RECEPTOR_SIGNALING_PATHWAY	33	0.127678	0.863102	0.640719	0.842788	1	6331	tags=58%, list=45%, signal=104%
GO_IRON_ION_TRANSPORT	60	0.0955791	0.86285	0.617647	0.842677	1	1244	tags=18%, list=9%, signal=20%
GO_MAMMARY_GLAND_DUCT_MORPHOGENESIS	29	0.136686	0.861868	0.622047	0.843938	1	7812	tags=69%, list=55%, signal=154%
GO_REGULATION_OF_RESPONSE_TO_BIOTIC_STIMULUS	93	0.0765618	0.861399	0.632411	0.844228	1	2873	tags=28%, list=20%, signal=35%
GO_REGULATION_OF_LEUKOCYTE_APOPTOTIC_PROCESS	62	0.0933189	0.861097	0.622222	0.844197	1	8709	tags=71%, list=62%, signal=184%
GO_GLUCAN_METABOLIC_PROCESS	61	0.0958015	0.861093	0.613924	0.843591	1	504	tags=13%, list=4%, signal=14%
GO_RESPONSE_TO_ANTINEOPLASTIC_AGENT	82	0.0800465	0.860515	0.635438	0.844108	1	8175	tags=66%, list=58%, signal=155%
GO_NEGATIVE_REGULATION_OF_INTRACELLULAR_STEROID_HORMONE_RECEPTOR_SIGNALING_PATHWAY	29	0.131462	0.860048	0.640873	0.84438	1	2529	tags=31%, list=18%, signal=38%
GO_RESPONSE_TO_PROSTAGLANDIN	24	0.145434	0.859673	0.610766	0.84446	1	2656	tags=33%, list=19%, signal=41%
GO_DNA_SYNTHESIS_INVOLVED_IN_DNA_REPAIR	48	0.105327	0.859559	0.626984	0.844064	1	4695	tags=44%, list=33%, signal=65%
GO_NEGATIVE_REGULATION_OF_RNA_SPLICING	25	0.14535	0.859338	0.643426	0.843905	1	12072	tags=100%, list=85%, signal=688%
GO_REGULATION_OF_SMAD_PROTEIN_SIGNAL_TRANSDUCTION	16	0.175838	0.858505	0.640159	0.844867	1	3697	tags=44%, list=26%, signal=59%
GO_PROTEIN_QUALITY_CONTROL_FOR_MISFOLDED_OR_INCOMPLETELY_SYNTHESIZED_PROTEINS	25	0.14331	0.858042	0.637081	0.845133	1	10971	tags=92%, list=78%, signal=412%
GO_NEGATIVE_REGULATION_OF_PROTEIN_ACETYLATION	19	0.161526	0.857955	0.63301	0.844688	1	11843	tags=100%, list=84%, signal=619%
GO_ACYLGLYCEROL_HOMEOSTASIS	18	0.164918	0.857584	0.64346	0.844764	1	4734	tags=50%, list=34%, signal=75%
GO_CELLULAR_KETONE_METABOLIC_PROCESS	158	0.0597876	0.857569	0.668094	0.844184	1	8549	tags=66%, list=61%, signal=167%
GO_CELLULAR_RESPONSE_TO_VASCULAR_ENDOTHELIAL_GROWTH_FACTOR_STIMULUS	50	0.100685	0.856698	0.620755	0.845234	1	8750	tags=72%, list=62%, signal=189%
GO_POSITIVE_REGULATION_OF_GLYCOLYTIC_PROCESS	17	0.169748	0.855654	0.646694	0.846635	1	10896	tags=94%, list=77%, signal=412%
GO_REGULATION_OF_ANDROGEN_RECEPTOR_SIGNALING_PATHWAY	23	0.148096	0.855583	0.63301	0.846172	1	7121	tags=65%, list=50%, signal=131%
GO_CARDIAC_CELL_DEVELOPMENT	70	0.0901204	0.855187	0.62635	0.846292	1	9425	tags=76%, list=67%, signal=227%
GO_POSITIVE_REGULATION_OF_NITRIC_OXIDE_SYNTHASE_ACTIVITY	19	0.160097	0.854396	0.62279	0.847158	1	2944	tags=37%, list=21%, signal=46%
GO_POSITIVE_REGULATION_OF_CALCIUM_MEDIATED_SIGNALING	35	0.121042	0.853841	0.627639	0.847612	1	9188	tags=77%, list=65%, signal=220%
GO_MODIFICATION_OF_MORPHOLOGY_OR_PHYSIOLOGY_OF_OTHER_ORGANISM	91	0.0759527	0.85372	0.62173	0.847234	1	11969	tags=92%, list=85%, signal=602%
GO_VESICLE_FUSION_TO_PLASMA_MEMBRANE	21	0.153606	0.852172	0.637236	0.849587	1	11955	tags=100%, list=85%, signal=651%
GO_REGULATION_OF_DENDRITE_DEVELOPMENT	135	0.0627006	0.850998	0.63308	0.851149	1	10315	tags=79%, list=73%, signal=291%
GO_NEGATIVE_REGULATION_OF_GROWTH	212	0.0508858	0.850399	0.643585	0.851699	1	2422	tags=22%, list=17%, signal=26%
GO_REGULATION_OF_DNA_DAMAGE_RESPONSE_SIGNAL_TRANSDUCTION_BY_P53_CLASS_MEDIATOR	28	0.13637	0.850142	0.636008	0.85157	1	12199	tags=100%, list=86%, signal=733%
GO_TRANSCRIPTION_PREINITIATION_COMPLEX_ASSEMBLY	40	0.113649	0.848533	0.651822	0.854	1	1223	tags=20%, list=9%, signal=22%
GO_CELLULAR_RESPONSE_TO_AMINO_ACID_STIMULUS	61	0.0925942	0.848146	0.638384	0.854161	1	11893	tags=93%, list=84%, signal=589%
GO_CELL_DIFFERENTIATION_INVOLVED_IN_KIDNEY_DEVELOPMENT	50	0.101893	0.847701	0.651639	0.854423	1	8733	tags=72%, list=62%, signal=188%
GO_MOTILE_CILIUM_ASSEMBLY	20	0.161601	0.847661	0.625251	0.853896	1	11136	tags=95%, list=79%, signal=449%
GO_DENDRITIC_CELL_MIGRATION	16	0.175528	0.84739	0.63956	0.853799	1	4584	tags=50%, list=32%, signal=74%
GO_CEREBRAL_CORTEX_DEVELOPMENT	107	0.0707986	0.846749	0.655172	0.85438	1	11413	tags=88%, list=81%, signal=454%
GO_RELEASE_OF_CYTOCHROME_C_FROM_MITOCHONDRIA	55	0.0970576	0.846242	0.637275	0.854702	1	9161	tags=75%, list=65%, signal=211%
GO_NEGATIVE_REGULATION_OF_CD4_POSITIVE_ALPHA_BETA_T_CELL_ACTIVATION	20	0.159204	0.845586	0.641283	0.855344	1	5521	tags=55%, list=39%, signal=90%
GO_MYOBLAST_DIFFERENTIATION	68	0.0832461	0.845256	0.669261	0.855317	1	4644	tags=41%, list=33%, signal=61%
GO_AMYLOID_PRECURSOR_PROTEIN_CATABOLIC_PROCESS	37	0.119176	0.845168	0.624254	0.854864	1	9389	tags=78%, list=66%, signal=233%
GO_ACTIVATION_OF_NF_KAPPAB_INDUCING_KINASE_ACTIVITY	15	0.184254	0.843489	0.663934	0.857424	1	3990	tags=47%, list=28%, signal=65%
GO_POSITIVE_REGULATION_OF_NUCLEAR_DIVISION	52	0.0993494	0.84333	0.641905	0.857135	1	5119	tags=46%, list=36%, signal=72%
GO_AMYLOID_BETA_FORMATION	28	0.135863	0.843261	0.634855	0.856679	1	9180	tags=79%, list=65%, signal=224%
GO_REGULATION_OF_RESPONSE_TO_OXIDATIVE_STRESS	69	0.0860077	0.84272	0.633466	0.857069	1	2679	tags=28%, list=19%, signal=34%
GO_NUCLEAR_ENVELOPE_REASSEMBLY	18	0.163232	0.840933	0.650924	0.85981	1	7896	tags=72%, list=56%, signal=164%
GO_POSITIVE_REGULATION_OF_I_KAPPAB_KINASE_NF_KAPPAB_SIGNALING	146	0.0604579	0.840366	0.667335	0.860249	1	9407	tags=73%, list=67%, signal=215%
GO_ATRIAL_CARDIAC_MUSCLE_CELL_TO_AV_NODE_CELL_SIGNALING	19	0.155585	0.83661	0.640719	0.866762	1	9697	tags=84%, list=69%, signal=268%
GO_PERK_MEDIATED_UNFOLDED_PROTEIN_RESPONSE	17	0.168159	0.836354	0.658333	0.866628	1	9257	tags=82%, list=66%, signal=239%
GO_MESODERM_MORPHOGENESIS	57	0.0963708	0.835768	0.642023	0.867112	1	10288	tags=82%, list=73%, signal=302%
GO_REGULATION_OF_UBIQUITIN_PROTEIN_TRANSFERASE_ACTIVITY	45	0.105179	0.833763	0.688845	0.870201	1	9816	tags=80%, list=70%, signal=262%
GO_RESPONSE_TO_HYDROPEROXIDE	19	0.159675	0.833372	0.686654	0.870305	1	5923	tags=58%, list=42%, signal=100%
GO_REGULATION_OF_INTRINSIC_APOPTOTIC_SIGNALING_PATHWAY_IN_RESPONSE_TO_DNA_DAMAGE	37	0.115248	0.831969	0.679435	0.872305	1	9826	tags=81%, list=70%, signal=266%
GO_NEGATIVE_REGULATION_OF_CD4_POSITIVE_ALPHA_BETA_T_CELL_DIFFERENTIATION	16	0.171673	0.830551	0.653144	0.874315	1	5521	tags=56%, list=39%, signal=92%
GO_POSITIVE_REGULATION_OF_MYOBLAST_DIFFERENTIATION	15	0.178673	0.828925	0.647287	0.876705	1	10659	tags=93%, list=75%, signal=380%
GO_INTERFERON_ALPHA_PRODUCTION	25	0.141976	0.828456	0.681102	0.876923	1	5341	tags=52%, list=38%, signal=83%
GO_CARDIAC_SEPTUM_MORPHOGENESIS	64	0.0896154	0.827992	0.684524	0.877122	1	9772	tags=78%, list=69%, signal=252%
GO_ENDOCARDIAL_CUSHION_DEVELOPMENT	38	0.113503	0.827899	0.692308	0.87668	1	2860	tags=32%, list=20%, signal=39%
GO_POSITIVE_REGULATION_OF_CYCLASE_ACTIVITY	17	0.162366	0.827614	0.647059	0.876588	1	8508	tags=76%, list=60%, signal=192%
GO_POSITIVE_REGULATION_OF_ANIMAL_ORGAN_MORPHOGENESIS	64	0.0881393	0.825942	0.668675	0.879048	1	11558	tags=91%, list=82%, signal=497%
GO_NEGATIVE_REGULATION_OF_BMP_SIGNALING_PATHWAY	42	0.110359	0.825934	0.687755	0.878451	1	2480	tags=29%, list=18%, signal=35%
GO_DIGESTION	78	0.0797439	0.82581	0.679849	0.878068	1	9199	tags=73%, list=65%, signal=208%
GO_AGING	269	0.0439546	0.825613	0.662722	0.877854	1	2120	tags=19%, list=15%, signal=22%
GO_ORGANIC_CATION_TRANSPORT	26	0.133508	0.8248	0.654244	0.878746	1	8437	tags=73%, list=60%, signal=181%
GO_POSITIVE_REGULATION_OF_MICROTUBULE_POLYMERIZATION_OR_DEPOLYMERIZATION	29	0.1252	0.824714	0.692473	0.878297	1	6026	tags=55%, list=43%, signal=96%
GO_REGULATION_OF_POSTSYNAPSE_ORGANIZATION	94	0.0718244	0.824401	0.685437	0.878259	1	10259	tags=80%, list=73%, signal=290%
GO_FOREBRAIN_NEURON_DEVELOPMENT	30	0.126053	0.823955	0.683594	0.878477	1	2930	tags=33%, list=21%, signal=42%
GO_POSITIVE_REGULATION_OF_ENDOTHELIAL_CELL_APOPTOTIC_PROCESS	16	0.170504	0.823094	0.696737	0.87949	1	9068	tags=81%, list=64%, signal=227%
GO_NEPHRON_EPITHELIUM_DEVELOPMENT	99	0.0713755	0.822628	0.672802	0.879766	1	9126	tags=72%, list=65%, signal=201%
GO_SULFUR_COMPOUND_TRANSPORT	36	0.117082	0.822574	0.674699	0.879253	1	8549	tags=72%, list=61%, signal=183%
GO_PROTEIN_DEGLYCOSYLATION	27	0.131003	0.820598	0.667339	0.882328	1	4952	tags=48%, list=35%, signal=74%
GO_RESPONSE_TO_PROGESTERONE	38	0.112206	0.82036	0.696	0.88216	1	9196	tags=76%, list=65%, signal=218%
GO_LYMPHOCYTE_COSTIMULATION	39	0.110847	0.820119	0.69112	0.882011	1	5680	tags=51%, list=40%, signal=86%
GO_SKELETAL_MUSCLE_TISSUE_REGENERATION	26	0.134839	0.8195	0.674556	0.882496	1	11134	tags=92%, list=79%, signal=435%
GO_BONE_GROWTH	38	0.110562	0.819443	0.679208	0.882001	1	300	tags=13%, list=2%, signal=13%
GO_REGULATION_OF_FAT_CELL_DIFFERENTIATION	109	0.0680809	0.818811	0.688525	0.882546	1	6689	tags=54%, list=47%, signal=102%
GO_CARBOHYDRATE_BIOSYNTHETIC_PROCESS	176	0.0539418	0.817817	0.672269	0.883721	1	11443	tags=86%, list=81%, signal=450%
GO_RESPONSE_TO_ARSENIC_CONTAINING_SUBSTANCE	28	0.127658	0.817756	0.681542	0.883232	1	2739	tags=32%, list=19%, signal=40%
GO_CELLULAR_CARBOHYDRATE_BIOSYNTHETIC_PROCESS	72	0.0809272	0.817449	0.677291	0.883208	1	11611	tags=90%, list=82%, signal=505%
GO_RESPONSE_TO_TOPOLOGICALLY_INCORRECT_PROTEIN	179	0.0530868	0.816122	0.69958	0.885032	1	5807	tags=46%, list=41%, signal=78%
GO_POSITIVE_REGULATION_OF_CELL_CYCLE_G2_M_PHASE_TRANSITION	28	0.130608	0.816109	0.68	0.884451	1	680	tags=18%, list=5%, signal=19%
GO_REGULATION_OF_NITRIC_OXIDE_SYNTHASE_ACTIVITY	38	0.111186	0.815318	0.701245	0.885211	1	2521	tags=29%, list=18%, signal=35%
GO_ACTIVATION_OF_CYSTEINE_TYPE_ENDOPEPTIDASE_ACTIVITY_INVOLVED_IN_APOPTOTIC_PROCESS	69	0.0820703	0.81526	0.677165	0.884716	1	7237	tags=59%, list=51%, signal=121%
GO_NEGATIVE_REGULATION_OF_ADHERENS_JUNCTION_ORGANIZATION	19	0.154581	0.814509	0.720588	0.88548	1	792	tags=21%, list=6%, signal=22%
GO_VITAMIN_TRANSPORT	25	0.137195	0.814163	0.703922	0.885457	1	2584	tags=32%, list=18%, signal=39%
GO_ERBB_SIGNALING_PATHWAY	124	0.0633742	0.813793	0.678227	0.885541	1	6059	tags=49%, list=43%, signal=85%
GO_GLYCOGEN_BIOSYNTHETIC_PROCESS	41	0.105972	0.812085	0.698969	0.888017	1	229	tags=12%, list=2%, signal=12%
GO_REGULATION_OF_EPITHELIAL_CELL_DIFFERENTIATION_INVOLVED_IN_KIDNEY_DEVELOPMENT	17	0.160239	0.810295	0.708911	0.890668	1	8538	tags=76%, list=60%, signal=193%
GO_NEGATIVE_REGULATION_OF_TRANSMEMBRANE_RECEPTOR_PROTEIN_SERINE_THREONINE_KINASE_SIGNALING_PATHWAY	101	0.069374	0.810064	0.683693	0.890452	1	4759	tags=41%, list=34%, signal=61%
GO_RESPONSE_TO_FOLLICLE_STIMULATING_HORMONE	15	0.173966	0.808934	0.712575	0.891868	1	7901	tags=73%, list=56%, signal=166%
GO_MESONEPHROS_DEVELOPMENT	91	0.0704179	0.808193	0.710359	0.892562	1	5684	tags=47%, list=40%, signal=79%
GO_CELLULAR_RESPONSE_TO_GAMMA_RADIATION	27	0.128551	0.808028	0.723197	0.892246	1	11263	tags=93%, list=80%, signal=456%
GO_BETA_CATENIN_TCF_COMPLEX_ASSEMBLY	30	0.12347	0.807562	0.703065	0.892508	1	7203	tags=63%, list=51%, signal=129%
GO_NEGATIVE_REGULATION_OF_CELLULAR_RESPONSE_TO_TRANSFORMING_GROWTH_FACTOR_BETA_STIMULUS	70	0.0819731	0.807426	0.704981	0.892135	1	9136	tags=73%, list=65%, signal=205%
GO_REGULATION_OF_ENDOTHELIAL_CELL_CHEMOTAXIS	18	0.155188	0.80708	0.688797	0.892124	1	8794	tags=78%, list=62%, signal=206%
GO_UROGENITAL_SYSTEM_DEVELOPMENT	297	0.0410962	0.806485	0.672032	0.892594	1	9321	tags=70%, list=66%, signal=202%
GO_MEMBRANE_PROTEIN_PROTEOLYSIS	52	0.0959844	0.806252	0.733607	0.892401	1	9240	tags=75%, list=65%, signal=216%
GO_POSITIVE_REGULATION_OF_GLUCOSE_TRANSMEMBRANE_TRANSPORT	33	0.116214	0.805586	0.708661	0.893066	1	3069	tags=33%, list=22%, signal=42%
GO_REGULATION_OF_PROTEIN_SERINE_THREONINE_KINASE_ACTIVITY	440	0.0331384	0.805509	0.736626	0.892584	1	9431	tags=70%, list=67%, signal=204%
GO_RESPIRATORY_SYSTEM_PROCESS	24	0.137963	0.805347	0.700772	0.892269	1	5115	tags=50%, list=36%, signal=78%
GO_REGULATION_OF_SMOOTHENED_SIGNALING_PATHWAY	74	0.0785261	0.803619	0.730769	0.89467	1	4621	tags=41%, list=33%, signal=60%
GO_PEPTIDYL_THREONINE_MODIFICATION	110	0.0652531	0.802483	0.710526	0.896078	1	5247	tags=44%, list=37%, signal=69%
GO_NEGATIVE_REGULATION_OF_DNA_DEPENDENT_DNA_REPLICATION	23	0.141074	0.802319	0.725971	0.895764	1	10290	tags=87%, list=73%, signal=320%
GO_TRNA_WOBBLE_BASE_MODIFICATION	20	0.15295	0.80153	0.696252	0.896573	1	11258	tags=95%, list=80%, signal=468%
GO_POSITIVE_REGULATION_OF_ESTABLISHMENT_OF_PROTEIN_LOCALIZATION_TO_MITOCHONDRION	55	0.0942373	0.801274	0.719588	0.896403	1	1241	tags=18%, list=9%, signal=20%
GO_PERICARDIUM_DEVELOPMENT	15	0.171905	0.80113	0.720648	0.896071	1	9813	tags=87%, list=69%, signal=284%
GO_GLUCOCORTICOID_METABOLIC_PROCESS	17	0.15687	0.800155	0.712891	0.897139	1	4432	tags=47%, list=31%, signal=68%
GO_CELLULAR_RESPONSE_TO_INTERFERON_BETA	15	0.17174	0.799775	0.700205	0.897186	1	5108	tags=53%, list=36%, signal=83%
GO_MEMBRANE_PROTEIN_ECTODOMAIN_PROTEOLYSIS	37	0.109898	0.799385	0.73823	0.89725	1	9138	tags=76%, list=65%, signal=214%
GO_CELL_AGING	94	0.0707218	0.798863	0.69936	0.897583	1	9974	tags=78%, list=71%, signal=263%
GO_DENDRITIC_CELL_DIFFERENTIATION	27	0.131134	0.798736	0.680392	0.89723	1	2858	tags=33%, list=20%, signal=42%
GO_REGULATION_OF_CELLULAR_RESPONSE_TO_GROWTH_FACTOR_STIMULUS	239	0.0441267	0.798467	0.716216	0.897087	1	5177	tags=41%, list=37%, signal=64%
GO_HISTONE_PHOSPHORYLATION	32	0.117517	0.798325	0.706721	0.896739	1	2315	tags=28%, list=16%, signal=34%
GO_MODIFICATION_OF_MORPHOLOGY_OR_PHYSIOLOGY_OF_OTHER_ORGANISM_INVOLVED_IN_SYMBIOTIC_INTERACTION	79	0.0750129	0.79772	0.731518	0.897185	1	11280	tags=87%, list=80%, signal=432%
GO_NEGATIVE_REGULATION_OF_INFLAMMATORY_RESPONSE	102	0.0684345	0.797651	0.707661	0.896714	1	6239	tags=51%, list=44%, signal=91%
GO_REGULATION_OF_CELLULAR_EXTRAVASATION	19	0.149016	0.797531	0.691235	0.896315	1	2357	tags=32%, list=17%, signal=38%
GO_PYRUVATE_METABOLIC_PROCESS	21	0.141993	0.796776	0.713131	0.897065	1	5394	tags=52%, list=38%, signal=85%
GO_ESTABLISHMENT_OF_PROTEIN_LOCALIZATION_TO_TELOMERE	18	0.160167	0.796508	0.705179	0.896932	1	4801	tags=50%, list=34%, signal=76%
GO_HEART_MORPHOGENESIS	216	0.0477379	0.795716	0.728155	0.897669	1	9469	tags=72%, list=67%, signal=214%
GO_POSITIVE_REGULATION_OF_PROTEIN_TARGETING_TO_MITOCHONDRION	30	0.122888	0.795373	0.740158	0.897678	1	5799	tags=53%, list=41%, signal=90%
GO_EXPLORATION_BEHAVIOR	23	0.138733	0.79514	0.704082	0.897481	1	5411	tags=52%, list=38%, signal=84%
GO_RESPONSE_TO_PEPTIDE	425	0.0325854	0.794914	0.729572	0.897277	1	4404	tags=34%, list=31%, signal=48%
GO_POSITIVE_REGULATION_OF_PROTEIN_EXPORT_FROM_NUCLEUS	20	0.148341	0.794452	0.704854	0.897482	1	11323	tags=95%, list=80%, signal=479%
GO_POSITIVE_REGULATION_OF_TOR_SIGNALING	34	0.116023	0.792916	0.706226	0.899505	1	2518	tags=29%, list=18%, signal=36%
GO_NUCLEOTIDE_SUGAR_BIOSYNTHETIC_PROCESS	22	0.145203	0.792724	0.695312	0.899228	1	9506	tags=82%, list=67%, signal=250%
GO_POSITIVE_REGULATION_OF_EPIDERMIS_DEVELOPMENT	30	0.122235	0.791886	0.724947	0.900024	1	11457	tags=93%, list=81%, signal=494%
GO_REGULATION_OF_TELOMERASE_ACTIVITY	47	0.0970182	0.791326	0.716904	0.900377	1	12455	tags=98%, list=88%, signal=826%
GO_REGULATION_OF_RECEPTOR_MEDIATED_ENDOCYTOSIS	84	0.0715456	0.789881	0.752328	0.902329	1	6560	tags=54%, list=46%, signal=99%
GO_REGULATION_OF_EARLY_ENDOSOME_TO_LATE_ENDOSOME_TRANSPORT	17	0.158655	0.789274	0.778226	0.902765	1	1084	tags=24%, list=8%, signal=25%
GO_VESICLE_CARGO_LOADING	19	0.149222	0.789146	0.718563	0.902398	1	10530	tags=89%, list=75%, signal=351%
GO_QUINONE_BIOSYNTHETIC_PROCESS	16	0.163645	0.788631	0.712	0.902633	1	10930	tags=94%, list=77%, signal=414%
GO_RESPONSE_TO_DIETARY_EXCESS	16	0.163636	0.788541	0.706458	0.902193	1	6517	tags=63%, list=46%, signal=116%
GO_EPITHELIAL_TO_MESENCHYMAL_TRANSITION	118	0.0614958	0.788178	0.758687	0.902196	1	11704	tags=89%, list=83%, signal=515%
GO_KINETOCHORE_ASSEMBLY	15	0.168361	0.787438	0.723866	0.902876	1	9863	tags=87%, list=70%, signal=287%
GO_RESPONSE_TO_PROSTAGLANDIN_E	18	0.155133	0.787211	0.741344	0.902678	1	4872	tags=50%, list=34%, signal=76%
GO_ESTABLISHMENT_OF_CELL_POLARITY	124	0.0600938	0.786499	0.742972	0.903273	1	8041	tags=63%, list=57%, signal=145%
GO_POSITIVE_REGULATION_OF_IMMUNOGLOBULIN_PRODUCTION	28	0.121648	0.786025	0.737374	0.903474	1	8876	tags=75%, list=63%, signal=201%
GO_REGULATION_OF_TRANSLATIONAL_ELONGATION	17	0.158279	0.78584	0.757261	0.903165	1	1920	tags=29%, list=14%, signal=34%
GO_MORPHOGENESIS_OF_EMBRYONIC_EPITHELIUM	137	0.0578519	0.785422	0.730223	0.903311	1	5684	tags=46%, list=40%, signal=76%
GO_NEGATIVE_REGULATION_OF_MRNA_SPLICING_VIA_SPLICEOSOME	20	0.152007	0.785167	0.704082	0.903154	1	2092	tags=30%, list=15%, signal=35%
GO_INTERMEDIATE_FILAMENT_BASED_PROCESS	39	0.106047	0.784009	0.739044	0.904519	1	7196	tags=62%, list=51%, signal=125%
GO_NEGATIVE_REGULATION_OF_PEPTIDYL_LYSINE_ACETYLATION	17	0.161503	0.783644	0.75717	0.90454	1	11843	tags=100%, list=84%, signal=619%
GO_CELL_CELL_SIGNALING_INVOLVED_IN_CARDIAC_CONDUCTION	30	0.121506	0.783181	0.752599	0.9047	1	4877	tags=47%, list=35%, signal=71%
GO_POSITIVE_REGULATION_OF_PROTEIN_DEPOLYMERIZATION	18	0.156788	0.782393	0.710059	0.905463	1	9556	tags=83%, list=68%, signal=257%
GO_REGULATION_OF_BONE_DEVELOPMENT	17	0.162154	0.782083	0.73428	0.905363	1	8511	tags=76%, list=60%, signal=192%
GO_NEGATIVE_REGULATION_OF_TYPE_I_INTERFERON_PRODUCTION	38	0.10514	0.781914	0.73	0.905023	1	7809	tags=66%, list=55%, signal=147%
GO_STRESS_ACTIVATED_PROTEIN_KINASE_SIGNALING_CASCADE	259	0.0415249	0.781007	0.731463	0.905961	1	5203	tags=41%, list=37%, signal=64%
GO_REGULATION_OF_SYNAPTIC_VESICLE_RECYCLING	26	0.126091	0.780801	0.74498	0.905713	1	3110	tags=35%, list=22%, signal=44%
GO_VESICLE_LOCALIZATION	286	0.0398434	0.780076	0.725296	0.906396	1	11644	tags=86%, list=82%, signal=482%
GO_VESICLE_DOCKING	61	0.0853471	0.779806	0.72447	0.906245	1	651	tags=13%, list=5%, signal=14%
GO_FOREBRAIN_DEVELOPMENT	346	0.0362048	0.779017	0.731707	0.906988	1	2643	tags=22%, list=19%, signal=27%
GO_INTRA_GOLGI_VESICLE_MEDIATED_TRANSPORT	29	0.121212	0.778911	0.735238	0.906561	1	9004	tags=76%, list=64%, signal=209%
GO_PYRIMIDINE_CONTAINING_COMPOUND_CATABOLIC_PROCESS	29	0.117603	0.776547	0.730697	0.909876	1	7107	tags=62%, list=50%, signal=125%
GO_REGULATION_OF_PROTEIN_LOCALIZATION_TO_SYNAPSE	25	0.126782	0.7763	0.731855	0.909724	1	11204	tags=92%, list=79%, signal=444%
GO_CELLULAR_DEFENSE_RESPONSE	30	0.119534	0.775135	0.787819	0.911154	1	6317	tags=57%, list=45%, signal=102%
GO_RESPONSE_TO_CATECHOLAMINE	33	0.113168	0.773012	0.731161	0.914054	1	9531	tags=79%, list=67%, signal=242%
GO_POSTSYNAPTIC_MODULATION_OF_CHEMICAL_SYNAPTIC_TRANSMISSION	17	0.156795	0.772219	0.772443	0.914823	1	10248	tags=88%, list=73%, signal=321%
GO_REGULATION_OF_CYSTEINE_TYPE_ENDOPEPTIDASE_ACTIVITY_INVOLVED_IN_APOPTOTIC_SIGNALING_PATHWAY	16	0.16298	0.771811	0.758	0.914937	1	4761	tags=50%, list=34%, signal=75%
GO_REGULATION_OF_ESTABLISHMENT_OR_MAINTENANCE_OF_CELL_POLARITY	23	0.138308	0.770906	0.764706	0.915809	1	5417	tags=52%, list=38%, signal=85%
GO_POSITIVE_REGULATION_OF_TYROSINE_PHOSPHORYLATION_OF_STAT_PROTEIN	38	0.105147	0.770877	0.735294	0.915257	1	6694	tags=58%, list=47%, signal=110%
GO_INNER_EAR_RECEPTOR_CELL_DEVELOPMENT	37	0.10642	0.770515	0.749522	0.915274	1	9187	tags=76%, list=65%, signal=216%
GO_POSTREPLICATION_REPAIR	50	0.0888942	0.768717	0.774011	0.917701	1	3832	tags=36%, list=27%, signal=49%
GO_CELLULAR_RESPONSE_TO_RETINOIC_ACID	59	0.0835466	0.76793	0.759443	0.918412	1	1457	tags=19%, list=10%, signal=21%
GO_TRANSCRIPTION_BY_RNA_POLYMERASE_III	52	0.0871631	0.767627	0.761603	0.918311	1	10722	tags=85%, list=76%, signal=350%
GO_CELLULAR_RESPONSE_TO_EXTERNAL_STIMULUS	289	0.0385551	0.767364	0.743902	0.918165	1	1518	tags=15%, list=11%, signal=16%
GO_VASCULAR_ASSOCIATED_SMOOTH_MUSCLE_CELL_MIGRATION	21	0.140051	0.76726	0.770161	0.917744	1	2059	tags=29%, list=15%, signal=33%
GO_REGULATION_OF_TUMOR_NECROSIS_FACTOR_MEDIATED_SIGNALING_PATHWAY	44	0.0997495	0.766814	0.759842	0.917878	1	3730	tags=36%, list=26%, signal=49%
GO_OUTFLOW_TRACT_SEPTUM_MORPHOGENESIS	23	0.137102	0.766569	0.759921	0.917674	1	12188	tags=100%, list=86%, signal=729%
GO_PHOSPHOLIPID_DEPHOSPHORYLATION	36	0.108737	0.766115	0.759921	0.917824	1	821	tags=17%, list=6%, signal=18%
GO_OLIGOSACCHARIDE_METABOLIC_PROCESS	17	0.151548	0.765077	0.795031	0.918919	1	10322	tags=88%, list=73%, signal=328%
GO_CYTOSKELETON_DEPENDENT_CYTOKINESIS	76	0.0734429	0.764968	0.784394	0.91849	1	10488	tags=82%, list=74%, signal=315%
GO_REGULATION_OF_ANOIKIS	19	0.147833	0.764857	0.75	0.918094	1	6090	tags=58%, list=43%, signal=102%
GO_REGULATION_OF_PROTEIN_EXIT_FROM_ENDOPLASMIC_RETICULUM	23	0.133485	0.76479	0.756646	0.917599	1	4257	tags=43%, list=30%, signal=62%
GO_PALLIUM_DEVELOPMENT	158	0.0540585	0.764027	0.729885	0.918254	1	1568	tags=16%, list=11%, signal=18%
GO_POSITIVE_REGULATION_OF_PROTEIN_DEPHOSPHORYLATION	39	0.103008	0.76385	0.746392	0.917961	1	7963	tags=67%, list=56%, signal=152%
GO_BRANCH_ELONGATION_OF_AN_EPITHELIUM	18	0.146318	0.763358	0.792261	0.918137	1	7350	tags=67%, list=52%, signal=139%
GO_REGULATION_OF_B_CELL_APOPTOTIC_PROCESS	15	0.162591	0.762366	0.783673	0.919147	1	7120	tags=67%, list=50%, signal=134%
GO_FACE_DEVELOPMENT	46	0.0964763	0.761919	0.730315	0.919279	1	2325	tags=26%, list=16%, signal=31%
GO_POSITIVE_REGULATION_OF_DNA_BINDING	51	0.0905715	0.761795	0.786561	0.918884	1	3155	tags=31%, list=22%, signal=40%
GO_NEGATIVE_REGULATION_OF_CELL_MATRIX_ADHESION	33	0.111054	0.761745	0.77686	0.918367	1	1002	tags=18%, list=7%, signal=20%
GO_ADHERENS_JUNCTION_ASSEMBLY	88	0.0689867	0.760569	0.758621	0.919661	1	1438	tags=17%, list=10%, signal=19%
GO_CELLULAR_COMPONENT_DISASSEMBLY_INVOLVED_IN_EXECUTION_PHASE_OF_APOPTOSIS	32	0.114159	0.760319	0.744898	0.919487	1	1921	tags=25%, list=14%, signal=29%
GO_POSITIVE_REGULATION_OF_REACTIVE_OXYGEN_SPECIES_METABOLIC_PROCESS	34	0.109396	0.760142	0.760589	0.919192	1	9257	tags=76%, list=66%, signal=221%
GO_PROTEIN_FOLDING	195	0.0466326	0.760023	0.78499	0.918781	1	9416	tags=71%, list=67%, signal=211%
GO_REGULATION_OF_MEIOTIC_NUCLEAR_DIVISION	23	0.131144	0.759056	0.789474	0.919783	1	7360	tags=65%, list=52%, signal=136%
GO_ESTABLISHMENT_OF_PROTEIN_LOCALIZATION_TO_PLASMA_MEMBRANE	53	0.0879547	0.758457	0.767821	0.920162	1	1959	tags=23%, list=14%, signal=26%
GO_SYNAPTIC_VESICLE_RECYCLING	62	0.0819758	0.758334	0.749503	0.919777	1	11374	tags=89%, list=81%, signal=454%
GO_CELLULAR_RESPONSE_TO_ORGANIC_CYCLIC_COMPOUND	468	0.0315077	0.757009	0.775	0.921348	1	7354	tags=55%, list=52%, signal=111%
GO_KERATINOCYTE_PROLIFERATION	32	0.111032	0.756632	0.778672	0.921394	1	10350	tags=84%, list=73%, signal=315%
GO_ESTABLISHMENT_OF_EPITHELIAL_CELL_POLARITY	28	0.118404	0.756049	0.757396	0.921701	1	7913	tags=68%, list=56%, signal=154%
GO_ESTABLISHMENT_OF_PROTEIN_LOCALIZATION_TO_MEMBRANE	303	0.0376447	0.754612	0.774848	0.923485	1	12389	tags=91%, list=88%, signal=729%
GO_REGULATION_OF_CELLULAR_CARBOHYDRATE_METABOLIC_PROCESS	95	0.0652936	0.753682	0.769539	0.924369	1	421	tags=9%, list=3%, signal=10%
GO_RESPONSE_TO_UV_B	16	0.158638	0.753541	0.772908	0.92401	1	10118	tags=88%, list=72%, signal=308%
GO_RNA_DEPENDENT_DNA_BIOSYNTHETIC_PROCESS	68	0.0764865	0.75335	0.758985	0.923734	1	4739	tags=41%, list=34%, signal=62%
GO_REGULATION_OF_CYTOKINESIS	75	0.0741511	0.751297	0.782771	0.926384	1	10255	tags=80%, list=73%, signal=291%
GO_MESONEPHRIC_TUBULE_MORPHOGENESIS	59	0.0828632	0.751187	0.816631	0.925979	1	9126	tags=73%, list=65%, signal=205%
GO_RESPONSE_TO_COCAINE	45	0.0945072	0.750627	0.775629	0.926287	1	6828	tags=58%, list=48%, signal=112%
GO_POSITIVE_REGULATION_OF_CELLULAR_RESPONSE_TO_INSULIN_STIMULUS	18	0.146909	0.749942	0.785859	0.926789	1	12049	tags=100%, list=85%, signal=680%
GO_POSITIVE_REGULATION_OF_MITOCHONDRIAL_OUTER_MEMBRANE_PERMEABILIZATION_INVOLVED_IN_APOPTOTIC_SIGNALING_PATHWAY	34	0.106127	0.749264	0.795761	0.927216	1	996	tags=18%, list=7%, signal=19%
GO_INTRINSIC_APOPTOTIC_SIGNALING_PATHWAY_IN_RESPONSE_TO_DNA_DAMAGE	97	0.0645533	0.749153	0.774127	0.926806	1	11323	tags=87%, list=80%, signal=434%
GO_CIRCADIAN_SLEEP_WAKE_CYCLE	19	0.14406	0.748811	0.780488	0.926778	1	8373	tags=74%, list=59%, signal=181%
GO_POSITIVE_REGULATION_OF_ANTIGEN_RECEPTOR_MEDIATED_SIGNALING_PATHWAY	19	0.142165	0.748648	0.802817	0.926454	1	9143	tags=79%, list=65%, signal=224%
GO_PROTEIN_EXIT_FROM_ENDOPLASMIC_RETICULUM	40	0.10038	0.7486	0.781186	0.925935	1	2469	tags=28%, list=17%, signal=33%
GO_ENDOSOMAL_TRANSPORT	200	0.045209	0.748315	0.781676	0.925779	1	9255	tags=70%, list=66%, signal=200%
GO_POSITIVE_REGULATION_OF_VIRAL_GENOME_REPLICATION	29	0.117177	0.74648	0.794466	0.928119	1	7113	tags=62%, list=50%, signal=125%
GO_MAINTENANCE_OF_LOCATION_IN_CELL	84	0.0682637	0.746094	0.805611	0.928131	1	5093	tags=43%, list=36%, signal=67%
GO_MOLTING_CYCLE	86	0.0683856	0.745734	0.766667	0.928093	1	3637	tags=33%, list=26%, signal=44%
GO_REGULATION_OF_AMYLOID_BETA_FORMATION	22	0.131786	0.745693	0.763636	0.927557	1	10979	tags=91%, list=78%, signal=408%
GO_TOLL_LIKE_RECEPTOR_9_SIGNALING_PATHWAY	19	0.140545	0.745675	0.778846	0.926986	1	3963	tags=42%, list=28%, signal=58%
GO_RESPONSE_TO_LEPTIN	19	0.144699	0.745017	0.793033	0.927441	1	8364	tags=74%, list=59%, signal=180%
GO_POSITIVE_REGULATION_OF_P38MAPK_CASCADE	22	0.12942	0.74436	0.776447	0.927928	1	6519	tags=59%, list=46%, signal=110%
GO_DNA_STRAND_ELONGATION	21	0.136914	0.744165	0.780822	0.927627	1	8828	tags=76%, list=63%, signal=203%
GO_RESPONSE_TO_THYROID_HORMONE	21	0.138447	0.743808	0.776265	0.927635	1	5444	tags=52%, list=39%, signal=85%
GO_RESPONSE_TO_HYPEROXIA	18	0.147893	0.743488	0.784466	0.92753	1	3405	tags=39%, list=24%, signal=51%
GO_BETA_CATENIN_DESTRUCTION_COMPLEX_DISASSEMBLY	18	0.145617	0.743353	0.801242	0.92715	1	8929	tags=78%, list=63%, signal=211%
GO_RENAL_TUBULE_DEVELOPMENT	87	0.0677583	0.7423	0.80396	0.928213	1	8625	tags=68%, list=61%, signal=173%
GO_POSITIVE_REGULATION_OF_FAT_CELL_DIFFERENTIATION	55	0.0825762	0.742265	0.804	0.92768	1	10135	tags=80%, list=72%, signal=282%
GO_VIRION_ASSEMBLY	37	0.102127	0.741706	0.806883	0.927945	1	3904	tags=38%, list=28%, signal=52%
GO_NEGATIVE_REGULATION_OF_BLOOD_VESSEL_ENDOTHELIAL_CELL_MIGRATION	29	0.117202	0.741042	0.766046	0.928395	1	2243	tags=28%, list=16%, signal=33%
GO_ADIPOSE_TISSUE_DEVELOPMENT	38	0.101014	0.740228	0.766871	0.92905	1	8982	tags=74%, list=64%, signal=202%
GO_NEGATIVE_REGULATION_OF_CARDIAC_MUSCLE_TISSUE_GROWTH	20	0.136924	0.739301	0.789366	0.929847	1	11484	tags=95%, list=81%, signal=508%
GO_REGULATION_OF_GLYCOGEN_METABOLIC_PROCESS	30	0.117296	0.739097	0.799213	0.9296	1	229	tags=13%, list=2%, signal=14%
GO_RESPONSE_TO_FUNGUS	22	0.132321	0.738341	0.797595	0.930175	1	7120	tags=64%, list=50%, signal=128%
GO_REGULATION_OF_REACTIVE_OXYGEN_SPECIES_BIOSYNTHETIC_PROCESS	70	0.0753609	0.737967	0.793307	0.930147	1	6808	tags=56%, list=48%, signal=107%
GO_VACUOLAR_TRANSPORT	129	0.0552364	0.737703	0.831169	0.929962	1	9626	tags=74%, list=68%, signal=229%
GO_ENERGY_RESERVE_METABOLIC_PROCESS	73	0.0742129	0.737247	0.783333	0.930069	1	504	tags=11%, list=4%, signal=11%
GO_GLYCOSYL_COMPOUND_CATABOLIC_PROCESS	31	0.111224	0.737244	0.774648	0.929495	1	10276	tags=84%, list=73%, signal=307%
GO_REGULATION_OF_MORPHOGENESIS_OF_A_BRANCHING_STRUCTURE	49	0.0898724	0.737022	0.815094	0.929237	1	11127	tags=88%, list=79%, signal=412%
GO_NITRIC_OXIDE_BIOSYNTHETIC_PROCESS	57	0.0834085	0.736987	0.799603	0.928702	1	6754	tags=56%, list=48%, signal=107%
GO_POSITIVE_REGULATION_OF_MORPHOGENESIS_OF_AN_EPITHELIUM	30	0.112754	0.736587	0.79716	0.928749	1	7354	tags=63%, list=52%, signal=132%
GO_REGULATION_OF_NON_CANONICAL_WNT_SIGNALING_PATHWAY	20	0.13669	0.736129	0.817097	0.928845	1	9369	tags=80%, list=66%, signal=237%
GO_INNER_EAR_RECEPTOR_CELL_STEREOCILIUM_ORGANIZATION	26	0.118833	0.734664	0.81746	0.930523	1	9187	tags=77%, list=65%, signal=220%
GO_PROTEIN_DESTABILIZATION	40	0.0969855	0.733153	0.809055	0.932146	1	10990	tags=88%, list=78%, signal=393%
GO_POSITIVE_REGULATION_OF_DEPHOSPHORYLATION	49	0.0894287	0.732949	0.819277	0.93187	1	7963	tags=65%, list=56%, signal=149%
GO_NEGATIVE_REGULATION_OF_EPITHELIAL_CELL_DIFFERENTIATION	30	0.110275	0.732385	0.810309	0.932104	1	5506	tags=50%, list=39%, signal=82%
GO_PHAGOSOME_ACIDIFICATION	22	0.130316	0.732226	0.813102	0.931758	1	9074	tags=77%, list=64%, signal=216%
GO_VIRAL_LIFE_CYCLE	257	0.0401268	0.731424	0.79	0.932363	1	3399	tags=28%, list=24%, signal=36%
GO_POSITIVE_REGULATION_OF_LAMELLIPODIUM_ASSEMBLY	20	0.136647	0.729963	0.799172	0.933858	1	12194	tags=100%, list=86%, signal=731%
GO_CELLULAR_TRANSITION_METAL_ION_HOMEOSTASIS	89	0.0673805	0.729792	0.82241	0.933539	1	3655	tags=33%, list=26%, signal=44%
GO_CHONDROCYTE_DEVELOPMENT	43	0.0956282	0.728532	0.806517	0.934843	1	1280	tags=19%, list=9%, signal=20%
GO_MYD88_INDEPENDENT_TOLL_LIKE_RECEPTOR_SIGNALING_PATHWAY	31	0.110725	0.727126	0.824803	0.936374	1	5272	tags=48%, list=37%, signal=77%
GO_POSITIVE_REGULATION_OF_KIDNEY_DEVELOPMENT	35	0.103193	0.726165	0.798039	0.937268	1	7422	tags=63%, list=53%, signal=132%
GO_GLYCEROLIPID_BIOSYNTHETIC_PROCESS	203	0.0442313	0.725777	0.80597	0.937286	1	4253	tags=34%, list=30%, signal=49%
GO_ENDOCRINE_SYSTEM_DEVELOPMENT	98	0.0636242	0.725385	0.822394	0.937267	1	3718	tags=33%, list=26%, signal=44%
GO_REGULATION_OF_CELL_DIVISION	137	0.0534467	0.724699	0.815951	0.937748	1	3684	tags=31%, list=26%, signal=42%
GO_NEGATIVE_REGULATION_OF_CELL_JUNCTION_ASSEMBLY	22	0.13187	0.724125	0.802905	0.938032	1	9694	tags=82%, list=69%, signal=261%
GO_HEART_FORMATION	22	0.12902	0.723826	0.819502	0.937887	1	11018	tags=91%, list=78%, signal=413%
GO_RHYTHMIC_BEHAVIOR	36	0.101728	0.7234	0.805019	0.93795	1	8373	tags=69%, list=59%, signal=170%
GO_CYTOKINESIS	135	0.0541561	0.723042	0.828512	0.937853	1	6041	tags=48%, list=43%, signal=83%
GO_LAMELLIPODIUM_ASSEMBLY	63	0.0774695	0.722882	0.815195	0.93752	1	8997	tags=71%, list=64%, signal=196%
GO_GLUTAMINE_FAMILY_AMINO_ACID_METABOLIC_PROCESS	57	0.0835519	0.722586	0.8	0.937374	1	7743	tags=63%, list=55%, signal=139%
GO_REGULATION_OF_RECEPTOR_LOCALIZATION_TO_SYNAPSE	17	0.147912	0.721965	0.821355	0.937674	1	11204	tags=94%, list=79%, signal=455%
GO_TOXIN_TRANSPORT	35	0.100668	0.721902	0.827839	0.937178	1	9475	tags=77%, list=67%, signal=234%
GO_NEGATIVE_REGULATION_OF_RECEPTOR_MEDIATED_ENDOCYTOSIS	20	0.136271	0.721774	0.803838	0.936792	1	10081	tags=85%, list=71%, signal=297%
GO_REGULATION_OF_AMYLOID_PRECURSOR_PROTEIN_CATABOLIC_PROCESS	28	0.110255	0.721555	0.834694	0.936526	1	11054	tags=89%, list=78%, signal=410%
GO_TRNA_WOBBLE_URIDINE_MODIFICATION	16	0.151531	0.720584	0.817623	0.937364	1	8453	tags=75%, list=60%, signal=187%
GO_CILIARY_BASAL_BODY_PLASMA_MEMBRANE_DOCKING	95	0.0635496	0.719727	0.830116	0.937986	1	5351	tags=44%, list=38%, signal=71%
GO_ESTABLISHMENT_OF_PROTEIN_LOCALIZATION_TO_POSTSYNAPTIC_MEMBRANE	18	0.140078	0.718257	0.812016	0.939507	1	377	tags=17%, list=3%, signal=17%
GO_NEGATIVE_REGULATION_OF_VIRAL_PROCESS	59	0.0796501	0.718072	0.80396	0.939214	1	3666	tags=34%, list=26%, signal=46%
GO_DETECTION_OF_EXTERNAL_BIOTIC_STIMULUS	15	0.155048	0.717125	0.811359	0.939971	1	4402	tags=47%, list=31%, signal=68%
GO_ENDOCRINE_PANCREAS_DEVELOPMENT	35	0.101991	0.71669	0.83181	0.940028	1	5825	tags=51%, list=41%, signal=87%
GO_POSITIVE_REGULATION_OF_COLLAGEN_BIOSYNTHETIC_PROCESS	18	0.142371	0.716677	0.812245	0.939468	1	12113	tags=100%, list=86%, signal=702%
GO_LYMPHOCYTE_MIGRATION	59	0.0776723	0.716408	0.84252	0.93927	1	9199	tags=73%, list=65%, signal=208%
GO_REGULATION_OF_RESPONSE_TO_EXTRACELLULAR_STIMULUS	23	0.123768	0.716376	0.837476	0.938743	1	3780	tags=39%, list=27%, signal=53%
GO_POSITIVE_REGULATION_OF_SMALL_GTPASE_MEDIATED_SIGNAL_TRANSDUCTION	60	0.0784763	0.716374	0.847251	0.938173	1	12076	tags=93%, list=86%, signal=641%
GO_REGULATION_OF_CELL_MATURATION	19	0.137768	0.716027	0.820663	0.938064	1	9205	tags=79%, list=65%, signal=226%
GO_POLARIZED_EPITHELIAL_CELL_DIFFERENTIATION	18	0.138432	0.71598	0.791579	0.937558	1	11384	tags=94%, list=81%, signal=487%
GO_TOXIN_METABOLIC_PROCESS	17	0.146506	0.715285	0.811716	0.937951	1	7901	tags=71%, list=56%, signal=160%
GO_MULTI_ORGANISM_CELLULAR_PROCESS	36	0.102529	0.715109	0.805845	0.937615	1	8754	tags=72%, list=62%, signal=190%
GO_TOR_SIGNALING	101	0.0610498	0.7146	0.831643	0.937758	1	5435	tags=45%, list=38%, signal=72%
GO_PROTEIN_KINASE_B_SIGNALING	197	0.0430956	0.713939	0.819106	0.938127	1	10080	tags=76%, list=71%, signal=261%
GO_POSITIVE_REGULATION_OF_EPIDERMAL_CELL_DIFFERENTIATION	18	0.142757	0.713032	0.812877	0.938792	1	11323	tags=94%, list=80%, signal=476%
GO_NEGATIVE_REGULATION_OF_OXIDATIVE_STRESS_INDUCED_INTRINSIC_APOPTOTIC_SIGNALING_PATHWAY	15	0.154911	0.712563	0.827392	0.938873	1	2521	tags=33%, list=18%, signal=41%
GO_NEGATIVE_REGULATION_OF_ALPHA_BETA_T_CELL_DIFFERENTIATION	19	0.135477	0.712479	0.820158	0.938415	1	5521	tags=53%, list=39%, signal=86%
GO_REGULATION_OF_MITOCHONDRIAL_OUTER_MEMBRANE_PERMEABILIZATION_INVOLVED_IN_APOPTOTIC_SIGNALING_PATHWAY	43	0.0924732	0.712404	0.838323	0.937956	1	996	tags=16%, list=7%, signal=17%
GO_REGULATION_OF_SMALL_GTPASE_MEDIATED_SIGNAL_TRANSDUCTION	307	0.0350344	0.712205	0.871951	0.937664	1	4575	tags=36%, list=32%, signal=52%
GO_CELLULAR_RESPONSE_TO_PEPTIDE_HORMONE_STIMULUS	265	0.0366746	0.712179	0.839844	0.937126	1	7964	tags=60%, list=56%, signal=135%
GO_REGULATION_OF_COLLAGEN_BIOSYNTHETIC_PROCESS	27	0.113515	0.711369	0.85214	0.937634	1	12521	tags=100%, list=89%, signal=880%
GO_MESENCHYMAL_CELL_PROLIFERATION	42	0.0932393	0.710085	0.843137	0.938791	1	11127	tags=88%, list=79%, signal=414%
GO_NOREPINEPHRINE_TRANSPORT	18	0.140528	0.709524	0.844055	0.938968	1	12139	tags=100%, list=86%, signal=711%
GO_REGENERATION	160	0.0488129	0.709239	0.818868	0.938805	1	6555	tags=51%, list=46%, signal=95%
GO_VASCULOGENESIS	69	0.0733888	0.709178	0.855102	0.938312	1	6745	tags=55%, list=48%, signal=105%
GO_REGULATION_OF_MYOBLAST_DIFFERENTIATION	41	0.0956868	0.709159	0.814596	0.937766	1	10707	tags=85%, list=76%, signal=352%
GO_INOSITOL_PHOSPHATE_CATABOLIC_PROCESS	16	0.147304	0.708261	0.84585	0.938408	1	569	tags=19%, list=4%, signal=20%
GO_NEGATIVE_REGULATION_OF_CYSTEINE_TYPE_ENDOPEPTIDASE_ACTIVITY	72	0.0718367	0.707929	0.851272	0.9383	1	12131	tags=93%, list=86%, signal=657%
GO_RESPONSE_TO_CORTICOSTEROID	137	0.0525923	0.707356	0.807302	0.93852	1	7613	tags=59%, list=54%, signal=127%
GO_SOMATIC_STEM_CELL_DIVISION	21	0.128052	0.705183	0.844262	0.940929	1	7608	tags=67%, list=54%, signal=144%
GO_DNA_DEPENDENT_DNA_REPLICATION_MAINTENANCE_OF_FIDELITY	38	0.0982825	0.704408	0.853465	0.941416	1	10507	tags=84%, list=74%, signal=328%
GO_EMBRYONIC_CAMERA_TYPE_EYE_DEVELOPMENT	34	0.0993461	0.704032	0.880567	0.941351	1	11060	tags=88%, list=78%, signal=406%
GO_EXTRINSIC_APOPTOTIC_SIGNALING_PATHWAY	196	0.0429435	0.703146	0.824803	0.941992	1	5093	tags=40%, list=36%, signal=62%
GO_MEMBRANE_DOCKING	173	0.0463576	0.703052	0.824324	0.941578	1	1638	tags=16%, list=12%, signal=18%
GO_ENERGY_HOMEOSTASIS	31	0.106783	0.702533	0.831683	0.941696	1	4872	tags=45%, list=34%, signal=69%
GO_PHOTORECEPTOR_CELL_DIFFERENTIATION	49	0.0853769	0.701241	0.829787	0.942917	1	6579	tags=55%, list=47%, signal=103%
GO_TRANSITION_METAL_ION_HOMEOSTASIS	111	0.0568755	0.700338	0.848723	0.943531	1	3655	tags=32%, list=26%, signal=42%
GO_REGULATION_OF_OXIDATIVE_STRESS_INDUCED_INTRINSIC_APOPTOTIC_SIGNALING_PATHWAY	22	0.128607	0.699993	0.830544	0.943418	1	2679	tags=32%, list=19%, signal=39%
GO_AUTOPHAGOSOME_MATURATION	34	0.0997845	0.699472	0.852773	0.943528	1	670	tags=15%, list=5%, signal=15%
GO_NEGATIVE_REGULATION_OF_CELL_CYCLE_G1_S_PHASE_TRANSITION	97	0.0610963	0.699273	0.844017	0.943225	1	598	tags=10%, list=4%, signal=11%
GO_AMYLOID_BETA_METABOLIC_PROCESS	39	0.0944037	0.698725	0.847082	0.943389	1	10981	tags=87%, list=78%, signal=391%
GO_CELL_DIFFERENTIATION_INVOLVED_IN_EMBRYONIC_PLACENTA_DEVELOPMENT	21	0.126675	0.698235	0.826722	0.943479	1	5610	tags=52%, list=40%, signal=87%
GO_TOLERANCE_INDUCTION	15	0.150672	0.697908	0.817814	0.943311	1	11054	tags=93%, list=78%, signal=429%
GO_ENDOSOME_ORGANIZATION	71	0.069777	0.6977	0.864	0.943013	1	4190	tags=37%, list=30%, signal=52%
GO_SMOOTH_MUSCLE_CELL_APOPTOTIC_PROCESS	19	0.134111	0.695906	0.855769	0.944735	1	4797	tags=47%, list=34%, signal=72%
GO_POSITIVE_REGULATION_OF_FATTY_ACID_METABOLIC_PROCESS	15	0.145843	0.695336	0.86629	0.944884	1	766	tags=20%, list=5%, signal=21%
GO_POSITIVE_REGULATION_OF_MONOOXYGENASE_ACTIVITY	23	0.116888	0.695238	0.858	0.944446	1	6947	tags=61%, list=49%, signal=120%
GO_REGULATION_OF_SYNAPSE_STRUCTURE_OR_ACTIVITY	217	0.041412	0.693688	0.854617	0.945858	1	5931	tags=46%, list=42%, signal=78%
GO_REGULATION_OF_SYNAPTIC_VESICLE_CYCLE	111	0.0557721	0.693098	0.851324	0.946047	1	12449	tags=94%, list=88%, signal=785%
GO_NEGATIVE_REGULATION_OF_LIPID_TRANSPORT	20	0.127393	0.691385	0.837675	0.947679	1	8794	tags=75%, list=62%, signal=199%
GO_LEFT_RIGHT_PATTERN_FORMATION	18	0.13536	0.690701	0.863636	0.947985	1	6720	tags=61%, list=48%, signal=116%
GO_PROTEIN_K11_LINKED_UBIQUITINATION	28	0.109743	0.690561	0.890385	0.947598	1	6522	tags=57%, list=46%, signal=106%
GO_REGULATION_OF_TRANSMISSION_OF_NERVE_IMPULSE	16	0.144956	0.68989	0.858351	0.947923	1	10311	tags=88%, list=73%, signal=324%
GO_EPITHELIAL_CELL_PROLIFERATION	310	0.0329708	0.689201	0.877193	0.948229	1	9839	tags=73%, list=70%, signal=235%
GO_CELLULAR_RESPONSE_TO_CAMP	46	0.0851094	0.688994	0.847953	0.947947	1	8625	tags=70%, list=61%, signal=178%
GO_POSITIVE_REGULATION_OF_PROTEIN_AUTOPHOSPHORYLATION	25	0.112586	0.687972	0.858283	0.948594	1	11969	tags=96%, list=85%, signal=629%
GO_EMBRYONIC_PATTERN_SPECIFICATION	49	0.0822243	0.687263	0.861386	0.948895	1	8929	tags=71%, list=63%, signal=194%
GO_REGULATION_OF_HORMONE_BIOSYNTHETIC_PROCESS	22	0.121586	0.6862	0.868069	0.949665	1	9839	tags=82%, list=70%, signal=269%
GO_VASCULAR_SMOOTH_MUSCLE_CELL_DIFFERENTIATION	23	0.121143	0.686144	0.86214	0.949169	1	1975	tags=26%, list=14%, signal=30%
GO_CELLULAR_RESPONSE_TO_OSMOTIC_STRESS	33	0.100373	0.685516	0.849206	0.949422	1	4576	tags=42%, list=32%, signal=63%
GO_RESPONSE_TO_LEUKEMIA_INHIBITORY_FACTOR	91	0.0615372	0.684697	0.844898	0.94991	1	1153	tags=14%, list=8%, signal=15%
GO_NEGATIVE_REGULATION_OF_SMALL_MOLECULE_METABOLIC_PROCESS	55	0.077759	0.682841	0.875	0.95161	1	9946	tags=78%, list=70%, signal=263%
GO_POSITIVE_REGULATION_OF_NEUROBLAST_PROLIFERATION	23	0.117952	0.680853	0.891616	0.953505	1	5090	tags=48%, list=36%, signal=75%
GO_POSITIVE_REGULATION_OF_SMOOTHENED_SIGNALING_PATHWAY	31	0.101847	0.679786	0.854617	0.954218	1	4486	tags=42%, list=32%, signal=61%
GO_METHYLATION_DEPENDENT_CHROMATIN_SILENCING	16	0.143352	0.679273	0.855131	0.954281	1	2390	tags=31%, list=17%, signal=38%
GO_EPITHELIAL_CELL_DIFFERENTIATION_INVOLVED_IN_KIDNEY_DEVELOPMENT	41	0.0891081	0.67911	0.899408	0.953913	1	8733	tags=71%, list=62%, signal=185%
GO_REGULATION_OF_OSSIFICATION	159	0.0449147	0.676183	0.875752	0.956879	1	5145	tags=41%, list=36%, signal=64%
GO_ORGANELLE_FUSION	109	0.0559893	0.676107	0.857692	0.956405	1	6988	tags=55%, list=49%, signal=108%
GO_REGULATION_OF_RECEPTOR_SIGNALING_PATHWAY_VIA_STAT	81	0.063581	0.674982	0.878243	0.957211	1	9567	tags=74%, list=68%, signal=228%
GO_NEGATIVE_REGULATION_OF_LYMPHOCYTE_APOPTOTIC_PROCESS	23	0.118874	0.672243	0.882937	0.95993	1	7533	tags=65%, list=53%, signal=140%
GO_REGULATION_OF_PRODUCTION_OF_SMALL_RNA_INVOLVED_IN_GENE_SILENCING_BY_RNA	19	0.129028	0.671849	0.861057	0.959806	1	8585	tags=74%, list=61%, signal=188%
GO_POSITIVE_REGULATION_OF_REPRODUCTIVE_PROCESS	55	0.0769874	0.67168	0.881323	0.959438	1	3281	tags=31%, list=23%, signal=40%
GO_GOLGI_ORGANIZATION	119	0.0526418	0.671181	0.890909	0.959435	1	9349	tags=71%, list=66%, signal=210%
GO_PRESYNAPTIC_ENDOCYTOSIS	51	0.0771508	0.670398	0.881679	0.959791	1	11374	tags=88%, list=81%, signal=452%
GO_REGULATION_OF_CYSTEINE_TYPE_ENDOPEPTIDASE_ACTIVITY	187	0.0420014	0.669931	0.879837	0.959782	1	10666	tags=80%, list=76%, signal=321%
GO_NEGATIVE_REGULATION_OF_REACTIVE_OXYGEN_SPECIES_METABOLIC_PROCESS	23	0.120221	0.668093	0.860511	0.961345	1	6900	tags=61%, list=49%, signal=119%
GO_INTRINSIC_APOPTOTIC_SIGNALING_PATHWAY_IN_RESPONSE_TO_DNA_DAMAGE_BY_P53_CLASS_MEDIATOR	43	0.0856843	0.667275	0.8875	0.961714	1	1420	tags=19%, list=10%, signal=21%
GO_NEGATIVE_REGULATION_OF_CYTOKINE_SECRETION	41	0.089458	0.66722	0.884146	0.961209	1	6317	tags=54%, list=45%, signal=97%
GO_REGULATION_OF_CELL_MIGRATION_INVOLVED_IN_SPROUTING_ANGIOGENESIS	36	0.0936075	0.666901	0.901544	0.961002	1	6526	tags=56%, list=46%, signal=103%
GO_NEGATIVE_REGULATION_OF_NOTCH_SIGNALING_PATHWAY	36	0.0940296	0.666828	0.88755	0.960521	1	9266	tags=75%, list=66%, signal=218%
GO_CARDIAC_ATRIUM_DEVELOPMENT	26	0.108258	0.665978	0.89414	0.960915	1	5534	tags=50%, list=39%, signal=82%
GO_LEARNING	132	0.0502102	0.665864	0.880412	0.96048	1	10316	tags=78%, list=73%, signal=287%
GO_NAD_BIOSYNTHETIC_PROCESS	23	0.11703	0.665462	0.868952	0.960377	1	3261	tags=35%, list=23%, signal=45%
GO_REGULATION_OF_RECEPTOR_INTERNALIZATION	48	0.0836087	0.663583	0.895062	0.961944	1	9708	tags=77%, list=69%, signal=246%
GO_KIDNEY_EPITHELIUM_DEVELOPMENT	128	0.0494643	0.662116	0.890805	0.962996	1	9126	tags=70%, list=65%, signal=195%
GO_REGULATION_OF_ORGANELLE_ASSEMBLY	170	0.0442214	0.66158	0.90505	0.963004	1	1708	tags=16%, list=12%, signal=19%
GO_REGULATION_OF_ACTIVIN_RECEPTOR_SIGNALING_PATHWAY	21	0.11778	0.659308	0.866126	0.964986	1	3718	tags=38%, list=26%, signal=52%
GO_POSITIVE_REGULATION_OF_CELLULAR_COMPONENT_BIOGENESIS	464	0.0269925	0.658746	0.898048	0.965021	1	2613	tags=21%, list=19%, signal=25%
GO_POSITIVE_REGULATION_OF_INTRACELLULAR_PROTEIN_TRANSPORT	140	0.0488986	0.65724	0.89336	0.966147	1	4258	tags=35%, list=30%, signal=50%
GO_POSITIVE_REGULATION_OF_STEROL_TRANSPORT	19	0.124419	0.656693	0.889796	0.966175	1	8650	tags=74%, list=61%, signal=190%
GO_SPLEEN_DEVELOPMENT	24	0.109856	0.655082	0.905282	0.967474	1	10807	tags=88%, list=77%, signal=372%
GO_POSITIVE_REGULATION_OF_INTRINSIC_APOPTOTIC_SIGNALING_PATHWAY	48	0.0799287	0.654657	0.894094	0.967382	1	10054	tags=79%, list=71%, signal=274%
GO_TRANSFORMING_GROWTH_FACTOR_BETA_RECEPTOR_SIGNALING_PATHWAY	171	0.0421479	0.65463	0.906561	0.966844	1	9156	tags=69%, list=65%, signal=194%
GO_ADHERENS_JUNCTION_ORGANIZATION	136	0.0478893	0.652983	0.908537	0.968045	1	12309	tags=92%, list=87%, signal=709%
GO_REGULATION_OF_DELAYED_RECTIFIER_POTASSIUM_CHANNEL_ACTIVITY	15	0.138399	0.652971	0.90595	0.967493	1	871	tags=20%, list=6%, signal=21%
GO_CELLULAR_RESPONSE_TO_REACTIVE_NITROGEN_SPECIES	16	0.133986	0.649457	0.918367	0.970656	1	5170	tags=50%, list=37%, signal=79%
GO_INTERLEUKIN_8_SECRETION	18	0.12916	0.649031	0.912	0.970526	1	7592	tags=67%, list=54%, signal=144%
GO_INOSITOL_TRISPHOSPHATE_BIOSYNTHETIC_PROCESS	22	0.114017	0.648389	0.91446	0.970642	1	959	tags=18%, list=7%, signal=19%
GO_NEGATIVE_REGULATION_OF_RNA_CATABOLIC_PROCESS	45	0.0819114	0.647792	0.893145	0.970661	1	11085	tags=87%, list=78%, signal=402%
GO_SIGNAL_TRANSDUCTION_IN_ABSENCE_OF_LIGAND	61	0.0697593	0.64537	0.879837	0.972597	1	9899	tags=77%, list=70%, signal=257%
GO_CELL_GROWTH	419	0.0276922	0.64124	0.913386	0.976291	1	5147	tags=39%, list=36%, signal=60%
GO_NEGATIVE_REGULATION_OF_RESPONSE_TO_WOUNDING	66	0.0678175	0.640707	0.892787	0.976255	1	4395	tags=38%, list=31%, signal=55%
GO_REGULATION_OF_EXTRINSIC_APOPTOTIC_SIGNALING_PATHWAY_IN_ABSENCE_OF_LIGAND	38	0.0877853	0.640071	0.937008	0.976373	1	5452	tags=47%, list=39%, signal=77%
GO_REGULATION_OF_VASCULAR_SMOOTH_MUSCLE_CELL_PROLIFERATION	47	0.0798639	0.639856	0.915984	0.976002	1	2781	tags=28%, list=20%, signal=34%
GO_ACTIVATION_OF_PROTEIN_KINASE_ACTIVITY	290	0.0321573	0.639454	0.911824	0.975805	1	5203	tags=40%, list=37%, signal=62%
GO_PEPTIDE_HORMONE_PROCESSING	23	0.111143	0.639422	0.916168	0.975277	1	10712	tags=87%, list=76%, signal=360%
GO_RESPONSE_TO_ESTROGEN	65	0.0671836	0.639334	0.917526	0.974807	1	1879	tags=20%, list=13%, signal=23%
GO_POSITIVE_REGULATION_OF_GLYCOGEN_METABOLIC_PROCESS	16	0.134065	0.637353	0.913725	0.976172	1	2521	tags=31%, list=18%, signal=38%
GO_IRON_ION_HOMEOSTASIS	72	0.0627995	0.636913	0.910021	0.97604	1	3824	tags=33%, list=27%, signal=45%
GO_MONOCYTE_CHEMOTAXIS	28	0.102039	0.636602	0.923232	0.975773	1	8648	tags=71%, list=61%, signal=184%
GO_PROTEIN_KINASE_C_SIGNALING	23	0.110646	0.635985	0.895833	0.975823	1	7649	tags=65%, list=54%, signal=142%
GO_SYNAPTIC_TRANSMISSION_GABAERGIC	43	0.082336	0.635348	0.931959	0.975878	1	6065	tags=51%, list=43%, signal=89%
GO_VIRAL_BUDDING	24	0.105772	0.634477	0.905697	0.97617	1	4392	tags=42%, list=31%, signal=60%
GO_RETINA_LAYER_FORMATION	18	0.124661	0.632212	0.903101	0.977768	1	8440	tags=72%, list=60%, signal=179%
GO_RESPONSE_TO_CORTICOSTERONE	20	0.117175	0.632004	0.924752	0.977397	1	8232	tags=70%, list=58%, signal=168%
GO_SEX_DETERMINATION	16	0.128988	0.627388	0.918327	0.98103	1	1710	tags=25%, list=12%, signal=28%
GO_CAMERA_TYPE_EYE_PHOTORECEPTOR_CELL_DIFFERENTIATION	15	0.134642	0.622791	0.929936	0.984568	1	924	tags=20%, list=7%, signal=21%
GO_T_CELL_MIGRATION	38	0.0856067	0.622227	0.932927	0.984514	1	9199	tags=74%, list=65%, signal=211%
GO_PHARYNGEAL_SYSTEM_DEVELOPMENT	22	0.108827	0.622166	0.934694	0.984008	1	9377	tags=77%, list=66%, signal=230%
GO_REGULATION_OF_MITOCHONDRION_ORGANIZATION	167	0.0412966	0.621912	0.920668	0.983669	1	9232	tags=69%, list=65%, signal=198%
GO_TELENCEPHALON_GLIAL_CELL_MIGRATION	21	0.110901	0.621897	0.9375	0.983123	1	3815	tags=38%, list=27%, signal=52%
GO_BRANCHED_CHAIN_AMINO_ACID_CATABOLIC_PROCESS	19	0.118971	0.620746	0.907869	0.983598	1	3524	tags=37%, list=25%, signal=49%
GO_NEGATIVE_REGULATION_OF_ALPHA_BETA_T_CELL_ACTIVATION	28	0.0964342	0.62032	0.931238	0.983411	1	8727	tags=71%, list=62%, signal=187%
GO_NEGATIVE_REGULATION_OF_LIPID_STORAGE	15	0.129227	0.619711	0.934363	0.983393	1	12298	tags=100%, list=87%, signal=773%
GO_REGULATION_OF_ADHERENS_JUNCTION_ORGANIZATION	66	0.0641116	0.619423	0.938814	0.983071	1	12150	tags=92%, list=86%, signal=659%
GO_REGULATION_OF_MESENCHYMAL_CELL_PROLIFERATION	33	0.0910102	0.618954	0.925101	0.982906	1	11127	tags=88%, list=79%, signal=413%
GO_PULMONARY_VALVE_DEVELOPMENT	18	0.120352	0.617445	0.938976	0.983646	1	11639	tags=94%, list=82%, signal=536%
GO_WATER_SOLUBLE_VITAMIN_METABOLIC_PROCESS	66	0.0649717	0.616432	0.925197	0.983957	1	4435	tags=38%, list=31%, signal=55%
GO_POSITIVE_REGULATION_OF_TOLL_LIKE_RECEPTOR_SIGNALING_PATHWAY	20	0.111445	0.616284	0.924953	0.983526	1	9725	tags=80%, list=69%, signal=257%
GO_VESICLE_MEDIATED_TRANSPORT_TO_THE_PLASMA_MEMBRANE	87	0.0553468	0.615656	0.928994	0.983497	1	2144	tags=21%, list=15%, signal=24%
GO_REGULATION_OF_MITOTIC_SPINDLE_ASSEMBLY	20	0.115352	0.615474	0.913215	0.983095	1	10376	tags=85%, list=73%, signal=320%
GO_ANATOMICAL_STRUCTURE_MATURATION	138	0.0450277	0.61546	0.930041	0.982547	1	9705	tags=73%, list=69%, signal=232%
GO_GLIAL_CELL_MIGRATION	43	0.0788606	0.615282	0.921875	0.982133	1	3815	tags=35%, list=27%, signal=48%
GO_POSITIVE_REGULATION_OF_CARTILAGE_DEVELOPMENT	25	0.103398	0.614921	0.931774	0.981908	1	9839	tags=80%, list=70%, signal=263%
GO_RECEPTOR_CLUSTERING	51	0.0732169	0.614787	0.946392	0.981458	1	3953	tags=35%, list=28%, signal=49%
GO_MITOCHONDRIAL_CALCIUM_ION_HOMEOSTASIS	21	0.111431	0.613533	0.934263	0.98195	1	4480	tags=43%, list=32%, signal=63%
GO_EXTRACELLULAR_VESICLE_BIOGENESIS	20	0.11253	0.612311	0.915254	0.98241	1	11828	tags=95%, list=84%, signal=584%
GO_REGULATION_OF_MICROTUBULE_POLYMERIZATION	43	0.0784989	0.612274	0.922449	0.981879	1	2178	tags=23%, list=15%, signal=27%
GO_MONOSACCHARIDE_BIOSYNTHETIC_PROCESS	74	0.0606107	0.610653	0.933712	0.982645	1	11552	tags=88%, list=82%, signal=480%
GO_POST_ANAL_TAIL_MORPHOGENESIS	15	0.133839	0.610144	0.925926	0.982498	1	10350	tags=87%, list=73%, signal=324%
GO_ENDOPLASMIC_RETICULUM_MANNOSE_TRIMMING	15	0.131608	0.609864	0.923372	0.98216	1	9440	tags=80%, list=67%, signal=241%
GO_PROTEIN_LOCALIZATION_TO_POSTSYNAPTIC_MEMBRANE	42	0.0808543	0.609183	0.932171	0.982158	1	878	tags=14%, list=6%, signal=15%
GO_REGULATION_OF_ENDOPLASMIC_RETICULUM_UNFOLDED_PROTEIN_RESPONSE	24	0.10414	0.608897	0.935872	0.981835	1	11476	tags=92%, list=81%, signal=488%
GO_REGULATION_OF_ER_TO_GOLGI_VESICLE_MEDIATED_TRANSPORT	16	0.124619	0.608537	0.931677	0.981567	1	7950	tags=69%, list=56%, signal=157%
GO_REGULATION_OF_GLUCOSE_METABOLIC_PROCESS	61	0.0659655	0.608326	0.935424	0.981173	1	229	tags=8%, list=2%, signal=8%
GO_RESPONSE_TO_AUDITORY_STIMULUS	19	0.118694	0.607685	0.929412	0.9811	1	9474	tags=79%, list=67%, signal=240%
GO_RENAL_SODIUM_EXCRETION	19	0.114324	0.606498	0.951036	0.981438	1	2103	tags=26%, list=15%, signal=31%
GO_NEGATIVE_REGULATION_OF_FAT_CELL_DIFFERENTIATION	41	0.0805583	0.605609	0.929167	0.98158	1	5409	tags=46%, list=38%, signal=75%
GO_NEURONAL_ACTION_POTENTIAL	30	0.0912386	0.605061	0.949393	0.981442	1	6245	tags=53%, list=44%, signal=95%
GO_ASPARTATE_FAMILY_AMINO_ACID_BIOSYNTHETIC_PROCESS	21	0.111573	0.605009	0.947269	0.980934	1	4478	tags=43%, list=32%, signal=63%
GO_PHOSPHATIDYLINOSITOL_3_KINASE_SIGNALING	120	0.0472171	0.604273	0.947573	0.980978	1	9694	tags=73%, list=69%, signal=232%
GO_NOTCH_SIGNALING_PATHWAY	168	0.0397914	0.604221	0.923529	0.980472	1	8270	tags=63%, list=59%, signal=149%
GO_REGULATION_OF_CARDIAC_MUSCLE_CELL_MEMBRANE_REPOLARIZATION	22	0.109297	0.603761	0.945205	0.980269	1	4877	tags=45%, list=35%, signal=69%
GO_MOLTING_CYCLE_PROCESS	75	0.0591832	0.602856	0.951737	0.980467	1	674	tags=11%, list=5%, signal=11%
GO_RNA_STABILIZATION	38	0.0836298	0.600609	0.96371	0.981646	1	11085	tags=87%, list=78%, signal=403%
GO_REGULATION_OF_DNA_DEPENDENT_DNA_REPLICATION	45	0.0757311	0.600437	0.944882	0.981243	1	11172	tags=87%, list=79%, signal=414%
GO_CELLULAR_IRON_ION_HOMEOSTASIS	54	0.0698196	0.599562	0.944215	0.981356	1	9216	tags=72%, list=65%, signal=207%
GO_VASCULAR_ENDOTHELIAL_GROWTH_FACTOR_SIGNALING_PATHWAY	34	0.0874921	0.598835	0.935849	0.981344	1	11227	tags=88%, list=80%, signal=429%
GO_NEPHRON_MORPHOGENESIS	71	0.0602684	0.59861	0.943888	0.980975	1	3528	tags=31%, list=25%, signal=41%
GO_REGULATION_OF_CARTILAGE_DEVELOPMENT	55	0.0669006	0.597418	0.946593	0.981296	1	5477	tags=45%, list=39%, signal=74%
GO_REGULATION_OF_VIRAL_ENTRY_INTO_HOST_CELL	21	0.107068	0.59677	0.945493	0.981198	1	5214	tags=48%, list=37%, signal=75%
GO_SPINAL_CORD_MOTOR_NEURON_DIFFERENTIATION	22	0.106015	0.595059	0.952869	0.981903	1	6849	tags=59%, list=48%, signal=115%
GO_REGULATION_OF_URINE_VOLUME	18	0.119517	0.593956	0.939571	0.982144	1	667	tags=17%, list=5%, signal=17%
GO_INTERACTION_WITH_SYMBIONT	53	0.0682378	0.593373	0.94856	0.982023	1	7299	tags=58%, list=52%, signal=121%
GO_NEGATIVE_REGULATION_OF_CELL_GROWTH	161	0.0400606	0.592653	0.949799	0.981967	1	2422	tags=21%, list=17%, signal=25%
GO_NEPHRON_TUBULE_FORMATION	18	0.117713	0.591949	0.953629	0.981898	1	8538	tags=72%, list=60%, signal=182%
GO_MONOSACCHARIDE_METABOLIC_PROCESS	131	0.0445996	0.589683	0.938947	0.982929	1	12958	tags=96%, list=92%, signal=1156%
GO_REGULATION_OF_INTRACELLULAR_PROTEIN_TRANSPORT	218	0.0345079	0.589232	0.9591	0.982683	1	7228	tags=55%, list=51%, signal=110%
GO_NEGATIVE_REGULATION_OF_CYTOKINE_PRODUCTION_INVOLVED_IN_IMMUNE_RESPONSE	15	0.127998	0.588861	0.965863	0.982377	1	7608	tags=67%, list=54%, signal=144%
GO_NEURAL_PRECURSOR_CELL_PROLIFERATION	138	0.042644	0.587011	0.952849	0.983106	1	2268	tags=20%, list=16%, signal=24%
GO_REGULATION_OF_MEMBRANE_DEPOLARIZATION	41	0.0784278	0.587006	0.949393	0.982562	1	5439	tags=46%, list=39%, signal=75%
GO_REGULATION_OF_ESTABLISHMENT_OF_PROTEIN_LOCALIZATION_TO_MITOCHONDRION	68	0.0593969	0.585518	0.966942	0.983049	1	1241	tags=15%, list=9%, signal=16%
GO_NEGATIVE_REGULATION_OF_GTPASE_ACTIVITY	42	0.0755276	0.585507	0.9625	0.98251	1	953	tags=14%, list=7%, signal=15%
GO_FIBROBLAST_MIGRATION	38	0.0782672	0.584408	0.952096	0.982716	1	2613	tags=26%, list=19%, signal=32%
GO_FUCOSYLATION	16	0.120543	0.583996	0.958167	0.982418	1	11538	tags=94%, list=82%, signal=512%
GO_GROOMING_BEHAVIOR	15	0.123981	0.58276	0.961315	0.982727	1	12372	tags=100%, list=88%, signal=806%
GO_REGULATION_OF_NEURAL_PRECURSOR_CELL_PROLIFERATION	81	0.0541422	0.582352	0.945833	0.982453	1	6910	tags=54%, list=49%, signal=106%
GO_POSITIVE_REGULATION_OF_RESPONSE_TO_CYTOKINE_STIMULUS	46	0.0735294	0.582206	0.953441	0.981997	1	5104	tags=43%, list=36%, signal=68%
GO_RESPONSE_TO_TYPE_I_INTERFERON	67	0.0600052	0.579885	0.960159	0.982913	1	8219	tags=64%, list=58%, signal=153%
GO_RETROGRADE_TRANSPORT_ENDOSOME_TO_PLASMA_MEMBRANE	24	0.0984005	0.577773	0.957661	0.983689	1	377	tags=13%, list=3%, signal=13%
GO_POSITIVE_REGULATION_OF_PROTEIN_SERINE_THREONINE_KINASE_ACTIVITY	295	0.0286327	0.575214	0.972	0.984722	1	7071	tags=53%, list=50%, signal=104%
GO_INDOLE_CONTAINING_COMPOUND_METABOLIC_PROCESS	15	0.125011	0.570516	0.948875	0.986952	1	11416	tags=93%, list=81%, signal=487%
GO_NEGATIVE_REGULATION_OF_BLOOD_CIRCULATION	30	0.0876479	0.569596	0.964567	0.986949	1	2059	tags=23%, list=15%, signal=27%
GO_REGULATION_OF_RESPONSE_TO_FOOD	17	0.114644	0.566173	0.957661	0.988361	1	6689	tags=59%, list=47%, signal=112%
GO_NEGATIVE_REGULATION_OF_ERK1_AND_ERK2_CASCADE	61	0.0617112	0.565831	0.972387	0.98801	1	5382	tags=44%, list=38%, signal=71%
GO_NEUROTRANSMITTER_BIOSYNTHETIC_PROCESS	75	0.0552953	0.565724	0.967936	0.98753	1	6754	tags=53%, list=48%, signal=102%
GO_POSITIVE_REGULATION_OF_CELL_MIGRATION_INVOLVED_IN_SPROUTING_ANGIOGENESIS	20	0.1069	0.563457	0.980315	0.988246	1	9083	tags=75%, list=64%, signal=210%
GO_REGULATION_OF_STRESS_ACTIVATED_PROTEIN_KINASE_SIGNALING_CASCADE	188	0.0346405	0.56158	0.968932	0.988704	1	2521	tags=21%, list=18%, signal=26%
GO_EXOCYTIC_PROCESS	75	0.0555896	0.56102	0.962672	0.988454	1	2984	tags=27%, list=21%, signal=34%
GO_REGULATION_OF_STEM_CELL_PROLIFERATION	57	0.0633724	0.560016	0.957746	0.988416	1	3815	tags=33%, list=27%, signal=45%
GO_POSITIVE_REGULATION_OF_LIPID_METABOLIC_PROCESS	108	0.046998	0.559321	0.966316	0.988241	1	8232	tags=63%, list=58%, signal=150%
GO_RECEPTOR_SIGNALING_PATHWAY_VIA_STAT	97	0.0482114	0.555678	0.970297	0.989547	1	2089	tags=20%, list=15%, signal=23%
GO_POSITIVE_REGULATION_OF_MESENCHYMAL_CELL_PROLIFERATION	25	0.0921728	0.555351	0.965235	0.989175	1	11127	tags=88%, list=79%, signal=414%
GO_REPLICATION_FORK_PROCESSING	29	0.0865091	0.555296	0.960334	0.988662	1	10467	tags=83%, list=74%, signal=319%
GO_REGULATION_OF_EXCITATORY_SYNAPSE_ASSEMBLY	15	0.119057	0.554612	0.96334	0.988458	1	11500	tags=93%, list=81%, signal=502%
GO_NEGATIVE_REGULATION_OF_TRANSCRIPTION_REGULATORY_REGION_DNA_BINDING	16	0.113905	0.552152	0.97053	0.98913	1	10749	tags=88%, list=76%, signal=366%
GO_REGULATION_OF_EPITHELIAL_CELL_MIGRATION	197	0.0331201	0.550107	0.981964	0.989576	1	9287	tags=69%, list=66%, signal=199%
GO_CELLULAR_RESPONSE_TO_HYDROGEN_PEROXIDE	79	0.0529928	0.549241	0.959677	0.989438	1	7299	tags=57%, list=52%, signal=117%
GO_NEGATIVE_REGULATION_OF_CELL_SUBSTRATE_ADHESION	52	0.0638265	0.548793	0.980545	0.989107	1	1002	tags=13%, list=7%, signal=14%
GO_CEREBRAL_CORTEX_RADIALLY_ORIENTED_CELL_MIGRATION	28	0.0870989	0.547313	0.960227	0.989225	1	3815	tags=36%, list=27%, signal=49%
GO_NEURAL_TUBE_PATTERNING	37	0.0765795	0.546844	0.971862	0.988885	1	11134	tags=86%, list=79%, signal=408%
GO_CELL_FATE_DETERMINATION	34	0.0791663	0.545766	0.964	0.988815	1	5114	tags=44%, list=36%, signal=69%
GO_MEIOTIC_CHROMOSOME_SEGREGATION	59	0.0615873	0.541312	0.976378	0.990215	1	7271	tags=58%, list=51%, signal=118%
GO_POSITIVE_REGULATION_OF_GLUCOSE_METABOLIC_PROCESS	21	0.0992973	0.536782	0.966535	0.991579	1	7341	tags=62%, list=52%, signal=129%
GO_ENDOPLASMIC_RETICULUM_TO_GOLGI_VESICLE_MEDIATED_TRANSPORT	185	0.0342084	0.535509	0.97137	0.991527	1	3568	tags=29%, list=25%, signal=38%
GO_NEGATIVE_REGULATION_OF_REPRODUCTIVE_PROCESS	37	0.0739257	0.53396	0.980545	0.99158	1	9263	tags=73%, list=66%, signal=212%
GO_POSITIVE_REGULATION_OF_SYNAPTIC_TRANSMISSION	157	0.0368205	0.533165	0.981132	0.991336	1	4432	tags=35%, list=31%, signal=50%
GO_VENTRICULAR_CARDIAC_MUSCLE_CELL_ACTION_POTENTIAL	30	0.0808261	0.527014	0.986111	0.993057	1	12982	tags=100%, list=92%, signal=1236%
GO_N_GLYCAN_PROCESSING	15	0.11271	0.525654	0.982036	0.993015	1	12531	tags=100%, list=89%, signal=887%
GO_POSITIVE_REGULATION_OF_ENDOTHELIAL_CELL_PROLIFERATION	80	0.0503365	0.524522	0.98167	0.992876	1	8648	tags=66%, list=61%, signal=170%
GO_RECEPTOR_LOCALIZATION_TO_SYNAPSE	53	0.0605721	0.523189	0.995992	0.992793	1	12203	tags=92%, list=86%, signal=678%
GO_POSITIVE_REGULATION_OF_NEURAL_PRECURSOR_CELL_PROLIFERATION	49	0.0640407	0.522386	0.979206	0.992517	1	2268	tags=22%, list=16%, signal=27%
GO_POSITIVE_REGULATION_OF_SKELETAL_MUSCLE_TISSUE_DEVELOPMENT	20	0.0964615	0.521219	0.979127	0.992349	1	757	tags=15%, list=5%, signal=16%
GO_RESPONSE_TO_BACTERIUM	372	0.0238819	0.52025	0.984344	0.99211	1	6352	tags=47%, list=45%, signal=84%
GO_RESPONSE_TO_CAFFEINE	17	0.105449	0.51601	0.983573	0.992887	1	5988	tags=53%, list=42%, signal=92%
GO_REGULATION_OF_LYMPHOCYTE_MIGRATION	36	0.0709373	0.506485	0.979839	0.995043	1	9199	tags=72%, list=65%, signal=207%
GO_PHAGOSOME_MATURATION	38	0.0702963	0.504273	0.989451	0.995108	1	1982	tags=21%, list=14%, signal=24%
GO_OSTEOBLAST_PROLIFERATION	21	0.0927054	0.503122	0.988528	0.994842	1	6089	tags=52%, list=43%, signal=92%
GO_CELL_DIFFERENTIATION_IN_SPINAL_CORD	35	0.0728209	0.502862	0.976496	0.994374	1	3815	tags=34%, list=27%, signal=47%
GO_PULMONARY_VALVE_MORPHOGENESIS	15	0.109203	0.502477	0.984252	0.993929	1	11639	tags=93%, list=82%, signal=530%
GO_CELLULAR_MODIFIED_AMINO_ACID_CATABOLIC_PROCESS	21	0.0891562	0.50117	0.988439	0.993704	1	7484	tags=62%, list=53%, signal=132%
GO_DOPAMINE_RECEPTOR_SIGNALING_PATHWAY	37	0.0694164	0.498624	0.988072	0.993739	1	1693	tags=19%, list=12%, signal=21%
GO_CENTRAL_NERVOUS_SYSTEM_NEURON_DEVELOPMENT	77	0.0454217	0.474831	0.99802	0.997747	1	9815	tags=74%, list=70%, signal=241%
GO_POSITIVE_REGULATION_OF_CHONDROCYTE_DIFFERENTIATION	17	0.096353	0.474011	0.989817	0.997335	1	6947	tags=59%, list=49%, signal=116%
GO_SMOOTHENED_SIGNALING_PATHWAY	123	0.0372878	0.46937	0.994231	0.997449	1	11762	tags=87%, list=83%, signal=516%
GO_NEGATIVE_REGULATION_OF_LIPID_LOCALIZATION	31	0.0711756	0.465268	0.994264	0.997465	1	3096	tags=29%, list=22%, signal=37%
GO_STRESS_GRANULE_ASSEMBLY	16	0.0959875	0.458149	0.996032	0.997778	1	5706	tags=50%, list=40%, signal=84%
GO_POSITIVE_REGULATION_OF_CELL_GROWTH	143	0.0327314	0.454566	1	0.997622	1	529	tags=7%, list=4%, signal=7%
GO_GASTRULATION	143	0.0307269	0.436744	0.998043	0.99854	1	162	tags=4%, list=1%, signal=4%
GO_NEGATIVE_REGULATION_OF_TELOMERE_MAINTENANCE_VIA_TELOMERE_LENGTHENING	23	0.0734804	0.415519	0.997984	0.999041	1	4489	tags=39%, list=32%, signal=57%

## Sheet: KO-MV; C5 BP - Down
Supplementary Table 5. GSEA results (C5-CC, C5-BP, and C5-MF domains) for KO-M/V and KO-M/WT-V transcripts.
NAME	SIZE	ES	NES	NOM p-val	FDR q-val	FWER p-val	RANK AT MAX	LEADING EDGE
GO_ADENYLATE_CYCLASE_INHIBITING_G_PROTEIN_COUPLED_RECEPTOR_SIGNALING_PATHWAY	67	-0.318916	-3.08384	0	0	0	6479	tags=78%, list=46%, signal=143%
GO_MONOCARBOXYLIC_ACID_METABOLIC_PROCESS	346	-0.138701	-3.03416	0	0	0	6090	tags=57%, list=43%, signal=97%
GO_DRUG_METABOLIC_PROCESS	247	-0.155139	-2.8521	0	0.00428257	0.013	7225	tags=66%, list=51%, signal=134%
GO_PURINE_CONTAINING_COMPOUND_BIOSYNTHETIC_PROCESS	175	-0.17783	-2.78185	0	0.00591562	0.024	3331	tags=41%, list=24%, signal=53%
GO_ORGANIC_HYDROXY_COMPOUND_METABOLIC_PROCESS	371	-0.123313	-2.74361	0	0.00807804	0.039	4586	tags=44%, list=32%, signal=64%
GO_MEMBRANE_RAFT_ORGANIZATION	19	-0.51425	-2.6917	0	0.00986323	0.057	5384	tags=89%, list=38%, signal=144%
GO_EXTRACELLULAR_STRUCTURE_ORGANIZATION	339	-0.128848	-2.6891	0	0.00873371	0.059	6515	tags=59%, list=46%, signal=106%
GO_HYDROGEN_PEROXIDE_CATABOLIC_PROCESS	20	-0.49103	-2.62559	0	0.0139213	0.106	3668	tags=75%, list=26%, signal=101%
GO_FATTY_ACID_METABOLIC_PROCESS	204	-0.155111	-2.5885	0	0.016967	0.145	6080	tags=58%, list=43%, signal=101%
GO_AUTONOMIC_NERVOUS_SYSTEM_DEVELOPMENT	37	-0.347103	-2.54746	0	0.0213709	0.196	6944	tags=84%, list=49%, signal=164%
GO_STEROL_BIOSYNTHETIC_PROCESS	65	-0.26509	-2.54705	0	0.0194281	0.196	3227	tags=49%, list=23%, signal=64%
GO_DRUG_CATABOLIC_PROCESS	65	-0.264014	-2.50736	0	0.0260408	0.272	5632	tags=66%, list=40%, signal=110%
GO_RIBOSE_PHOSPHATE_BIOSYNTHETIC_PROCESS	169	-0.164815	-2.5067	0	0.0241898	0.274	3300	tags=40%, list=23%, signal=51%
GO_MIDBRAIN_DEVELOPMENT	79	-0.239728	-2.50544	0	0.022462	0.274	5930	tags=66%, list=42%, signal=113%
GO_MONOCARBOXYLIC_ACID_BIOSYNTHETIC_PROCESS	142	-0.183699	-2.49748	0	0.0226123	0.294	6284	tags=63%, list=44%, signal=112%
GO_NEURAL_CREST_CELL_MIGRATION	52	-0.292379	-2.48418	0	0.0227361	0.31	5664	tags=69%, list=40%, signal=115%
GO_MUSCLE_CONTRACTION	291	-0.124629	-2.48297	0	0.0216915	0.311	4489	tags=44%, list=32%, signal=63%
GO_RESPONSE_TO_OXYGEN_RADICAL	26	-0.404588	-2.47708	0	0.0214164	0.325	5161	tags=77%, list=37%, signal=121%
GO_FATTY_ACID_BIOSYNTHETIC_PROCESS	111	-0.203554	-2.46286	0	0.0225254	0.35	6182	tags=64%, list=44%, signal=113%
GO_ISOPRENOID_BIOSYNTHETIC_PROCESS	17	-0.483592	-2.46256	0	0.0214983	0.352	1487	tags=59%, list=11%, signal=66%
GO_COFACTOR_CATABOLIC_PROCESS	43	-0.309501	-2.45846	0.00193798	0.0211317	0.362	3854	tags=58%, list=27%, signal=80%
GO_OXIDATIVE_PHOSPHORYLATION	128	-0.186813	-2.45421	0	0.0206608	0.371	5882	tags=60%, list=42%, signal=102%
GO_POSITIVE_REGULATION_OF_CELL_SUBSTRATE_ADHESION	105	-0.200269	-2.42373	0	0.0249003	0.445	6474	tags=66%, list=46%, signal=120%
GO_REGULATION_OF_MEMBRANE_POTENTIAL	377	-0.109014	-2.42323	0.00199203	0.0240264	0.445	5882	tags=52%, list=42%, signal=87%
GO_STEROL_HOMEOSTASIS	51	-0.285088	-2.41394	0	0.0245261	0.465	5958	tags=71%, list=42%, signal=122%
GO_CELL_CELL_ADHESION_VIA_PLASMA_MEMBRANE_ADHESION_MOLECULES	229	-0.134517	-2.39778	0.00404858	0.0270014	0.515	5964	tags=55%, list=42%, signal=94%
GO_REGULATION_OF_CHOLESTEROL_BIOSYNTHETIC_PROCESS	41	-0.310309	-2.3844	0	0.0287429	0.545	1487	tags=41%, list=11%, signal=46%
GO_NUCLEOSIDE_BISPHOSPHATE_BIOSYNTHETIC_PROCESS	63	-0.255478	-2.38109	0	0.0282085	0.552	3134	tags=48%, list=22%, signal=61%
GO_INTRACELLULAR_LIPID_TRANSPORT	36	-0.33372	-2.37139	0.00191571	0.0291073	0.574	6284	tags=78%, list=44%, signal=140%
GO_ORGANIC_ACID_BIOSYNTHETIC_PROCESS	224	-0.137392	-2.3505	0	0.0324039	0.628	7233	tags=65%, list=51%, signal=131%
GO_CELL_SUBSTRATE_ADHESION	296	-0.11836	-2.32683	0.00403226	0.0371623	0.683	6666	tags=59%, list=47%, signal=109%
GO_CELLULAR_RESPONSE_TO_OXYGEN_RADICAL	22	-0.407976	-2.31237	0.00191571	0.039828	0.735	5161	tags=77%, list=37%, signal=122%
GO_NUCLEOBASE_CONTAINING_SMALL_MOLECULE_METABOLIC_PROCESS	305	-0.114949	-2.30997	0	0.039399	0.739	8275	tags=70%, list=59%, signal=165%
GO_THIOESTER_BIOSYNTHETIC_PROCESS	48	-0.279096	-2.30582	0	0.039397	0.746	3134	tags=50%, list=22%, signal=64%
GO_SMALL_MOLECULE_CATABOLIC_PROCESS	318	-0.111007	-2.30246	0	0.0394242	0.757	8283	tags=69%, list=59%, signal=164%
GO_RESPONSE_TO_INORGANIC_SUBSTANCE	467	-0.0937191	-2.30088	0	0.0389898	0.759	3227	tags=32%, list=23%, signal=40%
GO_G_PROTEIN_COUPLED_RECEPTOR_SIGNALING_PATHWAY_COUPLED_TO_CYCLIC_NUCLEOTIDE_SECOND_MESSENGER	182	-0.150917	-2.3008	0.00196078	0.037936	0.759	5191	tags=52%, list=37%, signal=81%
GO_ORGANIC_ACID_TRANSPORT	259	-0.119419	-2.28647	0	0.0412394	0.799	3798	tags=39%, list=27%, signal=52%
GO_SULFUR_COMPOUND_CATABOLIC_PROCESS	39	-0.310491	-2.28543	0.00200803	0.0405647	0.802	1422	tags=41%, list=10%, signal=45%
GO_REGULATION_OF_CELL_SIZE	166	-0.153564	-2.28331	0.00194932	0.0400946	0.805	5089	tags=51%, list=36%, signal=79%
GO_RESPONSE_TO_TOXIC_SUBSTANCE	418	-0.0966148	-2.27533	0	0.0408735	0.82	3069	tags=31%, list=22%, signal=39%
GO_OLIGODENDROCYTE_DEVELOPMENT	42	-0.297944	-2.27323	0	0.0402522	0.822	1522	tags=40%, list=11%, signal=45%
GO_FATTY_ACYL_COA_BIOSYNTHETIC_PROCESS	27	-0.37145	-2.2718	0	0.0397787	0.826	3134	tags=59%, list=22%, signal=76%
GO_NEURAL_NUCLEUS_DEVELOPMENT	53	-0.261369	-2.262	0.00201207	0.0412526	0.847	6449	tags=72%, list=46%, signal=131%
GO_STEROID_METABOLIC_PROCESS	210	-0.135805	-2.26077	0.00200803	0.0405974	0.85	3357	tags=37%, list=24%, signal=48%
GO_NEGATIVE_REGULATION_OF_CAMP_MEDIATED_SIGNALING	23	-0.389957	-2.25968	0.0020284	0.0399915	0.856	6169	tags=83%, list=44%, signal=146%
GO_PLASMA_MEMBRANE_ORGANIZATION	82	-0.212259	-2.23827	0.00390625	0.0444926	0.895	3393	tags=45%, list=24%, signal=59%
GO_DRUG_TRANSPORT	167	-0.146049	-2.21706	0	0.0495583	0.919	8195	tags=72%, list=58%, signal=171%
GO_ANION_TRANSPORT	478	-0.0877867	-2.20358	0	0.0535499	0.935	8730	tags=70%, list=62%, signal=178%
GO_ENSHEATHMENT_OF_NEURONS	120	-0.168291	-2.20023	0.00592885	0.0537396	0.942	5294	tags=54%, list=37%, signal=86%
GO_ANTIBIOTIC_CATABOLIC_PROCESS	28	-0.348167	-2.1735	0	0.0628055	0.966	3668	tags=61%, list=26%, signal=82%
GO_NEGATIVE_REGULATION_OF_AXONOGENESIS	68	-0.222648	-2.16902	0.00407332	0.0634322	0.969	5802	tags=63%, list=41%, signal=107%
GO_CELLULAR_DETOXIFICATION	80	-0.202512	-2.16399	0.00185874	0.0645163	0.971	5454	tags=59%, list=39%, signal=95%
GO_OLIGODENDROCYTE_DIFFERENTIATION	90	-0.193529	-2.16365	0	0.0634299	0.971	1522	tags=30%, list=11%, signal=33%
GO_REGULATION_OF_PROTEIN_LOCALIZATION_TO_CELL_PERIPHERY	102	-0.180194	-2.16306	0.002	0.0624397	0.972	6474	tags=64%, list=46%, signal=117%
GO_PREASSEMBLY_OF_GPI_ANCHOR_IN_ER_MEMBRANE	17	-0.42526	-2.15837	0.00421053	0.0633312	0.974	7294	tags=94%, list=52%, signal=194%
GO_NUCLEOBASE_CONTAINING_SMALL_MOLECULE_BIOSYNTHETIC_PROCESS	92	-0.19052	-2.14454	0.00409836	0.0680954	0.981	8687	tags=80%, list=62%, signal=208%
GO_ENDOTHELIUM_DEVELOPMENT	105	-0.179296	-2.13884	0	0.0693841	0.983	6230	tags=62%, list=44%, signal=110%
GO_RESPONSE_TO_METAL_ION	312	-0.106102	-2.13657	0.00211864	0.0693612	0.984	5642	tags=50%, list=40%, signal=82%
GO_MONOCARBOXYLIC_ACID_TRANSPORT	119	-0.169532	-2.1345	0.00196464	0.0690113	0.985	3798	tags=44%, list=27%, signal=59%
GO_ANION_TRANSMEMBRANE_TRANSPORT	228	-0.12281	-2.13366	0.00398406	0.068316	0.985	2011	tags=26%, list=14%, signal=30%
GO_AXON_DEVELOPMENT	478	-0.0836738	-2.12977	0	0.0689602	0.986	4000	tags=36%, list=28%, signal=49%
GO_REGULATION_OF_G_PROTEIN_COUPLED_RECEPTOR_SIGNALING_PATHWAY	120	-0.170627	-2.12309	0.00195312	0.070833	0.988	3143	tags=39%, list=22%, signal=50%
GO_NEGATIVE_REGULATION_OF_AMINE_TRANSPORT	25	-0.350897	-2.12288	0.00202429	0.0697877	0.988	6352	tags=80%, list=45%, signal=145%
GO_COFACTOR_METABOLIC_PROCESS	355	-0.0978126	-2.11986	0.00398406	0.069833	0.989	7963	tags=66%, list=56%, signal=147%
GO_UNSATURATED_FATTY_ACID_METABOLIC_PROCESS	50	-0.255998	-2.1027	0	0.076344	0.995	6284	tags=70%, list=44%, signal=126%
GO_NEUROTRANSMITTER_UPTAKE	37	-0.293734	-2.10193	0.0059761	0.0755743	0.995	6169	tags=73%, list=44%, signal=129%
GO_FAT_SOLUBLE_VITAMIN_METABOLIC_PROCESS	26	-0.342623	-2.09193	0	0.0791553	0.996	4405	tags=65%, list=31%, signal=95%
GO_SARCOPLASMIC_RETICULUM_CALCIUM_ION_TRANSPORT	29	-0.321654	-2.09147	0	0.0782377	0.996	8616	tags=93%, list=61%, signal=238%
GO_ATP_SYNTHESIS_COUPLED_ELECTRON_TRANSPORT	90	-0.185875	-2.08667	0.00382409	0.0793895	0.997	5866	tags=60%, list=42%, signal=102%
GO_REGULATION_OF_ALCOHOL_BIOSYNTHETIC_PROCESS	65	-0.218858	-2.07977	0.0039604	0.0816478	0.997	1487	tags=32%, list=11%, signal=36%
GO_NEURAL_CREST_CELL_DIFFERENTIATION	81	-0.195601	-2.0768	0.0040404	0.0818443	0.998	8064	tags=77%, list=57%, signal=177%
GO_NUCLEOSIDE_PHOSPHATE_BIOSYNTHETIC_PROCESS	244	-0.114537	-2.06162	0.00414938	0.0881452	0.999	3331	tags=35%, list=24%, signal=45%
GO_STEROID_BIOSYNTHETIC_PROCESS	139	-0.151262	-2.0584	0.00369686	0.0890845	0.999	1645	tags=27%, list=12%, signal=30%
GO_NEGATIVE_REGULATION_OF_AXON_GUIDANCE	27	-0.330595	-2.05563	0.00795229	0.0892399	0.999	5802	tags=74%, list=41%, signal=125%
GO_PEPTIDE_SECRETION	452	-0.0822883	-2.05192	0	0.0898439	0.999	10030	tags=79%, list=71%, signal=264%
GO_POSITIVE_REGULATION_OF_AXONOGENESIS	82	-0.192806	-2.04968	0.00411523	0.0897368	0.999	4355	tags=50%, list=31%, signal=72%
GO_GLIAL_CELL_DEVELOPMENT	102	-0.175002	-2.0492	0	0.0888018	0.999	1701	tags=29%, list=12%, signal=33%
GO_CELL_ADHESION_MEDIATED_BY_INTEGRIN	59	-0.223643	-2.04831	0.00207039	0.0880776	0.999	8345	tags=81%, list=59%, signal=198%
GO_RESPONSE_TO_ALCOHOL	200	-0.125172	-2.04717	0.00421053	0.0874962	0.999	2848	tags=33%, list=20%, signal=40%
GO_ORGANIC_ANION_TRANSPORT	380	-0.0933534	-2.04431	0.00198413	0.088093	0.999	3698	tags=35%, list=26%, signal=46%
GO_MULTICELLULAR_ORGANISMAL_MOVEMENT	46	-0.254618	-2.0422	0.0020284	0.0881607	0.999	8083	tags=83%, list=57%, signal=193%
GO_RESPONSE_TO_AXON_INJURY	68	-0.208297	-2.03884	0.00201207	0.0890527	0.999	5796	tags=62%, list=41%, signal=104%
GO_GENERATION_OF_PRECURSOR_METABOLITES_AND_ENERGY	440	-0.0845404	-2.03803	0.00207039	0.0884127	0.999	8152	tags=66%, list=58%, signal=151%
GO_REGULATION_OF_AXONOGENESIS	180	-0.129765	-2.036	0.00389105	0.0883714	0.999	5802	tags=54%, list=41%, signal=90%
GO_REGULATION_OF_OXIDATIVE_PHOSPHORYLATION	23	-0.352082	-2.02786	0.00392157	0.0920235	0.999	4861	tags=70%, list=34%, signal=106%
GO_MONOVALENT_INORGANIC_CATION_TRANSPORT	427	-0.0854853	-2.02522	0	0.0922831	0.999	5081	tags=44%, list=36%, signal=67%
GO_POSITIVE_REGULATION_OF_PROTEIN_LOCALIZATION_TO_CELL_PERIPHERY	57	-0.230514	-2.02293	0.00207469	0.0927146	0.999	6669	tags=70%, list=47%, signal=132%
GO_POSITIVE_REGULATION_OF_CELL_ADHESION	316	-0.098429	-2.02119	0.00389864	0.0926383	0.999	8742	tags=72%, list=62%, signal=184%
GO_RESPONSE_TO_VITAMIN	72	-0.201803	-2.01975	0.00998004	0.0923101	0.999	1873	tags=33%, list=13%, signal=38%
GO_NEGATIVE_REGULATION_OF_NEUROTRANSMITTER_TRANSPORT	21	-0.368924	-2.01742	0.00190476	0.0926411	0.999	3541	tags=62%, list=25%, signal=82%
GO_SUBSTANTIA_NIGRA_DEVELOPMENT	38	-0.279496	-2.01291	0.00592885	0.0942663	1	5727	tags=68%, list=41%, signal=115%
GO_MICROTUBULE_DEPOLYMERIZATION	39	-0.271005	-2.00466	0.0040568	0.098288	1	5237	tags=64%, list=37%, signal=102%
GO_CELLULAR_PROTEIN_COMPLEX_DISASSEMBLY	203	-0.123683	-2.00448	0.00796813	0.0973254	1	6697	tags=60%, list=47%, signal=112%
GO_ORGANIC_ACID_CATABOLIC_PROCESS	204	-0.12242	-2.00328	0.00756144	0.0969765	1	4389	tags=43%, list=31%, signal=62%
GO_NADH_DEHYDROGENASE_COMPLEX_ASSEMBLY	60	-0.220163	-2.00106	0.00414938	0.0974042	1	5849	tags=63%, list=41%, signal=108%
GO_ANTIBIOTIC_METABOLIC_PROCESS	55	-0.228484	-2.00056	0.00610998	0.096676	1	3206	tags=45%, list=23%, signal=59%
GO_REGULATION_OF_PROTEIN_LOCALIZATION_TO_PLASMA_MEMBRANE	84	-0.186311	-1.9989	0	0.0967737	1	6464	tags=64%, list=46%, signal=118%
GO_REGULATION_OF_EXTENT_OF_CELL_GROWTH	105	-0.167635	-1.98697	0	0.102766	1	5183	tags=53%, list=37%, signal=84%
GO_PHOSPHOLIPASE_C_ACTIVATING_G_PROTEIN_COUPLED_RECEPTOR_SIGNALING_PATHWAY	78	-0.192275	-1.97696	0.010101	0.10777	1	5448	tags=58%, list=39%, signal=93%
GO_LIPID_LOCALIZATION	292	-0.0987852	-1.97106	0.00400802	0.11015	1	4390	tags=41%, list=31%, signal=58%
GO_FATTY_ACID_TRANSMEMBRANE_TRANSPORT	17	-0.387889	-1.96884	0.00200401	0.1105	1	5329	tags=76%, list=38%, signal=123%
GO_REGULATION_OF_ANATOMICAL_STRUCTURE_SIZE	439	-0.0806918	-1.96579	0.0102881	0.111379	1	6360	tags=53%, list=45%, signal=93%
GO_DITERPENOID_METABOLIC_PROCESS	58	-0.219298	-1.96179	0.00776699	0.112933	1	8117	tags=79%, list=57%, signal=186%
GO_REGULATION_OF_CELL_MORPHOGENESIS	443	-0.083581	-1.95979	0.00383877	0.112994	1	5839	tags=49%, list=41%, signal=82%
GO_REGULATION_OF_PEPTIDE_SECRETION	356	-0.0869677	-1.95891	0.00194553	0.11245	1	10030	tags=79%, list=71%, signal=267%
GO_LONG_CHAIN_FATTY_ACID_METABOLIC_PROCESS	59	-0.217015	-1.95578	0.00804829	0.11366	1	6284	tags=66%, list=44%, signal=119%
GO_REGULATION_OF_HOMOTYPIC_CELL_CELL_ADHESION	21	-0.354706	-1.95213	0.0194932	0.114908	1	3069	tags=57%, list=22%, signal=73%
GO_REGULATION_OF_CELL_SHAPE	132	-0.143248	-1.94185	0.00425532	0.120846	1	4737	tags=48%, list=34%, signal=71%
GO_ENDOTHELIAL_CELL_DEVELOPMENT	55	-0.221157	-1.93768	0.00769231	0.122629	1	6647	tags=69%, list=47%, signal=130%
GO_REGULATION_OF_CELL_SUBSTRATE_ADHESION	182	-0.125674	-1.93722	0.00208768	0.121792	1	6474	tags=58%, list=46%, signal=106%
GO_POSITIVE_REGULATION_OF_OSTEOCLAST_DIFFERENTIATION	16	-0.39967	-1.93506	0.00212766	0.122236	1	6720	tags=88%, list=48%, signal=167%
GO_IMPORT_ACROSS_PLASMA_MEMBRANE	101	-0.16399	-1.93435	0.00823045	0.121703	1	2176	tags=32%, list=15%, signal=37%
GO_NEGATIVE_REGULATION_OF_RESPONSE_TO_DRUG	25	-0.327301	-1.9342	0.00604839	0.120722	1	4990	tags=68%, list=35%, signal=105%
GO_ORGANIC_ACID_TRANSMEMBRANE_TRANSPORT	116	-0.152122	-1.93085	0.00581395	0.122269	1	3227	tags=38%, list=23%, signal=49%
GO_NEGATIVE_REGULATION_OF_CELL_MORPHOGENESIS_INVOLVED_IN_DIFFERENTIATION	91	-0.172753	-1.92856	0.00390625	0.12286	1	5802	tags=58%, list=41%, signal=98%
GO_DICARBOXYLIC_ACID_TRANSPORT	83	-0.179822	-1.9282	0.00408998	0.122038	1	6324	tags=63%, list=45%, signal=113%
GO_REGULATION_OF_PROTEIN_KINASE_A_SIGNALING	15	-0.409693	-1.92728	0.00678733	0.121706	1	7402	tags=93%, list=52%, signal=196%
GO_RELEASE_OF_SEQUESTERED_CALCIUM_ION_INTO_CYTOSOL_BY_ENDOPLASMIC_RETICULUM	26	-0.313613	-1.92065	0.0125523	0.125525	1	8616	tags=92%, list=61%, signal=236%
GO_ACID_SECRETION	95	-0.172171	-1.91371	0.0060241	0.129616	1	11262	tags=97%, list=80%, signal=475%
GO_LIPID_CATABOLIC_PROCESS	239	-0.106222	-1.91227	0.00197239	0.12962	1	8394	tags=70%, list=59%, signal=169%
GO_LIPID_HOMEOSTASIS	90	-0.171578	-1.9105	0.0104822	0.129908	1	7165	tags=68%, list=51%, signal=137%
GO_NEGATIVE_REGULATION_OF_NEURON_PROJECTION_DEVELOPMENT	142	-0.139925	-1.90588	0.0020284	0.132371	1	5802	tags=55%, list=41%, signal=92%
GO_REGULATION_OF_CAMP_MEDIATED_SIGNALING	44	-0.242299	-1.90514	0.00801603	0.131773	1	3009	tags=45%, list=21%, signal=58%
GO_RESPONSE_TO_ANTIBIOTIC	278	-0.100844	-1.90477	0.00998004	0.131002	1	2872	tags=30%, list=20%, signal=37%
GO_NEUROTRANSMITTER_REUPTAKE	19	-0.364812	-1.90173	0.0117188	0.132162	1	6005	tags=79%, list=43%, signal=137%
GO_RESPIRATORY_ELECTRON_TRANSPORT_CHAIN	108	-0.159988	-1.89673	0.00788955	0.134952	1	5866	tags=57%, list=42%, signal=97%
GO_ORGANIC_HYDROXY_COMPOUND_BIOSYNTHETIC_PROCESS	206	-0.116453	-1.88769	0.00390625	0.140879	1	1671	tags=23%, list=12%, signal=26%
GO_PROTEIN_TARGETING	393	-0.0821704	-1.88461	0.00420168	0.142238	1	11845	tags=92%, list=84%, signal=554%
GO_POSITIVE_REGULATION_OF_INTERLEUKIN_6_SECRETION	17	-0.380799	-1.88051	0.0145228	0.144239	1	5429	tags=76%, list=38%, signal=124%
GO_CYCLIC_NUCLEOTIDE_MEDIATED_SIGNALING	168	-0.126154	-1.87968	0.0100402	0.14395	1	5806	tags=54%, list=41%, signal=90%
GO_MITOCHONDRIAL_RESPIRATORY_CHAIN_COMPLEX_ASSEMBLY	91	-0.171871	-1.87952	0.00816326	0.142987	1	5504	tags=56%, list=39%, signal=91%
GO_LONG_CHAIN_FATTY_ACYL_COA_BIOSYNTHETIC_PROCESS	17	-0.382614	-1.87841	0.0142566	0.142758	1	3742	tags=65%, list=26%, signal=88%
GO_REGULATION_OF_STEROID_BIOSYNTHETIC_PROCESS	73	-0.185917	-1.87746	0.00773694	0.142456	1	1645	tags=30%, list=12%, signal=34%
GO_ACTIN_FILAMENT_BASED_MOVEMENT	124	-0.143409	-1.87691	0.0122951	0.141788	1	5624	tags=54%, list=40%, signal=89%
GO_REGULATION_OF_STEROID_METABOLIC_PROCESS	95	-0.167188	-1.87633	0.00982318	0.141267	1	3156	tags=39%, list=22%, signal=50%
GO_POSITIVE_REGULATION_OF_INFLAMMATORY_RESPONSE	93	-0.166186	-1.87016	0.0056926	0.145053	1	3288	tags=40%, list=23%, signal=52%
GO_POTASSIUM_ION_TRANSPORT	201	-0.114589	-1.86956	0.00750469	0.144571	1	1989	tags=25%, list=14%, signal=29%
GO_CATECHOLAMINE_BIOSYNTHETIC_PROCESS	17	-0.375219	-1.86254	0.0102249	0.149192	1	4677	tags=71%, list=33%, signal=105%
GO_NEGATIVE_REGULATION_OF_CELL_PROJECTION_ORGANIZATION	165	-0.124005	-1.86226	0.00990099	0.148372	1	5802	tags=53%, list=41%, signal=89%
GO_ELECTRON_TRANSPORT_CHAIN	165	-0.12561	-1.86217	0.0144628	0.147418	1	5694	tags=53%, list=40%, signal=87%
GO_NEURON_PROJECTION_EXTENSION_INVOLVED_IN_NEURON_PROJECTION_GUIDANCE	36	-0.26634	-1.85924	0.0201613	0.148683	1	5664	tags=67%, list=40%, signal=111%
GO_CELL_MATRIX_ADHESION	192	-0.117192	-1.85529	0.0083682	0.150823	1	4694	tags=45%, list=33%, signal=66%
GO_WATER_HOMEOSTASIS	51	-0.215965	-1.84974	0.00982318	0.154151	1	3054	tags=43%, list=22%, signal=55%
GO_MEMBRANE_LIPID_BIOSYNTHETIC_PROCESS	134	-0.136198	-1.8493	0.0102249	0.153503	1	2206	tags=29%, list=16%, signal=34%
GO_CELLULAR_RESPIRATION	180	-0.1184	-1.84747	0.00590551	0.153951	1	5882	tags=53%, list=42%, signal=90%
GO_GLIAL_CELL_DIFFERENTIATION	194	-0.112086	-1.84663	0.0121457	0.15354	1	1570	tags=22%, list=11%, signal=25%
GO_REGULATION_OF_LIPID_BIOSYNTHETIC_PROCESS	154	-0.126084	-1.8427	0.00829876	0.155949	1	1266	tags=21%, list=9%, signal=23%
GO_NEUROTRANSMITTER_CATABOLIC_PROCESS	17	-0.365882	-1.8426	0.0139165	0.154975	1	3978	tags=65%, list=28%, signal=90%
GO_NEUROTRANSMITTER_TRANSPORT	245	-0.101634	-1.84021	0.00829876	0.155795	1	8159	tags=68%, list=58%, signal=158%
GO_CELLULAR_HORMONE_METABOLIC_PROCESS	59	-0.204053	-1.83944	0.0123711	0.155453	1	6945	tags=69%, list=49%, signal=136%
GO_REGULATION_OF_TUBE_SIZE	112	-0.149678	-1.83774	0.0140845	0.155975	1	6352	tags=60%, list=45%, signal=108%
GO_SEMAPHORIN_PLEXIN_SIGNALING_PATHWAY	39	-0.246067	-1.83595	0.0126316	0.156392	1	4864	tags=59%, list=34%, signal=90%
GO_REGULATION_OF_NEUROTRANSMITTER_LEVELS	294	-0.0942621	-1.83527	0.0077821	0.155922	1	4990	tags=45%, list=35%, signal=67%
GO_PHENOL_CONTAINING_COMPOUND_BIOSYNTHETIC_PROCESS	34	-0.257741	-1.8327	0.00590551	0.157081	1	4677	tags=59%, list=33%, signal=88%
GO_VASCULAR_PROCESS_IN_CIRCULATORY_SYSTEM	132	-0.137233	-1.83021	0.0178926	0.158267	1	5891	tags=55%, list=42%, signal=94%
GO_DOPAMINE_SECRETION	32	-0.264789	-1.82938	0.0203666	0.157948	1	5979	tags=69%, list=42%, signal=119%
GO_REGULATION_OF_HETEROTYPIC_CELL_CELL_ADHESION	15	-0.385137	-1.82643	0.0179641	0.159461	1	4924	tags=73%, list=35%, signal=112%
GO_REGULATION_OF_PEPTIDE_HORMONE_SECRETION	165	-0.125472	-1.82479	0.00796813	0.160038	1	3813	tags=39%, list=27%, signal=53%
GO_PROTEIN_HOMOOLIGOMERIZATION	283	-0.0939418	-1.82126	0.00996016	0.162054	1	6236	tags=53%, list=44%, signal=94%
GO_PHOSPHATIDYLCHOLINE_METABOLIC_PROCESS	24	-0.313236	-1.81888	0.0275591	0.163097	1	2646	tags=50%, list=19%, signal=61%
GO_REGULATION_OF_CELL_PROJECTION_ASSEMBLY	154	-0.124848	-1.81812	0.0142857	0.162832	1	4126	tags=42%, list=29%, signal=58%
GO_INORGANIC_ION_IMPORT_ACROSS_PLASMA_MEMBRANE	72	-0.180237	-1.81764	0.0135135	0.162215	1	2176	tags=33%, list=15%, signal=39%
GO_LONG_CHAIN_FATTY_ACID_TRANSPORT	52	-0.214589	-1.81312	0.0161943	0.165214	1	3228	tags=44%, list=23%, signal=57%
GO_PYRIMIDINE_RIBONUCLEOTIDE_BIOSYNTHETIC_PROCESS	20	-0.347015	-1.81237	0.0160321	0.164743	1	6405	tags=80%, list=45%, signal=146%
GO_POSITIVE_REGULATION_OF_PLASMA_MEMBRANE_BOUNDED_CELL_PROJECTION_ASSEMBLY	89	-0.164281	-1.81163	0.0162272	0.16429	1	5312	tags=54%, list=38%, signal=86%
GO_REGULATION_OF_INSULIN_SECRETION	146	-0.128657	-1.8074	0.0104822	0.167052	1	3813	tags=40%, list=27%, signal=54%
GO_MORPHOGENESIS_OF_AN_EPITHELIAL_FOLD	22	-0.31646	-1.80687	0.0265849	0.166604	1	9019	tags=95%, list=64%, signal=264%
GO_DETOXIFICATION	84	-0.174426	-1.80664	0.01417	0.165823	1	5454	tags=56%, list=39%, signal=91%
GO_HOMOPHILIC_CELL_ADHESION_VIA_PLASMA_MEMBRANE_ADHESION_MOLECULES	149	-0.129047	-1.80439	0.0113208	0.166783	1	6254	tags=57%, list=44%, signal=101%
GO_NEURON_PROJECTION_EXTENSION	156	-0.123974	-1.80328	0.0164948	0.166745	1	5059	tags=48%, list=36%, signal=74%
GO_FATTY_ACID_TRANSPORT	71	-0.180851	-1.80183	0.0105042	0.167086	1	3228	tags=41%, list=23%, signal=53%
GO_STEROL_METABOLIC_PROCESS	73	-0.176251	-1.80101	0.0180723	0.166769	1	7004	tags=67%, list=50%, signal=132%
GO_NEGATIVE_REGULATION_OF_NEURON_DIFFERENTIATION	206	-0.110248	-1.7993	0.0216963	0.167191	1	5802	tags=52%, list=41%, signal=87%
GO_AXON_ENSHEATHMENT_IN_CENTRAL_NERVOUS_SYSTEM	20	-0.328343	-1.79864	0.0118812	0.166823	1	4550	tags=65%, list=32%, signal=96%
GO_RESPONSE_TO_ZINC_ION	37	-0.247843	-1.79352	0.0199601	0.170538	1	4907	tags=59%, list=35%, signal=91%
GO_POSITIVE_REGULATION_OF_BLOOD_VESSEL_DIAMETER	50	-0.217703	-1.7924	0.0121704	0.170547	1	6258	tags=66%, list=44%, signal=118%
GO_RIBONUCLEOSIDE_MONOPHOSPHATE_BIOSYNTHETIC_PROCESS	31	-0.268268	-1.79185	0.0122699	0.170083	1	7154	tags=77%, list=51%, signal=157%
GO_AMINOGLYCAN_BIOSYNTHETIC_PROCESS	106	-0.150115	-1.78658	0.0199203	0.173942	1	9088	tags=79%, list=64%, signal=221%
GO_G_PROTEIN_COUPLED_ACETYLCHOLINE_RECEPTOR_SIGNALING_PATHWAY	18	-0.352217	-1.78621	0.0182927	0.173275	1	4448	tags=67%, list=31%, signal=97%
GO_FATTY_ACID_DERIVATIVE_BIOSYNTHETIC_PROCESS	46	-0.218102	-1.78498	0.008	0.173468	1	1843	tags=35%, list=13%, signal=40%
GO_POSITIVE_REGULATION_OF_SECRETION	319	-0.0848516	-1.78031	0.0251572	0.177016	1	10030	tags=79%, list=71%, signal=268%
GO_MONOCARBOXYLIC_ACID_CATABOLIC_PROCESS	103	-0.155063	-1.77572	0.0161943	0.18055	1	10441	tags=89%, list=74%, signal=340%
GO_NUCLEOTIDE_TRANSPORT	17	-0.353108	-1.77275	0.0185185	0.182332	1	7481	tags=88%, list=53%, signal=187%
GO_DOPAMINE_TRANSPORT	41	-0.229363	-1.77183	0.019802	0.18225	1	4349	tags=54%, list=31%, signal=77%
GO_MITOCHONDRIAL_ELECTRON_TRANSPORT_NADH_TO_UBIQUINONE	51	-0.214119	-1.7718	0.0204499	0.181302	1	5849	tags=63%, list=41%, signal=107%
GO_POSITIVE_REGULATION_OF_LOCOMOTION	454	-0.0726128	-1.77026	0.0238095	0.181831	1	5914	tags=49%, list=42%, signal=81%
GO_POSITIVE_REGULATION_OF_RESPONSE_TO_EXTERNAL_STIMULUS	220	-0.104451	-1.76949	0.0215054	0.181562	1	3620	tags=36%, list=26%, signal=48%
GO_POSITIVE_REGULATION_OF_SIGNALING_RECEPTOR_ACTIVITY	35	-0.248568	-1.76362	0.01875	0.186104	1	8604	tags=86%, list=61%, signal=219%
GO_MUSCLE_SYSTEM_PROCESS	367	-0.0793557	-1.7636	0.022	0.185135	1	4489	tags=40%, list=32%, signal=56%
GO_REGULATION_OF_VASCULAR_ENDOTHELIAL_GROWTH_FACTOR_RECEPTOR_SIGNALING_PATHWAY	31	-0.263126	-1.76345	0.0237154	0.184284	1	7682	tags=81%, list=54%, signal=176%
GO_REGULATION_OF_POSTSYNAPTIC_MEMBRANE_POTENTIAL	130	-0.130972	-1.76169	0.0233546	0.184979	1	8597	tags=74%, list=61%, signal=187%
GO_REGULATION_OF_AXON_GUIDANCE	42	-0.232772	-1.75869	0.02	0.186756	1	5802	tags=64%, list=41%, signal=109%
GO_PROTEIN_LOCALIZATION_TO_CELL_PERIPHERY	291	-0.0884859	-1.7508	0.0283976	0.193496	1	6833	tags=57%, list=48%, signal=108%
GO_SENSORY_SYSTEM_DEVELOPMENT	305	-0.0859808	-1.74808	0.0245283	0.195419	1	10018	tags=79%, list=71%, signal=267%
GO_PEPTIDE_HORMONE_SECRETION	202	-0.104463	-1.74785	0.0271318	0.194698	1	3161	tags=33%, list=22%, signal=41%
GO_REGULATION_OF_NEUROTRANSMITTER_UPTAKE	18	-0.341448	-1.74709	0.0205339	0.194547	1	6169	tags=78%, list=44%, signal=138%
GO_POSITIVE_REGULATION_OF_CELL_PROJECTION_ORGANIZATION	344	-0.0816675	-1.74632	0.0249042	0.194391	1	5321	tags=46%, list=38%, signal=71%
GO_GPI_ANCHOR_BIOSYNTHETIC_PROCESS	31	-0.263765	-1.7433	0.028866	0.196418	1	7673	tags=81%, list=54%, signal=176%
GO_CAMERA_TYPE_EYE_DEVELOPMENT	259	-0.0930618	-1.74045	0.0136187	0.19828	1	7653	tags=63%, list=54%, signal=136%
GO_POSITIVE_REGULATION_OF_NEURON_DEATH	81	-0.163204	-1.74034	0.0157791	0.197406	1	10088	tags=88%, list=71%, signal=305%
GO_CIRCULATORY_SYSTEM_PROCESS	435	-0.0730607	-1.73932	0.00618557	0.197473	1	5851	tags=49%, list=41%, signal=80%
GO_UNSATURATED_FATTY_ACID_BIOSYNTHETIC_PROCESS	35	-0.248645	-1.73502	0.0301811	0.200686	1	6182	tags=69%, list=44%, signal=122%
GO_PROTEIN_TRANSPORT_ALONG_MICROTUBULE	66	-0.177922	-1.73498	0.0170576	0.199755	1	5417	tags=56%, list=38%, signal=91%
GO_NUCLEOSIDE_MONOPHOSPHATE_BIOSYNTHETIC_PROCESS	41	-0.23066	-1.73377	0.0338983	0.200035	1	8464	tags=83%, list=60%, signal=206%
GO_POSITIVE_REGULATION_OF_PEPTIDE_SECRETION	194	-0.105717	-1.73257	0.0286299	0.20029	1	10030	tags=81%, list=71%, signal=277%
GO_AXONEMAL_DYNEIN_COMPLEX_ASSEMBLY	28	-0.280697	-1.73213	0.0221328	0.199727	1	6132	tags=71%, list=43%, signal=126%
GO_NEGATIVE_REGULATION_OF_AXON_EXTENSION	41	-0.227863	-1.73123	0.0279851	0.199668	1	5059	tags=59%, list=36%, signal=91%
GO_POTASSIUM_ION_IMPORT_ACROSS_PLASMA_MEMBRANE	39	-0.233511	-1.73083	0.022449	0.199076	1	2144	tags=38%, list=15%, signal=45%
GO_RESPONSE_TO_ACETYLCHOLINE	27	-0.278226	-1.72944	0.0164609	0.199617	1	4448	tags=59%, list=31%, signal=86%
GO_ADENYLATE_CYCLASE_ACTIVATING_G_PROTEIN_COUPLED_RECEPTOR_SIGNALING_PATHWAY	102	-0.146588	-1.72885	0.0183299	0.199268	1	5976	tags=57%, list=42%, signal=98%
GO_FATTY_ACID_CATABOLIC_PROCESS	90	-0.154354	-1.72866	0.0273438	0.198514	1	10388	tags=89%, list=74%, signal=334%
GO_REGULATION_OF_RYANODINE_SENSITIVE_CALCIUM_RELEASE_CHANNEL_ACTIVITY	24	-0.300752	-1.72698	0.026	0.199293	1	9883	tags=100%, list=70%, signal=333%
GO_REGULATION_OF_BLOOD_PRESSURE	135	-0.124855	-1.72679	0.0263692	0.198531	1	5891	tags=54%, list=42%, signal=92%
GO_NEGATIVE_REGULATION_OF_BLOOD_PRESSURE	39	-0.232681	-1.72625	0.0287474	0.198108	1	3242	tags=46%, list=23%, signal=60%
GO_SMOOTH_MUSCLE_CONTRACTION	90	-0.155877	-1.72425	0.0189873	0.19935	1	4404	tags=47%, list=31%, signal=67%
GO_GLIOGENESIS	256	-0.0937207	-1.72415	0.0234834	0.198544	1	1570	tags=20%, list=11%, signal=22%
GO_CELLULAR_LIPID_CATABOLIC_PROCESS	165	-0.114112	-1.7227	0.0174757	0.199194	1	7823	tags=67%, list=55%, signal=148%
GO_ALCOHOL_BIOSYNTHETIC_PROCESS	144	-0.120935	-1.72091	0.0315126	0.200139	1	1743	tags=24%, list=12%, signal=27%
GO_REGULATION_OF_SYSTEM_PROCESS	491	-0.0663513	-1.71608	0.0292398	0.204226	1	5079	tags=42%, list=36%, signal=64%
GO_POSITIVE_REGULATION_OF_BLOOD_PRESSURE	31	-0.258268	-1.71445	0.0277778	0.205036	1	8206	tags=84%, list=58%, signal=200%
GO_REGULATION_OF_MUSCLE_CONTRACTION	133	-0.128007	-1.71312	0.0246407	0.20551	1	8616	tags=74%, list=61%, signal=187%
GO_POTASSIUM_ION_HOMEOSTASIS	22	-0.303269	-1.71308	0.039604	0.204641	1	2144	tags=45%, list=15%, signal=54%
GO_CELLULAR_RESPONSE_TO_TOXIC_SUBSTANCE	192	-0.104364	-1.71227	0.0238569	0.204506	1	5314	tags=48%, list=38%, signal=76%
GO_NEGATIVE_REGULATION_OF_CHEMOTAXIS	48	-0.206456	-1.70599	0.0308285	0.210184	1	6510	tags=67%, list=46%, signal=123%
GO_ATP_HYDROLYSIS_COUPLED_CATION_TRANSMEMBRANE_TRANSPORT	48	-0.207217	-1.70391	0.0309478	0.211437	1	3263	tags=44%, list=23%, signal=57%
GO_NEURON_RECOGNITION	47	-0.207359	-1.69921	0.0334646	0.215481	1	5796	tags=62%, list=41%, signal=104%
GO_PYRIMIDINE_NUCLEOSIDE_MONOPHOSPHATE_BIOSYNTHETIC_PROCESS	16	-0.35959	-1.69833	0.0287474	0.215575	1	8168	tags=94%, list=58%, signal=222%
GO_RESPONSE_TO_NUTRIENT	176	-0.110514	-1.69825	0.0217822	0.214763	1	3916	tags=39%, list=28%, signal=53%
GO_REGULATION_OF_EXOCYTOSIS	190	-0.108093	-1.69706	0.0242915	0.215066	1	6002	tags=53%, list=43%, signal=91%
GO_AXON_EXTENSION	114	-0.134146	-1.69637	0.0333333	0.214911	1	5059	tags=49%, list=36%, signal=76%
GO_ISOPRENOID_METABOLIC_PROCESS	68	-0.176142	-1.69068	0.031068	0.220618	1	8117	tags=75%, list=57%, signal=176%
GO_NUCLEOSIDE_PHOSPHATE_METABOLIC_PROCESS	186	-0.107347	-1.68928	0.023301	0.221118	1	8603	tags=72%, list=61%, signal=181%
GO_REGULATION_OF_SODIUM_ION_TRANSMEMBRANE_TRANSPORT	57	-0.189021	-1.68422	0.0323194	0.225524	1	1802	tags=32%, list=13%, signal=36%
GO_RESPONSE_TO_NICOTINE	41	-0.221942	-1.67974	0.0450098	0.229768	1	7209	tags=73%, list=51%, signal=149%
GO_ACIDIC_AMINO_ACID_TRANSPORT	62	-0.182091	-1.67854	0.0257426	0.230176	1	6324	tags=63%, list=45%, signal=113%
GO_REGULATION_OF_ORGANIC_ACID_TRANSPORT	49	-0.198746	-1.67444	0.0321285	0.234095	1	8444	tags=80%, list=60%, signal=197%
GO_REGULATION_OF_CATECHOLAMINE_METABOLIC_PROCESS	16	-0.342638	-1.67144	0.0277778	0.236435	1	3994	tags=63%, list=28%, signal=87%
GO_GLYCOLIPID_BIOSYNTHETIC_PROCESS	64	-0.176941	-1.67059	0.0417495	0.236462	1	9429	tags=84%, list=67%, signal=253%
GO_NEGATIVE_REGULATION_OF_NEUROLOGICAL_SYSTEM_PROCESS	19	-0.312218	-1.66811	0.0330739	0.238482	1	7490	tags=84%, list=53%, signal=179%
GO_AMMONIUM_TRANSPORT	83	-0.156965	-1.6678	0.0326531	0.237877	1	3242	tags=39%, list=23%, signal=50%
GO_ESTABLISHMENT_OF_ENDOTHELIAL_BARRIER	36	-0.233624	-1.66644	0.0415842	0.238405	1	4948	tags=58%, list=35%, signal=90%
GO_NEGATIVE_REGULATION_OF_BLOOD_VESSEL_DIAMETER	64	-0.178728	-1.66461	0.044898	0.239463	1	6756	tags=66%, list=48%, signal=125%
GO_POSITIVE_REGULATION_OF_PEPTIDE_HORMONE_SECRETION	72	-0.167282	-1.66329	0.0320641	0.240047	1	3731	tags=43%, list=26%, signal=58%
GO_REGULATION_OF_CELL_MORPHOGENESIS_INVOLVED_IN_DIFFERENTIATION	285	-0.0855514	-1.66213	0.0306122	0.240402	1	5903	tags=50%, list=42%, signal=84%
GO_SYMPATHETIC_NERVOUS_SYSTEM_DEVELOPMENT	17	-0.332285	-1.65692	0.031068	0.245629	1	6944	tags=82%, list=49%, signal=162%
GO_RESPONSE_TO_ISCHEMIA	40	-0.21716	-1.65485	0.0383795	0.247272	1	4357	tags=52%, list=31%, signal=76%
GO_MITOCHONDRIAL_TRANSMEMBRANE_TRANSPORT	85	-0.150364	-1.65194	0.0354331	0.249851	1	3373	tags=39%, list=24%, signal=51%
GO_ARACHIDONIC_ACID_METABOLIC_PROCESS	29	-0.252488	-1.65182	0.0325203	0.249046	1	6182	tags=69%, list=44%, signal=122%
GO_REGULATION_OF_RESPONSE_TO_DRUG	77	-0.160519	-1.64927	0.0356436	0.251342	1	4349	tags=47%, list=31%, signal=67%
GO_REGULATION_OF_HORMONE_LEVELS	386	-0.0731503	-1.64908	0.0289256	0.250583	1	9606	tags=75%, list=68%, signal=229%
GO_PYRIMIDINE_CONTAINING_COMPOUND_BIOSYNTHETIC_PROCESS	51	-0.195507	-1.64653	0.0311891	0.252619	1	8603	tags=80%, list=61%, signal=205%
GO_SULFUR_COMPOUND_BIOSYNTHETIC_PROCESS	156	-0.112382	-1.64614	0.028866	0.252087	1	5583	tags=51%, list=40%, signal=83%
GO_PYRIMIDINE_NUCLEOTIDE_BIOSYNTHETIC_PROCESS	43	-0.213029	-1.64606	0.0314342	0.251196	1	8168	tags=79%, list=58%, signal=187%
GO_FATTY_ACID_BETA_OXIDATION	67	-0.166545	-1.6448	0.03125	0.251692	1	10096	tags=88%, list=71%, signal=307%
GO_NUCLEOSIDE_PHOSPHATE_CATABOLIC_PROCESS	65	-0.170331	-1.64369	0.03861	0.252019	1	8687	tags=78%, list=62%, signal=203%
GO_LIPID_OXIDATION	92	-0.145795	-1.63667	0.0423077	0.259929	1	8240	tags=73%, list=58%, signal=174%
GO_RESPONSE_TO_ETHANOL	110	-0.135893	-1.63467	0.0492126	0.261345	1	2847	tags=34%, list=20%, signal=42%
GO_KERATAN_SULFATE_BIOSYNTHETIC_PROCESS	26	-0.270175	-1.63091	0.0251046	0.2653	1	8142	tags=85%, list=58%, signal=199%
GO_AMINE_TRANSPORT	87	-0.148895	-1.62888	0.0299401	0.266599	1	6352	tags=60%, list=45%, signal=108%
GO_SKELETAL_MUSCLE_CONTRACTION	34	-0.233478	-1.62875	0.0424628	0.265725	1	8757	tags=85%, list=62%, signal=224%
GO_REGULATION_OF_SENSORY_PERCEPTION	31	-0.248679	-1.62851	0.0348361	0.265044	1	2419	tags=42%, list=17%, signal=50%
GO_PROTEIN_COMPLEX_OLIGOMERIZATION	448	-0.0677896	-1.62628	0.0384615	0.266931	1	6072	tags=50%, list=43%, signal=84%
GO_MONOAMINE_TRANSPORT	74	-0.158601	-1.62013	0.0361446	0.274011	1	5979	tags=58%, list=42%, signal=100%
GO_PURINE_CONTAINING_COMPOUND_METABOLIC_PROCESS	140	-0.11768	-1.61946	0.0331263	0.273863	1	8241	tags=70%, list=58%, signal=166%
GO_DIENCEPHALON_DEVELOPMENT	63	-0.170902	-1.61926	0.0387755	0.273108	1	5668	tags=57%, list=40%, signal=95%
GO_REGULATION_OF_BONE_REMODELING	36	-0.223599	-1.6192	0.0433925	0.272207	1	9012	tags=86%, list=64%, signal=237%
GO_RESPONSE_TO_CALCIUM_ION	135	-0.119069	-1.61906	0.039666	0.271361	1	7018	tags=61%, list=50%, signal=121%
GO_REGULATION_OF_NEUROTRANSMITTER_TRANSPORT	131	-0.122059	-1.61892	0.0416667	0.270547	1	7133	tags=63%, list=51%, signal=125%
GO_COLLAGEN_FIBRIL_ORGANIZATION	46	-0.207019	-1.61266	0.046	0.277709	1	6911	tags=70%, list=49%, signal=136%
GO_CELL_COMMUNICATION_BY_ELECTRICAL_COUPLING	28	-0.251784	-1.60873	0.0367505	0.281897	1	3009	tags=46%, list=21%, signal=59%
GO_ACTIVATION_OF_ADENYLATE_CYCLASE_ACTIVITY	35	-0.227391	-1.60764	0.0352941	0.282342	1	3657	tags=49%, list=26%, signal=65%
GO_HOMOTYPIC_CELL_CELL_ADHESION	68	-0.165902	-1.60741	0.048	0.281618	1	3069	tags=38%, list=22%, signal=49%
GO_COENZYME_METABOLIC_PROCESS	220	-0.0928899	-1.60324	0.0467836	0.286405	1	1855	tags=22%, list=13%, signal=25%
GO_POSITIVE_REGULATION_OF_INSULIN_SECRETION_INVOLVED_IN_CELLULAR_RESPONSE_TO_GLUCOSE_STIMULUS	27	-0.263348	-1.60283	0.0410448	0.285964	1	8842	tags=89%, list=63%, signal=237%
GO_PROTEIN_LOCALIZATION_TO_PLASMA_MEMBRANE	235	-0.0931029	-1.60182	0.0485437	0.286305	1	7001	tags=59%, list=50%, signal=115%
GO_SECOND_MESSENGER_MEDIATED_SIGNALING	339	-0.0763244	-1.60146	0.05	0.285713	1	10030	tags=78%, list=71%, signal=264%
GO_SECONDARY_ALCOHOL_METABOLIC_PROCESS	65	-0.1669	-1.59929	0.03861	0.287697	1	4390	tags=48%, list=31%, signal=69%
GO_AMMONIUM_ION_METABOLIC_PROCESS	43	-0.208688	-1.59829	0.0451866	0.287972	1	2646	tags=40%, list=19%, signal=49%
GO_SUBSTRATE_ADHESION_DEPENDENT_CELL_SPREADING	81	-0.151066	-1.59827	0.0471311	0.286965	1	9038	tags=79%, list=64%, signal=218%
GO_ENERGY_DERIVATION_BY_OXIDATION_OF_ORGANIC_COMPOUNDS	255	-0.0870909	-1.59803	0.0283401	0.286242	1	5882	tags=50%, list=42%, signal=84%
GO_POSITIVE_REGULATION_OF_NEURON_APOPTOTIC_PROCESS	47	-0.194647	-1.59679	0.0470588	0.286756	1	9881	tags=89%, list=70%, signal=297%
GO_I_KAPPAB_PHOSPHORYLATION	18	-0.310408	-1.59614	0.0412574	0.286602	1	2684	tags=50%, list=19%, signal=62%
GO_PEROXISOMAL_TRANSPORT	64	-0.173476	-1.59592	0.064	0.285881	1	10581	tags=92%, list=75%, signal=366%
GO_LOCOMOTORY_BEHAVIOR	182	-0.101276	-1.59484	0.0531915	0.286276	1	3400	tags=34%, list=24%, signal=44%
GO_SENSORY_PERCEPTION	379	-0.0727213	-1.59403	0.0511811	0.286329	1	10329	tags=80%, list=73%, signal=291%
GO_RELAXATION_OF_MUSCLE	27	-0.257943	-1.59306	0.0452675	0.286609	1	6303	tags=70%, list=45%, signal=127%
GO_REGULATION_OF_SYNCYTIUM_FORMATION_BY_PLASMA_MEMBRANE_FUSION	17	-0.320112	-1.59036	0.042885	0.289261	1	6285	tags=76%, list=45%, signal=138%
GO_ICOSANOID_METABOLIC_PROCESS	52	-0.185698	-1.58962	0.0414201	0.289315	1	7165	tags=69%, list=51%, signal=140%
GO_REGULATION_OF_SYSTEMIC_ARTERIAL_BLOOD_PRESSURE	68	-0.160157	-1.58946	0.0489796	0.288508	1	8757	tags=78%, list=62%, signal=204%
GO_DIVALENT_INORGANIC_CATION_HOMEOSTASIS	388	-0.0708773	-1.58939	0.05	0.287625	1	5761	tags=48%, list=41%, signal=78%
GO_MUSCLE_FILAMENT_SLIDING	31	-0.236983	-1.5882	0.0523013	0.288216	1	4406	tags=55%, list=31%, signal=80%
GO_NEGATIVE_REGULATION_OF_DEVELOPMENTAL_GROWTH	95	-0.137497	-1.58751	0.046	0.288059	1	5059	tags=49%, list=36%, signal=77%
GO_REGULATION_OF_BODY_FLUID_LEVELS	378	-0.071101	-1.58733	0.0474308	0.287337	1	4030	tags=35%, list=29%, signal=48%
GO_GLYCEROPHOSPHOLIPID_CATABOLIC_PROCESS	19	-0.305687	-1.58536	0.0534351	0.28908	1	1636	tags=42%, list=12%, signal=48%
GO_REGULATION_OF_CHEMOTAXIS	165	-0.105608	-1.58302	0.0569106	0.291242	1	5802	tags=52%, list=41%, signal=86%
GO_CELLULAR_RESPONSE_TO_INORGANIC_SUBSTANCE	180	-0.101851	-1.58176	0.0566038	0.292047	1	5642	tags=50%, list=40%, signal=82%
GO_CYTOSOLIC_CALCIUM_ION_TRANSPORT	139	-0.115159	-1.57789	0.0497018	0.296481	1	10176	tags=83%, list=72%, signal=296%
GO_PROTEIN_KINASE_A_SIGNALING	24	-0.268501	-1.57628	0.055336	0.297648	1	7984	tags=83%, list=57%, signal=191%
GO_RETINOL_METABOLIC_PROCESS	19	-0.300571	-1.57505	0.0587002	0.29845	1	6911	tags=79%, list=49%, signal=154%
GO_POSITIVE_REGULATION_OF_LIPID_LOCALIZATION	66	-0.16317	-1.57443	0.0494071	0.298327	1	8192	tags=74%, list=58%, signal=176%
GO_CELL_JUNCTION_ASSEMBLY	224	-0.0883901	-1.57389	0.0411523	0.298067	1	6464	tags=54%, list=46%, signal=99%
GO_NUCLEOSIDE_DIPHOSPHATE_METABOLIC_PROCESS	26	-0.258742	-1.57202	0.05	0.299717	1	7760	tags=81%, list=55%, signal=179%
GO_SUPEROXIDE_METABOLIC_PROCESS	51	-0.185343	-1.57155	0.0660377	0.299453	1	5977	tags=61%, list=42%, signal=105%
GO_POSITIVE_REGULATION_OF_CELL_ADHESION_MEDIATED_BY_INTEGRIN	16	-0.330976	-1.56857	0.0603448	0.302347	1	7689	tags=88%, list=54%, signal=192%
GO_PROTEIN_CONTAINING_COMPLEX_DISASSEMBLY	301	-0.0790256	-1.56779	0.0389344	0.302497	1	6697	tags=55%, list=47%, signal=103%
GO_MELANOCYTE_DIFFERENTIATION	22	-0.281721	-1.56686	0.0526316	0.302814	1	8225	tags=86%, list=58%, signal=206%
GO_PROTEIN_LOCALIZATION_TO_CELL_SURFACE	54	-0.178793	-1.56574	0.0473251	0.303439	1	8208	tags=76%, list=58%, signal=181%
GO_PRIMARY_ALCOHOL_METABOLIC_PROCESS	44	-0.197529	-1.56573	0.0495868	0.30247	1	5565	tags=59%, list=39%, signal=97%
GO_CELLULAR_RESPONSE_TO_LOW_DENSITY_LIPOPROTEIN_PARTICLE_STIMULUS	17	-0.313176	-1.56358	0.0503876	0.304403	1	3060	tags=53%, list=22%, signal=68%
GO_TRANSLATIONAL_TERMINATION	103	-0.13169	-1.56003	0.0582329	0.308512	1	7341	tags=65%, list=52%, signal=134%
GO_REGULATION_OF_CARDIAC_MUSCLE_CONTRACTION_BY_REGULATION_OF_THE_RELEASE_OF_SEQUESTERED_CALCIUM_ION	19	-0.300645	-1.55879	0.055666	0.309311	1	9883	tags=100%, list=70%, signal=333%
GO_RHO_PROTEIN_SIGNAL_TRANSDUCTION	179	-0.100136	-1.55866	0.036	0.308503	1	5153	tags=46%, list=36%, signal=72%
GO_CILIUM_MOVEMENT	55	-0.181264	-1.55858	0.0431211	0.307659	1	8492	tags=78%, list=60%, signal=195%
GO_REFLEX	17	-0.312201	-1.5583	0.0602911	0.307129	1	8058	tags=88%, list=57%, signal=205%
GO_CELL_RECOGNITION	105	-0.12811	-1.55797	0.0466019	0.306612	1	6275	tags=57%, list=44%, signal=102%
GO_RETINA_VASCULATURE_DEVELOPMENT_IN_CAMERA_TYPE_EYE	17	-0.321913	-1.5572	0.0646465	0.306767	1	7921	tags=88%, list=56%, signal=201%
GO_SARCOMERE_ORGANIZATION	37	-0.210759	-1.55694	0.0577689	0.306158	1	5811	tags=62%, list=41%, signal=105%
GO_PURINERGIC_RECEPTOR_SIGNALING_PATHWAY	24	-0.266764	-1.5569	0.0531697	0.30525	1	4478	tags=58%, list=32%, signal=85%
GO_ACTOMYOSIN_STRUCTURE_ORGANIZATION	165	-0.104512	-1.55627	0.0678295	0.305166	1	5047	tags=46%, list=36%, signal=71%
GO_ZYMOGEN_ACTIVATION	35	-0.22614	-1.55533	0.05	0.30559	1	7306	tags=74%, list=52%, signal=154%
GO_SMOOTH_MUSCLE_TISSUE_DEVELOPMENT	18	-0.298623	-1.55395	0.0598456	0.306485	1	6773	tags=78%, list=48%, signal=149%
GO_NEGATIVE_REGULATION_OF_PROTEIN_LOCALIZATION_TO_CELL_PERIPHERY	22	-0.278549	-1.552	0.0603774	0.308348	1	6344	tags=73%, list=45%, signal=132%
GO_REGULATION_OF_SODIUM_ION_TRANSPORT	78	-0.14897	-1.55075	0.0565657	0.309077	1	1892	tags=28%, list=13%, signal=32%
GO_REGULATION_OF_CELLULAR_COMPONENT_SIZE	333	-0.0736529	-1.55059	0.0636183	0.308332	1	4032	tags=36%, list=29%, signal=49%
GO_ORGANOPHOSPHATE_CATABOLIC_PROCESS	115	-0.12241	-1.55021	0.053719	0.307873	1	4058	tags=41%, list=29%, signal=57%
GO_NEGATIVE_REGULATION_OF_VASCULATURE_DEVELOPMENT	101	-0.132603	-1.54993	0.0546218	0.307344	1	3455	tags=38%, list=24%, signal=49%
GO_REGULATION_OF_FATTY_ACID_TRANSPORT	20	-0.288044	-1.54951	0.05074	0.307042	1	3000	tags=50%, list=21%, signal=63%
GO_CHLORIDE_TRANSPORT	85	-0.140997	-1.54951	0.05	0.306124	1	8821	tags=76%, list=62%, signal=202%
GO_ACTIVATION_OF_PROTEIN_KINASE_A_ACTIVITY	16	-0.317781	-1.54747	0.0651341	0.308076	1	3462	tags=56%, list=25%, signal=74%
GO_SENSORY_ORGAN_DEVELOPMENT	443	-0.06387	-1.54338	0.0489796	0.312699	1	9934	tags=77%, list=70%, signal=250%
GO_OUTER_DYNEIN_ARM_ASSEMBLY	16	-0.325925	-1.54222	0.0568182	0.313474	1	5995	tags=75%, list=42%, signal=130%
GO_ORGANIC_HYDROXY_COMPOUND_CATABOLIC_PROCESS	51	-0.185549	-1.54173	0.0580913	0.313187	1	6251	tags=63%, list=44%, signal=112%
GO_INTRACELLULAR_STEROL_TRANSPORT	19	-0.292327	-1.54009	0.0410678	0.314705	1	6284	tags=74%, list=44%, signal=133%
GO_INSULIN_SECRETION	174	-0.0991639	-1.54	0.0515464	0.313921	1	3731	tags=36%, list=26%, signal=49%
GO_ORGANIC_HYDROXY_COMPOUND_TRANSPORT	185	-0.0986959	-1.53879	0.0556701	0.314801	1	6717	tags=57%, list=48%, signal=108%
GO_REGULATION_OF_SODIUM_ION_TRANSMEMBRANE_TRANSPORTER_ACTIVITY	48	-0.185599	-1.53593	0.0538302	0.318145	1	1802	tags=31%, list=13%, signal=36%
GO_CALCIUM_ION_REGULATED_EXOCYTOSIS_OF_NEUROTRANSMITTER	15	-0.332152	-1.53448	0.054	0.319349	1	4730	tags=67%, list=33%, signal=100%
GO_REGULATION_OF_LIPOPOLYSACCHARIDE_MEDIATED_SIGNALING_PATHWAY	18	-0.301593	-1.53368	0.0730337	0.319506	1	5162	tags=67%, list=37%, signal=105%
GO_CELLULAR_AMINO_ACID_BIOSYNTHETIC_PROCESS	57	-0.171961	-1.53189	0.0561122	0.321167	1	5015	tags=53%, list=36%, signal=81%
GO_ENTRY_INTO_OTHER_ORGANISM_INVOLVED_IN_SYMBIOTIC_INTERACTION	109	-0.122228	-1.53173	0.0571429	0.320492	1	5414	tags=50%, list=38%, signal=81%
GO_VASCULAR_SMOOTH_MUSCLE_CONTRACTION	20	-0.286257	-1.52974	0.049676	0.322444	1	1613	tags=40%, list=11%, signal=45%
GO_HINDBRAIN_DEVELOPMENT	141	-0.109165	-1.52968	0.05	0.321576	1	5686	tags=51%, list=40%, signal=85%
GO_NEGATIVE_REGULATION_OF_PROTEIN_TYROSINE_KINASE_ACTIVITY	26	-0.252112	-1.52757	0.0605469	0.323722	1	6224	tags=69%, list=44%, signal=124%
GO_FATTY_ACID_DERIVATIVE_TRANSPORT	31	-0.230165	-1.52693	0.0481928	0.323821	1	8602	tags=84%, list=61%, signal=214%
GO_INTERLEUKIN_6_SECRETION	25	-0.25429	-1.52652	0.0796646	0.323536	1	7149	tags=76%, list=51%, signal=154%
GO_ADULT_BEHAVIOR	123	-0.115114	-1.52528	0.06639	0.324398	1	7919	tags=67%, list=56%, signal=152%
GO_ATP_METABOLIC_PROCESS	42	-0.19907	-1.52284	0.0482375	0.326932	1	6949	tags=69%, list=49%, signal=136%
GO_SENSORY_PERCEPTION_OF_LIGHT_STIMULUS	143	-0.105608	-1.51885	0.057732	0.332054	1	8894	tags=73%, list=63%, signal=196%
GO_CELLULAR_METABOLIC_COMPOUND_SALVAGE	30	-0.234554	-1.51776	0.0684105	0.332808	1	8464	tags=83%, list=60%, signal=208%
GO_PROTEIN_DEPOLYMERIZATION	96	-0.133575	-1.5172	0.0651731	0.332683	1	5924	tags=55%, list=42%, signal=94%
GO_CYCLIC_NUCLEOTIDE_BIOSYNTHETIC_PROCESS	19	-0.281616	-1.51524	0.0640496	0.334654	1	3462	tags=53%, list=25%, signal=70%
GO_PROTEIN_PEPTIDYL_PROLYL_ISOMERIZATION	31	-0.227565	-1.51442	0.0581614	0.334852	1	7272	tags=74%, list=51%, signal=153%
GO_G_PROTEIN_COUPLED_PURINERGIC_RECEPTOR_SIGNALING_PATHWAY	18	-0.299505	-1.51422	0.0650407	0.334204	1	5976	tags=72%, list=42%, signal=125%
GO_BONE_REMODELING	67	-0.156474	-1.51416	0.0601202	0.333351	1	9816	tags=85%, list=70%, signal=278%
GO_POSITIVE_REGULATION_OF_LYMPHOCYTE_DIFFERENTIATION	74	-0.150919	-1.51399	0.0477099	0.332622	1	9522	tags=82%, list=67%, signal=252%
GO_WOUND_HEALING	419	-0.0638012	-1.51244	0.0524194	0.334157	1	10485	tags=80%, list=74%, signal=303%
GO_ALPHA_AMINO_ACID_CATABOLIC_PROCESS	61	-0.165937	-1.5118	0.0629771	0.334206	1	4613	tags=49%, list=33%, signal=73%
GO_INTEGRIN_MEDIATED_SIGNALING_PATHWAY	85	-0.14056	-1.51152	0.0598456	0.333777	1	8661	tags=75%, list=61%, signal=194%
GO_ADRENERGIC_RECEPTOR_SIGNALING_PATHWAY	24	-0.260291	-1.51022	0.0755102	0.334876	1	9865	tags=96%, list=70%, signal=317%
GO_MYELIN_ASSEMBLY	19	-0.292998	-1.50969	0.0845666	0.334666	1	4788	tags=63%, list=34%, signal=95%
GO_MEMBRANE_LIPID_METABOLIC_PROCESS	186	-0.0978374	-1.50959	0.0721868	0.333869	1	2206	tags=25%, list=16%, signal=30%
GO_POST_EMBRYONIC_DEVELOPMENT	82	-0.140207	-1.50689	0.0720165	0.336944	1	7849	tags=70%, list=56%, signal=156%
GO_RESPONSE_TO_TESTOSTERONE	38	-0.205511	-1.50626	0.0787879	0.336993	1	6769	tags=68%, list=48%, signal=131%
GO_CHAPERONE_MEDIATED_AUTOPHAGY	16	-0.309239	-1.50529	0.0667976	0.337433	1	7113	tags=81%, list=50%, signal=164%
GO_POSITIVE_REGULATION_OF_G_PROTEIN_COUPLED_RECEPTOR_SIGNALING_PATHWAY	25	-0.247159	-1.50522	0.0761317	0.336608	1	4990	tags=60%, list=35%, signal=93%
GO_REGULATION_OF_RECEPTOR_RECYCLING	23	-0.256898	-1.50404	0.0711611	0.337341	1	3133	tags=48%, list=22%, signal=61%
GO_NEGATIVE_REGULATION_OF_SUPRAMOLECULAR_FIBER_ORGANIZATION	113	-0.120059	-1.5039	0.0542636	0.33663	1	3443	tags=36%, list=24%, signal=48%
GO_BONE_RESORPTION	46	-0.188619	-1.50347	0.0517928	0.336378	1	9012	tags=83%, list=64%, signal=228%
GO_AMYLOID_BETA_CLEARANCE	29	-0.232478	-1.50149	0.0646465	0.33855	1	6464	tags=69%, list=46%, signal=127%
GO_NEGATIVE_REGULATION_OF_SMOOTH_MUSCLE_CELL_MIGRATION	21	-0.279278	-1.50106	0.0614203	0.338261	1	7495	tags=81%, list=53%, signal=172%
GO_DEVELOPMENTAL_CELL_GROWTH	206	-0.0897465	-1.50064	0.0626263	0.338067	1	5059	tags=45%, list=36%, signal=69%
GO_MYOBLAST_FUSION	26	-0.248734	-1.50044	0.0666667	0.337455	1	4099	tags=54%, list=29%, signal=76%
GO_REGULATION_OF_NEURON_PROJECTION_DEVELOPMENT	459	-0.060451	-1.50035	0.0586011	0.336683	1	4990	tags=41%, list=35%, signal=62%
GO_LINOLEIC_ACID_METABOLIC_PROCESS	15	-0.316061	-1.49772	0.0796646	0.339566	1	4957	tags=67%, list=35%, signal=103%
GO_RENAL_VESICLE_DEVELOPMENT	19	-0.284878	-1.49651	0.0542636	0.340528	1	3416	tags=53%, list=24%, signal=69%
GO_RESPONSE_TO_INTERLEUKIN_12	42	-0.195438	-1.49456	0.0777989	0.342764	1	3974	tags=48%, list=28%, signal=66%
GO_LEUKOCYTE_ACTIVATION_INVOLVED_IN_INFLAMMATORY_RESPONSE	28	-0.236033	-1.49451	0.0737705	0.341912	1	3231	tags=46%, list=23%, signal=60%
GO_MAGNESIUM_ION_TRANSPORT	15	-0.311056	-1.49433	0.0755102	0.341314	1	7852	tags=87%, list=56%, signal=195%
GO_REGULATION_OF_STRIATED_MUSCLE_CONTRACTION	76	-0.145737	-1.49382	0.0848485	0.341192	1	10032	tags=86%, list=71%, signal=294%
GO_CHEMICAL_SYNAPTIC_TRANSMISSION_POSTSYNAPTIC	97	-0.127639	-1.49237	0.0723404	0.342484	1	8402	tags=72%, list=59%, signal=177%
GO_DRUG_TRANSMEMBRANE_TRANSPORT	72	-0.151789	-1.49094	0.0574468	0.3436	1	8656	tags=76%, list=61%, signal=196%
GO_REGULATION_OF_MICROTUBULE_DEPOLYMERIZATION	26	-0.245067	-1.49088	0.0688336	0.342782	1	5237	tags=62%, list=37%, signal=98%
GO_PEROXISOME_ORGANIZATION	73	-0.145686	-1.49062	0.0734127	0.342243	1	11109	tags=93%, list=79%, signal=434%
GO_MAST_CELL_MEDIATED_IMMUNITY	38	-0.206782	-1.48979	0.0688976	0.342526	1	7866	tags=76%, list=56%, signal=172%
GO_POSITIVE_REGULATION_OF_EXOCYTOSIS	74	-0.145016	-1.48905	0.0753564	0.342849	1	5979	tags=57%, list=42%, signal=98%
GO_SKELETAL_SYSTEM_DEVELOPMENT	407	-0.0647436	-1.48902	0.0815109	0.342019	1	7614	tags=60%, list=54%, signal=127%
GO_CELLULAR_COMPONENT_DISASSEMBLY	476	-0.0594079	-1.48873	0.0613861	0.341576	1	6548	tags=52%, list=46%, signal=94%
GO_ORGANOPHOSPHATE_METABOLIC_PROCESS	455	-0.0632469	-1.48753	0.0763052	0.342562	1	8603	tags=67%, list=61%, signal=166%
GO_CARDIAC_CONDUCTION	131	-0.113578	-1.48699	0.0699589	0.342446	1	3263	tags=34%, list=23%, signal=44%
GO_REGULATION_OF_CARDIAC_MUSCLE_CONTRACTION_BY_CALCIUM_ION_SIGNALING	24	-0.259014	-1.48696	0.0788382	0.341638	1	9883	tags=96%, list=70%, signal=319%
GO_REGULATION_OF_BLOOD_CIRCULATION	250	-0.082508	-1.4849	0.077381	0.34383	1	3319	tags=32%, list=24%, signal=41%
GO_MITOCHONDRIAL_TRANSLATION	135	-0.110678	-1.48478	0.0723141	0.343128	1	7763	tags=66%, list=55%, signal=145%
GO_NEGATIVE_REGULATION_OF_CELL_DEVELOPMENT	291	-0.0753104	-1.48401	0.0708502	0.343397	1	5802	tags=48%, list=41%, signal=81%
GO_TAXIS	496	-0.0587205	-1.484	0.0829876	0.342545	1	3614	tags=31%, list=26%, signal=41%
GO_DENTATE_GYRUS_DEVELOPMENT	16	-0.299784	-1.48375	0.0834915	0.342066	1	8129	tags=88%, list=58%, signal=206%
GO_PINOCYTOSIS	20	-0.283343	-1.48293	0.0778947	0.342478	1	8009	tags=85%, list=57%, signal=196%
GO_ICOSANOID_BIOSYNTHETIC_PROCESS	30	-0.22416	-1.48149	0.0836576	0.343759	1	7669	tags=77%, list=54%, signal=167%
GO_AXONAL_FASCICULATION	23	-0.254132	-1.48134	0.0690335	0.343158	1	7470	tags=78%, list=53%, signal=166%
GO_REGULATION_OF_AMINO_ACID_TRANSPORT	31	-0.231855	-1.47955	0.0789474	0.344932	1	6756	tags=71%, list=48%, signal=136%
GO_POSITIVE_REGULATION_OF_DEVELOPMENTAL_GROWTH	146	-0.102321	-1.47854	0.0666667	0.345613	1	9501	tags=77%, list=67%, signal=234%
GO_POSITIVE_REGULATION_OF_INSULIN_SECRETION	59	-0.160272	-1.47731	0.0531496	0.346658	1	3731	tags=42%, list=26%, signal=57%
GO_METENCEPHALON_DEVELOPMENT	105	-0.122154	-1.47707	0.0731707	0.346116	1	5686	tags=52%, list=40%, signal=87%
GO_ALCOHOL_METABOLIC_PROCESS	175	-0.0996491	-1.4769	0.0844794	0.34549	1	6923	tags=59%, list=49%, signal=114%
GO_NEGATIVE_REGULATION_OF_CELL_MOTILITY	226	-0.0856916	-1.47686	0.0762887	0.34471	1	2247	tags=24%, list=16%, signal=28%
GO_SPHINGOLIPID_BIOSYNTHETIC_PROCESS	95	-0.128939	-1.4761	0.0566038	0.345093	1	2206	tags=28%, list=16%, signal=33%
GO_INORGANIC_ANION_TRANSPORT	133	-0.111494	-1.47501	0.0732673	0.345884	1	8847	tags=74%, list=63%, signal=195%
GO_NEUROMUSCULAR_PROCESS	94	-0.1297	-1.47438	0.0848861	0.345969	1	10651	tags=88%, list=75%, signal=357%
GO_AMEBOIDAL_TYPE_CELL_MIGRATION	346	-0.068337	-1.47178	0.0819048	0.349171	1	6692	tags=54%, list=47%, signal=100%
GO_AMINOGLYCAN_METABOLIC_PROCESS	124	-0.115252	-1.46872	0.0800781	0.353065	1	8182	tags=69%, list=58%, signal=163%
GO_PODOSOME_ASSEMBLY	16	-0.306465	-1.46621	0.1	0.356015	1	2739	tags=50%, list=19%, signal=62%
GO_POSITIVE_REGULATION_OF_LEUKOCYTE_DIFFERENTIATION	114	-0.118838	-1.46576	0.0722656	0.355787	1	8742	tags=74%, list=62%, signal=192%
GO_MITOCHONDRIAL_TRANSLATIONAL_TERMINATION	89	-0.133954	-1.46524	0.103053	0.355752	1	7483	tags=66%, list=53%, signal=140%
GO_GRANULOCYTE_DIFFERENTIATION	26	-0.237694	-1.46326	0.083004	0.357873	1	9143	tags=88%, list=65%, signal=250%
GO_POSITIVE_REGULATION_OF_TISSUE_REMODELING	23	-0.251649	-1.4621	0.0934183	0.358655	1	8733	tags=87%, list=62%, signal=228%
GO_EMBRYONIC_FORELIMB_MORPHOGENESIS	27	-0.234669	-1.46185	0.0870406	0.358188	1	6108	tags=67%, list=43%, signal=117%
GO_SINGLE_FERTILIZATION	75	-0.143361	-1.46098	0.083499	0.358645	1	6837	tags=63%, list=48%, signal=121%
GO_REGULATION_OF_CYTOSOLIC_CALCIUM_ION_CONCENTRATION	273	-0.0776341	-1.46008	0.0742972	0.35922	1	6530	tags=54%, list=46%, signal=98%
GO_EYE_MORPHOGENESIS	124	-0.112363	-1.45608	0.0752212	0.364513	1	7653	tags=65%, list=54%, signal=141%
GO_NEGATIVE_REGULATION_OF_ION_TRANSPORT	120	-0.112874	-1.45605	0.0797546	0.363699	1	6423	tags=57%, list=45%, signal=103%
GO_CALCIUM_ION_TRANSMEMBRANE_IMPORT_INTO_CYTOSOL	115	-0.115214	-1.45516	0.0931099	0.364235	1	10176	tags=83%, list=72%, signal=296%
GO_DIVALENT_INORGANIC_CATION_TRANSPORT	386	-0.0635903	-1.45198	0.0848485	0.368572	1	10030	tags=77%, list=71%, signal=259%
GO_POSITIVE_REGULATION_OF_CYTOKINE_SECRETION	82	-0.13711	-1.45193	0.082495	0.367779	1	10648	tags=89%, list=75%, signal=360%
GO_DEVELOPMENTAL_GROWTH_INVOLVED_IN_MORPHOGENESIS	217	-0.0855463	-1.4509	0.0798403	0.368549	1	5059	tags=44%, list=36%, signal=68%
GO_NEGATIVE_REGULATION_OF_LOCOMOTION	271	-0.0748664	-1.44877	0.092827	0.370988	1	2247	tags=23%, list=16%, signal=27%
GO_NEGATIVE_REGULATION_OF_TRANSPORT	388	-0.0642495	-1.44706	0.0729167	0.372841	1	8509	tags=66%, list=60%, signal=163%
GO_COPPER_ION_TRANSPORT	17	-0.284421	-1.44609	0.0946746	0.373444	1	5127	tags=65%, list=36%, signal=101%
GO_POST_EMBRYONIC_ANIMAL_ORGAN_DEVELOPMENT	15	-0.311269	-1.44506	0.0865979	0.374175	1	7849	tags=87%, list=56%, signal=195%
GO_PLATELET_DEGRANULATION	101	-0.124196	-1.44405	0.0810277	0.374886	1	8187	tags=70%, list=58%, signal=166%
GO_NEGATIVE_REGULATION_OF_MUSCLE_CONTRACTION	22	-0.253798	-1.44266	0.10041	0.376214	1	6693	tags=73%, list=47%, signal=138%
GO_STRIATED_MUSCLE_CONTRACTION	143	-0.10128	-1.4404	0.0861057	0.379026	1	8757	tags=72%, list=62%, signal=188%
GO_PHOSPHATIDYLGLYCEROL_METABOLIC_PROCESS	17	-0.293425	-1.44034	0.109756	0.378278	1	5000	tags=65%, list=35%, signal=100%
GO_HETEROTYPIC_CELL_CELL_ADHESION	42	-0.184104	-1.44032	0.0941884	0.377434	1	6151	tags=62%, list=44%, signal=109%
GO_NEGATIVE_REGULATION_OF_CELLULAR_RESPONSE_TO_DRUG	15	-0.313721	-1.43924	0.096	0.378401	1	4990	tags=67%, list=35%, signal=103%
GO_PEPTIDYL_TYROSINE_MODIFICATION	293	-0.0719283	-1.43714	0.0881148	0.380835	1	10863	tags=84%, list=77%, signal=356%
GO_MYELOID_LEUKOCYTE_MIGRATION	127	-0.108436	-1.43552	0.108871	0.382472	1	6712	tags=58%, list=48%, signal=110%
GO_DETECTION_OF_STIMULUS_INVOLVED_IN_SENSORY_PERCEPTION	59	-0.156571	-1.43515	0.0940499	0.382273	1	10485	tags=90%, list=74%, signal=347%
GO_NEGATIVE_REGULATION_OF_ION_TRANSMEMBRANE_TRANSPORT	78	-0.135742	-1.43457	0.106796	0.382335	1	6423	tags=59%, list=45%, signal=108%
GO_RESPONSE_TO_ACTIVITY	57	-0.160378	-1.43188	0.0911017	0.385708	1	10133	tags=88%, list=72%, signal=309%
GO_RELAXATION_OF_CARDIAC_MUSCLE	16	-0.30409	-1.43094	0.0868687	0.386453	1	6303	tags=75%, list=45%, signal=135%
GO_REGULATION_OF_SIGNALING_RECEPTOR_ACTIVITY	344	-0.067055	-1.43083	0.082218	0.385729	1	7616	tags=60%, list=54%, signal=128%
GO_TRACHEA_DEVELOPMENT	18	-0.279093	-1.43009	0.0793037	0.385985	1	7833	tags=83%, list=55%, signal=187%
GO_NEGATIVE_REGULATION_OF_POTASSIUM_ION_TRANSMEMBRANE_TRANSPORT	18	-0.278124	-1.43003	0.0907298	0.385198	1	5493	tags=67%, list=39%, signal=109%
GO_CELL_COMMUNICATION_BY_ELECTRICAL_COUPLING_INVOLVED_IN_CARDIAC_CONDUCTION	23	-0.249805	-1.42972	0.111776	0.384813	1	6303	tags=70%, list=45%, signal=125%
GO_POSITIVE_REGULATION_OF_T_CELL_MIGRATION	20	-0.261793	-1.42859	0.10625	0.385787	1	9019	tags=90%, list=64%, signal=249%
GO_NEUROINFLAMMATORY_RESPONSE	42	-0.190781	-1.42705	0.10041	0.38745	1	6057	tags=62%, list=43%, signal=108%
GO_PROTEIN_LOCALIZATION_TO_LYSOSOME	38	-0.196531	-1.42625	0.0909091	0.387848	1	8382	tags=79%, list=59%, signal=194%
GO_REGULATION_OF_CARDIAC_CONDUCTION	63	-0.150637	-1.42586	0.0773931	0.387648	1	3263	tags=38%, list=23%, signal=49%
GO_BONE_DEVELOPMENT	178	-0.0929255	-1.42451	0.10297	0.388969	1	7591	tags=63%, list=54%, signal=134%
GO_RETROGRADE_AXONAL_TRANSPORT	15	-0.30487	-1.42337	0.0651731	0.390145	1	1349	tags=40%, list=10%, signal=44%
GO_REGULATION_OF_PROTEIN_LOCALIZATION_TO_MEMBRANE	163	-0.0965418	-1.42135	0.091858	0.392575	1	2812	tags=29%, list=20%, signal=36%
GO_NEGATIVE_REGULATION_OF_SYSTEMIC_ARTERIAL_BLOOD_PRESSURE	18	-0.270845	-1.42129	0.0895833	0.391821	1	3242	tags=50%, list=23%, signal=65%
GO_POSITIVE_REGULATION_OF_OLIGODENDROCYTE_DIFFERENTIATION	16	-0.300245	-1.42115	0.0903614	0.391195	1	4592	tags=63%, list=33%, signal=93%
GO_PHOSPHATIDIC_ACID_BIOSYNTHETIC_PROCESS	32	-0.21321	-1.42041	0.105906	0.39157	1	8471	tags=81%, list=60%, signal=203%
GO_MORPHOGENESIS_OF_AN_EPITHELIAL_BUD	16	-0.299261	-1.42023	0.100427	0.39101	1	9019	tags=94%, list=64%, signal=259%
GO_CATECHOLAMINE_METABOLIC_PROCESS	30	-0.2159	-1.42009	0.115308	0.390388	1	4961	tags=57%, list=35%, signal=87%
GO_ACTIN_CYTOSKELETON_REORGANIZATION	95	-0.122278	-1.41908	0.0967742	0.391205	1	3340	tags=36%, list=24%, signal=47%
GO_PROTEIN_TARGETING_TO_LYSOSOME	20	-0.260842	-1.41817	0.0944882	0.391797	1	6208	tags=70%, list=44%, signal=125%
GO_CELLULAR_RESPONSE_TO_ALCOHOL	76	-0.138513	-1.41776	0.110266	0.391573	1	4559	tags=46%, list=32%, signal=68%
GO_LYMPH_VESSEL_DEVELOPMENT	25	-0.23739	-1.41749	0.100971	0.391146	1	8517	tags=84%, list=60%, signal=211%
GO_NEGATIVE_REGULATION_OF_CHONDROCYTE_DIFFERENTIATION	17	-0.287937	-1.41663	0.104536	0.391606	1	3416	tags=53%, list=24%, signal=70%
GO_ADULT_LOCOMOTORY_BEHAVIOR	67	-0.144407	-1.41628	0.113636	0.391324	1	1133	tags=22%, list=8%, signal=24%
GO_MICROTUBULE_POLYMERIZATION_OR_DEPOLYMERIZATION	99	-0.122989	-1.41551	0.0892857	0.391706	1	5266	tags=49%, list=37%, signal=78%
GO_MULTICELLULAR_ORGANISMAL_SIGNALING	184	-0.0908487	-1.41541	0.0996094	0.391003	1	3263	tags=32%, list=23%, signal=41%
GO_INTRACILIARY_TRANSPORT	51	-0.166104	-1.41413	0.0887949	0.392341	1	5417	tags=55%, list=38%, signal=89%
GO_DOPAMINE_METABOLIC_PROCESS	24	-0.237084	-1.41354	0.10297	0.392449	1	4308	tags=54%, list=31%, signal=78%
GO_NEGATIVE_REGULATION_OF_ORGANIC_ACID_TRANSPORT	18	-0.276462	-1.41312	0.108268	0.392301	1	6301	tags=72%, list=45%, signal=130%
GO_COAGULATION	251	-0.0797468	-1.41132	0.104603	0.394334	1	10485	tags=82%, list=74%, signal=313%
GO_REGULATION_OF_CELL_ADHESION_MEDIATED_BY_INTEGRIN	40	-0.187303	-1.41087	0.0973282	0.394268	1	8661	tags=80%, list=61%, signal=206%
GO_AMINO_ACID_IMPORT	25	-0.237665	-1.40893	0.107143	0.396585	1	9078	tags=88%, list=64%, signal=246%
GO_REGULATION_OF_OSTEOCLAST_DIFFERENTIATION	45	-0.174846	-1.4088	0.0953307	0.39597	1	7582	tags=71%, list=54%, signal=153%
GO_TONGUE_DEVELOPMENT	16	-0.293785	-1.40824	0.115686	0.396035	1	7331	tags=81%, list=52%, signal=169%
GO_REGULATION_OF_LIPID_LOCALIZATION	106	-0.118347	-1.40818	0.107632	0.395325	1	8201	tags=70%, list=58%, signal=165%
GO_GRANULOCYTE_MIGRATION	75	-0.138855	-1.40691	0.0843621	0.396636	1	6712	tags=61%, list=48%, signal=116%
GO_RESPONSE_TO_ACID_CHEMICAL	278	-0.0723618	-1.40635	0.0864745	0.396687	1	6873	tags=56%, list=49%, signal=106%
GO_POSITIVE_REGULATION_OF_LIPID_CATABOLIC_PROCESS	15	-0.309185	-1.40574	0.102515	0.396867	1	5054	tags=67%, list=36%, signal=104%
GO_POSITIVE_REGULATION_OF_BONE_MINERALIZATION	32	-0.210473	-1.40566	0.0944123	0.396145	1	6303	tags=66%, list=45%, signal=118%
GO_LEUKOCYTE_MIGRATION	292	-0.0706074	-1.40458	0.0903614	0.396996	1	2555	tags=25%, list=18%, signal=30%
GO_RENAL_WATER_HOMEOSTASIS	28	-0.219643	-1.40389	0.100394	0.397331	1	3462	tags=46%, list=25%, signal=61%
GO_POSITIVE_REGULATION_OF_LIPID_STORAGE	18	-0.277281	-1.40388	0.11306	0.396503	1	7074	tags=78%, list=50%, signal=156%
GO_COENZYME_BIOSYNTHETIC_PROCESS	130	-0.105829	-1.40138	0.105263	0.399844	1	3300	tags=34%, list=23%, signal=44%
GO_POSITIVE_REGULATION_OF_LEUKOCYTE_MIGRATION	86	-0.130228	-1.39778	0.0873984	0.40478	1	6712	tags=60%, list=48%, signal=115%
GO_REGULATION_OF_CARDIAC_MUSCLE_CONTRACTION	66	-0.146826	-1.39659	0.10241	0.405961	1	6496	tags=61%, list=46%, signal=112%
GO_REGULATION_OF_HORMONE_SECRETION	213	-0.0834377	-1.39658	0.109504	0.405134	1	3813	tags=35%, list=27%, signal=48%
GO_ACTIN_MEDIATED_CELL_CONTRACTION	102	-0.114397	-1.39141	0.111111	0.41303	1	4489	tags=43%, list=32%, signal=63%
GO_MAST_CELL_ACTIVATION	47	-0.167028	-1.39136	0.0929293	0.412249	1	7866	tags=72%, list=56%, signal=163%
GO_GLYCOLYTIC_PROCESS_THROUGH_FRUCTOSE_6_PHOSPHATE	24	-0.241476	-1.3899	0.108527	0.413928	1	8365	tags=83%, list=59%, signal=204%
GO_GLIAL_CELL_ACTIVATION	35	-0.200347	-1.38925	0.115686	0.414171	1	3231	tags=43%, list=23%, signal=55%
GO_EPITHELIAL_CELL_DEVELOPMENT	181	-0.0892451	-1.38777	0.110891	0.415997	1	6403	tags=54%, list=45%, signal=98%
GO_POSITIVE_REGULATION_OF_CELL_MATRIX_ADHESION	45	-0.176581	-1.38772	0.109504	0.415246	1	5047	tags=53%, list=36%, signal=83%
GO_NEGATIVE_REGULATION_OF_CYTOSKELETON_ORGANIZATION	121	-0.106706	-1.3871	0.106339	0.415388	1	3759	tags=37%, list=27%, signal=50%
GO_MYELOID_LEUKOCYTE_DIFFERENTIATION	157	-0.0932299	-1.38576	0.105263	0.416802	1	7604	tags=63%, list=54%, signal=135%
GO_CARDIAC_MUSCLE_FIBER_DEVELOPMENT	16	-0.283984	-1.3853	0.106509	0.416742	1	5704	tags=69%, list=40%, signal=115%
GO_ODONTOGENESIS	98	-0.119469	-1.38471	0.115538	0.416942	1	7404	tags=64%, list=52%, signal=134%
GO_GLANDULAR_EPITHELIAL_CELL_DIFFERENTIATION	38	-0.190085	-1.38199	0.117764	0.420766	1	6243	tags=63%, list=44%, signal=113%
GO_RESPONSE_TO_STEROL	25	-0.227572	-1.38015	0.11245	0.423218	1	5831	tags=64%, list=41%, signal=109%
GO_NEGATIVE_REGULATION_OF_CELL_AGING	22	-0.24138	-1.38003	0.109091	0.422561	1	7510	tags=77%, list=53%, signal=165%
GO_PEPTIDYL_ASPARAGINE_MODIFICATION	32	-0.206006	-1.37974	0.122244	0.422147	1	5042	tags=56%, list=36%, signal=87%
GO_HEART_PROCESS	249	-0.0756947	-1.37859	0.120968	0.423329	1	10067	tags=79%, list=71%, signal=269%
GO_TETRAPYRROLE_BIOSYNTHETIC_PROCESS	27	-0.22517	-1.37827	0.107071	0.423061	1	7811	tags=78%, list=55%, signal=174%
GO_NEGATIVE_REGULATION_OF_TRANSMEMBRANE_TRANSPORT	94	-0.120519	-1.37729	0.119247	0.423956	1	6423	tags=57%, list=45%, signal=105%
GO_CELLULAR_AMINO_ACID_CATABOLIC_PROCESS	66	-0.144446	-1.37506	0.102204	0.426923	1	2678	tags=33%, list=19%, signal=41%
GO_CELL_DEATH_IN_RESPONSE_TO_HYDROGEN_PEROXIDE	25	-0.224351	-1.37441	0.127745	0.427253	1	3052	tags=44%, list=22%, signal=56%
GO_SIGNAL_RELEASE_FROM_SYNAPSE	160	-0.0921134	-1.37322	0.107843	0.428574	1	8159	tags=67%, list=58%, signal=157%
GO_POSITIVE_REGULATION_OF_CELL_MORPHOGENESIS_INVOLVED_IN_DIFFERENTIATION	143	-0.100571	-1.37292	0.118367	0.42823	1	5903	tags=52%, list=42%, signal=88%
GO_SIGNAL_RELEASE	395	-0.0609574	-1.37177	0.124498	0.429435	1	4098	tags=35%, list=29%, signal=48%
GO_NEGATIVE_REGULATION_OF_ACTIN_FILAMENT_BUNDLE_ASSEMBLY	21	-0.249715	-1.37106	0.117155	0.429813	1	3877	tags=52%, list=27%, signal=72%
GO_PROTEOGLYCAN_METABOLIC_PROCESS	69	-0.140777	-1.3708	0.1139	0.429436	1	8256	tags=72%, list=58%, signal=174%
GO_GLYCOSYL_COMPOUND_BIOSYNTHETIC_PROCESS	36	-0.196937	-1.36704	0.110039	0.435085	1	8603	tags=81%, list=61%, signal=206%
GO_NEGATIVE_REGULATION_OF_POTASSIUM_ION_TRANSPORT	26	-0.226906	-1.36644	0.103093	0.435241	1	5493	tags=62%, list=39%, signal=101%
GO_REGULATION_OF_ANION_TRANSPORT	81	-0.131287	-1.36552	0.131313	0.436053	1	8444	tags=73%, list=60%, signal=180%
GO_ENERGY_COUPLED_PROTON_TRANSPORT_DOWN_ELECTROCHEMICAL_GRADIENT	21	-0.247625	-1.36427	0.11	0.437395	1	3234	tags=48%, list=23%, signal=62%
GO_CENTRAL_NERVOUS_SYSTEM_NEURON_AXONOGENESIS	34	-0.196567	-1.36098	0.119588	0.442348	1	9277	tags=85%, list=66%, signal=248%
GO_REGULATION_OF_SMOOTH_MUSCLE_CONTRACTION	53	-0.162062	-1.35941	0.112903	0.44429	1	3050	tags=38%, list=22%, signal=48%
GO_NEUTRAL_LIPID_CATABOLIC_PROCESS	23	-0.232286	-1.35915	0.12831	0.443916	1	7778	tags=78%, list=55%, signal=174%
GO_NEGATIVE_REGULATION_OF_TRANSPORTER_ACTIVITY	66	-0.141385	-1.35784	0.154309	0.445297	1	9996	tags=85%, list=71%, signal=289%
GO_GLYCOPROTEIN_BIOSYNTHETIC_PROCESS	294	-0.0687794	-1.35763	0.128713	0.444831	1	11875	tags=91%, list=84%, signal=559%
GO_NEGATIVE_REGULATION_OF_PEPTIDE_HORMONE_SECRETION	38	-0.183949	-1.35688	0.125773	0.445343	1	3728	tags=45%, list=26%, signal=61%
GO_COFACTOR_BIOSYNTHETIC_PROCESS	184	-0.0853602	-1.35547	0.136719	0.446989	1	6870	tags=57%, list=49%, signal=110%
GO_CRANIAL_NERVE_MORPHOGENESIS	17	-0.273391	-1.3551	0.126233	0.446729	1	6944	tags=76%, list=49%, signal=150%
GO_SEROTONIN_RECEPTOR_SIGNALING_PATHWAY	19	-0.264404	-1.355	0.141491	0.446055	1	4448	tags=58%, list=31%, signal=84%
GO_REGULATION_OF_DEVELOPMENTAL_GROWTH	283	-0.0698911	-1.35442	0.122917	0.446176	1	9513	tags=74%, list=67%, signal=223%
GO_LUNG_EPITHELIUM_DEVELOPMENT	31	-0.206796	-1.35431	0.126	0.445502	1	6198	tags=65%, list=44%, signal=115%
GO_MODULATION_OF_EXCITATORY_POSTSYNAPTIC_POTENTIAL	39	-0.18035	-1.35389	0.114919	0.445425	1	7600	tags=72%, list=54%, signal=155%
GO_METANEPHROS_MORPHOGENESIS	31	-0.210253	-1.35215	0.135135	0.447698	1	3416	tags=45%, list=24%, signal=59%
GO_METANEPHRIC_RENAL_VESICLE_MORPHOGENESIS	15	-0.291822	-1.35202	0.125253	0.447099	1	3416	tags=53%, list=24%, signal=70%
GO_CELLULAR_ALDEHYDE_METABOLIC_PROCESS	30	-0.206883	-1.34832	0.130081	0.453007	1	6971	tags=70%, list=49%, signal=138%
GO_AXONEME_ASSEMBLY	55	-0.155049	-1.34735	0.138716	0.45386	1	8604	tags=76%, list=61%, signal=195%
GO_RECEPTOR_RECYCLING	31	-0.204056	-1.34734	0.122288	0.453016	1	9881	tags=90%, list=70%, signal=300%
GO_STEROL_TRANSPORT	73	-0.132069	-1.34734	0.135593	0.452173	1	6464	tags=59%, list=46%, signal=108%
GO_REGULATION_OF_TRANSMEMBRANE_TRANSPORT	469	-0.055086	-1.34677	0.121032	0.452416	1	1989	tags=19%, list=14%, signal=22%
GO_SENSORY_PERCEPTION_OF_PAIN	82	-0.125295	-1.34607	0.13278	0.452822	1	10125	tags=84%, list=72%, signal=296%
GO_VASODILATION	29	-0.212541	-1.34497	0.125245	0.453964	1	6258	tags=66%, list=44%, signal=117%
GO_RESPONSE_TO_OXIDATIVE_STRESS	380	-0.0601766	-1.34436	0.150794	0.454213	1	3262	tags=29%, list=23%, signal=37%
GO_SKELETAL_MUSCLE_ORGAN_DEVELOPMENT	141	-0.0967727	-1.34406	0.14405	0.453888	1	8263	tags=68%, list=59%, signal=162%
GO_REGULATION_OF_SYSTEMIC_ARTERIAL_BLOOD_PRESSURE_MEDIATED_BY_A_CHEMICAL_SIGNAL	33	-0.200958	-1.34368	0.123932	0.453751	1	9152	tags=85%, list=65%, signal=241%
GO_TISSUE_REMODELING	126	-0.100913	-1.34268	0.134766	0.454745	1	9012	tags=74%, list=64%, signal=202%
GO_NEGATIVE_REGULATION_OF_MICROTUBULE_DEPOLYMERIZATION	21	-0.248648	-1.34236	0.141717	0.454499	1	5237	tags=62%, list=37%, signal=98%
GO_REGULATION_OF_HEART_RATE	89	-0.119568	-1.34212	0.135802	0.454059	1	3242	tags=35%, list=23%, signal=45%
GO_RESPONSE_TO_FATTY_ACID	67	-0.140722	-1.34108	0.15368	0.455037	1	2871	tags=34%, list=20%, signal=43%
GO_CALCIUM_ION_TRANSMEMBRANE_TRANSPORT	263	-0.0721139	-1.3406	0.126016	0.455075	1	10224	tags=79%, list=72%, signal=283%
GO_MUSCLE_CELL_MIGRATION	75	-0.136987	-1.34052	0.152361	0.454376	1	7868	tags=69%, list=56%, signal=156%
GO_PIGMENT_CELL_DIFFERENTIATION	32	-0.201291	-1.33841	0.148	0.457319	1	7315	tags=72%, list=52%, signal=149%
GO_DEVELOPMENTAL_INDUCTION	26	-0.220483	-1.33634	0.137725	0.460127	1	7213	tags=73%, list=51%, signal=149%
GO_MIDBRAIN_DOPAMINERGIC_NEURON_DIFFERENTIATION	15	-0.290149	-1.33627	0.130522	0.459398	1	6264	tags=73%, list=44%, signal=132%
GO_HORMONE_TRANSPORT	259	-0.070511	-1.3356	0.13442	0.459744	1	9874	tags=77%, list=70%, signal=251%
GO_REGULATION_OF_GLYCOPROTEIN_BIOSYNTHETIC_PROCESS	34	-0.191431	-1.33465	0.139113	0.460667	1	1873	tags=32%, list=13%, signal=37%
GO_REGULATION_OF_HEART_RATE_BY_CARDIAC_CONDUCTION	35	-0.184545	-1.33415	0.13578	0.460724	1	6278	tags=63%, list=44%, signal=113%
GO_L_GLUTAMATE_TRANSMEMBRANE_TRANSPORT	21	-0.241874	-1.33091	0.12474	0.465777	1	6005	tags=67%, list=43%, signal=116%
GO_POSITIVE_REGULATION_OF_EXTRINSIC_APOPTOTIC_SIGNALING_PATHWAY_VIA_DEATH_DOMAIN_RECEPTORS	16	-0.274236	-1.33076	0.120163	0.465197	1	9372	tags=94%, list=66%, signal=278%
GO_RESPONSE_TO_AMINE	43	-0.168399	-1.32942	0.152577	0.466774	1	6169	tags=60%, list=44%, signal=107%
GO_REGULATION_OF_PLATELET_AGGREGATION	16	-0.283071	-1.32783	0.153226	0.468899	1	3069	tags=50%, list=22%, signal=64%
GO_GLYCOSYLATION	226	-0.0763351	-1.32759	0.131115	0.468536	1	11875	tags=92%, list=84%, signal=566%
GO_GLYCEROLIPID_CATABOLIC_PROCESS	41	-0.181533	-1.32759	0.153535	0.467692	1	7778	tags=73%, list=55%, signal=162%
GO_RESPONSE_TO_LITHIUM_ION	19	-0.256534	-1.3259	0.139535	0.4699	1	4559	tags=58%, list=32%, signal=85%
GO_LIMBIC_SYSTEM_DEVELOPMENT	102	-0.108393	-1.32369	0.15514	0.473148	1	7896	tags=67%, list=56%, signal=150%
GO_PERIPHERAL_NERVOUS_SYSTEM_DEVELOPMENT	67	-0.141163	-1.32351	0.143145	0.472656	1	6448	tags=60%, list=46%, signal=109%
GO_NEGATIVE_CHEMOTAXIS	42	-0.173684	-1.32284	0.140594	0.473045	1	5289	tags=55%, list=37%, signal=87%
GO_NEURON_PROJECTION_GUIDANCE	252	-0.0721587	-1.32214	0.139265	0.47353	1	5837	tags=48%, list=41%, signal=81%
GO_PEPTIDYL_GLUTAMIC_ACID_MODIFICATION	24	-0.226805	-1.31927	0.139918	0.477924	1	7395	tags=75%, list=52%, signal=157%
GO_RESPONSE_TO_LEAD_ION	22	-0.231277	-1.31886	0.155102	0.477835	1	10862	tags=100%, list=77%, signal=433%
GO_CYTOSKELETON_DEPENDENT_INTRACELLULAR_TRANSPORT	166	-0.0873917	-1.31782	0.152778	0.478957	1	5417	tags=47%, list=38%, signal=75%
GO_POSITIVE_REGULATION_OF_ION_TRANSPORT	220	-0.076233	-1.31733	0.13806	0.478962	1	3242	tags=30%, list=23%, signal=39%
GO_POSITIVE_REGULATION_OF_CHEMOKINE_PRODUCTION	41	-0.17046	-1.31613	0.130879	0.480383	1	10345	tags=90%, list=73%, signal=336%
GO_PHOSPHATIDYLCHOLINE_ACYL_CHAIN_REMODELING	17	-0.26852	-1.3161	0.143791	0.479597	1	6182	tags=71%, list=44%, signal=125%
GO_MICROTUBULE_BASED_MOVEMENT	254	-0.0709644	-1.31602	0.148976	0.478889	1	8413	tags=67%, list=60%, signal=162%
GO_REGULATION_OF_MICROTUBULE_POLYMERIZATION_OR_DEPOLYMERIZATION	69	-0.135084	-1.31494	0.165385	0.480141	1	5266	tags=51%, list=37%, signal=80%
GO_POSITIVE_REGULATION_OF_HORMONE_SECRETION	102	-0.110249	-1.31469	0.1417	0.479802	1	3578	tags=36%, list=25%, signal=48%
GO_RESPONSE_TO_REACTIVE_OXYGEN_SPECIES	192	-0.0828757	-1.31457	0.135593	0.479198	1	7967	tags=65%, list=56%, signal=146%
GO_NEGATIVE_REGULATION_OF_INSULIN_SECRETION	33	-0.191078	-1.31406	0.161355	0.479254	1	3728	tags=45%, list=26%, signal=62%
GO_REGULATION_OF_ACUTE_INFLAMMATORY_RESPONSE	30	-0.200369	-1.31359	0.149897	0.47928	1	1414	tags=30%, list=10%, signal=33%
GO_MORPHOGENESIS_OF_AN_EPITHELIAL_SHEET	48	-0.16	-1.31192	0.131737	0.481599	1	5987	tags=58%, list=42%, signal=101%
GO_POSITIVE_REGULATION_OF_PROTEIN_LOCALIZATION_TO_MEMBRANE	110	-0.106814	-1.30989	0.126233	0.484649	1	6464	tags=56%, list=46%, signal=103%
GO_POSITIVE_REGULATION_OF_LIPID_TRANSPORT	49	-0.155215	-1.30973	0.135729	0.484094	1	8192	tags=73%, list=58%, signal=174%
GO_DOPAMINERGIC_NEURON_DIFFERENTIATION	29	-0.201827	-1.30943	0.145631	0.483882	1	6409	tags=66%, list=45%, signal=120%
GO_GLUTAMATE_SECRETION	42	-0.171817	-1.3088	0.159363	0.484218	1	6324	tags=62%, list=45%, signal=112%
GO_BRANCHING_INVOLVED_IN_SALIVARY_GLAND_MORPHOGENESIS	20	-0.245511	-1.30848	0.166987	0.483988	1	5012	tags=60%, list=35%, signal=93%
GO_PROTEIN_LOCALIZATION_TO_VACUOLE	58	-0.148518	-1.30848	0.160338	0.483164	1	8382	tags=74%, list=59%, signal=182%
GO_CENTROSOME_DUPLICATION	62	-0.138785	-1.30846	0.13556	0.48237	1	5794	tags=55%, list=41%, signal=93%
GO_CELL_CHEMOTAXIS	194	-0.0824587	-1.30811	0.147638	0.482234	1	2565	tags=26%, list=18%, signal=32%
GO_CELL_CELL_JUNCTION_ASSEMBLY	111	-0.106057	-1.30808	0.156313	0.481452	1	6403	tags=56%, list=45%, signal=101%
GO_DNA_CATABOLIC_PROCESS	34	-0.188149	-1.3071	0.157588	0.482503	1	3996	tags=47%, list=28%, signal=65%
GO_POSITIVE_REGULATION_OF_CHEMOTAXIS	101	-0.108468	-1.30656	0.157258	0.482731	1	2535	tags=29%, list=18%, signal=35%
GO_CELLULAR_RESPONSE_TO_REACTIVE_OXYGEN_SPECIES	138	-0.0942982	-1.30649	0.171079	0.482027	1	3185	tags=32%, list=23%, signal=41%
GO_NEGATIVE_REGULATION_OF_NERVOUS_SYSTEM_DEVELOPMENT	277	-0.0670724	-1.30615	0.141732	0.481825	1	5802	tags=48%, list=41%, signal=79%
GO_CELLULAR_GLUCOSE_HOMEOSTASIS	126	-0.098155	-1.30561	0.150685	0.481938	1	2550	tags=28%, list=18%, signal=34%
GO_SULFUR_COMPOUND_METABOLIC_PROCESS	160	-0.088894	-1.30459	0.150602	0.48292	1	1496	tags=19%, list=11%, signal=21%
GO_GLYCOPROTEIN_METABOLIC_PROCESS	122	-0.101417	-1.3038	0.158915	0.483633	1	8073	tags=67%, list=57%, signal=156%
GO_REGULATION_OF_VASCULATURE_DEVELOPMENT	269	-0.0683834	-1.30271	0.15261	0.484902	1	4251	tags=37%, list=30%, signal=52%
GO_REGULATION_OF_LIPID_METABOLIC_PROCESS	323	-0.0634593	-1.30131	0.149105	0.486786	1	1530	tags=17%, list=11%, signal=19%
GO_TRIGLYCERIDE_CATABOLIC_PROCESS	16	-0.273722	-1.29845	0.175803	0.491512	1	7614	tags=81%, list=54%, signal=176%
GO_POSITIVE_REGULATION_OF_IMMUNE_EFFECTOR_PROCESS	141	-0.0931558	-1.29798	0.168932	0.491509	1	10517	tags=84%, list=74%, signal=325%
GO_POSITIVE_REGULATION_OF_ION_TRANSMEMBRANE_TRANSPORT	130	-0.0982869	-1.29743	0.167002	0.491699	1	10032	tags=81%, list=71%, signal=276%
GO_REGULATION_OF_GLUTAMATE_SECRETION	16	-0.271976	-1.29694	0.153082	0.491724	1	6756	tags=75%, list=48%, signal=144%
GO_REGULATION_OF_RESPIRATORY_GASEOUS_EXCHANGE	19	-0.252526	-1.29687	0.167006	0.491018	1	3129	tags=47%, list=22%, signal=61%
GO_SMOOTH_MUSCLE_CELL_MIGRATION	62	-0.141913	-1.29576	0.160156	0.492218	1	7800	tags=69%, list=55%, signal=154%
GO_REGULATION_OF_CALCIUM_ION_TRANSPORT_INTO_CYTOSOL	83	-0.121873	-1.29555	0.175542	0.491788	1	10030	tags=83%, list=71%, signal=285%
GO_AXONAL_TRANSPORT	53	-0.151359	-1.29442	0.163148	0.493081	1	9329	tags=81%, list=66%, signal=238%
GO_VESICLE_MEDIATED_TRANSPORT_IN_SYNAPSE	191	-0.0796126	-1.29427	0.162218	0.492574	1	8208	tags=66%, list=58%, signal=155%
GO_PEPTIDYL_PROLINE_MODIFICATION	45	-0.162344	-1.29407	0.160784	0.492073	1	7758	tags=71%, list=55%, signal=157%
GO_AEROBIC_ELECTRON_TRANSPORT_CHAIN	19	-0.251663	-1.29301	0.161616	0.493177	1	8344	tags=84%, list=59%, signal=206%
GO_MYOTUBE_DIFFERENTIATION	80	-0.121106	-1.29107	0.17495	0.496111	1	5891	tags=54%, list=42%, signal=92%
GO_RESPONSE_TO_AMYLOID_BETA	37	-0.181368	-1.2904	0.169661	0.496509	1	7370	tags=70%, list=52%, signal=147%
GO_TISSUE_HOMEOSTASIS	162	-0.0878506	-1.29021	0.152778	0.496013	1	9061	tags=73%, list=64%, signal=201%
GO_CELL_VOLUME_HOMEOSTASIS	26	-0.209547	-1.29005	0.174442	0.495503	1	6824	tags=69%, list=48%, signal=134%
GO_REGULATION_OF_SMALL_MOLECULE_METABOLIC_PROCESS	286	-0.0643613	-1.28871	0.175365	0.497179	1	1530	tags=17%, list=11%, signal=19%
GO_CATECHOLAMINE_SECRETION	54	-0.1465	-1.28851	0.173996	0.496776	1	4478	tags=46%, list=32%, signal=68%
GO_REGULATION_OF_T_CELL_ACTIVATION	224	-0.0738634	-1.28836	0.164093	0.496232	1	12466	tags=96%, list=88%, signal=802%
GO_AMINO_ACID_TRANSMEMBRANE_TRANSPORT	73	-0.129095	-1.28773	0.168651	0.496626	1	3604	tags=38%, list=26%, signal=51%
GO_SYNAPSE_ORGANIZATION	383	-0.0576212	-1.28716	0.149897	0.49684	1	5072	tags=42%, list=36%, signal=63%
GO_REGULATION_OF_ION_TRANSMEMBRANE_TRANSPORT	405	-0.0558913	-1.28659	0.154762	0.497181	1	1989	tags=20%, list=14%, signal=22%
GO_ARACHIDONIC_ACID_SECRETION	20	-0.241292	-1.28431	0.172481	0.500602	1	8602	tags=85%, list=61%, signal=217%
GO_MITOCHONDRIAL_GENE_EXPRESSION	157	-0.0901772	-1.28343	0.167677	0.501429	1	10525	tags=83%, list=75%, signal=324%
GO_MONOVALENT_INORGANIC_ANION_HOMEOSTASIS	16	-0.260643	-1.28231	0.176938	0.50267	1	4268	tags=56%, list=30%, signal=81%
GO_MEMBRANE_DEPOLARIZATION	81	-0.121163	-1.2819	0.140562	0.5027	1	6494	tags=58%, list=46%, signal=107%
GO_REGULATION_OF_SYNAPTIC_TRANSMISSION_GLUTAMATERGIC	62	-0.136337	-1.28113	0.177062	0.503356	1	11295	tags=94%, list=80%, signal=465%
GO_RESPONSE_TO_ATP	24	-0.216603	-1.28072	0.178357	0.503329	1	6362	tags=67%, list=45%, signal=121%
GO_NEGATIVE_REGULATION_OF_ENDOCYTOSIS	37	-0.17787	-1.28053	0.180747	0.502898	1	10091	tags=89%, list=71%, signal=312%
GO_REGULATION_OF_MYELOID_LEUKOCYTE_DIFFERENTIATION	89	-0.115592	-1.28022	0.16	0.502649	1	7582	tags=65%, list=54%, signal=140%
GO_NEGATIVE_REGULATION_OF_SPROUTING_ANGIOGENESIS	23	-0.221576	-1.27776	0.183673	0.506311	1	4245	tags=52%, list=30%, signal=74%
GO_POSITIVE_REGULATION_OF_AXON_EXTENSION	40	-0.174489	-1.27561	0.188825	0.509651	1	5664	tags=58%, list=40%, signal=96%
GO_POSITIVE_REGULATION_OF_MULTICELLULAR_ORGANISM_GROWTH	29	-0.199475	-1.27539	0.154143	0.509266	1	8390	tags=79%, list=59%, signal=195%
GO_MULTICELLULAR_ORGANISMAL_HOMEOSTASIS	377	-0.0578728	-1.27399	0.191667	0.511031	1	7896	tags=62%, list=56%, signal=136%
GO_POSITIVE_REGULATION_OF_TRANSPORTER_ACTIVITY	96	-0.113126	-1.27384	0.155102	0.510465	1	9300	tags=77%, list=66%, signal=224%
GO_SUBSTRATE_DEPENDENT_CELL_MIGRATION	28	-0.203425	-1.27243	0.1625	0.512403	1	5708	tags=61%, list=40%, signal=102%
GO_PHOSPHATIDYLSERINE_METABOLIC_PROCESS	17	-0.25977	-1.27129	0.192469	0.513785	1	4644	tags=59%, list=33%, signal=88%
GO_PURINE_NUCLEOSIDE_MONOPHOSPHATE_METABOLIC_PROCESS	20	-0.235413	-1.26923	0.187984	0.516976	1	9391	tags=90%, list=66%, signal=268%
GO_DORSAL_SPINAL_CORD_DEVELOPMENT	15	-0.273169	-1.26845	0.174081	0.517639	1	7445	tags=80%, list=53%, signal=169%
GO_CELL_COMMUNICATION_INVOLVED_IN_CARDIAC_CONDUCTION	52	-0.150454	-1.26841	0.169231	0.516909	1	6303	tags=60%, list=45%, signal=107%
GO_REGULATION_OF_ACTIN_FILAMENT_BASED_MOVEMENT	38	-0.177757	-1.26812	0.189922	0.516671	1	6045	tags=61%, list=43%, signal=106%
GO_POST_GOLGI_VESICLE_MEDIATED_TRANSPORT	98	-0.108984	-1.26749	0.169625	0.5171	1	4669	tags=44%, list=33%, signal=65%
GO_NEUROMUSCULAR_PROCESS_CONTROLLING_BALANCE	46	-0.15942	-1.26748	0.168337	0.5163	1	10651	tags=91%, list=75%, signal=370%
GO_VENTRICULAR_SYSTEM_DEVELOPMENT	26	-0.215162	-1.26625	0.174603	0.517715	1	7288	tags=73%, list=52%, signal=151%
GO_NUCLEOTIDE_PHOSPHORYLATION	19	-0.240371	-1.2648	0.17284	0.519702	1	7760	tags=79%, list=55%, signal=175%
GO_AZOLE_TRANSPORT	18	-0.248653	-1.26468	0.164634	0.519106	1	3555	tags=50%, list=25%, signal=67%
GO_EPIBOLY	28	-0.200749	-1.262	0.168067	0.523481	1	4737	tags=54%, list=34%, signal=80%
GO_PYRIMIDINE_NUCLEOSIDE_TRIPHOSPHATE_BIOSYNTHETIC_PROCESS	17	-0.25271	-1.26175	0.1875	0.523234	1	6405	tags=71%, list=45%, signal=129%
GO_MEMBRANE_DEPOLARIZATION_DURING_CARDIAC_MUSCLE_CELL_ACTION_POTENTIAL	21	-0.230359	-1.2616	0.18618	0.522692	1	2805	tags=43%, list=20%, signal=53%
GO_EPIDERMIS_MORPHOGENESIS	22	-0.224449	-1.26011	0.163065	0.524743	1	5823	tags=64%, list=41%, signal=108%
GO_REGULATION_OF_PROTEIN_DEPOLYMERIZATION	72	-0.124371	-1.25991	0.196597	0.524338	1	5903	tags=54%, list=42%, signal=93%
GO_SENSORY_PERCEPTION_OF_SMELL	26	-0.205203	-1.25935	0.169661	0.524581	1	2540	tags=38%, list=18%, signal=47%
GO_SODIUM_ION_TRANSPORT	169	-0.0830904	-1.2577	0.178368	0.527052	1	2017	tags=22%, list=14%, signal=26%
GO_POSITIVE_REGULATION_OF_LYMPHOCYTE_MIGRATION	22	-0.225409	-1.25745	0.191837	0.526722	1	9019	tags=86%, list=64%, signal=239%
GO_PEPTIDE_CROSS_LINKING	23	-0.217391	-1.25742	0.176715	0.525953	1	8602	tags=83%, list=61%, signal=211%
GO_POSITIVE_REGULATION_OF_ORGANIC_ACID_TRANSPORT	28	-0.202447	-1.2569	0.192913	0.526146	1	3200	tags=43%, list=23%, signal=55%
GO_PLATELET_ACTIVATION	134	-0.0943282	-1.25281	0.183908	0.533272	1	10485	tags=84%, list=74%, signal=321%
GO_REGULATION_OF_TRANSPORTER_ACTIVITY	242	-0.0711905	-1.25212	0.215447	0.533769	1	1989	tags=21%, list=14%, signal=24%
GO_REGULATION_OF_LONG_TERM_SYNAPTIC_POTENTIATION	41	-0.16748	-1.25204	0.195817	0.533121	1	7287	tags=68%, list=52%, signal=141%
GO_GLYCOSYL_COMPOUND_METABOLIC_PROCESS	53	-0.145595	-1.25171	0.184265	0.532926	1	9943	tags=85%, list=70%, signal=286%
GO_BASEMENT_MEMBRANE_ORGANIZATION	20	-0.232641	-1.25051	0.202335	0.534451	1	1663	tags=35%, list=12%, signal=40%
GO_NEURON_CELLULAR_HOMEOSTASIS	28	-0.202629	-1.24872	0.178862	0.53722	1	1180	tags=29%, list=8%, signal=31%
GO_REGULATION_OF_PROTON_TRANSPORT	15	-0.278878	-1.24768	0.199605	0.538438	1	6423	tags=73%, list=45%, signal=134%
GO_POSITIVE_REGULATION_OF_ALCOHOL_BIOSYNTHETIC_PROCESS	18	-0.238837	-1.24762	0.189899	0.537734	1	4478	tags=56%, list=32%, signal=81%
GO_LONG_CHAIN_FATTY_ACID_BIOSYNTHETIC_PROCESS	16	-0.260448	-1.24659	0.203704	0.538838	1	6036	tags=69%, list=43%, signal=120%
GO_POSITIVE_REGULATION_OF_ANION_TRANSPORT	43	-0.160209	-1.24584	0.197318	0.539484	1	11539	tags=98%, list=82%, signal=532%
GO_POSITIVE_REGULATION_OF_OSTEOBLAST_DIFFERENTIATION	54	-0.14601	-1.24566	0.2	0.539022	1	6054	tags=57%, list=43%, signal=100%
GO_REGULATION_OF_SPROUTING_ANGIOGENESIS	61	-0.137665	-1.2437	0.19246	0.542117	1	3853	tags=41%, list=27%, signal=56%
GO_AMINO_ACID_TRANSPORT	126	-0.0967759	-1.24251	0.199241	0.543662	1	6380	tags=55%, list=45%, signal=99%
GO_SEQUESTERING_OF_CALCIUM_ION	106	-0.101917	-1.24203	0.205882	0.54379	1	10030	tags=81%, list=71%, signal=278%
GO_SYNAPSE_ASSEMBLY	163	-0.0846678	-1.24185	0.189409	0.543341	1	11295	tags=88%, list=80%, signal=436%
GO_ZINC_ION_TRANSPORT	25	-0.210485	-1.23991	0.20404	0.546459	1	5507	tags=60%, list=39%, signal=98%
GO_HEME_BIOSYNTHETIC_PROCESS	21	-0.223388	-1.2385	0.199634	0.548451	1	10973	tags=100%, list=78%, signal=448%
GO_BICARBONATE_TRANSPORT	34	-0.180621	-1.23684	0.210728	0.550911	1	2856	tags=38%, list=20%, signal=48%
GO_INTRACILIARY_TRANSPORT_INVOLVED_IN_CILIUM_ASSEMBLY	40	-0.166958	-1.2366	0.210227	0.550575	1	5417	tags=55%, list=38%, signal=89%
GO_SYNAPTIC_TRANSMISSION_GLUTAMATERGIC	83	-0.11729	-1.23427	0.201581	0.554439	1	4990	tags=47%, list=35%, signal=72%
GO_T_CELL_HOMEOSTASIS	26	-0.204744	-1.23411	0.214737	0.553894	1	7978	tags=77%, list=56%, signal=176%
GO_PURINE_NUCLEOSIDE_BIOSYNTHETIC_PROCESS	19	-0.233299	-1.23252	0.202479	0.556292	1	8603	tags=84%, list=61%, signal=215%
GO_REGULATION_OF_MAST_CELL_ACTIVATION_INVOLVED_IN_IMMUNE_RESPONSE	24	-0.204249	-1.23009	0.218504	0.560472	1	7713	tags=75%, list=55%, signal=165%
GO_NEGATIVE_REGULATION_OF_LYASE_ACTIVITY	19	-0.231552	-1.22895	0.226667	0.561897	1	1195	tags=32%, list=8%, signal=34%
GO_NEGATIVE_REGULATION_OF_ANIMAL_ORGAN_MORPHOGENESIS	29	-0.194305	-1.22764	0.190196	0.563651	1	6515	tags=66%, list=46%, signal=121%
GO_REGULATION_OF_SKELETAL_MUSCLE_CELL_DIFFERENTIATION	19	-0.240281	-1.22695	0.200385	0.56419	1	7018	tags=74%, list=50%, signal=146%
GO_REGULATION_OF_EPIDERMAL_GROWTH_FACTOR_ACTIVATED_RECEPTOR_ACTIVITY	23	-0.211859	-1.22643	0.195652	0.5644	1	6224	tags=65%, list=44%, signal=116%
GO_PROTEIN_N_LINKED_GLYCOSYLATION	73	-0.122985	-1.22595	0.208081	0.564498	1	5044	tags=48%, list=36%, signal=74%
GO_FEMALE_GENITALIA_DEVELOPMENT	17	-0.244069	-1.22519	0.2167	0.565246	1	9019	tags=88%, list=64%, signal=244%
GO_NATURAL_KILLER_CELL_DIFFERENTIATION	17	-0.251596	-1.22419	0.21097	0.56653	1	5590	tags=65%, list=40%, signal=107%
GO_POSITIVE_REGULATION_OF_EMBRYONIC_DEVELOPMENT	33	-0.175615	-1.22351	0.229167	0.567083	1	9937	tags=88%, list=70%, signal=296%
GO_L_AMINO_ACID_TRANSPORT	56	-0.134331	-1.22071	0.215686	0.571926	1	1642	tags=25%, list=12%, signal=28%
GO_REGULATION_OF_ACTIN_FILAMENT_BUNDLE_ASSEMBLY	85	-0.111895	-1.22066	0.2	0.571196	1	2750	tags=31%, list=19%, signal=38%
GO_REGULATION_OF_SUPRAMOLECULAR_FIBER_ORGANIZATION	301	-0.0613271	-1.22033	0.201629	0.570984	1	2203	tags=22%, list=16%, signal=25%
GO_LYMPHOCYTE_HOMEOSTASIS	47	-0.152278	-1.21991	0.205761	0.570928	1	8975	tags=79%, list=64%, signal=215%
GO_POSITIVE_REGULATION_OF_ERK1_AND_ERK2_CASCADE	137	-0.0887969	-1.21941	0.204593	0.571042	1	7521	tags=62%, list=53%, signal=131%
GO_PHOSPHOLIPID_CATABOLIC_PROCESS	31	-0.184265	-1.21938	0.208081	0.570267	1	1960	tags=32%, list=14%, signal=37%
GO_REGULATION_OF_T_CELL_DIFFERENTIATION_IN_THYMUS	17	-0.247188	-1.21908	0.217391	0.570074	1	8975	tags=88%, list=64%, signal=242%
GO_DIOL_BIOSYNTHETIC_PROCESS	17	-0.25032	-1.21759	0.235412	0.572204	1	5608	tags=65%, list=40%, signal=107%
GO_REGULATION_OF_CELL_CELL_ADHESION	293	-0.0634972	-1.21641	0.219124	0.573795	1	10835	tags=83%, list=77%, signal=349%
GO_DETECTION_OF_STIMULUS	175	-0.0786545	-1.21545	0.217659	0.574865	1	10363	tags=81%, list=73%, signal=301%
GO_BONE_MORPHOGENESIS	92	-0.108125	-1.21472	0.2334	0.575469	1	7694	tags=65%, list=54%, signal=142%
GO_LEUKOCYTE_CHEMOTAXIS	134	-0.0898692	-1.21451	0.208251	0.575132	1	1484	tags=19%, list=11%, signal=21%
GO_ESTABLISHMENT_OF_PROTEIN_LOCALIZATION_TO_VACUOLE	44	-0.157018	-1.21251	0.226069	0.578468	1	8382	tags=75%, list=59%, signal=184%
GO_MEMBRANE_BIOGENESIS	31	-0.184648	-1.21142	0.220374	0.579873	1	5599	tags=58%, list=40%, signal=96%
GO_REGULATION_OF_DENDRITE_EXTENSION	20	-0.223791	-1.21028	0.218182	0.581289	1	3200	tags=45%, list=23%, signal=58%
GO_DETECTION_OF_ABIOTIC_STIMULUS	92	-0.11005	-1.20993	0.226141	0.581109	1	10123	tags=83%, list=72%, signal=290%
GO_DETECTION_OF_TEMPERATURE_STIMULUS	17	-0.240382	-1.20965	0.203327	0.580867	1	9071	tags=88%, list=64%, signal=246%
GO_POSITIVE_REGULATION_OF_CYTOSOLIC_CALCIUM_ION_CONCENTRATION_INVOLVED_IN_PHOSPHOLIPASE_C_ACTIVATING_G_PROTEIN_COUPLED_SIGNALING_PATHWAY	22	-0.21989	-1.20899	0.227823	0.58143	1	752	tags=27%, list=5%, signal=29%
GO_RESPONSE_TO_INTERFERON_BETA	23	-0.208171	-1.20829	0.225933	0.581986	1	2592	tags=39%, list=18%, signal=48%
GO_REGULATION_OF_LEUKOCYTE_PROLIFERATION	154	-0.0843208	-1.20712	0.229508	0.583665	1	12395	tags=96%, list=88%, signal=777%
GO_ARTERY_MORPHOGENESIS	55	-0.135692	-1.20662	0.219561	0.583842	1	8106	tags=71%, list=57%, signal=166%
GO_DENDRITE_SELF_AVOIDANCE	16	-0.253172	-1.20638	0.24	0.583548	1	5256	tags=63%, list=37%, signal=99%
GO_SIALYLATION	19	-0.222834	-1.20606	0.247012	0.583407	1	4291	tags=53%, list=30%, signal=76%
GO_POSITIVE_REGULATION_OF_TRANSMEMBRANE_TRANSPORT	167	-0.0793728	-1.2055	0.233193	0.583751	1	3798	tags=35%, list=27%, signal=47%
GO_EXTRACELLULAR_MATRIX_DISASSEMBLY	52	-0.14119	-1.20446	0.215726	0.584943	1	3446	tags=38%, list=24%, signal=51%
GO_REGULATION_OF_WATER_LOSS_VIA_SKIN	17	-0.246675	-1.20443	0.267578	0.584186	1	3998	tags=53%, list=28%, signal=74%
GO_MONOSACCHARIDE_CATABOLIC_PROCESS	34	-0.169422	-1.20243	0.219608	0.587406	1	7998	tags=74%, list=57%, signal=169%
GO_POSITIVE_REGULATION_OF_SODIUM_ION_TRANSMEMBRANE_TRANSPORT	20	-0.222926	-1.20215	0.224033	0.587114	1	1800	tags=35%, list=13%, signal=40%
GO_CARTILAGE_DEVELOPMENT	162	-0.080827	-1.20116	0.241715	0.588402	1	6108	tags=51%, list=43%, signal=89%
GO_CHLORIDE_TRANSMEMBRANE_TRANSPORT	68	-0.123465	-1.20097	0.233333	0.587966	1	2004	tags=26%, list=14%, signal=31%
GO_NEGATIVE_REGULATION_OF_NEURON_PROJECTION_REGENERATION	15	-0.256587	-1.20097	0.246548	0.587139	1	5796	tags=67%, list=41%, signal=113%
GO_DEVELOPMENTAL_PIGMENTATION	38	-0.165608	-1.20071	0.234801	0.586802	1	7331	tags=68%, list=52%, signal=142%
GO_CHONDROITIN_SULFATE_PROTEOGLYCAN_METABOLIC_PROCESS	35	-0.172686	-1.20056	0.210117	0.586292	1	8059	tags=74%, list=57%, signal=173%
GO_POSITIVE_REGULATION_OF_NEUROLOGICAL_SYSTEM_PROCESS	55	-0.135157	-1.20009	0.214844	0.586457	1	7600	tags=67%, list=54%, signal=145%
GO_POSITIVE_REGULATION_OF_SUBSTRATE_ADHESION_DEPENDENT_CELL_SPREADING	32	-0.18023	-1.19977	0.223077	0.586324	1	2316	tags=34%, list=16%, signal=41%
GO_MESENCHYME_DEVELOPMENT	225	-0.068654	-1.19937	0.243083	0.586353	1	7018	tags=56%, list=50%, signal=110%
GO_CAMERA_TYPE_EYE_MORPHOGENESIS	95	-0.103765	-1.19923	0.226415	0.585791	1	10735	tags=86%, list=76%, signal=357%
GO_POSITIVE_REGULATION_OF_HEMOPOIESIS	145	-0.0853614	-1.19883	0.22379	0.585811	1	8742	tags=70%, list=62%, signal=183%
GO_NEGATIVE_REGULATION_OF_MYELOID_LEUKOCYTE_DIFFERENTIATION	37	-0.166316	-1.19698	0.214844	0.588721	1	7582	tags=70%, list=54%, signal=151%
GO_SYNCYTIUM_FORMATION	37	-0.169719	-1.19639	0.223108	0.589099	1	4099	tags=46%, list=29%, signal=65%
GO_RESPONSE_TO_MAGNESIUM_ION	16	-0.248883	-1.19632	0.222011	0.588385	1	8847	tags=88%, list=63%, signal=234%
GO_NEGATIVE_REGULATION_OF_CALCIUM_ION_TRANSMEMBRANE_TRANSPORT	34	-0.169982	-1.19572	0.235756	0.588738	1	5498	tags=56%, list=39%, signal=91%
GO_PROSTANOID_BIOSYNTHETIC_PROCESS	21	-0.219248	-1.19512	0.250497	0.589133	1	7669	tags=76%, list=54%, signal=166%
GO_PEPTIDYL_L_CYSTEINE_S_PALMITOYLATION	19	-0.226805	-1.19442	0.223819	0.589809	1	4235	tags=53%, list=30%, signal=75%
GO_MESENCHYMAL_CELL_DIFFERENTIATION	187	-0.0763748	-1.19314	0.255144	0.591655	1	8150	tags=65%, list=58%, signal=152%
GO_POSITIVE_REGULATION_OF_EXTRINSIC_APOPTOTIC_SIGNALING_PATHWAY	48	-0.144489	-1.1928	0.236948	0.591491	1	10030	tags=85%, list=71%, signal=294%
GO_NEGATIVE_REGULATION_OF_ENDOTHELIAL_CELL_PROLIFERATION	31	-0.177814	-1.1925	0.22158	0.591253	1	2962	tags=39%, list=21%, signal=49%
GO_EMBRYONIC_DIGESTIVE_TRACT_DEVELOPMENT	29	-0.189316	-1.19191	0.245161	0.591661	1	10968	tags=97%, list=78%, signal=431%
GO_XENOBIOTIC_METABOLIC_PROCESS	58	-0.13236	-1.19182	0.221344	0.591057	1	4957	tags=48%, list=35%, signal=74%
GO_EMBRYONIC_DIGIT_MORPHOGENESIS	51	-0.140001	-1.19179	0.241779	0.590289	1	6615	tags=61%, list=47%, signal=114%
GO_ENDOCYTOSIS	464	-0.0494494	-1.19121	0.240458	0.590656	1	8091	tags=62%, list=57%, signal=141%
GO_REGULATION_OF_CELL_ACTIVATION	395	-0.0523204	-1.19075	0.241176	0.590825	1	12511	tags=94%, list=89%, signal=798%
GO_CHONDROCYTE_DIFFERENTIATION	100	-0.101031	-1.18982	0.234694	0.591904	1	6069	tags=53%, list=43%, signal=92%
GO_POSTSYNAPTIC_SPECIALIZATION_ORGANIZATION	34	-0.16827	-1.18832	0.242857	0.594258	1	10091	tags=88%, list=71%, signal=308%
GO_EMBRYO_IMPLANTATION	38	-0.164397	-1.18717	0.243697	0.595861	1	4375	tags=47%, list=31%, signal=68%
GO_COFACTOR_TRANSPORT	35	-0.169932	-1.18642	0.240816	0.596538	1	2449	tags=34%, list=17%, signal=41%
GO_EYE_PHOTORECEPTOR_CELL_DEVELOPMENT	26	-0.198425	-1.18621	0.260684	0.596212	1	11326	tags=100%, list=80%, signal=504%
GO_CELLULAR_CARBOHYDRATE_CATABOLIC_PROCESS	36	-0.169471	-1.18617	0.259635	0.595471	1	3498	tags=42%, list=25%, signal=55%
GO_REGULATION_OF_NATURAL_KILLER_CELL_ACTIVATION	24	-0.197629	-1.18602	0.245902	0.594923	1	10160	tags=92%, list=72%, signal=326%
GO_POSITIVE_REGULATION_OF_ACUTE_INFLAMMATORY_RESPONSE	18	-0.230029	-1.18543	0.250958	0.595366	1	8525	tags=83%, list=60%, signal=210%
GO_NEUROMUSCULAR_SYNAPTIC_TRANSMISSION	25	-0.203195	-1.18465	0.244618	0.596194	1	4480	tags=52%, list=32%, signal=76%
GO_ODONTOGENESIS_OF_DENTIN_CONTAINING_TOOTH	69	-0.118646	-1.18338	0.223124	0.598072	1	6111	tags=55%, list=43%, signal=97%
GO_REGULATION_OF_RELEASE_OF_SEQUESTERED_CALCIUM_ION_INTO_CYTOSOL	66	-0.123743	-1.18335	0.250973	0.597321	1	10030	tags=83%, list=71%, signal=286%
GO_REGULATION_OF_LYASE_ACTIVITY	35	-0.173023	-1.18318	0.272917	0.596889	1	1195	tags=26%, list=8%, signal=28%
GO_CELLULAR_PROTEIN_CONTAINING_COMPLEX_LOCALIZATION	24	-0.199419	-1.18228	0.233918	0.597934	1	4839	tags=54%, list=34%, signal=82%
GO_CRANIAL_NERVE_DEVELOPMENT	35	-0.16591	-1.18181	0.250501	0.598043	1	6944	tags=66%, list=49%, signal=129%
GO_AMINO_SUGAR_METABOLIC_PROCESS	20	-0.225351	-1.18165	0.26454	0.597591	1	10239	tags=95%, list=73%, signal=345%
GO_RIBONUCLEOSIDE_TRIPHOSPHATE_BIOSYNTHETIC_PROCESS	55	-0.135258	-1.18161	0.257261	0.596879	1	6058	tags=56%, list=43%, signal=98%
GO_RESPONSE_TO_CHEMOKINE	45	-0.147052	-1.18125	0.229787	0.596823	1	1383	tags=24%, list=10%, signal=27%
GO_VITAMIN_METABOLIC_PROCESS	95	-0.102713	-1.18123	0.239437	0.596081	1	4655	tags=43%, list=33%, signal=64%
GO_NUCLEOSIDE_METABOLIC_PROCESS	48	-0.143933	-1.18067	0.218107	0.596394	1	8861	tags=77%, list=63%, signal=206%
GO_NEGATIVE_REGULATION_OF_MUSCLE_TISSUE_DEVELOPMENT	45	-0.14947	-1.1801	0.240157	0.596715	1	4801	tags=49%, list=34%, signal=74%
GO_AEROBIC_RESPIRATION	82	-0.112433	-1.17995	0.231969	0.596251	1	5139	tags=48%, list=36%, signal=74%
GO_DERMATAN_SULFATE_PROTEOGLYCAN_BIOSYNTHETIC_PROCESS	15	-0.258921	-1.17976	0.26506	0.595876	1	7646	tags=80%, list=54%, signal=174%
GO_NEGATIVE_REGULATION_OF_B_CELL_ACTIVATION	27	-0.189923	-1.17952	0.228797	0.595605	1	10923	tags=96%, list=77%, signal=424%
GO_HEPARAN_SULFATE_PROTEOGLYCAN_METABOLIC_PROCESS	35	-0.165088	-1.17894	0.253731	0.595957	1	8973	tags=80%, list=64%, signal=219%
GO_REGULATION_OF_CELLULAR_RESPIRATION	27	-0.192671	-1.17857	0.271222	0.595886	1	7223	tags=70%, list=51%, signal=144%
GO_PHENOL_CONTAINING_COMPOUND_METABOLIC_PROCESS	46	-0.146917	-1.1783	0.25144	0.595663	1	6222	tags=59%, list=44%, signal=105%
GO_POSTSYNAPTIC_DENSITY_ASSEMBLY	18	-0.23025	-1.17829	0.235887	0.594898	1	10091	tags=94%, list=71%, signal=330%
GO_POSITIVE_REGULATION_OF_CAMP_MEDIATED_SIGNALING	18	-0.231739	-1.17609	0.247423	0.598612	1	3009	tags=44%, list=21%, signal=56%
GO_RENAL_SYSTEM_PROCESS	94	-0.102643	-1.17551	0.242798	0.599123	1	6824	tags=59%, list=48%, signal=112%
GO_MYELOID_LEUKOCYTE_CYTOKINE_PRODUCTION	28	-0.183214	-1.17394	0.261856	0.60159	1	9019	tags=82%, list=64%, signal=227%
GO_PROTEIN_MATURATION	220	-0.0664385	-1.17206	0.24283	0.604612	1	7358	tags=59%, list=52%, signal=121%
GO_POSITIVE_REGULATION_OF_INTERLEUKIN_8_PRODUCTION	31	-0.173153	-1.17188	0.249501	0.604181	1	10772	tags=94%, list=76%, signal=393%
GO_REGULATION_OF_ADENYLATE_CYCLASE_ACTIVITY	25	-0.195798	-1.16988	0.260194	0.60753	1	1195	tags=28%, list=8%, signal=31%
GO_REGULATION_OF_GRANULOCYTE_CHEMOTAXIS	32	-0.174747	-1.16942	0.279919	0.607685	1	7689	tags=72%, list=54%, signal=157%
GO_NEGATIVE_REGULATION_OF_MICROTUBULE_POLYMERIZATION_OR_DEPOLYMERIZATION	32	-0.177063	-1.16935	0.238776	0.607022	1	1478	tags=28%, list=10%, signal=31%
GO_POSITIVE_REGULATION_OF_CALCIUM_ION_TRANSMEMBRANE_TRANSPORT	55	-0.13156	-1.16923	0.240385	0.606491	1	10475	tags=87%, list=74%, signal=337%
GO_LIPID_STORAGE	55	-0.134513	-1.16922	0.235294	0.605722	1	6582	tags=60%, list=47%, signal=112%
GO_NEGATIVE_REGULATION_OF_ADENYLATE_CYCLASE_ACTIVITY	15	-0.249049	-1.16833	0.253411	0.606673	1	1195	tags=33%, list=8%, signal=36%
GO_REGULATION_OF_POTASSIUM_ION_TRANSPORT	89	-0.107354	-1.16682	0.244259	0.609052	1	2144	tags=26%, list=15%, signal=30%
GO_REGULATION_OF_CELL_MATRIX_ADHESION	103	-0.0965133	-1.16681	0.261954	0.608276	1	5092	tags=46%, list=36%, signal=71%
GO_REGULATION_OF_PROTEIN_LOCALIZATION_TO_CELL_SURFACE	35	-0.165271	-1.16622	0.275665	0.608776	1	6953	tags=66%, list=49%, signal=129%
GO_MEMBRANE_INVAGINATION	60	-0.129353	-1.16584	0.269531	0.60874	1	9715	tags=82%, list=69%, signal=261%
GO_NEGATIVE_REGULATION_OF_EPITHELIAL_TO_MESENCHYMAL_TRANSITION	24	-0.198728	-1.16522	0.270707	0.609209	1	6614	tags=67%, list=47%, signal=125%
GO_NEUTRAL_AMINO_ACID_TRANSPORT	32	-0.176779	-1.16296	0.274428	0.612986	1	1482	tags=28%, list=10%, signal=31%
GO_GLYCOPROTEIN_CATABOLIC_PROCESS	17	-0.235661	-1.1622	0.251599	0.613807	1	10799	tags=100%, list=76%, signal=424%
GO_ACTIN_FILAMENT_BUNDLE_ORGANIZATION	140	-0.0846077	-1.16141	0.250509	0.614676	1	2752	tags=28%, list=19%, signal=34%
GO_POSITIVE_REGULATION_OF_FILOPODIUM_ASSEMBLY	27	-0.183385	-1.15856	0.262729	0.619961	1	8923	tags=81%, list=63%, signal=221%
GO_ANGIOGENESIS_INVOLVED_IN_WOUND_HEALING	19	-0.221028	-1.15671	0.26078	0.623089	1	5803	tags=63%, list=41%, signal=107%
GO_CELLULAR_RESPONSE_TO_AMMONIUM_ION	60	-0.126556	-1.15656	0.289421	0.622636	1	5047	tags=48%, list=36%, signal=75%
GO_VITAMIN_BIOSYNTHETIC_PROCESS	15	-0.245661	-1.15629	0.279749	0.622357	1	9716	tags=93%, list=69%, signal=299%
GO_REGULATION_OF_MITOCHONDRIAL_FISSION	21	-0.206169	-1.15609	0.276	0.62197	1	5836	tags=62%, list=41%, signal=105%
GO_REGULATION_OF_NEUROTRANSMITTER_SECRETION	100	-0.100181	-1.15459	0.274854	0.624234	1	8058	tags=67%, list=57%, signal=155%
GO_REGULATION_OF_EXTRACELLULAR_MATRIX_ORGANIZATION	32	-0.169251	-1.15333	0.242604	0.626146	1	2912	tags=38%, list=21%, signal=47%
GO_POSITIVE_REGULATION_OF_INTERLEUKIN_6_PRODUCTION	57	-0.129267	-1.15312	0.25	0.62581	1	6111	tags=56%, list=43%, signal=99%
GO_NEGATIVE_REGULATION_OF_INTERFERON_GAMMA_PRODUCTION	17	-0.238977	-1.15293	0.288538	0.625456	1	5768	tags=65%, list=41%, signal=109%
GO_LUNG_MORPHOGENESIS	43	-0.149601	-1.15141	0.280412	0.627923	1	9061	tags=79%, list=64%, signal=220%
GO_PRODUCTION_OF_MOLECULAR_MEDIATOR_INVOLVED_IN_INFLAMMATORY_RESPONSE	51	-0.133194	-1.15114	0.284	0.627714	1	8926	tags=76%, list=63%, signal=207%
GO_CARDIAC_MUSCLE_CONTRACTION	115	-0.0904262	-1.15097	0.268293	0.627301	1	10032	tags=80%, list=71%, signal=274%
GO_ANIMAL_ORGAN_MATURATION	20	-0.214097	-1.15031	0.270492	0.627914	1	5455	tags=60%, list=39%, signal=98%
GO_POSITIVE_REGULATION_OF_CATION_CHANNEL_ACTIVITY	60	-0.125888	-1.15011	0.268344	0.627509	1	2232	tags=28%, list=16%, signal=34%
GO_REGULATION_OF_LEUKOCYTE_DIFFERENTIATION	202	-0.0723078	-1.15008	0.253061	0.626787	1	8782	tags=69%, list=62%, signal=181%
GO_MODIFIED_AMINO_ACID_TRANSPORT	17	-0.229914	-1.15003	0.261759	0.626092	1	2573	tags=41%, list=18%, signal=50%
GO_CONTRACTILE_ACTIN_FILAMENT_BUNDLE_ASSEMBLY	87	-0.105619	-1.14959	0.270661	0.626279	1	2739	tags=30%, list=19%, signal=37%
GO_PTERIDINE_CONTAINING_COMPOUND_METABOLIC_PROCESS	24	-0.193473	-1.14952	0.272366	0.625632	1	3746	tags=46%, list=27%, signal=62%
GO_PROTEIN_TRANSMEMBRANE_TRANSPORT	58	-0.129239	-1.14951	0.287474	0.624869	1	10601	tags=88%, list=75%, signal=351%
GO_NEGATIVE_REGULATION_OF_CELLULAR_SENESCENCE	17	-0.233263	-1.14906	0.258555	0.625029	1	7510	tags=76%, list=53%, signal=163%
GO_RETINOIC_ACID_RECEPTOR_SIGNALING_PATHWAY	26	-0.191811	-1.14868	0.279528	0.625042	1	7074	tags=69%, list=50%, signal=138%
GO_INSULIN_SECRETION_INVOLVED_IN_CELLULAR_RESPONSE_TO_GLUCOSE_STIMULUS	56	-0.127686	-1.14846	0.26195	0.624718	1	2492	tags=30%, list=18%, signal=37%
GO_ALPHA_AMINO_ACID_BIOSYNTHETIC_PROCESS	53	-0.135621	-1.14825	0.278656	0.624366	1	3422	tags=38%, list=24%, signal=50%
GO_REGULATION_OF_COFACTOR_METABOLIC_PROCESS	30	-0.176043	-1.14789	0.276515	0.624328	1	3169	tags=40%, list=22%, signal=51%
GO_MYELOID_LEUKOCYTE_MEDIATED_IMMUNITY	446	-0.0467685	-1.14563	0.289474	0.628258	1	3541	tags=30%, list=25%, signal=38%
GO_REGULATION_OF_VASOCONSTRICTION	45	-0.144351	-1.14499	0.278884	0.628791	1	6756	tags=62%, list=48%, signal=119%
GO_CELL_REDOX_HOMEOSTASIS	68	-0.118909	-1.14461	0.279835	0.628779	1	8506	tags=72%, list=60%, signal=180%
GO_POSITIVE_REGULATION_OF_NEURON_PROJECTION_DEVELOPMENT	255	-0.0606433	-1.14376	0.284333	0.629753	1	4975	tags=41%, list=35%, signal=62%
GO_NEGATIVE_REGULATION_OF_CELL_ADHESION	211	-0.0689253	-1.14275	0.300601	0.631108	1	5802	tags=48%, list=41%, signal=80%
GO_REGULATION_OF_CALCIUM_ION_TRANSMEMBRANE_TRANSPORTER_ACTIVITY	76	-0.111348	-1.14192	0.278937	0.632051	1	5498	tags=50%, list=39%, signal=81%
GO_REGULATION_OF_MYOTUBE_DIFFERENTIATION	38	-0.158964	-1.14046	0.2881	0.634303	1	10026	tags=87%, list=71%, signal=299%
GO_ANION_HOMEOSTASIS	40	-0.155418	-1.13985	0.286938	0.634747	1	2049	tags=30%, list=15%, signal=35%
GO_REGULATION_OF_ANION_TRANSMEMBRANE_TRANSPORT	24	-0.198604	-1.13984	0.28481	0.633986	1	8381	tags=79%, list=59%, signal=194%
GO_CELLULAR_RESPONSE_TO_GLUCAGON_STIMULUS	20	-0.215842	-1.13983	0.296748	0.633221	1	2606	tags=40%, list=18%, signal=49%
GO_NEUTROPHIL_MIGRATION	57	-0.129084	-1.13713	0.307692	0.638057	1	1654	tags=25%, list=12%, signal=28%
GO_CELL_JUNCTION_ORGANIZATION	266	-0.0607478	-1.13686	0.30042	0.637891	1	6645	tags=53%, list=47%, signal=98%
GO_PLATELET_AGGREGATION	52	-0.133473	-1.13646	0.290196	0.637954	1	10344	tags=87%, list=73%, signal=322%
GO_NEGATIVE_REGULATION_OF_CALCIUM_ION_TRANSPORT	46	-0.144572	-1.13636	0.279297	0.637438	1	5641	tags=54%, list=40%, signal=90%
GO_REACTIVE_OXYGEN_SPECIES_METABOLIC_PROCESS	128	-0.08737	-1.13535	0.293561	0.638827	1	6060	tags=52%, list=43%, signal=90%
GO_ACUTE_PHASE_RESPONSE	21	-0.199125	-1.13452	0.282651	0.63967	1	1228	tags=29%, list=9%, signal=31%
GO_REGULATION_OF_NEUTROPHIL_MIGRATION	25	-0.187118	-1.13448	0.304	0.638987	1	3012	tags=40%, list=21%, signal=51%
GO_ACTIN_FILAMENT_ORGANIZATION	349	-0.0528383	-1.1344	0.292135	0.638371	1	2389	tags=22%, list=17%, signal=26%
GO_POSITIVE_REGULATION_OF_REGULATED_SECRETORY_PATHWAY	44	-0.145323	-1.1343	0.311983	0.637811	1	5979	tags=57%, list=42%, signal=98%
GO_REGULATION_OF_RUFFLE_ASSEMBLY	26	-0.186982	-1.13424	0.303462	0.637125	1	3340	tags=42%, list=24%, signal=55%
GO_HIPPOCAMPUS_DEVELOPMENT	78	-0.108208	-1.13387	0.295652	0.637137	1	7896	tags=67%, list=56%, signal=150%
GO_PROTEIN_PROCESSING	159	-0.076509	-1.13387	0.274793	0.636366	1	9502	tags=75%, list=67%, signal=226%
GO_HORMONE_METABOLIC_PROCESS	145	-0.0777494	-1.13361	0.282398	0.63611	1	8751	tags=70%, list=62%, signal=181%
GO_NEUROTRANSMITTER_RECEPTOR_INTERNALIZATION	24	-0.193089	-1.13253	0.30695	0.637625	1	10224	tags=92%, list=72%, signal=332%
GO_DNA_CATABOLIC_PROCESS_ENDONUCLEOLYTIC	28	-0.181754	-1.13242	0.305556	0.637102	1	3996	tags=46%, list=28%, signal=65%
GO_PROTEIN_TARGETING_TO_VACUOLE	33	-0.166924	-1.13189	0.2749	0.637459	1	6208	tags=61%, list=44%, signal=108%
GO_CALCIUM_MEDIATED_SIGNALING_USING_INTRACELLULAR_CALCIUM_SOURCE	17	-0.23348	-1.13184	0.306163	0.636798	1	1692	tags=35%, list=12%, signal=40%
GO_INTERACTION_WITH_HOST	173	-0.0760073	-1.13141	0.28629	0.636921	1	6614	tags=54%, list=47%, signal=101%
GO_REGULATION_OF_COAGULATION	58	-0.126275	-1.13101	0.290566	0.636935	1	6260	tags=57%, list=44%, signal=102%
GO_REGULATION_OF_VOLTAGE_GATED_CALCIUM_CHANNEL_ACTIVITY	33	-0.164824	-1.13091	0.295181	0.636359	1	3242	tags=39%, list=23%, signal=51%
GO_REGULATION_OF_OLIGODENDROCYTE_DIFFERENTIATION	31	-0.173932	-1.13055	0.294949	0.63634	1	5750	tags=58%, list=41%, signal=98%
GO_PIGMENTATION	85	-0.104979	-1.1302	0.298539	0.636281	1	10988	tags=88%, list=78%, signal=395%
GO_CELLULAR_RESPONSE_TO_CARBOHYDRATE_STIMULUS	119	-0.0891603	-1.12979	0.312621	0.636364	1	2550	tags=27%, list=18%, signal=33%
GO_MONONUCLEAR_CELL_DIFFERENTIATION	29	-0.173865	-1.12758	0.284861	0.640196	1	7777	tags=72%, list=55%, signal=161%
GO_MUCOPOLYSACCHARIDE_METABOLIC_PROCESS	17	-0.222428	-1.12721	0.305019	0.64023	1	4340	tags=53%, list=31%, signal=76%
GO_CYTOCHROME_COMPLEX_ASSEMBLY	33	-0.16297	-1.12304	0.294606	0.648374	1	4124	tags=45%, list=29%, signal=64%
GO_ZINC_ION_TRANSMEMBRANE_TRANSPORT	20	-0.212246	-1.12257	0.293635	0.64854	1	4775	tags=55%, list=34%, signal=83%
GO_ASTROCYTE_DIFFERENTIATION	69	-0.116772	-1.12201	0.319502	0.648937	1	1430	tags=22%, list=10%, signal=24%
GO_HOMOLOGOUS_CHROMOSOME_SEGREGATION	34	-0.159798	-1.12144	0.290135	0.649359	1	9795	tags=85%, list=69%, signal=278%
GO_RETINA_HOMEOSTASIS	45	-0.14173	-1.12139	0.331967	0.648667	1	8362	tags=73%, list=59%, signal=179%
GO_CARBOHYDRATE_DERIVATIVE_CATABOLIC_PROCESS	153	-0.0783864	-1.12111	0.324153	0.648508	1	10259	tags=80%, list=73%, signal=291%
GO_MANNOSYLATION	30	-0.171114	-1.12036	0.304082	0.649308	1	9358	tags=83%, list=66%, signal=247%
GO_POSITIVE_REGULATION_OF_OSSIFICATION	75	-0.108415	-1.12032	0.300207	0.64861	1	6763	tags=59%, list=48%, signal=112%
GO_NEUTRAL_LIPID_METABOLIC_PROCESS	84	-0.104059	-1.11846	0.294118	0.651735	1	8123	tags=68%, list=58%, signal=159%
GO_SCHWANN_CELL_DEVELOPMENT	29	-0.174031	-1.11767	0.309942	0.652557	1	2905	tags=38%, list=21%, signal=48%
GO_CELLULAR_RESPONSE_TO_CALCIUM_ION	75	-0.111476	-1.11743	0.312741	0.652331	1	6720	tags=59%, list=48%, signal=111%
GO_REGULATION_OF_SYSTEMIC_ARTERIAL_BLOOD_PRESSURE_BY_HORMONE	24	-0.185653	-1.11566	0.294355	0.655353	1	9152	tags=83%, list=65%, signal=236%
GO_NUCLEOSIDE_TRIPHOSPHATE_METABOLIC_PROCESS	55	-0.127208	-1.11386	0.318095	0.658425	1	6428	tags=58%, list=46%, signal=106%
GO_REGULATION_OF_LEUKOCYTE_MIGRATION	131	-0.082804	-1.11273	0.296875	0.660054	1	6712	tags=56%, list=48%, signal=105%
GO_INTERLEUKIN_6_MEDIATED_SIGNALING_PATHWAY	17	-0.222925	-1.11245	0.300395	0.659891	1	4333	tags=53%, list=31%, signal=76%
GO_REGULATION_OF_TISSUE_REMODELING	55	-0.126045	-1.11227	0.312749	0.65949	1	9012	tags=76%, list=64%, signal=210%
GO_REGULATION_OF_LIPID_STORAGE	37	-0.156141	-1.11197	0.282353	0.659371	1	8107	tags=73%, list=57%, signal=171%
GO_INSULIN_LIKE_GROWTH_FACTOR_RECEPTOR_SIGNALING_PATHWAY	30	-0.165962	-1.11136	0.305769	0.659904	1	5194	tags=53%, list=37%, signal=84%
GO_GLUCAN_CATABOLIC_PROCESS	20	-0.203652	-1.10824	0.340292	0.665815	1	3484	tags=45%, list=25%, signal=60%
GO_POSITIVE_REGULATION_OF_PHOSPHATASE_ACTIVITY	28	-0.175546	-1.1078	0.308008	0.666012	1	7614	tags=71%, list=54%, signal=155%
GO_HUMORAL_IMMUNE_RESPONSE	97	-0.0961465	-1.10681	0.302682	0.667352	1	2729	tags=29%, list=19%, signal=36%
GO_REGULATION_OF_NEUROLOGICAL_SYSTEM_PROCESS	120	-0.0858734	-1.10445	0.320158	0.671659	1	8684	tags=70%, list=61%, signal=180%
GO_ACYLGLYCEROL_METABOLIC_PROCESS	45	-0.141949	-1.10247	0.323917	0.675159	1	1141	tags=22%, list=8%, signal=24%
GO_CENTRAL_NERVOUS_SYSTEM_PROJECTION_NEURON_AXONOGENESIS	25	-0.185676	-1.10113	0.311508	0.677253	1	9246	tags=84%, list=65%, signal=243%
GO_REGULATION_OF_ACTOMYOSIN_STRUCTURE_ORGANIZATION	81	-0.103005	-1.10023	0.329243	0.678486	1	2739	tags=30%, list=19%, signal=37%
GO_POSITIVE_REGULATION_OF_CELL_ACTIVATION	235	-0.0638503	-1.10018	0.311284	0.677799	1	12395	tags=94%, list=88%, signal=756%
GO_CELLULAR_RESPONSE_TO_LIPOPROTEIN_PARTICLE_STIMULUS	28	-0.176595	-1.09946	0.323171	0.678542	1	3060	tags=39%, list=22%, signal=50%
GO_REGULATION_OF_T_HELPER_1_TYPE_IMMUNE_RESPONSE	17	-0.22207	-1.09922	0.301229	0.678299	1	10160	tags=94%, list=72%, signal=335%
GO_ESTABLISHMENT_OR_MAINTENANCE_OF_CELL_POLARITY	193	-0.0679839	-1.09836	0.3	0.679366	1	12298	tags=94%, list=87%, signal=716%
GO_ORGAN_INDUCTION	15	-0.234149	-1.09819	0.339583	0.678925	1	7054	tags=73%, list=50%, signal=146%
GO_PROTEIN_HOMOTETRAMERIZATION	71	-0.112109	-1.09707	0.345382	0.680556	1	3995	tags=39%, list=28%, signal=55%
GO_INORGANIC_ANION_TRANSMEMBRANE_TRANSPORT	87	-0.100198	-1.09674	0.323651	0.6805	1	8821	tags=72%, list=62%, signal=192%
GO_REGULATION_OF_CYTOKINE_PRODUCTION_INVOLVED_IN_IMMUNE_RESPONSE	59	-0.120255	-1.09621	0.341463	0.680854	1	10517	tags=86%, list=74%, signal=337%
GO_POSITIVE_REGULATION_OF_LEUKOCYTE_DEGRANULATION	17	-0.225293	-1.09617	0.323699	0.680152	1	5961	tags=65%, list=42%, signal=112%
GO_NEGATIVE_REGULATION_OF_CALCIUM_MEDIATED_SIGNALING	25	-0.186976	-1.09576	0.332046	0.680233	1	3014	tags=40%, list=21%, signal=51%
GO_C21_STEROID_HORMONE_METABOLIC_PROCESS	26	-0.17974	-1.09552	0.334661	0.679997	1	6701	tags=65%, list=47%, signal=124%
GO_POSITIVE_REGULATION_OF_ESTABLISHMENT_OF_PROTEIN_LOCALIZATION	354	-0.0515438	-1.09522	0.326255	0.679876	1	10940	tags=82%, list=77%, signal=357%
GO_AUDITORY_RECEPTOR_CELL_DEVELOPMENT	16	-0.22478	-1.09521	0.324701	0.679115	1	9187	tags=88%, list=65%, signal=250%
GO_FORMATION_OF_PRIMARY_GERM_LAYER	95	-0.0965829	-1.09503	0.341948	0.678779	1	8160	tags=67%, list=58%, signal=158%
GO_POSITIVE_REGULATION_OF_MYOTUBE_DIFFERENTIATION	21	-0.199564	-1.09244	0.313346	0.683566	1	9964	tags=90%, list=71%, signal=307%
GO_GLANDULAR_EPITHELIAL_CELL_DEVELOPMENT	24	-0.183306	-1.09205	0.313808	0.683641	1	6243	tags=63%, list=44%, signal=112%
GO_REGULATION_OF_TOLL_LIKE_RECEPTOR_4_SIGNALING_PATHWAY	15	-0.233189	-1.092	0.318565	0.682947	1	8009	tags=80%, list=57%, signal=185%
GO_MULTICELLULAR_ORGANISMAL_RESPONSE_TO_STRESS	66	-0.116064	-1.09171	0.323194	0.682854	1	9710	tags=80%, list=69%, signal=256%
GO_REGULATION_OF_THE_FORCE_OF_HEART_CONTRACTION	24	-0.18385	-1.09136	0.33758	0.68288	1	8589	tags=79%, list=61%, signal=202%
GO_THIOESTER_METABOLIC_PROCESS	40	-0.144546	-1.09105	0.333333	0.682746	1	1496	tags=25%, list=11%, signal=28%
GO_POSITIVE_REGULATION_OF_HEART_RATE	22	-0.199091	-1.09029	0.342912	0.683668	1	10032	tags=91%, list=71%, signal=313%
GO_NEGATIVE_REGULATION_OF_PROTEIN_SERINE_THREONINE_KINASE_ACTIVITY	115	-0.0883701	-1.08971	0.318982	0.684101	1	12394	tags=97%, list=88%, signal=782%
GO_MEMBRANE_DEPOLARIZATION_DURING_ACTION_POTENTIAL	34	-0.154758	-1.08664	0.322314	0.690038	1	2805	tags=35%, list=20%, signal=44%
GO_POSTSYNAPTIC_SPECIALIZATION_ASSEMBLY	22	-0.194907	-1.08595	0.332677	0.690735	1	10091	tags=91%, list=71%, signal=318%
GO_MACROPHAGE_MIGRATION	33	-0.158725	-1.08529	0.340771	0.691375	1	2900	tags=36%, list=21%, signal=46%
GO_REGULATION_OF_CALCIUM_ION_TRANSMEMBRANE_TRANSPORT	121	-0.0839391	-1.08487	0.324841	0.691502	1	10030	tags=79%, list=71%, signal=271%
GO_AMINOGLYCAN_CATABOLIC_PROCESS	55	-0.122092	-1.08466	0.353909	0.691227	1	11892	tags=96%, list=84%, signal=608%
GO_GOLGI_TO_PLASMA_MEMBRANE_TRANSPORT	58	-0.118677	-1.08464	0.334711	0.690495	1	4419	tags=43%, list=31%, signal=62%
GO_REGULATION_OF_GASTRULATION	29	-0.167339	-1.08441	0.330709	0.690231	1	7382	tags=69%, list=52%, signal=144%
GO_REGULATION_OF_LIPID_TRANSPORT	82	-0.10287	-1.08432	0.343685	0.689657	1	8201	tags=68%, list=58%, signal=162%
GO_NEGATIVE_REGULATION_OF_LIPID_CATABOLIC_PROCESS	17	-0.216398	-1.08423	0.358178	0.689071	1	10240	tags=94%, list=73%, signal=342%
GO_NEUROPEPTIDE_SIGNALING_PATHWAY	76	-0.105098	-1.08402	0.348425	0.688787	1	10417	tags=84%, list=74%, signal=319%
GO_POSITIVE_REGULATION_OF_RELEASE_OF_SEQUESTERED_CALCIUM_ION_INTO_CYTOSOL	31	-0.161902	-1.08393	0.332649	0.688224	1	10475	tags=90%, list=74%, signal=349%
GO_PEPTIDYL_SERINE_DEPHOSPHORYLATION	18	-0.208396	-1.08379	0.351852	0.687739	1	7261	tags=72%, list=51%, signal=148%
GO_PROSTATE_GLAND_MORPHOGENESIS	25	-0.180887	-1.08265	0.331924	0.689412	1	7054	tags=68%, list=50%, signal=136%
GO_BLOOD_VESSEL_ENDOTHELIAL_CELL_PROLIFERATION_INVOLVED_IN_SPROUTING_ANGIOGENESIS	17	-0.219843	-1.08244	0.343808	0.689123	1	8530	tags=82%, list=60%, signal=208%
GO_NITRIC_OXIDE_MEDIATED_SIGNAL_TRANSDUCTION	24	-0.186185	-1.08228	0.337398	0.688696	1	5614	tags=58%, list=40%, signal=97%
GO_LIPOPROTEIN_BIOSYNTHETIC_PROCESS	89	-0.0977999	-1.08155	0.335306	0.68954	1	7673	tags=64%, list=54%, signal=139%
GO_SKELETAL_SYSTEM_MORPHOGENESIS	182	-0.0678102	-1.08125	0.366412	0.689416	1	7591	tags=60%, list=54%, signal=129%
GO_DETECTION_OF_TEMPERATURE_STIMULUS_INVOLVED_IN_SENSORY_PERCEPTION	15	-0.229106	-1.08001	0.334034	0.691379	1	10891	tags=100%, list=77%, signal=437%
GO_MUSCLE_TISSUE_DEVELOPMENT	324	-0.0520795	-1.07955	0.337449	0.691617	1	7651	tags=59%, list=54%, signal=126%
GO_REGULATION_OF_CILIUM_ASSEMBLY	47	-0.13388	-1.07879	0.355086	0.692457	1	4126	tags=43%, list=29%, signal=60%
GO_RESPONSE_TO_SALT	15	-0.230004	-1.07862	0.347826	0.691997	1	6171	tags=67%, list=44%, signal=118%
GO_RESPONSE_TO_PAIN	26	-0.179003	-1.07846	0.32998	0.691582	1	8884	tags=81%, list=63%, signal=217%
GO_CELL_DIFFERENTIATION_IN_HINDBRAIN	18	-0.211792	-1.07834	0.374753	0.691064	1	5644	tags=61%, list=40%, signal=102%
GO_MITOCHONDRIAL_DEPOLARIZATION	22	-0.191831	-1.07797	0.353293	0.691174	1	5641	tags=59%, list=40%, signal=98%
GO_SYNAPTIC_VESICLE_LOCALIZATION	155	-0.0747532	-1.0779	0.330078	0.690587	1	8159	tags=65%, list=58%, signal=153%
GO_PIGMENT_METABOLIC_PROCESS	56	-0.12335	-1.0771	0.34058	0.691474	1	9614	tags=80%, list=68%, signal=251%
GO_PURINE_NUCLEOSIDE_MONOPHOSPHATE_BIOSYNTHETIC_PROCESS	19	-0.205272	-1.07695	0.314176	0.69102	1	8255	tags=79%, list=58%, signal=190%
GO_RNA_SPLICING_VIA_ENDONUCLEOLYTIC_CLEAVAGE_AND_LIGATION	15	-0.231776	-1.07678	0.365201	0.690614	1	6146	tags=67%, list=44%, signal=118%
GO_RESPONSE_TO_EXTRACELLULAR_STIMULUS	429	-0.045601	-1.07649	0.343137	0.690497	1	4051	tags=33%, list=29%, signal=45%
GO_POSITIVE_REGULATION_OF_NEURON_DIFFERENTIATION	328	-0.0513514	-1.07618	0.340866	0.690413	1	5837	tags=46%, list=41%, signal=77%
GO_NUCLEOSIDE_MONOPHOSPHATE_METABOLIC_PROCESS	30	-0.168772	-1.0759	0.365079	0.690258	1	9391	tags=83%, list=66%, signal=248%
GO_CHAPERONE_MEDIATED_PROTEIN_FOLDING	54	-0.127666	-1.07552	0.351889	0.690359	1	5266	tags=50%, list=37%, signal=79%
GO_OSTEOBLAST_DIFFERENTIATION	183	-0.0671933	-1.07415	0.330813	0.692516	1	2074	tags=21%, list=15%, signal=25%
GO_MIDBODY_ABSCISSION	15	-0.226247	-1.07351	0.343195	0.693132	1	6224	tags=67%, list=44%, signal=119%
GO_REGULATION_OF_T_CELL_APOPTOTIC_PROCESS	23	-0.187815	-1.07293	0.347737	0.69364	1	9019	tags=83%, list=64%, signal=228%
GO_CELLULAR_COMPONENT_ASSEMBLY_INVOLVED_IN_MORPHOGENESIS	87	-0.0949171	-1.07241	0.35497	0.694044	1	5811	tags=51%, list=41%, signal=85%
GO_EPITHELIAL_CILIUM_MOVEMENT	20	-0.206176	-1.07199	0.371769	0.694133	1	7685	tags=75%, list=54%, signal=164%
GO_NEGATIVE_REGULATION_OF_PHAGOCYTOSIS	18	-0.211114	-1.07193	0.355289	0.693503	1	4869	tags=56%, list=34%, signal=85%
GO_MUSCLE_ORGAN_DEVELOPMENT	325	-0.0513726	-1.07162	0.34585	0.693419	1	12241	tags=92%, list=87%, signal=673%
GO_POSITIVE_REGULATION_OF_MYELOID_LEUKOCYTE_DIFFERENTIATION	41	-0.139894	-1.07126	0.343629	0.693414	1	7331	tags=66%, list=52%, signal=137%
GO_CELLULAR_RESPONSE_TO_FLUID_SHEAR_STRESS	17	-0.20985	-1.07108	0.355731	0.693017	1	2856	tags=41%, list=20%, signal=52%
GO_REGULATION_OF_LEUKOCYTE_CHEMOTAXIS	76	-0.104293	-1.07083	0.344423	0.692839	1	6712	tags=58%, list=48%, signal=110%
GO_NEGATIVE_REGULATION_OF_STEROID_METABOLIC_PROCESS	19	-0.201973	-1.07048	0.345756	0.692873	1	6815	tags=68%, list=48%, signal=132%
GO_PURINE_NUCLEOSIDE_METABOLIC_PROCESS	34	-0.153527	-1.07033	0.364706	0.692431	1	9468	tags=82%, list=67%, signal=249%
GO_REGULATION_OF_INFLAMMATORY_RESPONSE	237	-0.0603569	-1.07005	0.376016	0.692259	1	3334	tags=30%, list=24%, signal=38%
GO_FILOPODIUM_ASSEMBLY	53	-0.125253	-1.06968	0.36381	0.692259	1	11295	tags=92%, list=80%, signal=460%
GO_POSITIVE_REGULATION_OF_CELL_CELL_ADHESION	181	-0.0679533	-1.06947	0.377734	0.691991	1	10835	tags=83%, list=77%, signal=354%
GO_REGULATION_OF_VASCULAR_PERMEABILITY	26	-0.175003	-1.06902	0.351852	0.692238	1	4052	tags=46%, list=29%, signal=65%
GO_REGULATION_OF_REGULATED_SECRETORY_PATHWAY	142	-0.0770709	-1.06797	0.363107	0.693665	1	6084	tags=51%, list=43%, signal=88%
GO_O_GLYCAN_PROCESSING	44	-0.136883	-1.06794	0.353061	0.69298	1	11875	tags=98%, list=84%, signal=612%
GO_PROTEIN_O_LINKED_GLYCOSYLATION	86	-0.098988	-1.06794	0.365422	0.692238	1	9121	tags=74%, list=65%, signal=209%
GO_CELLULAR_RESPONSE_TO_ATP	16	-0.218294	-1.06753	0.362903	0.692404	1	5748	tags=63%, list=41%, signal=105%
GO_CARBOHYDRATE_METABOLIC_PROCESS	465	-0.0428278	-1.06709	0.352442	0.692625	1	8193	tags=62%, list=58%, signal=143%
GO_HYPEROSMOTIC_RESPONSE	24	-0.181669	-1.06607	0.357285	0.69404	1	3324	tags=42%, list=24%, signal=54%
GO_METANEPHRIC_NEPHRON_DEVELOPMENT	37	-0.148448	-1.06559	0.357438	0.694347	1	7452	tags=68%, list=53%, signal=143%
GO_REGULATION_OF_INTERLEUKIN_4_PRODUCTION	20	-0.202666	-1.06452	0.357741	0.695915	1	11265	tags=100%, list=80%, signal=494%
GO_NEGATIVE_REGULATION_OF_ANION_TRANSPORT	24	-0.182301	-1.06251	0.383562	0.69952	1	7434	tags=71%, list=53%, signal=149%
GO_RIBONUCLEOPROTEIN_COMPLEX_DISASSEMBLY	15	-0.230562	-1.06195	0.35503	0.700016	1	9929	tags=93%, list=70%, signal=314%
GO_AMINO_ACID_ACTIVATION	48	-0.128135	-1.06152	0.369478	0.700187	1	11437	tags=94%, list=81%, signal=491%
GO_NUCLEOSIDE_TRIPHOSPHATE_BIOSYNTHETIC_PROCESS	67	-0.108925	-1.06064	0.370833	0.701264	1	6058	tags=54%, list=43%, signal=94%
GO_REGULATION_OF_ACTIN_FILAMENT_BASED_PROCESS	333	-0.0496106	-1.0594	0.388778	0.703173	1	2752	tags=24%, list=19%, signal=29%
GO_SENSORY_PERCEPTION_OF_TEMPERATURE_STIMULUS	20	-0.197844	-1.05899	0.359667	0.703251	1	11333	tags=100%, list=80%, signal=506%
GO_WNT_SIGNALING_PATHWAY_CALCIUM_MODULATING_PATHWAY	33	-0.153687	-1.05895	0.37234	0.702585	1	9818	tags=85%, list=70%, signal=278%
GO_MULTICELLULAR_ORGANISM_GROWTH	131	-0.0804323	-1.05773	0.363465	0.704475	1	7931	tags=64%, list=56%, signal=145%
GO_GLAND_MORPHOGENESIS	101	-0.0882227	-1.05666	0.342324	0.706027	1	1141	tags=17%, list=8%, signal=18%
GO_LATE_ENDOSOME_TO_VACUOLE_TRANSPORT	16	-0.215387	-1.05512	0.386179	0.708661	1	5789	tags=63%, list=41%, signal=106%
GO_CELLULAR_MODIFIED_AMINO_ACID_BIOSYNTHETIC_PROCESS	35	-0.150291	-1.05383	0.369025	0.710642	1	7971	tags=71%, list=56%, signal=164%
GO_MITOCHONDRIAL_RESPIRATORY_CHAIN_COMPLEX_IV_ASSEMBLY	18	-0.210681	-1.05363	0.380198	0.710327	1	3306	tags=44%, list=23%, signal=58%
GO_REGULATION_OF_INTRACELLULAR_TRANSPORT	392	-0.0455951	-1.05313	0.379447	0.710665	1	7877	tags=60%, list=56%, signal=132%
GO_LYTIC_VACUOLE_ORGANIZATION	60	-0.114732	-1.0526	0.3829	0.711115	1	5684	tags=52%, list=40%, signal=86%
GO_LEUKOCYTE_PROLIFERATION	198	-0.0661651	-1.0523	0.373047	0.711022	1	8851	tags=69%, list=63%, signal=183%
GO_MORPHOGENESIS_OF_AN_ENDOTHELIUM	15	-0.225084	-1.05115	0.379592	0.712806	1	3416	tags=47%, list=24%, signal=61%
GO_L_ALPHA_AMINO_ACID_TRANSMEMBRANE_TRANSPORT	45	-0.1313	-1.05079	0.381238	0.712809	1	8195	tags=71%, list=58%, signal=169%
GO_INTESTINAL_ABSORPTION	20	-0.197355	-1.05067	0.355731	0.71231	1	4985	tags=55%, list=35%, signal=85%
GO_TRIGLYCERIDE_METABOLIC_PROCESS	27	-0.170743	-1.04989	0.363281	0.71329	1	6486	tags=63%, list=46%, signal=116%
GO_REGULATION_OF_CALCIUM_ION_DEPENDENT_EXOCYTOSIS	107	-0.0866302	-1.04969	0.364198	0.712964	1	4990	tags=44%, list=35%, signal=67%
GO_POSITIVE_REGULATION_OF_WOUND_HEALING	36	-0.145077	-1.04936	0.405242	0.712944	1	5803	tags=56%, list=41%, signal=94%
GO_VESICLE_CYTOSKELETAL_TRAFFICKING	47	-0.129292	-1.04867	0.4	0.713665	1	9599	tags=81%, list=68%, signal=252%
GO_AXON_REGENERATION	46	-0.133561	-1.04855	0.383858	0.713206	1	5796	tags=54%, list=41%, signal=92%
GO_NEGATIVE_REGULATION_OF_HORMONE_SECRETION	53	-0.124017	-1.04614	0.374233	0.717669	1	2253	tags=28%, list=16%, signal=34%
GO_MUSCLE_FIBER_DEVELOPMENT	57	-0.115367	-1.04586	0.372624	0.717554	1	5811	tags=53%, list=41%, signal=89%
GO_NEGATIVE_REGULATION_OF_RESPONSE_TO_EXTERNAL_STIMULUS	258	-0.0564867	-1.04573	0.386064	0.717078	1	2721	tags=25%, list=19%, signal=30%
GO_POSITIVE_REGULATION_OF_MYELOID_CELL_DIFFERENTIATION	69	-0.106146	-1.04515	0.384766	0.717603	1	7924	tags=67%, list=56%, signal=151%
GO_REGULATION_OF_CENTROSOME_DUPLICATION	40	-0.140186	-1.04486	0.378218	0.717473	1	5794	tags=55%, list=41%, signal=93%
GO_CILIUM_OR_FLAGELLUM_DEPENDENT_CELL_MOTILITY	32	-0.154755	-1.044	0.374745	0.718592	1	8412	tags=75%, list=60%, signal=185%
GO_PROTEIN_TRANSMEMBRANE_IMPORT_INTO_INTRACELLULAR_ORGANELLE	32	-0.156002	-1.04342	0.38523	0.719101	1	10601	tags=91%, list=75%, signal=363%
GO_POSITIVE_REGULATION_OF_BIOMINERAL_TISSUE_DEVELOPMENT	36	-0.142813	-1.04334	0.390625	0.718533	1	7404	tags=67%, list=52%, signal=140%
GO_METANEPHRIC_NEPHRON_MORPHOGENESIS	24	-0.175143	-1.0432	0.358025	0.718103	1	3416	tags=42%, list=24%, signal=55%
GO_NUCLEOBASE_CONTAINING_SMALL_MOLECULE_CATABOLIC_PROCESS	38	-0.144008	-1.04275	0.381443	0.718344	1	9865	tags=84%, list=70%, signal=279%
GO_GLAND_DEVELOPMENT	359	-0.0489306	-1.041	0.393375	0.721319	1	7431	tags=57%, list=53%, signal=118%
GO_RESPONSE_TO_SALT_STRESS	19	-0.197879	-1.03962	0.380282	0.72356	1	7616	tags=74%, list=54%, signal=160%
GO_CILIUM_ORGANIZATION	340	-0.0493897	-1.03931	0.38523	0.723516	1	5426	tags=43%, list=38%, signal=69%
GO_EMBRYONIC_HEMOPOIESIS	19	-0.197457	-1.03921	0.38809	0.722995	1	10595	tags=95%, list=75%, signal=379%
GO_ACETYL_COA_BIOSYNTHETIC_PROCESS	20	-0.192249	-1.03903	0.40198	0.722615	1	5057	tags=55%, list=36%, signal=86%
GO_EPITHELIAL_CELL_MORPHOGENESIS	30	-0.15818	-1.03865	0.39834	0.722679	1	10011	tags=87%, list=71%, signal=297%
GO_PROTEOGLYCAN_BIOSYNTHETIC_PROCESS	63	-0.114374	-1.03832	0.39	0.722655	1	8256	tags=70%, list=58%, signal=167%
GO_GLYCOSPHINGOLIPID_BIOSYNTHETIC_PROCESS	25	-0.172695	-1.0367	0.406814	0.725512	1	9429	tags=84%, list=67%, signal=252%
GO_REGULATION_OF_CHONDROCYTE_DIFFERENTIATION	40	-0.137544	-1.0357	0.425887	0.726945	1	4419	tags=45%, list=31%, signal=65%
GO_CELLULAR_RESPONSE_TO_STEROL	18	-0.198533	-1.0356	0.396	0.726403	1	5831	tags=61%, list=41%, signal=104%
GO_ACUTE_INFLAMMATORY_RESPONSE_TO_ANTIGENIC_STIMULUS	16	-0.219605	-1.03552	0.400406	0.725845	1	9260	tags=88%, list=66%, signal=254%
GO_ACTIVATED_T_CELL_PROLIFERATION	27	-0.168334	-1.03548	0.406122	0.725195	1	7043	tags=67%, list=50%, signal=133%
GO_REGULATION_OF_MACROPHAGE_MIGRATION	27	-0.165404	-1.03508	0.385417	0.72532	1	2900	tags=37%, list=21%, signal=47%
GO_MAINTENANCE_OF_LOCATION	277	-0.0536127	-1.03416	0.399606	0.726543	1	4153	tags=35%, list=29%, signal=48%
GO_INTEGRIN_ACTIVATION	18	-0.202756	-1.03332	0.416667	0.727597	1	6556	tags=67%, list=46%, signal=124%
GO_NEGATIVE_REGULATION_OF_ADAPTIVE_IMMUNE_RESPONSE	29	-0.157956	-1.03278	0.391304	0.728035	1	10923	tags=93%, list=77%, signal=410%
GO_NEGATIVE_REGULATION_OF_PROTEIN_LOCALIZATION_TO_MEMBRANE	26	-0.166534	-1.03225	0.385375	0.72845	1	6344	tags=62%, list=45%, signal=112%
GO_NUCLEOSIDE_BISPHOSPHATE_METABOLIC_PROCESS	54	-0.116806	-1.03214	0.396694	0.727947	1	1496	tags=22%, list=11%, signal=25%
GO_ACROSOME_REACTION	19	-0.192008	-1.03104	0.40795	0.729652	1	5469	tags=58%, list=39%, signal=94%
GO_SYNAPTIC_VESICLE_CLUSTERING	15	-0.220014	-1.03058	0.397938	0.729917	1	4429	tags=53%, list=31%, signal=78%
GO_CELLULAR_RESPONSE_TO_OXIDATIVE_STRESS	254	-0.0557461	-1.03053	0.392354	0.729286	1	3231	tags=28%, list=23%, signal=36%
GO_NEURON_MATURATION	45	-0.129052	-1.03032	0.395161	0.729011	1	7599	tags=67%, list=54%, signal=144%
GO_REGULATION_OF_LEUKOCYTE_DEGRANULATION	33	-0.151225	-1.02951	0.388462	0.730011	1	7713	tags=70%, list=55%, signal=153%
GO_CONNECTIVE_TISSUE_DEVELOPMENT	217	-0.0610635	-1.0289	0.39749	0.730602	1	6701	tags=53%, list=47%, signal=100%
GO_REGULATION_OF_MITOCHONDRIAL_MEMBRANE_POTENTIAL	63	-0.109862	-1.02881	0.404215	0.730063	1	6302	tags=56%, list=45%, signal=100%
GO_GLUTAMINE_FAMILY_AMINO_ACID_CATABOLIC_PROCESS	23	-0.18441	-1.02825	0.412826	0.730558	1	2313	tags=35%, list=16%, signal=42%
GO_PROTEIN_TRANSPORT_WITHIN_LIPID_BILAYER	52	-0.1227	-1.02804	0.410204	0.730267	1	10224	tags=85%, list=72%, signal=305%
GO_INNER_MITOCHONDRIAL_MEMBRANE_ORGANIZATION	43	-0.130315	-1.02733	0.412826	0.731043	1	3421	tags=37%, list=24%, signal=49%
GO_NEGATIVE_REGULATION_OF_MAP_KINASE_ACTIVITY	63	-0.110807	-1.02693	0.412602	0.731148	1	12341	tags=98%, list=87%, signal=777%
GO_PHOSPHOLIPID_BIOSYNTHETIC_PROCESS	217	-0.0611062	-1.02566	0.387755	0.733061	1	2210	tags=22%, list=16%, signal=25%
GO_REGULATION_OF_FATTY_ACID_BIOSYNTHETIC_PROCESS	35	-0.145563	-1.02507	0.41517	0.733619	1	10862	tags=91%, list=77%, signal=395%
GO_SCHWANN_CELL_DIFFERENTIATION	37	-0.138436	-1.0249	0.412214	0.733273	1	6448	tags=59%, list=46%, signal=109%
GO_REGULATION_OF_INFLAMMATORY_RESPONSE_TO_ANTIGENIC_STIMULUS	17	-0.20812	-1.0248	0.392562	0.732743	1	1219	tags=29%, list=9%, signal=32%
GO_SPECIFICATION_OF_ANIMAL_ORGAN_IDENTITY	25	-0.171756	-1.02446	0.409465	0.732728	1	10572	tags=92%, list=75%, signal=365%
GO_RESPONSE_TO_INTERFERON_GAMMA	138	-0.0737033	-1.02387	0.420543	0.73326	1	10534	tags=82%, list=75%, signal=319%
GO_POSITIVE_REGULATION_OF_CELL_DEVELOPMENT	474	-0.0405212	-1.02313	0.397119	0.734164	1	6360	tags=49%, list=45%, signal=86%
GO_REGULATION_OF_SUBSTRATE_ADHESION_DEPENDENT_CELL_SPREADING	44	-0.131937	-1.02275	0.412475	0.73427	1	2316	tags=30%, list=16%, signal=35%
GO_POSITIVE_REGULATION_OF_PHOSPHATIDYLINOSITOL_3_KINASE_SIGNALING	68	-0.104756	-1.02264	0.407186	0.733782	1	10574	tags=85%, list=75%, signal=338%
GO_MOTOR_NEURON_AXON_GUIDANCE	20	-0.190448	-1.02261	0.408998	0.733103	1	9319	tags=85%, list=66%, signal=250%
GO_REGULATION_OF_TRANS_SYNAPTIC_SIGNALING	403	-0.0439363	-1.02219	0.41498	0.733289	1	5846	tags=46%, list=41%, signal=76%
GO_FORELIMB_MORPHOGENESIS	33	-0.150173	-1.02178	0.399209	0.733428	1	6444	tags=61%, list=46%, signal=111%
GO_VASCULAR_ENDOTHELIAL_GROWTH_FACTOR_RECEPTOR_SIGNALING_PATHWAY	89	-0.0939799	-1.0212	0.416149	0.733959	1	8996	tags=73%, list=64%, signal=200%
GO_REGULATION_OF_BONE_MINERALIZATION	59	-0.113542	-1.02063	0.409639	0.734406	1	6303	tags=56%, list=45%, signal=101%
GO_POSITIVE_REGULATION_OF_COLD_INDUCED_THERMOGENESIS	83	-0.0961573	-1.02062	0.431915	0.7337	1	8009	tags=66%, list=57%, signal=152%
GO_DICARBOXYLIC_ACID_METABOLIC_PROCESS	51	-0.119774	-1.02058	0.412791	0.733051	1	3023	tags=33%, list=21%, signal=42%
GO_REGULATION_OF_COLLATERAL_SPROUTING	19	-0.194949	-1.0198	0.420233	0.734026	1	3941	tags=47%, list=28%, signal=66%
GO_REGULATION_OF_CELLULAR_RESPONSE_TO_VASCULAR_ENDOTHELIAL_GROWTH_FACTOR_STIMULUS	16	-0.209556	-1.01949	0.418972	0.733942	1	4106	tags=50%, list=29%, signal=70%
GO_POSITIVE_REGULATION_OF_NATURAL_KILLER_CELL_ACTIVATION	18	-0.201582	-1.01944	0.40625	0.733338	1	5788	tags=61%, list=41%, signal=103%
GO_CRISTAE_FORMATION	30	-0.158161	-1.01931	0.409804	0.732905	1	3421	tags=40%, list=24%, signal=53%
GO_PEROXISOMAL_MEMBRANE_TRANSPORT	18	-0.199053	-1.01905	0.454	0.732714	1	10531	tags=94%, list=75%, signal=371%
GO_REGULATION_OF_RENAL_SYSTEM_PROCESS	28	-0.161305	-1.01806	0.396917	0.734119	1	6806	tags=64%, list=48%, signal=124%
GO_FOREBRAIN_CELL_MIGRATION	58	-0.115151	-1.01789	0.428571	0.733774	1	5686	tags=52%, list=40%, signal=86%
GO_REGULATION_OF_MACROPHAGE_DIFFERENTIATION	19	-0.190557	-1.01763	0.417355	0.73359	1	6976	tags=68%, list=49%, signal=135%
GO_T_CELL_PROLIFERATION	126	-0.0783512	-1.01678	0.422311	0.734653	1	12466	tags=96%, list=88%, signal=812%
GO_POSITIVE_REGULATION_OF_EXCITATORY_POSTSYNAPTIC_POTENTIAL	27	-0.165924	-1.01557	0.426901	0.736475	1	7600	tags=70%, list=54%, signal=152%
GO_SENSORY_PERCEPTION_OF_CHEMICAL_STIMULUS	49	-0.118899	-1.01515	0.410822	0.736691	1	2939	tags=33%, list=21%, signal=41%
GO_POSITIVE_REGULATION_OF_ACTIVATED_T_CELL_PROLIFERATION	17	-0.201272	-1.01492	0.392308	0.736476	1	2977	tags=41%, list=21%, signal=52%
GO_MITOTIC_CYTOKINESIS	64	-0.106485	-1.0139	0.418651	0.737969	1	6227	tags=55%, list=44%, signal=97%
GO_NEGATIVE_REGULATION_OF_GENE_SILENCING	22	-0.182753	-1.01334	0.405138	0.738436	1	5769	tags=59%, list=41%, signal=100%
GO_NEGATIVE_REGULATION_OF_EPITHELIAL_CELL_APOPTOTIC_PROCESS	31	-0.151804	-1.01285	0.418182	0.738771	1	7884	tags=71%, list=56%, signal=160%
GO_NEURON_PROJECTION_REGENERATION	55	-0.117377	-1.01273	0.433735	0.73828	1	5796	tags=53%, list=41%, signal=89%
GO_CARDIAC_MUSCLE_TISSUE_DEVELOPMENT	174	-0.0662856	-1.01197	0.423828	0.739267	1	12468	tags=95%, list=88%, signal=800%
GO_REGULATION_OF_STEROL_TRANSPORT	33	-0.148753	-1.01177	0.40159	0.738984	1	6464	tags=61%, list=46%, signal=112%
GO_REGULATION_OF_CATION_TRANSMEMBRANE_TRANSPORT	287	-0.0519195	-1.01048	0.397119	0.741124	1	1989	tags=19%, list=14%, signal=22%
GO_HEPATICOBILIARY_SYSTEM_DEVELOPMENT	120	-0.0796041	-1.01035	0.430279	0.740673	1	887	tags=14%, list=6%, signal=15%
GO_REGULATION_OF_SYNAPSE_ASSEMBLY	103	-0.0843654	-1.01022	0.430528	0.740216	1	11295	tags=88%, list=80%, signal=438%
GO_SERINE_FAMILY_AMINO_ACID_METABOLIC_PROCESS	32	-0.148221	-1.01022	0.433198	0.739502	1	2767	tags=34%, list=20%, signal=43%
GO_CELLULAR_RESPONSE_TO_VITAMIN_D	20	-0.188413	-1.0077	0.427386	0.744157	1	4405	tags=50%, list=31%, signal=73%
GO_NEGATIVE_REGULATION_OF_EPITHELIAL_CELL_MIGRATION	55	-0.115659	-1.00729	0.450292	0.744358	1	2739	tags=31%, list=19%, signal=38%
GO_CARDIAC_MUSCLE_CELL_CONTRACTION	63	-0.110289	-1.00711	0.398113	0.744013	1	6296	tags=56%, list=45%, signal=100%
GO_NEGATIVE_REGULATION_OF_CATION_CHANNEL_ACTIVITY	34	-0.145531	-1.00637	0.456522	0.744883	1	9996	tags=85%, list=71%, signal=291%
GO_BLOOD_VESSEL_MORPHOGENESIS	495	-0.0391538	-1.00629	0.424797	0.744345	1	8768	tags=66%, list=62%, signal=168%
GO_REGULATION_OF_T_CELL_DIFFERENTIATION	101	-0.084908	-1.00586	0.418426	0.744543	1	10975	tags=86%, list=78%, signal=384%
GO_LYSOSOME_LOCALIZATION	58	-0.113574	-1.00569	0.452975	0.744206	1	8143	tags=69%, list=58%, signal=162%
GO_POSITIVE_REGULATION_OF_RHO_PROTEIN_SIGNAL_TRANSDUCTION	21	-0.185144	-1.00538	0.437882	0.74418	1	5460	tags=57%, list=39%, signal=93%
GO_REGULATION_OF_CYCLASE_ACTIVITY	35	-0.14438	-1.00511	0.42887	0.744043	1	1195	tags=23%, list=8%, signal=25%
GO_CYTOSOLIC_TRANSPORT	138	-0.0707475	-1.00422	0.41358	0.745241	1	956	tags=14%, list=7%, signal=15%
[truncated: 756 more rows]

## Sheet: KO-MV; C5 MF - Up
Supplementary Table 5. GSEA results (C5-CC, C5-BP, and C5-MF domains) for KO-M/V and KO-M/WT-V transcripts.
[truncated: 310 more rows]

[truncated: 7 more sheets: KO-MV; C5 MF - Down, KO-M_WT-V; C5 CC - Up, KO-M_WT-V; C5 CC - Down, KO-M_WT-V; C5 BP - Up, KO-M_WT-V; C5 BP - Down, KO-M_WT-V; C5 MF - Up, KO-M_WT-V; C5 MF - Down]
