# Supplementary material for: Early Chronic Memantine Treatment-Induced Transcriptomic Changes in Wild-Type and Shank2-Mutant Mice
Source: Front Mol Neurosci. 2021 Sep 14;14:712576. doi: 10.3389/fnmol.2021.712576 (PMC8477010; doi:10.3389/fnmol.2021.712576)
Supplement: Supplementary Table 6 — Gene Set Enrichment Analysis results (C5-CC, C5-BP, and C5-MF) for WT-M/V and WT-M/KO-V transcripts. [file Table_6.XLSX]

## Sheet: WT-MV; C5 CC - Up
Supplementary Table 6. GSEA results (C5-CC, C5-BP, and C5-MF domains) for WT-M/V and WT-M/KO-V transcripts.
NAME	SIZE	ES	NES	NOM p-val	FDR q-val	FWER p-val	RANK AT MAX	LEADING EDGE
GO_GLUTAMATERGIC_SYNAPSE	342	0.178461	3.76731	0	0	0	8307	tags=75%, list=57%, signal=170%
GO_PRESYNAPSE	456	0.152083	3.69511	0	0	0	8380	tags=72%, list=58%, signal=165%
GO_SYNAPTIC_MEMBRANE	409	0.141486	3.27892	0	0	0	8132	tags=70%, list=56%, signal=154%
GO_POSTSYNAPTIC_MEMBRANE	306	0.153759	3.23236	0	0	0	8122	tags=71%, list=56%, signal=157%
GO_SYNAPTIC_VESICLE_MEMBRANE	99	0.260641	3.03099	0	0	0	8132	tags=82%, list=56%, signal=184%
GO_POSTSYNAPTIC_SPECIALIZATION_MEMBRANE	99	0.236413	2.86826	0	0.000218567	0.001	7160	tags=73%, list=49%, signal=142%
GO_EXOCYTIC_VESICLE	195	0.176154	2.82553	0	0.000187343	0.001	8359	tags=75%, list=57%, signal=174%
GO_INTRINSIC_COMPONENT_OF_POSTSYNAPTIC_SPECIALIZATION_MEMBRANE	75	0.268917	2.80234	0	0.000318368	0.002	7160	tags=76%, list=49%, signal=149%
GO_TRANSPORTER_COMPLEX	290	0.139722	2.75437	0	0.000562572	0.004	6582	tags=59%, list=45%, signal=106%
GO_INTRINSIC_COMPONENT_OF_SYNAPTIC_MEMBRANE	163	0.183738	2.75417	0	0.000506314	0.004	7527	tags=70%, list=52%, signal=143%
GO_INTRINSIC_COMPONENT_OF_SYNAPTIC_VESICLE_MEMBRANE	45	0.344651	2.7379	0	0.000579504	0.005	7282	tags=84%, list=50%, signal=169%
GO_SPINDLE_MICROTUBULE	52	0.32591	2.70032	0	0.000749784	0.007	5903	tags=73%, list=41%, signal=123%
GO_UBIQUITIN_LIGASE_COMPLEX	264	0.141122	2.63299	0	0.00146342	0.014	8229	tags=70%, list=57%, signal=159%
GO_NEURON_TO_NEURON_SYNAPSE	336	0.121877	2.62483	0	0.00135889	0.014	8784	tags=72%, list=60%, signal=178%
GO_CATION_CHANNEL_COMPLEX	200	0.159982	2.61638	0	0.0013474	0.015	6502	tags=61%, list=45%, signal=108%
GO_TRANSPORT_VESICLE_MEMBRANE	182	0.163005	2.57832	0	0.00150012	0.018	8684	tags=76%, list=60%, signal=186%
GO_TRANSPORT_VESICLE	349	0.116112	2.49679	0	0.00282673	0.037	8684	tags=71%, list=60%, signal=172%
GO_GABA_ERGIC_SYNAPSE	70	0.247263	2.46189	0	0.0032976	0.045	4730	tags=57%, list=33%, signal=84%
GO_CULLIN_RING_UBIQUITIN_LIGASE_COMPLEX	147	0.169626	2.41933	0	0.00536816	0.076	7746	tags=70%, list=53%, signal=148%
GO_POSTSYNAPTIC_DENSITY_MEMBRANE	75	0.22871	2.33815	0	0.0085793	0.121	7160	tags=72%, list=49%, signal=141%
GO_INTRINSIC_COMPONENT_OF_POSTSYNAPTIC_DENSITY_MEMBRANE	54	0.267784	2.3164	0	0.00949332	0.143	7160	tags=76%, list=49%, signal=149%
GO_EXCITATORY_SYNAPSE	47	0.287303	2.30599	0	0.00986522	0.155	7282	tags=79%, list=50%, signal=157%
GO_NUCLEAR_PORE	70	0.229542	2.28112	0	0.0110684	0.182	6856	tags=70%, list=47%, signal=132%
GO_INTRINSIC_COMPONENT_OF_POSTSYNAPTIC_MEMBRANE	119	0.17628	2.28045	0	0.0106568	0.183	6499	tags=62%, list=45%, signal=112%
GO_OTHER_ORGANISM	62	0.231606	2.16379	0.00207039	0.0207827	0.326	6965	tags=71%, list=48%, signal=136%
GO_MITOCHONDRIAL_MEMBRANE_PART	203	0.121111	2.04419	0.0060241	0.0457713	0.605	4566	tags=43%, list=31%, signal=62%
GO_MEDIATOR_COMPLEX	36	0.277778	2.01682	0.00414079	0.0509619	0.66	9703	tags=94%, list=67%, signal=283%
GO_INTEGRAL_COMPONENT_OF_SYNAPTIC_VESICLE_MEMBRANE	32	0.291334	2.01053	0.010101	0.051242	0.682	8041	tags=84%, list=55%, signal=188%
GO_SCHAFFER_COLLATERAL__CA1_SYNAPSE	82	0.191817	1.99742	0.00195695	0.0539522	0.712	5028	tags=54%, list=35%, signal=82%
GO_SPINDLE	307	0.0990735	1.97892	0.00961539	0.0582597	0.753	3420	tags=33%, list=24%, signal=43%
GO_NUCLEAR_ENVELOPE	408	0.0833349	1.95923	0.00195312	0.063279	0.791	7054	tags=57%, list=49%, signal=107%
GO_TETHERING_COMPLEX	64	0.207803	1.91486	0.00978474	0.0781449	0.852	8578	tags=80%, list=59%, signal=193%
GO_POLYSOMAL_RIBOSOME	27	0.29658	1.84938	0.0165975	0.109895	0.937	5927	tags=70%, list=41%, signal=119%
GO_TRANS_GOLGI_NETWORK	207	0.110048	1.83995	0.019802	0.112154	0.942	9380	tags=75%, list=65%, signal=209%
GO_ENDOPEPTIDASE_COMPLEX	62	0.201715	1.83008	0.0162602	0.114937	0.951	5287	tags=56%, list=36%, signal=88%
GO_NEUROTRANSMITTER_RECEPTOR_COMPLEX	53	0.213787	1.8141	0.00591716	0.122911	0.968	7876	tags=75%, list=54%, signal=164%
GO_OUTER_MEMBRANE	186	0.115161	1.81112	0.01	0.1217	0.969	4131	tags=40%, list=28%, signal=55%
GO_CHROMOSOME_CENTROMERIC_REGION	175	0.120401	1.80856	0.0182556	0.120545	0.973	6163	tags=54%, list=42%, signal=93%
GO_PRESYNAPTIC_MEMBRANE	156	0.124077	1.80595	0.021611	0.119477	0.977	8281	tags=69%, list=57%, signal=159%
GO_CHROMOSOMAL_REGION	301	0.089369	1.80288	0.00972763	0.118906	0.981	7422	tags=60%, list=51%, signal=120%
GO_PROTEIN_KINASE_COMPLEX	97	0.153609	1.78958	0.00943396	0.125193	0.984	4676	tags=47%, list=32%, signal=69%
GO_ANCHORED_COMPONENT_OF_MEMBRANE	117	0.143937	1.77606	0.0257937	0.130881	0.988	7244	tags=64%, list=50%, signal=127%
GO_ORGANELLE_SUBCOMPARTMENT	321	0.085723	1.77088	0.0140845	0.131048	0.989	9380	tags=73%, list=65%, signal=201%
GO_CYTOSOLIC_SMALL_RIBOSOMAL_SUBUNIT	41	0.230878	1.74719	0.0150376	0.144802	0.993	8355	tags=80%, list=57%, signal=189%
GO_SODIUM_CHANNEL_COMPLEX	21	0.31462	1.73088	0.0212766	0.154016	0.996	7202	tags=81%, list=50%, signal=160%
GO_CYTOSOLIC_PART	212	0.105675	1.72983	0.019685	0.151767	0.996	8979	tags=72%, list=62%, signal=186%
GO_NUCLEAR_REPLICATION_FORK	41	0.222442	1.7201	0.0177515	0.155785	0.998	7768	tags=76%, list=53%, signal=162%
GO_INTRINSIC_COMPONENT_OF_MITOCHONDRIAL_OUTER_MEMBRANE	19	0.32074	1.71801	0.029724	0.15447	0.998	4525	tags=63%, list=31%, signal=92%
GO_MIDBODY	159	0.1153	1.71687	0.0220441	0.152344	0.999	9498	tags=77%, list=65%, signal=219%
GO_NUCLEAR_PERIPHERY	126	0.130065	1.70923	0.0268595	0.154895	0.999	4933	tags=47%, list=34%, signal=70%
GO_ANCHORED_COMPONENT_OF_PLASMA_MEMBRANE	45	0.21663	1.70915	0.0283554	0.151881	0.999	7199	tags=71%, list=50%, signal=140%
GO_INNER_MITOCHONDRIAL_MEMBRANE_PROTEIN_COMPLEX	119	0.135435	1.67977	0.0394477	0.17127	0.999	4522	tags=45%, list=31%, signal=64%
GO_RETROMER_COMPLEX	20	0.31189	1.67809	0.0306513	0.16944	0.999	9284	tags=95%, list=64%, signal=262%
GO_PROTEASOME_CORE_COMPLEX	19	0.320969	1.67589	0.036961	0.168216	0.999	5287	tags=68%, list=36%, signal=107%
GO_PIGMENT_GRANULE	99	0.145451	1.6743	0.0223577	0.166339	0.999	6858	tags=62%, list=47%, signal=116%
GO_CYTOSOLIC_RIBOSOME	101	0.139187	1.64934	0.0387755	0.184973	1	8355	tags=71%, list=57%, signal=166%
GO_PRESYNAPTIC_ACTIVE_ZONE	68	0.165212	1.64121	0.0301811	0.188767	1	2740	tags=35%, list=19%, signal=43%
GO_PROTEIN_DNA_COMPLEX	101	0.139688	1.6305	0.0482897	0.194939	1	7196	tags=63%, list=49%, signal=125%
GO_NEURON_PROJECTION_TERMINUS	132	0.121244	1.62955	0.0383142	0.192492	1	7946	tags=67%, list=55%, signal=146%
GO_DNA_REPLICATION_FACTOR_A_COMPLEX	15	0.337863	1.62576	0.0342742	0.193124	1	6724	tags=80%, list=46%, signal=149%
GO_PRESYNAPTIC_ACTIVE_ZONE_CYTOPLASMIC_COMPONENT	16	0.342121	1.62554	0.0346821	0.190185	1	3209	tags=56%, list=22%, signal=72%
GO_SPINDLE_POLE	150	0.115389	1.62332	0.046371	0.188807	1	10359	tags=83%, list=71%, signal=284%
GO_RNA_POLYMERASE_II_TRANSCRIPTION_FACTOR_COMPLEX	140	0.116695	1.62146	0.0407332	0.187741	1	10159	tags=81%, list=70%, signal=268%
GO_REPLISOME	27	0.255347	1.60953	0.0393258	0.19599	1	7064	tags=74%, list=49%, signal=144%
GO_POTASSIUM_CHANNEL_COMPLEX	90	0.142553	1.60792	0.0382409	0.194652	1	6502	tags=59%, list=45%, signal=106%
GO_FLEMMING_BODY	25	0.268832	1.59966	0.0427184	0.19928	1	10056	tags=96%, list=69%, signal=311%
GO_CUL3_RING_UBIQUITIN_LIGASE_COMPLEX	37	0.223869	1.5962	0.0499002	0.19981	1	5005	tags=57%, list=34%, signal=86%
GO_CONDENSED_CHROMOSOME	184	0.101519	1.59239	0.0486815	0.200301	1	11660	tags=90%, list=80%, signal=450%
GO_CLATHRIN_COATED_VESICLE	158	0.10605	1.57546	0.0576132	0.213867	1	8137	tags=66%, list=56%, signal=149%
GO_CYCLIN_DEPENDENT_PROTEIN_KINASE_HOLOENZYME_COMPLEX	38	0.216933	1.57477	0.0358566	0.211425	1	3358	tags=45%, list=23%, signal=58%
GO_DENDRITE_MEMBRANE	38	0.209592	1.57053	0.0503018	0.212775	1	9587	tags=87%, list=66%, signal=254%
GO_RIBONUCLEOPROTEIN_GRANULE	189	0.0993977	1.56731	0.0478088	0.212822	1	3958	tags=37%, list=27%, signal=50%
GO_CUL4_RING_E3_UBIQUITIN_LIGASE_COMPLEX	30	0.243271	1.56409	0.046875	0.213201	1	7617	tags=77%, list=52%, signal=161%
GO_OUTER_MITOCHONDRIAL_MEMBRANE_PROTEIN_COMPLEX	16	0.323038	1.56234	0.0554415	0.211869	1	4395	tags=63%, list=30%, signal=89%
GO_HIPPOCAMPAL_MOSSY_FIBER_TO_CA3_SYNAPSE	31	0.234892	1.55602	0.0478927	0.214965	1	5972	tags=65%, list=41%, signal=109%
GO_GABA_RECEPTOR_COMPLEX	17	0.313226	1.55484	0.0475162	0.213263	1	8280	tags=88%, list=57%, signal=205%
GO_NEURON_SPINE	153	0.107072	1.53679	0.06917	0.22809	1	9483	tags=76%, list=65%, signal=216%
GO_TRANS_GOLGI_NETWORK_MEMBRANE	81	0.142675	1.52592	0.0644531	0.236306	1	8348	tags=72%, list=57%, signal=167%
GO_PEPTIDASE_COMPLEX	83	0.14318	1.52307	0.0605469	0.236352	1	5287	tags=51%, list=36%, signal=79%
GO_INTRINSIC_COMPONENT_OF_PRESYNAPTIC_MEMBRANE	83	0.145628	1.5161	0.0549242	0.240849	1	10157	tags=84%, list=70%, signal=278%
GO_REGION_OF_CYTOSOL	24	0.260608	1.50426	0.0750988	0.25119	1	4698	tags=58%, list=32%, signal=86%
GO_TRANSLATION_PREINITIATION_COMPLEX	17	0.29961	1.5037	0.0808511	0.248618	1	4201	tags=59%, list=29%, signal=83%
GO_DISTAL_AXON	271	0.0794726	1.4952	0.0728347	0.255649	1	5733	tags=47%, list=39%, signal=77%
GO_PROTEASOME_ACCESSORY_COMPLEX	24	0.256639	1.49513	0.0719697	0.25268	1	7785	tags=79%, list=54%, signal=170%
GO_EARLY_ENDOSOME	307	0.0753566	1.49087	0.0698113	0.254655	1	9394	tags=72%, list=65%, signal=199%
GO_INTRINSIC_COMPONENT_OF_PRESYNAPTIC_ACTIVE_ZONE_MEMBRANE	18	0.286385	1.49022	0.0706861	0.252509	1	9573	tags=94%, list=66%, signal=276%
GO_POLYSOME	63	0.157954	1.48928	0.0748988	0.250572	1	3944	tags=43%, list=27%, signal=59%
GO_DENDRITE_CYTOPLASM	32	0.226476	1.48774	0.0701754	0.249198	1	6710	tags=69%, list=46%, signal=127%
GO_PROTEIN_SERINE_THREONINE_PHOSPHATASE_COMPLEX	43	0.191552	1.48734	0.084507	0.246759	1	1618	tags=30%, list=11%, signal=34%
GO_NUCLEAR_TRANSCRIPTION_FACTOR_COMPLEX	176	0.0979259	1.48001	0.0695296	0.252151	1	10159	tags=80%, list=70%, signal=261%
GO_REPLICATION_FORK	64	0.156121	1.47197	0.0836576	0.258499	1	9099	tags=78%, list=63%, signal=208%
GO_NUCLEAR_MEMBRANE	269	0.0775939	1.46852	0.0890688	0.259584	1	7054	tags=56%, list=49%, signal=107%
GO_SITE_OF_DOUBLE_STRAND_BREAK	49	0.174659	1.46216	0.0828283	0.263783	1	6964	tags=65%, list=48%, signal=125%
GO_CENTROSOME	472	0.0584771	1.46131	0.0859375	0.262152	1	9928	tags=74%, list=68%, signal=226%
GO_CILIARY_BASAL_BODY	109	0.117995	1.44562	0.0677291	0.277773	1	9502	tags=77%, list=65%, signal=221%
GO_PERIKARYON	121	0.111374	1.44466	0.0621118	0.276105	1	10170	tags=81%, list=70%, signal=267%
GO_EUKARYOTIC_TRANSLATION_INITIATION_FACTOR_3_COMPLEX	15	0.308592	1.44006	0.0861057	0.279148	1	9088	tags=93%, list=62%, signal=249%
GO_GROWTH_CONE_PART	16	0.297225	1.43141	0.0758197	0.286362	1	9314	tags=94%, list=64%, signal=261%
GO_POSTSYNAPTIC_DENSITY_INTRACELLULAR_COMPONENT	17	0.286738	1.4232	0.0878243	0.292895	1	6954	tags=76%, list=48%, signal=146%
GO_MITOTIC_SPINDLE	92	0.127422	1.41907	0.0941423	0.294588	1	4322	tags=42%, list=30%, signal=60%
GO_TRANS_GOLGI_NETWORK_TRANSPORT_VESICLE	28	0.227203	1.41759	0.121593	0.293532	1	8646	tags=82%, list=59%, signal=202%
GO_SITE_OF_POLARIZED_GROWTH	163	0.0966776	1.41373	0.114341	0.295055	1	9314	tags=74%, list=64%, signal=203%
GO_INTRINSIC_COMPONENT_OF_MITOCHONDRIAL_MEMBRANE	65	0.150506	1.41299	0.0950495	0.293116	1	7216	tags=65%, list=50%, signal=128%
GO_NUCLEAR_MATRIX	100	0.121519	1.39423	0.125749	0.313664	1	4933	tags=46%, list=34%, signal=69%
GO_CALCIUM_CHANNEL_COMPLEX	57	0.157862	1.39072	0.110672	0.314988	1	6131	tags=58%, list=42%, signal=100%
GO_CONDENSED_CHROMOSOME_CENTROMERIC_REGION	104	0.117042	1.38762	0.103093	0.315671	1	10753	tags=86%, list=74%, signal=326%
GO_COATED_MEMBRANE	92	0.121213	1.38694	0.10099	0.313768	1	11050	tags=88%, list=76%, signal=364%
GO_SNARE_COMPLEX	44	0.176055	1.38661	0.120654	0.311237	1	8022	tags=73%, list=55%, signal=162%
GO_ACROSOMAL_VESICLE	73	0.134937	1.37266	0.1222	0.326575	1	10795	tags=88%, list=74%, signal=339%
GO_KINETOCHORE	122	0.107972	1.36725	0.106931	0.331164	1	10361	tags=82%, list=71%, signal=283%
GO_CYTOPLASMIC_DYNEIN_COMPLEX	20	0.255075	1.36069	0.112903	0.336731	1	10109	tags=95%, list=70%, signal=311%
GO_AMPA_GLUTAMATE_RECEPTOR_COMPLEX	27	0.220063	1.35985	0.115546	0.334862	1	6499	tags=67%, list=45%, signal=120%
GO_COP9_SIGNALOSOME	30	0.207877	1.35784	0.111336	0.334588	1	9100	tags=83%, list=63%, signal=222%
GO_VACUOLAR_MEMBRANE	362	0.0615449	1.35226	0.135903	0.339658	1	9530	tags=72%, list=66%, signal=202%
GO_AZUROPHIL_GRANULE_MEMBRANE	52	0.156566	1.3478	0.148438	0.343023	1	8077	tags=71%, list=56%, signal=159%
GO_NUCLEOID	40	0.178164	1.34722	0.135354	0.340711	1	5413	tags=55%, list=37%, signal=87%
GO_VOLTAGE_GATED_CALCIUM_CHANNEL_COMPLEX	36	0.189877	1.34558	0.118503	0.339911	1	6131	tags=61%, list=42%, signal=105%
GO_NBAF_COMPLEX	15	0.288242	1.34026	0.13035	0.3446	1	10353	tags=100%, list=71%, signal=347%
GO_HETEROTRIMERIC_G_PROTEIN_COMPLEX	26	0.215944	1.32419	0.153374	0.363748	1	1898	tags=35%, list=13%, signal=40%
GO_CYTOPLASMIC_MICROTUBULE	59	0.145524	1.31721	0.160305	0.371197	1	6764	tags=61%, list=47%, signal=114%
GO_SCF_UBIQUITIN_LIGASE_COMPLEX	58	0.149919	1.31274	0.136719	0.37454	1	7856	tags=69%, list=54%, signal=149%
GO_PROTON_TRANSPORTING_ATP_SYNTHASE_COMPLEX	17	0.259097	1.31218	0.16	0.372296	1	1368	tags=35%, list=9%, signal=39%
GO_CELL_BODY_MEMBRANE	24	0.22081	1.30767	0.137097	0.376096	1	4064	tags=50%, list=28%, signal=69%
GO_METHYLTRANSFERASE_COMPLEX	110	0.108334	1.30748	0.165669	0.373358	1	7689	tags=64%, list=53%, signal=134%
GO_PHOSPHATIDYLINOSITOL_3_KINASE_COMPLEX	26	0.215602	1.30551	0.173554	0.373296	1	10292	tags=92%, list=71%, signal=315%
GO_PHOTORECEPTOR_CONNECTING_CILIUM	29	0.205856	1.30448	0.158915	0.37181	1	3530	tags=45%, list=24%, signal=59%
GO_9PLUS0_NON_MOTILE_CILIUM	77	0.12509	1.30175	0.160569	0.37289	1	6310	tags=56%, list=43%, signal=98%
GO_RECYCLING_ENDOSOME	152	0.0910711	1.30131	0.156313	0.370675	1	9403	tags=74%, list=65%, signal=206%
GO_SMALL_RIBOSOMAL_SUBUNIT	69	0.132493	1.29863	0.142857	0.37146	1	9040	tags=75%, list=62%, signal=198%
GO_SERINE_THREONINE_PROTEIN_KINASE_COMPLEX	79	0.126532	1.29668	0.17004	0.371369	1	3691	tags=38%, list=25%, signal=51%
GO_CELL_CORTEX_REGION	38	0.177011	1.29523	0.15222	0.370531	1	3937	tags=45%, list=27%, signal=61%
GO_VESICLE_COAT	54	0.149329	1.294	0.142285	0.369488	1	5914	tags=56%, list=41%, signal=93%
GO_PROTON_TRANSPORTING_TWO_SECTOR_ATPASE_COMPLEX	40	0.16708	1.27335	0.169102	0.396309	1	2302	tags=33%, list=16%, signal=39%
GO_TERMINAL_BOUTON	50	0.153134	1.27312	0.185771	0.393757	1	7377	tags=66%, list=51%, signal=134%
GO_AXON_PART	365	0.0571006	1.255	0.195695	0.418195	1	9428	tags=70%, list=65%, signal=195%
GO_POSTSYNAPTIC_CYTOSOL	17	0.252795	1.24829	0.18595	0.425432	1	7447	tags=76%, list=51%, signal=157%
GO_DNA_POLYMERASE_COMPLEX	15	0.275258	1.24442	0.194882	0.428058	1	6664	tags=73%, list=46%, signal=135%
GO_TRANSCRIPTION_FACTOR_COMPLEX	302	0.0614028	1.24299	0.199211	0.42722	1	10536	tags=78%, list=72%, signal=279%
GO_HISTONE_DEACETYLASE_COMPLEX	67	0.130283	1.24003	0.21063	0.428241	1	3322	tags=36%, list=23%, signal=46%
GO_CLATHRIN_COAT_OF_COATED_PIT	19	0.23262	1.23611	0.198381	0.431331	1	6570	tags=68%, list=45%, signal=125%
GO_PARALLEL_FIBER_TO_PURKINJE_CELL_SYNAPSE	16	0.260912	1.2322	0.206827	0.434212	1	7115	tags=75%, list=49%, signal=147%
GO_CLATHRIN_VESICLE_COAT	26	0.202313	1.22735	0.205339	0.439448	1	6570	tags=65%, list=45%, signal=119%
GO_NUCLEAR_HETEROCHROMATIN	29	0.196111	1.22724	0.208333	0.436508	1	3170	tags=41%, list=22%, signal=53%
GO_CCR4_NOT_COMPLEX	15	0.260196	1.22604	0.197531	0.435744	1	4944	tags=60%, list=34%, signal=91%
GO_NUCLEAR_INNER_MEMBRANE	48	0.148999	1.21708	0.207692	0.447313	1	10260	tags=85%, list=71%, signal=289%
GO_PHAGOPHORE_ASSEMBLY_SITE	30	0.186913	1.20354	0.249012	0.466027	1	11343	tags=97%, list=78%, signal=439%
GO_CLEAVAGE_FURROW	50	0.141163	1.19565	0.221569	0.476017	1	6678	tags=60%, list=46%, signal=111%
GO_CELL_DIVISION_SITE	63	0.128537	1.19448	0.260618	0.474651	1	6678	tags=59%, list=46%, signal=108%
GO_CLATHRIN_COAT_OF_ENDOCYTIC_VESICLE	15	0.246785	1.19241	0.245098	0.475026	1	3200	tags=47%, list=22%, signal=60%
GO_ACROSOMAL_MEMBRANE	15	0.255253	1.1903	0.257752	0.475413	1	7924	tags=80%, list=54%, signal=176%
GO_APICAL_PLASMA_MEMBRANE	252	0.0659482	1.18751	0.237911	0.477078	1	7135	tags=56%, list=49%, signal=107%
GO_FICOLIN_1_RICH_GRANULE_MEMBRANE	45	0.149237	1.18719	0.230461	0.474452	1	5914	tags=56%, list=41%, signal=93%
GO_RESPIRATORY_CHAIN_COMPLEX_IV	15	0.26098	1.18707	0.248031	0.471574	1	1055	tags=33%, list=7%, signal=36%
GO_ANCHORED_COMPONENT_OF_EXTERNAL_SIDE_OF_PLASMA_MEMBRANE	15	0.246069	1.18467	0.271084	0.472373	1	7088	tags=73%, list=49%, signal=143%
GO_COPII_VESICLE_COAT	15	0.249966	1.18122	0.251968	0.475241	1	10909	tags=100%, list=75%, signal=400%
GO_INTEGRATOR_COMPLEX	15	0.25064	1.17401	0.263566	0.483667	1	7991	tags=80%, list=55%, signal=177%
GO_FILOPODIUM_TIP	16	0.241652	1.17291	0.25567	0.482294	1	11030	tags=100%, list=76%, signal=414%
GO_RESPIRATORY_CHAIN_COMPLEX	76	0.113161	1.16847	0.245779	0.48691	1	4102	tags=39%, list=28%, signal=55%
GO_ROUGH_ENDOPLASMIC_RETICULUM_MEMBRANE	27	0.19059	1.16809	0.244939	0.48451	1	4234	tags=48%, list=29%, signal=68%
GO_MICROTUBULE	374	0.0512923	1.16619	0.233533	0.484713	1	6815	tags=52%, list=47%, signal=95%
GO_SPECIFIC_GRANULE_LUMEN	46	0.144411	1.16271	0.261386	0.487881	1	10234	tags=85%, list=70%, signal=285%
GO_EXOCYST	18	0.227455	1.16225	0.27767	0.485628	1	9621	tags=89%, list=66%, signal=262%
GO_NUCLEAR_CHROMOSOME_TELOMERIC_REGION	98	0.0983062	1.15814	0.275	0.489604	1	3624	tags=35%, list=25%, signal=46%
GO_INHIBITORY_SYNAPSE	15	0.252953	1.15797	0.279843	0.486865	1	2141	tags=40%, list=15%, signal=47%
GO_PML_BODY	94	0.102792	1.15625	0.283433	0.486943	1	7022	tags=59%, list=48%, signal=112%
GO_PHOTORECEPTOR_OUTER_SEGMENT	56	0.12858	1.15532	0.259481	0.485515	1	6186	tags=55%, list=43%, signal=96%
GO_TRANSCRIPTIONALLY_ACTIVE_CHROMATIN	21	0.209809	1.15532	0.2625	0.482608	1	2492	tags=38%, list=17%, signal=46%
GO_CYTOPLASMIC_STRESS_GRANULE	52	0.134745	1.15069	0.280808	0.487177	1	3919	tags=40%, list=27%, signal=55%
GO_DENSE_CORE_GRANULE	18	0.224999	1.14286	0.288066	0.497365	1	8041	tags=78%, list=55%, signal=174%
GO_MITOCHONDRIAL_PROTEIN_COMPLEX	245	0.0636307	1.14281	0.280083	0.494551	1	5796	tags=46%, list=40%, signal=75%
GO_APICAL_PART_OF_CELL	307	0.0555915	1.14241	0.287169	0.492389	1	7165	tags=55%, list=49%, signal=106%
GO_PHAGOPHORE_ASSEMBLY_SITE_MEMBRANE	16	0.23602	1.14137	0.299803	0.491246	1	10203	tags=94%, list=70%, signal=314%
GO_SEX_CHROMOSOME	23	0.196823	1.12699	0.274747	0.511788	1	7257	tags=70%, list=50%, signal=139%
GO_PLASMA_MEMBRANE_PROTEIN_COMPLEX	490	0.0451319	1.12452	0.306667	0.512606	1	6576	tags=50%, list=45%, signal=87%
GO_CYTOSOLIC_LARGE_RIBOSOMAL_SUBUNIT	54	0.128518	1.12369	0.289738	0.511086	1	3792	tags=39%, list=26%, signal=52%
GO_NEURON_PROJECTION_MEMBRANE	56	0.126826	1.11602	0.304703	0.521122	1	9587	tags=79%, list=66%, signal=230%
GO_PCG_PROTEIN_COMPLEX	44	0.142523	1.10878	0.301887	0.530338	1	2890	tags=34%, list=20%, signal=42%
GO_CLATHRIN_COATED_ENDOCYTIC_VESICLE	44	0.137505	1.1044	0.309339	0.534613	1	6598	tags=59%, list=45%, signal=108%
GO_DNA_REPAIR_COMPLEX	34	0.158258	1.10396	0.338	0.53233	1	5829	tags=56%, list=40%, signal=93%
GO_NUCLEAR_OUTER_MEMBRANE	24	0.187961	1.10387	0.32696	0.52945	1	3935	tags=46%, list=27%, signal=63%
GO_ENDOPLASMIC_RETICULUM_TUBULAR_NETWORK	18	0.217678	1.09984	0.336595	0.532975	1	9763	tags=89%, list=67%, signal=270%
GO_SMN_SM_PROTEIN_COMPLEX	16	0.232806	1.09657	0.318182	0.535811	1	3888	tags=50%, list=27%, signal=68%
GO_CHROMATIN	423	0.0468664	1.09633	0.344468	0.533288	1	10372	tags=76%, list=71%, signal=257%
GO_CLATHRIN_ADAPTOR_COMPLEX	27	0.176588	1.09378	0.315151	0.534534	1	2283	tags=33%, list=16%, signal=39%
GO_CLATHRIN_COATED_VESICLE_MEMBRANE	93	0.0972207	1.09359	0.320939	0.531931	1	8132	tags=66%, list=56%, signal=148%
GO_LATE_ENDOSOME	220	0.0634161	1.09278	0.341615	0.530512	1	10988	tags=82%, list=76%, signal=330%
GO_SITE_OF_DNA_DAMAGE	60	0.121511	1.08994	0.326044	0.532857	1	6964	tags=60%, list=48%, signal=115%
GO_ATPASE_COMPLEX	91	0.0952949	1.08577	0.344231	0.53715	1	9328	tags=74%, list=64%, signal=204%
GO_CLATHRIN_COAT	44	0.138776	1.07756	0.352826	0.548374	1	7571	tags=66%, list=52%, signal=137%
GO_HISTONE_METHYLTRANSFERASE_COMPLEX	86	0.0996469	1.07562	0.352342	0.54877	1	7689	tags=63%, list=53%, signal=132%
GO_RIBOSOME	216	0.0634866	1.06699	0.371869	0.560822	1	13092	tags=96%, list=90%, signal=952%
GO_CENTRIOLAR_SATELLITE	29	0.16741	1.06264	0.382046	0.565279	1	6595	tags=62%, list=45%, signal=113%
GO_RESPIRASOME	89	0.094802	1.06247	0.37732	0.562677	1	3367	tags=33%, list=23%, signal=42%
GO_AP_TYPE_MEMBRANE_COAT_ADAPTOR_COMPLEX	44	0.13286	1.05574	0.36747	0.571566	1	4352	tags=43%, list=30%, signal=61%
GO_MICROTUBULE_END	27	0.170487	1.05525	0.355422	0.56951	1	6680	tags=63%, list=46%, signal=116%
GO_RIBOSOMAL_SUBUNIT	179	0.0668843	1.05367	0.378	0.569421	1	13092	tags=97%, list=90%, signal=958%
GO_ESCRT_COMPLEX	26	0.170752	1.05255	0.394251	0.568519	1	10943	tags=92%, list=75%, signal=372%
GO_TOR_COMPLEX	15	0.231722	1.04962	0.37475	0.570547	1	6327	tags=67%, list=44%, signal=118%
GO_INCLUSION_BODY	69	0.105649	1.0478	0.401961	0.571068	1	9007	tags=72%, list=62%, signal=190%
GO_LATERAL_PLASMA_MEMBRANE	53	0.121782	1.04117	0.38	0.579643	1	2350	tags=28%, list=16%, signal=34%
GO_NUCLEAR_CHROMOSOME	479	0.04177	1.03932	0.395257	0.579795	1	11433	tags=83%, list=79%, signal=374%
GO_DNA_PACKAGING_COMPLEX	25	0.172334	1.03206	0.392276	0.589532	1	6222	tags=60%, list=43%, signal=105%
GO_OXIDOREDUCTASE_COMPLEX	100	0.0884405	1.02946	0.407098	0.591184	1	4102	tags=37%, list=28%, signal=51%
GO_PLATELET_ALPHA_GRANULE_LUMEN	50	0.12228	1.02751	0.412475	0.591557	1	6370	tags=56%, list=44%, signal=99%
GO_PROTON_TRANSPORTING_V_TYPE_ATPASE_COMPLEX	22	0.177629	1.01087	0.430612	0.617571	1	11961	tags=100%, list=82%, signal=563%
GO_NEUROMUSCULAR_JUNCTION	72	0.101156	1.00801	0.417355	0.619617	1	10047	tags=79%, list=69%, signal=255%
GO_EUCHROMATIN	26	0.166841	1.00621	0.433198	0.619856	1	3170	tags=38%, list=22%, signal=49%
GO_SM_LIKE_PROTEIN_FAMILY_COMPLEX	71	0.100556	1.00232	0.423313	0.624039	1	1616	tags=21%, list=11%, signal=24%
GO_CHLORIDE_CHANNEL_COMPLEX	39	0.13283	0.990944	0.465021	0.64135	1	2174	tags=28%, list=15%, signal=33%
GO_CLATHRIN_COATED_PIT	64	0.102982	0.985935	0.43595	0.647434	1	3961	tags=38%, list=27%, signal=51%
GO_TRANSCRIPTIONAL_REPRESSOR_COMPLEX	74	0.0999516	0.984072	0.462572	0.64802	1	3269	tags=32%, list=22%, signal=42%
GO_DENDRITIC_SHAFT	35	0.138693	0.982766	0.447917	0.647414	1	8789	tags=74%, list=60%, signal=187%
GO_ANAPHASE_PROMOTING_COMPLEX	21	0.177479	0.981068	0.47619	0.647642	1	2269	tags=33%, list=16%, signal=39%
GO_GOLGI_CISTERNA	89	0.0877519	0.979044	0.489681	0.648391	1	6083	tags=51%, list=42%, signal=86%
GO_P_BODY	72	0.0958141	0.977069	0.488889	0.648902	1	6691	tags=56%, list=46%, signal=102%
GO_SPERM_PART	128	0.0766225	0.975259	0.46	0.649324	1	10482	tags=80%, list=72%, signal=283%
GO_TELOMERASE_HOLOENZYME_COMPLEX	20	0.180607	0.974457	0.47479	0.647753	1	6101	tags=60%, list=42%, signal=103%
GO_CYTOCHROME_COMPLEX	26	0.159514	0.971351	0.483403	0.650637	1	480	tags=19%, list=3%, signal=20%
GO_PROTEIN_ACETYLTRANSFERASE_COMPLEX	88	0.0882492	0.971087	0.447619	0.648104	1	10125	tags=78%, list=70%, signal=257%
GO_NUCLEAR_EXOSOME_RNASE_COMPLEX_	16	0.194768	0.961898	0.500994	0.661555	1	11711	tags=100%, list=81%, signal=513%
GO_INTRINSIC_COMPONENT_OF_EXTERNAL_SIDE_OF_PLASMA_MEMBRANE	18	0.184282	0.94277	0.506048	0.693186	1	10248	tags=89%, list=70%, signal=301%
GO_SMOOTH_ENDOPLASMIC_RETICULUM	31	0.143094	0.938172	0.486653	0.698618	1	7304	tags=65%, list=50%, signal=129%
GO_GOLGI_ASSOCIATED_VESICLE_MEMBRANE	94	0.0831808	0.933285	0.515686	0.704291	1	9471	tags=73%, list=65%, signal=209%
GO_COATED_VESICLE	248	0.0500659	0.930478	0.520161	0.7067	1	8137	tags=61%, list=56%, signal=136%
GO_NUCLEAR_TRANSCRIPTIONAL_REPRESSOR_COMPLEX	27	0.152075	0.928266	0.52505	0.70765	1	4793	tags=48%, list=33%, signal=72%
GO_CLATHRIN_COATED_ENDOCYTIC_VESICLE_MEMBRANE	32	0.140238	0.927167	0.537402	0.706445	1	6598	tags=59%, list=45%, signal=108%
GO_ENDOSOMAL_PART	457	0.0379657	0.918316	0.530917	0.719786	1	11078	tags=80%, list=76%, signal=325%
GO_TRANSFERASE_COMPLEX_TRANSFERRING_PHOSPHORUS_CONTAINING_GROUPS	234	0.0520312	0.917098	0.521484	0.71874	1	4723	tags=38%, list=32%, signal=55%
GO_INTRINSIC_COMPONENT_OF_ORGANELLE_MEMBRANE	337	0.0444116	0.915402	0.56778	0.718817	1	8041	tags=60%, list=55%, signal=130%
GO_GAMMA_TUBULIN_COMPLEX	19	0.174954	0.914586	0.538752	0.717131	1	11234	tags=95%, list=77%, signal=416%
GO_KINESIN_COMPLEX	48	0.11039	0.911236	0.569697	0.720185	1	3852	tags=38%, list=26%, signal=51%
GO_NURD_COMPLEX	15	0.201391	0.908971	0.556213	0.721098	1	2890	tags=40%, list=20%, signal=50%
GO_HETEROCHROMATIN	67	0.0958012	0.908465	0.576772	0.718841	1	3170	tags=31%, list=22%, signal=40%
GO_CILIARY_TIP	43	0.11535	0.907404	0.563715	0.71773	1	11515	tags=91%, list=79%, signal=435%
GO_RECYCLING_ENDOSOME_MEMBRANE	72	0.0893692	0.906872	0.55916	0.71566	1	3149	tags=31%, list=22%, signal=39%
GO_MULTIVESICULAR_BODY	38	0.124878	0.902607	0.563008	0.720438	1	8137	tags=68%, list=56%, signal=155%
GO_APICOLATERAL_PLASMA_MEMBRANE	15	0.190899	0.902266	0.577963	0.717952	1	6920	tags=67%, list=48%, signal=127%
GO_SYNAPTONEMAL_STRUCTURE	23	0.159397	0.896486	0.58	0.725473	1	9697	tags=83%, list=67%, signal=248%
GO_ENDOPLASMIC_RETICULUM_SUBCOMPARTMENT	22	0.161703	0.894131	0.580122	0.72656	1	956	tags=23%, list=7%, signal=24%
GO_GOLGI_STACK	117	0.0693343	0.892817	0.589844	0.72587	1	6083	tags=49%, list=42%, signal=83%
GO_SWI_SNF_SUPERFAMILY_TYPE_COMPLEX	71	0.0912748	0.891195	0.564777	0.725498	1	9328	tags=73%, list=64%, signal=203%
GO_NON_MOTILE_CILIUM	104	0.0761458	0.890898	0.580897	0.723013	1	6310	tags=51%, list=43%, signal=89%
GO_CYTOPLASMIC_SIDE_OF_MEMBRANE	160	0.0601931	0.8874	0.604124	0.726344	1	4768	tags=39%, list=33%, signal=57%
GO_SPINDLE_MIDZONE	32	0.131434	0.870866	0.61191	0.75203	1	10361	tags=84%, list=71%, signal=293%
GO_PHOTORECEPTOR_INNER_SEGMENT	38	0.113487	0.869189	0.635644	0.751833	1	2945	tags=32%, list=20%, signal=39%
GO_CATENIN_COMPLEX	28	0.136663	0.866492	0.617204	0.753286	1	9960	tags=82%, list=68%, signal=260%
GO_EARLY_ENDOSOME_MEMBRANE	125	0.0664673	0.865732	0.618868	0.751505	1	9394	tags=71%, list=65%, signal=199%
GO_PLATELET_ALPHA_GRANULE	70	0.0861003	0.86141	0.602	0.755683	1	6439	tags=53%, list=44%, signal=94%
GO_BRUSH_BORDER	80	0.0813118	0.859731	0.632692	0.755559	1	11183	tags=85%, list=77%, signal=366%
GO_SECRETORY_GRANULE_MEMBRANE	245	0.0488108	0.859225	0.627219	0.753356	1	10934	tags=80%, list=75%, signal=317%
GO_CAVEOLA	72	0.085257	0.855063	0.63327	0.757406	1	785	tags=14%, list=5%, signal=15%
GO_CAJAL_BODY	55	0.0967279	0.851964	0.64898	0.759737	1	1506	tags=20%, list=10%, signal=22%
GO_NEURON_PROJECTION_CYTOPLASM	80	0.0815755	0.851049	0.633603	0.758245	1	12088	tags=91%, list=83%, signal=538%
GO_ATPASE_DEPENDENT_TRANSMEMBRANE_TRANSPORT_COMPLEX	16	0.175951	0.84551	0.652256	0.764485	1	3805	tags=44%, list=26%, signal=59%
GO_NUCLEAR_MEMBRANE_PART	15	0.178824	0.843875	0.639752	0.764327	1	10973	tags=93%, list=75%, signal=380%
GO_CONDENSED_NUCLEAR_CHROMOSOME	73	0.0836944	0.839378	0.672549	0.768966	1	11138	tags=85%, list=77%, signal=361%
GO_MITOCHONDRIAL_RESPIRATORY_CHAIN_COMPLEX_I	48	0.102049	0.833007	0.643564	0.776806	1	3367	tags=33%, list=23%, signal=43%
GO_T_TUBULE	50	0.098635	0.829417	0.669439	0.779904	1	6131	tags=52%, list=42%, signal=90%
GO_GOLGI_CISTERNA_MEMBRANE	66	0.0880044	0.826847	0.66457	0.78134	1	5555	tags=47%, list=38%, signal=76%
GO_ENDOCYTIC_VESICLE	259	0.0441114	0.825522	0.665971	0.780618	1	11945	tags=86%, list=82%, signal=476%
GO_MITOTIC_SPINDLE_POLE	26	0.134134	0.818364	0.682573	0.789104	1	4204	tags=42%, list=29%, signal=59%
GO_ESC_E_Z_COMPLEX	15	0.172188	0.812149	0.700201	0.796403	1	10100	tags=87%, list=69%, signal=283%
GO_CHAPERONE_COMPLEX	20	0.148182	0.801499	0.726054	0.810535	1	8753	tags=75%, list=60%, signal=188%
GO_CELL_CORTEX_PART	153	0.0549041	0.797528	0.737374	0.813463	1	3961	tags=33%, list=27%, signal=44%
GO_COATED_VESICLE_MEMBRANE	153	0.0557027	0.788556	0.737271	0.824595	1	2714	tags=24%, list=19%, signal=29%
GO_ENDOLYSOSOME	17	0.157253	0.782506	0.705263	0.831076	1	9690	tags=82%, list=67%, signal=247%
GO_FICOLIN_1_RICH_GRANULE	116	0.0620678	0.779786	0.759109	0.832291	1	7377	tags=57%, list=51%, signal=115%
GO_POSTSYNAPTIC_SPECIALIZATION_INTRACELLULAR_COMPONENT	21	0.140948	0.77435	0.747968	0.837415	1	6954	tags=62%, list=48%, signal=118%
GO_AZUROPHIL_GRANULE_LUMEN	71	0.0769499	0.768217	0.759921	0.843798	1	3596	tags=32%, list=25%, signal=43%
GO_BRUSH_BORDER_MEMBRANE	40	0.103198	0.767563	0.732692	0.84177	1	12680	tags=98%, list=87%, signal=760%
GO_INTRACILIARY_TRANSPORT_PARTICLE	28	0.121824	0.766498	0.752515	0.840345	1	11214	tags=89%, list=77%, signal=389%
GO_AZUROPHIL_GRANULE	129	0.0564081	0.761676	0.775161	0.844579	1	8091	tags=61%, list=56%, signal=137%
GO_COPI_COATED_VESICLE_MEMBRANE	17	0.15085	0.750768	0.739044	0.857941	1	9783	tags=82%, list=67%, signal=251%
GO_PRECATALYTIC_SPLICEOSOME	43	0.0983905	0.750491	0.803607	0.855166	1	1616	tags=21%, list=11%, signal=23%
GO_NUCLEAR_CHROMATIN	284	0.0387309	0.744943	0.793522	0.859977	1	13015	tags=93%, list=90%, signal=872%
GO_PROTEIN_PHOSPHATASE_TYPE_2A_COMPLEX	18	0.145666	0.739964	0.800813	0.863669	1	10001	tags=83%, list=69%, signal=267%
GO_CILIARY_BASE	30	0.111633	0.739268	0.803571	0.861471	1	6619	tags=57%, list=46%, signal=104%
GO_GLIAL_CELL_PROJECTION	24	0.127023	0.737859	0.80396	0.860278	1	7849	tags=67%, list=54%, signal=145%
GO_LARGE_RIBOSOMAL_SUBUNIT	112	0.0588987	0.73142	0.819672	0.866212	1	13041	tags=96%, list=90%, signal=919%
GO_U12_TYPE_SPLICEOSOMAL_COMPLEX	26	0.117375	0.716384	0.855131	0.88401	1	3888	tags=38%, list=27%, signal=52%
GO_CHROMOSOME_TELOMERIC_REGION	130	0.0543565	0.71568	0.814196	0.881771	1	7381	tags=56%, list=51%, signal=113%
GO_CYTOPLASMIC_REGION	446	0.0297094	0.713106	0.826087	0.881867	1	7405	tags=54%, list=51%, signal=106%
GO_COPI_COATED_VESICLE	24	0.119007	0.699942	0.866538	0.895494	1	9783	tags=79%, list=67%, signal=242%
GO_INTRACILIARY_TRANSPORT_PARTICLE_B	20	0.12891	0.697632	0.850716	0.895372	1	11214	tags=90%, list=77%, signal=393%
GO_VESICLE_LUMEN	271	0.0356698	0.690335	0.874227	0.900867	1	3085	tags=25%, list=21%, signal=31%
GO_TRANSCRIPTION_FACTOR_TFIID_COMPLEX	34	0.0997429	0.685466	0.876	0.903352	1	11810	tags=91%, list=81%, signal=484%
GO_PLATELET_ALPHA_GRANULE_MEMBRANE	16	0.142057	0.683484	0.864811	0.902357	1	10659	tags=88%, list=73%, signal=327%
GO_CORTICAL_ACTIN_CYTOSKELETON	79	0.0628185	0.663688	0.899614	0.921347	1	9214	tags=70%, list=63%, signal=189%
GO_U2_SNRNP	19	0.127607	0.657374	0.907071	0.924718	1	8095	tags=68%, list=56%, signal=154%
GO_SAGA_TYPE_COMPLEX	26	0.102101	0.619435	0.929752	0.957519	1	13058	tags=100%, list=90%, signal=979%
GO_SARCOPLASM	73	0.0614923	0.613192	0.929825	0.959511	1	7077	tags=55%, list=49%, signal=106%
GO_FILOPODIUM	95	0.0517419	0.590946	0.955696	0.97247	1	5221	tags=41%, list=36%, signal=64%
GO_CONDENSED_NUCLEAR_CHROMOSOME_CENTROMERIC_REGION	20	0.110588	0.590746	0.934874	0.969347	1	10753	tags=85%, list=74%, signal=326%
GO_INTERCALATED_DISC	49	0.0686262	0.568772	0.963636	0.979565	1	785	tags=12%, list=5%, signal=13%
GO_PLASMA_MEMBRANE_RAFT	98	0.0483124	0.566769	0.962578	0.977415	1	785	tags=10%, list=5%, signal=11%
GO_MICROBODY_LUMEN	44	0.0717578	0.564009	0.956023	0.975547	1	9534	tags=73%, list=66%, signal=211%
GO_ORGANELLE_MEMBRANE_CONTACT_SITE	19	0.103194	0.541246	0.98081	0.983144	1	2327	tags=26%, list=16%, signal=31%
GO_EXTRINSIC_COMPONENT_OF_PLASMA_MEMBRANE	148	0.0373445	0.526191	0.986275	0.985403	1	3981	tags=31%, list=27%, signal=42%
GO_APICAL_DENDRITE	16	0.10858	0.523211	0.980507	0.98302	1	7510	tags=63%, list=52%, signal=129%

## Sheet: WT-MV; C5 CC - Down
Supplementary Table 6. GSEA results (C5-CC, C5-BP, and C5-MF domains) for WT-M/V and WT-M/KO-V transcripts.
NAME	SIZE	ES	NES	NOM p-val	FDR q-val	FWER p-val	RANK AT MAX	LEADING EDGE
GO_COLLAGEN_CONTAINING_EXTRACELLULAR_MATRIX	324	-0.199558	-4.17371	0	0	0	3088	tags=41%, list=21%, signal=51%
GO_COLLAGEN_TRIMER	72	-0.390836	-3.90772	0	0	0	4040	tags=67%, list=28%, signal=92%
GO_EXTRACELLULAR_MATRIX	415	-0.153687	-3.53346	0	0	0	5083	tags=50%, list=35%, signal=74%
GO_COMPLEX_OF_COLLAGEN_TRIMERS	19	-0.639194	-3.34975	0	0	0	3729	tags=89%, list=26%, signal=120%
GO_ENDOPLASMIC_RETICULUM_LUMEN	256	-0.165496	-3.07015	0	0	0	5873	tags=57%, list=40%, signal=93%
GO_EXTRACELLULAR_MATRIX_COMPONENT	49	-0.316115	-2.65386	0	0.00198263	0.016	3729	tags=57%, list=26%, signal=77%
GO_ACTIN_FILAMENT_BUNDLE	61	-0.242754	-2.21373	0.00200803	0.0329037	0.265	6021	tags=66%, list=41%, signal=111%
GO_MYELIN_SHEATH	48	-0.257603	-2.12861	0.0020284	0.0506162	0.418	3841	tags=52%, list=26%, signal=71%
GO_FILOPODIUM_MEMBRANE	18	-0.40538	-2.07922	0	0.0610328	0.521	7039	tags=89%, list=48%, signal=172%
GO_SPLICEOSOMAL_COMPLEX	164	-0.139149	-2.07081	0	0.0580487	0.539	3409	tags=37%, list=23%, signal=48%
GO_NUCLEAR_SPECK	359	-0.085277	-1.90648	0.00401606	0.140952	0.871	7500	tags=60%, list=52%, signal=121%
GO_BASEMENT_MEMBRANE	88	-0.1655	-1.84262	0.00804829	0.185893	0.954	5210	tags=52%, list=36%, signal=81%
GO_SPECIFIC_GRANULE_MEMBRANE	80	-0.17165	-1.82558	0.0125	0.186625	0.961	8061	tags=73%, list=55%, signal=162%
GO_CIS_GOLGI_NETWORK	44	-0.227179	-1.82481	0.014	0.174159	0.961	5300	tags=59%, list=36%, signal=93%
GO_INTRINSIC_COMPONENT_OF_ENDOPLASMIC_RETICULUM_MEMBRANE	133	-0.132918	-1.79594	0.0119048	0.190131	0.976	8691	tags=73%, list=60%, signal=180%
GO_SPECIFIC_GRANULE	133	-0.131115	-1.78689	0.0100402	0.186852	0.981	8061	tags=68%, list=55%, signal=152%
GO_ACTOMYOSIN	65	-0.186833	-1.77896	0.010395	0.18397	0.984	6021	tags=60%, list=41%, signal=102%
GO_BLOOD_MICROPARTICLE	66	-0.18374	-1.76919	0.0224949	0.183034	0.986	2629	tags=36%, list=18%, signal=44%
GO_GAP_JUNCTION	21	-0.321074	-1.71856	0.0244399	0.226044	0.996	5033	tags=67%, list=35%, signal=102%
GO_VACUOLAR_LUMEN	142	-0.121499	-1.71825	0.0243902	0.214964	0.996	2450	tags=29%, list=17%, signal=34%
GO_BLOC_COMPLEX	19	-0.330743	-1.71487	0.0382294	0.20872	0.996	7443	tags=84%, list=51%, signal=172%
GO_EXTERNAL_SIDE_OF_PLASMA_MEMBRANE	210	-0.101314	-1.69457	0.021611	0.221059	0.999	6512	tags=55%, list=45%, signal=98%
GO_U1_SNRNP	18	-0.325794	-1.68454	0.0272537	0.221206	0.999	2540	tags=50%, list=17%, signal=61%
GO_LYSOSOMAL_LUMEN	85	-0.158746	-1.68281	0.027451	0.213637	0.999	2154	tags=31%, list=15%, signal=36%
GO_LAMELLIPODIUM_MEMBRANE	22	-0.297839	-1.64107	0.0267176	0.251917	1	5591	tags=68%, list=38%, signal=111%
GO_SIDE_OF_MEMBRANE	378	-0.0706273	-1.61627	0.0381526	0.271978	1	2886	tags=27%, list=20%, signal=32%
GO_SWI_SNF_COMPLEX	15	-0.34388	-1.60819	0.036965	0.272727	1	7608	tags=87%, list=52%, signal=182%
GO_PRERIBOSOME	69	-0.163287	-1.60723	0.0403226	0.264419	1	5646	tags=55%, list=39%, signal=90%
GO_INTRINSIC_COMPONENT_OF_PEROXISOMAL_MEMBRANE	16	-0.334195	-1.58825	0.0526316	0.279644	1	8779	tags=94%, list=60%, signal=236%
GO_CATALYTIC_STEP_2_SPLICEOSOME	84	-0.143766	-1.57166	0.0566406	0.292448	1	8309	tags=71%, list=57%, signal=166%
GO_MYOFILAMENT	27	-0.250655	-1.56755	0.0435685	0.288853	1	6057	tags=67%, list=42%, signal=114%
GO_RECEPTOR_COMPLEX	353	-0.0725089	-1.55124	0.046748	0.30127	1	7046	tags=56%, list=48%, signal=105%
GO_SMALL_SUBUNIT_PROCESSOME	33	-0.218343	-1.526	0.0616822	0.32677	1	5646	tags=61%, list=39%, signal=99%
GO_AUTOPHAGOSOME	79	-0.142126	-1.48988	0.0687623	0.372858	1	10830	tags=89%, list=74%, signal=345%
GO_LUMENAL_SIDE_OF_MEMBRANE	21	-0.274429	-1.46775	0.0825147	0.39974	1	8480	tags=86%, list=58%, signal=205%
GO_CILIUM	489	-0.0581491	-1.45967	0.0909091	0.402451	1	8640	tags=65%, list=59%, signal=155%
GO_ORGANELLAR_RIBOSOME	87	-0.133572	-1.45522	0.0800821	0.400034	1	9770	tags=80%, list=67%, signal=244%
GO_PHAGOCYTIC_VESICLE	120	-0.115942	-1.448	0.0896414	0.401769	1	8023	tags=67%, list=55%, signal=147%
GO_EXOSOME_RNASE_COMPLEX_	24	-0.238892	-1.4064	0.107143	0.468646	1	6227	tags=67%, list=43%, signal=116%
GO_ORGANELLAR_SMALL_RIBOSOMAL_SUBUNIT	28	-0.221459	-1.39189	0.0997921	0.484775	1	9770	tags=89%, list=67%, signal=272%
GO_PROTEIN_COMPLEX_INVOLVED_IN_CELL_ADHESION	32	-0.208941	-1.38285	0.105675	0.491522	1	6512	tags=66%, list=45%, signal=119%
GO_CELL_CELL_JUNCTION	405	-0.0589768	-1.38119	0.10387	0.482621	1	3009	tags=26%, list=21%, signal=32%
GO_INTERMEDIATE_FILAMENT_CYTOSKELETON	101	-0.114002	-1.3686	0.114943	0.495946	1	7137	tags=60%, list=49%, signal=118%
GO_ACTIN_CYTOSKELETON	448	-0.055893	-1.34699	0.116935	0.529495	1	8626	tags=65%, list=59%, signal=154%
GO_ORGANELLAR_LARGE_RIBOSOMAL_SUBUNIT	57	-0.148022	-1.32112	0.134921	0.573523	1	5000	tags=49%, list=34%, signal=75%
GO_ACTIN_FILAMENT	92	-0.117566	-1.31122	0.141473	0.582656	1	6205	tags=54%, list=43%, signal=94%
GO_APICAL_JUNCTION_COMPLEX	128	-0.0996648	-1.30193	0.182186	0.591611	1	3563	tags=34%, list=25%, signal=45%
GO_PODOSOME	29	-0.205143	-1.3017	0.170168	0.579913	1	5548	tags=59%, list=38%, signal=95%
GO_GOLGI_LUMEN	69	-0.12963	-1.27622	0.176113	0.624768	1	2972	tags=33%, list=20%, signal=42%
GO_RUFFLE	160	-0.0878677	-1.27413	0.171598	0.617241	1	555	tags=13%, list=4%, signal=13%
GO_RNA_POLYMERASE_III_COMPLEX	17	-0.254487	-1.25075	0.2	0.660129	1	4003	tags=53%, list=28%, signal=73%
GO_PHAGOCYTIC_VESICLE_MEMBRANE	68	-0.125375	-1.24876	0.193609	0.652592	1	8023	tags=68%, list=55%, signal=150%
GO_MICROVILLUS	69	-0.123357	-1.2202	0.200765	0.711003	1	3695	tags=38%, list=25%, signal=50%
GO_MOTILE_CILIUM	133	-0.089079	-1.20915	0.206759	0.726128	1	8120	tags=65%, list=56%, signal=145%
GO_AXONEME_PART	35	-0.173861	-1.20477	0.235529	0.723997	1	2049	tags=31%, list=14%, signal=36%
GO_ENDOSOME_LUMEN	21	-0.212407	-1.18322	0.248447	0.766352	1	5226	tags=57%, list=36%, signal=89%
GO_AUTOPHAGOSOME_MEMBRANE	27	-0.191355	-1.1758	0.255403	0.772552	1	10149	tags=89%, list=70%, signal=294%
GO_LIPID_DROPLET	67	-0.120773	-1.15638	0.281496	0.811195	1	6066	tags=54%, list=42%, signal=92%
GO_AXONEMAL_DYNEIN_COMPLEX	17	-0.230892	-1.1505	0.294118	0.813877	1	2635	tags=41%, list=18%, signal=50%
GO_COPII_COATED_ER_TO_GOLGI_TRANSPORT_VESICLE	76	-0.111511	-1.14781	0.271984	0.807597	1	12355	tags=96%, list=85%, signal=636%
GO_MICROBODY_MEMBRANE	59	-0.125651	-1.14755	0.271845	0.794853	1	8779	tags=73%, list=60%, signal=183%
GO_BASOLATERAL_PLASMA_MEMBRANE	186	-0.0724037	-1.14112	0.287698	0.799457	1	8812	tags=68%, list=61%, signal=170%
GO_RUFFLE_MEMBRANE	84	-0.106965	-1.13237	0.29505	0.809406	1	705	tags=15%, list=5%, signal=16%
GO_U2_TYPE_SPLICEOSOMAL_COMPLEX	79	-0.108056	-1.11579	0.315369	0.840303	1	3408	tags=34%, list=23%, signal=44%
GO_ENDOPLASMIC_RETICULUM_EXIT_SITE	18	-0.218733	-1.11289	0.314852	0.83508	1	8134	tags=78%, list=56%, signal=176%
GO_ENDOPLASMIC_RETICULUM_GOLGI_INTERMEDIATE_COMPARTMENT_MEMBRANE	63	-0.121544	-1.11044	0.309278	0.829103	1	5858	tags=52%, list=40%, signal=87%
GO_RNA_POLYMERASE_COMPLEX	100	-0.0932789	-1.09774	0.313402	0.851416	1	5052	tags=44%, list=35%, signal=67%
GO_IMMUNOLOGICAL_SYNAPSE	28	-0.17518	-1.08362	0.350294	0.877148	1	9403	tags=82%, list=65%, signal=232%
GO_SMALL_NUCLEOLAR_RIBONUCLEOPROTEIN_COMPLEX	21	-0.198701	-1.08244	0.336083	0.867573	1	5425	tags=57%, list=37%, signal=91%
GO_AXOLEMMA	15	-0.231062	-1.07771	0.345912	0.868221	1	7308	tags=73%, list=50%, signal=147%
GO_MAIN_AXON	66	-0.113189	-1.07398	0.344961	0.866095	1	11802	tags=92%, list=81%, signal=488%
GO_INVADOPODIUM	15	-0.225843	-1.0726	0.326923	0.857336	1	5445	tags=60%, list=37%, signal=96%
GO_PRESPLICEOSOME	15	-0.225761	-1.06723	0.362173	0.859846	1	2538	tags=40%, list=17%, signal=48%
GO_MICROVILLUS_MEMBRANE	18	-0.205456	-1.05872	0.359684	0.869905	1	7519	tags=72%, list=52%, signal=149%
GO_DYNEIN_COMPLEX	48	-0.130421	-1.05241	0.363636	0.874813	1	2049	tags=27%, list=14%, signal=31%
GO_ENDOPLASMIC_RETICULUM_GOLGI_INTERMEDIATE_COMPARTMENT	111	-0.0843382	-1.05069	0.376699	0.86768	1	5858	tags=49%, list=40%, signal=81%
GO_CORNIFIED_ENVELOPE	22	-0.183703	-1.03819	0.391481	0.889365	1	9231	tags=82%, list=63%, signal=224%
GO_ORGANELLE_INNER_MEMBRANE	467	-0.0423948	-1.03348	0.386774	0.890555	1	2736	tags=23%, list=19%, signal=27%
GO_ORGANELLE_ENVELOPE_LUMEN	80	-0.0994805	-1.03133	0.406571	0.884618	1	3470	tags=34%, list=24%, signal=44%
GO_PERICENTRIOLAR_MATERIAL	21	-0.186068	-1.02661	0.432	0.885553	1	9763	tags=86%, list=67%, signal=260%
GO_MLL1_2_COMPLEX	29	-0.157244	-1.01752	0.410853	0.898502	1	9753	tags=83%, list=67%, signal=251%
GO_INTERCELLULAR_BRIDGE	53	-0.114355	-1.00643	0.458599	0.917363	1	10416	tags=83%, list=72%, signal=292%
GO_CONTRACTILE_FIBER	200	-0.061131	-1.00635	0.459082	0.906498	1	6104	tags=48%, list=42%, signal=82%
GO_EXON_EXON_JUNCTION_COMPLEX	20	-0.190163	-1.00249	0.439919	0.905784	1	2329	tags=35%, list=16%, signal=42%
GO_TERTIARY_GRANULE_LUMEN	42	-0.129743	-0.986923	0.465696	0.93542	1	6429	tags=57%, list=44%, signal=102%
GO_SPERM_MIDPIECE	16	-0.204535	-0.978475	0.447525	0.94681	1	2483	tags=38%, list=17%, signal=45%
GO_CELL_PROJECTION_MEMBRANE	291	-0.0493695	-0.969843	0.49187	0.958472	1	6543	tags=50%, list=45%, signal=89%
GO_9PLUS2_MOTILE_CILIUM	68	-0.10107	-0.968969	0.45614	0.949924	1	10727	tags=84%, list=74%, signal=318%
GO_PRESYNAPTIC_ACTIVE_ZONE_MEMBRANE	29	-0.149624	-0.962433	0.482966	0.956353	1	10365	tags=86%, list=71%, signal=300%
GO_PHAGOCYTIC_CUP	23	-0.164644	-0.953947	0.482474	0.968094	1	1404	tags=26%, list=10%, signal=29%
GO_CELL_CELL_ADHERENS_JUNCTION	107	-0.0791421	-0.947142	0.498965	0.974596	1	11633	tags=88%, list=80%, signal=436%
GO_CELL_LEADING_EDGE	372	-0.0427524	-0.946688	0.506198	0.965278	1	3695	tags=30%, list=25%, signal=39%
GO_CILIARY_PLASM	104	-0.0798716	-0.942851	0.540434	0.964741	1	11012	tags=84%, list=76%, signal=342%
GO_90S_PRERIBOSOME	28	-0.151175	-0.937139	0.53112	0.968923	1	12348	tags=100%, list=85%, signal=662%
GO_NUCLEAR_UBIQUITIN_LIGASE_COMPLEX	41	-0.122683	-0.935665	0.533199	0.96231	1	2478	tags=29%, list=17%, signal=35%
GO_M_BAND	23	-0.164249	-0.932907	0.52381	0.959098	1	10893	tags=91%, list=75%, signal=363%
GO_STEREOCILIUM_BUNDLE	50	-0.115636	-0.932872	0.518219	0.949373	1	5305	tags=48%, list=36%, signal=75%
GO_MYOSIN_II_COMPLEX	20	-0.166793	-0.916998	0.550308	0.978669	1	12120	tags=100%, list=83%, signal=600%
GO_A_BAND	32	-0.137361	-0.915315	0.548515	0.972835	1	10277	tags=84%, list=71%, signal=287%
GO_ENDOCYTIC_VESICLE_MEMBRANE	145	-0.0643302	-0.912382	0.558994	0.970457	1	5493	tags=44%, list=38%, signal=70%
GO_EXTRINSIC_COMPONENT_OF_ORGANELLE_MEMBRANE	42	-0.116845	-0.910634	0.553971	0.965029	1	11463	tags=90%, list=79%, signal=426%
GO_RNA_POLYMERASE_II_HOLOENZYME	74	-0.0921062	-0.905399	0.564777	0.968526	1	5939	tags=50%, list=41%, signal=84%
GO_I_BAND	118	-0.0735666	-0.905263	0.590654	0.959463	1	10277	tags=78%, list=71%, signal=264%
GO_CENTRIOLE	124	-0.0693234	-0.903106	0.599174	0.954929	1	5803	tags=47%, list=40%, signal=77%
GO_MICROTUBULE_ASSOCIATED_COMPLEX	138	-0.0661472	-0.901895	0.564612	0.948273	1	2104	tags=21%, list=14%, signal=24%
GO_COSTAMERE	18	-0.177994	-0.900044	0.57764	0.943954	1	11957	tags=100%, list=82%, signal=562%
GO_CARBOXY_TERMINAL_DOMAIN_PROTEIN_KINASE_COMPLEX	19	-0.171424	-0.899371	0.580583	0.936821	1	8226	tags=74%, list=57%, signal=169%
GO_MITOCHONDRIAL_MATRIX	430	-0.0387288	-0.897656	0.554028	0.931862	1	5068	tags=39%, list=35%, signal=58%
GO_FIBRILLAR_CENTER	121	-0.0700301	-0.890093	0.587398	0.940681	1	10648	tags=80%, list=73%, signal=297%
GO_EXTRINSIC_COMPONENT_OF_CYTOPLASMIC_SIDE_OF_PLASMA_MEMBRANE	79	-0.0859984	-0.879364	0.617706	0.956487	1	3727	tags=34%, list=26%, signal=46%
GO_NUCLEOLAR_PART	165	-0.0572444	-0.866973	0.613682	0.976008	1	11604	tags=85%, list=80%, signal=418%
GO_CALYX_OF_HELD	23	-0.153462	-0.865915	0.629328	0.969625	1	3463	tags=39%, list=24%, signal=51%
GO_PRERIBOSOME_LARGE_SUBUNIT_PRECURSOR	22	-0.151087	-0.861869	0.631474	0.969653	1	3095	tags=36%, list=21%, signal=46%
GO_AGGRESOME	34	-0.124279	-0.854693	0.623762	0.977067	1	8890	tags=74%, list=61%, signal=189%
GO_GOLGI_ASSOCIATED_VESICLE	153	-0.0583629	-0.851456	0.620123	0.975523	1	13037	tags=95%, list=90%, signal=913%
GO_TERTIARY_GRANULE	130	-0.0640333	-0.847264	0.651852	0.975842	1	1539	tags=17%, list=11%, signal=19%
GO_AXONAL_GROWTH_CONE	25	-0.143064	-0.84365	0.658385	0.975328	1	11302	tags=92%, list=78%, signal=412%
GO_CELL_CORTEX	269	-0.0450926	-0.837617	0.655832	0.979605	1	871	tags=10%, list=6%, signal=11%
GO_SARCOPLASMIC_RETICULUM_MEMBRANE	35	-0.119066	-0.836188	0.656371	0.974453	1	11153	tags=89%, list=77%, signal=379%
GO_DESMOSOME	22	-0.147888	-0.826244	0.667311	0.98733	1	9751	tags=82%, list=67%, signal=248%
GO_MEMBRANE_REGION	291	-0.0418267	-0.82227	0.67319	0.987648	1	9049	tags=66%, list=62%, signal=172%
GO_ACTIN_BASED_CELL_PROJECTION	183	-0.0523122	-0.817139	0.689922	0.989945	1	5845	tags=45%, list=40%, signal=75%
GO_FILAMENTOUS_ACTIN	23	-0.142662	-0.813631	0.678571	0.988833	1	4252	tags=43%, list=29%, signal=61%
GO_ENDOPLASMIC_RETICULUM_QUALITY_CONTROL_COMPARTMENT	21	-0.148495	-0.812277	0.692	0.983492	1	6154	tags=57%, list=42%, signal=99%
GO_MUSCLE_MYOSIN_COMPLEX	16	-0.166747	-0.806483	0.695481	0.987489	1	12120	tags=100%, list=83%, signal=600%
GO_CILIARY_PART	371	-0.0366718	-0.806289	0.682303	0.979953	1	11122	tags=80%, list=76%, signal=332%
GO_LEADING_EDGE_MEMBRANE	158	-0.0534316	-0.805002	0.69936	0.974896	1	705	tags=10%, list=5%, signal=11%
GO_TIGHT_JUNCTION	113	-0.0652793	-0.799575	0.6875	0.977804	1	3563	tags=31%, list=25%, signal=41%
GO_MICROBODY_PART	92	-0.0706879	-0.798958	0.714583	0.97144	1	8779	tags=67%, list=60%, signal=169%
GO_CLUSTER_OF_ACTIN_BASED_CELL_PROJECTIONS	126	-0.0610128	-0.78757	0.735521	0.985372	1	6392	tags=50%, list=44%, signal=88%
GO_NODE_OF_RANVIER	15	-0.166887	-0.784692	0.750547	0.983366	1	10179	tags=87%, list=70%, signal=289%
GO_LAMELLIPODIUM	178	-0.0499419	-0.78115	0.756757	0.982236	1	3695	tags=30%, list=25%, signal=40%
GO_MRNA_CLEAVAGE_FACTOR_COMPLEX	20	-0.142745	-0.777408	0.759921	0.981503	1	9561	tags=80%, list=66%, signal=233%
GO_CELL_CELL_CONTACT_ZONE	70	-0.078648	-0.776691	0.755952	0.975471	1	2602	tags=26%, list=18%, signal=31%
GO_MICROTUBULE_ORGANIZING_CENTER_PART	167	-0.0505799	-0.776538	0.730689	0.968475	1	6588	tags=50%, list=45%, signal=91%
GO_PERINUCLEAR_ENDOPLASMIC_RETICULUM	19	-0.149026	-0.776335	0.738046	0.961669	1	5490	tags=53%, list=38%, signal=84%
GO_SIN3_TYPE_COMPLEX	15	-0.161159	-0.769476	0.752964	0.966556	1	7354	tags=67%, list=51%, signal=135%
GO_ER_TO_GOLGI_TRANSPORT_VESICLE_MEMBRANE	49	-0.0933196	-0.768443	0.766208	0.961324	1	6661	tags=55%, list=46%, signal=101%
GO_ROUGH_ENDOPLASMIC_RETICULUM	78	-0.0734101	-0.7668	0.767821	0.957224	1	3227	tags=29%, list=22%, signal=38%
GO_NUCLEAR_EUCHROMATIN	19	-0.14338	-0.755378	0.764822	0.970273	1	5572	tags=53%, list=38%, signal=85%
GO_U2_TYPE_CATALYTIC_STEP_2_SPLICEOSOME	30	-0.113521	-0.753765	0.806452	0.965988	1	2716	tags=30%, list=19%, signal=37%
GO_CILIARY_MEMBRANE	69	-0.0776311	-0.747513	0.773109	0.969294	1	8993	tags=70%, list=62%, signal=181%
GO_AXON_INITIAL_SEGMENT	19	-0.140799	-0.738521	0.796334	0.977121	1	11732	tags=95%, list=81%, signal=490%
GO_MICROTUBULE_PLUS_END	20	-0.137856	-0.738316	0.799197	0.970653	1	9632	tags=80%, list=66%, signal=237%
GO_BASAL_PART_OF_CELL	43	-0.0943097	-0.735759	0.819838	0.967947	1	1339	tags=19%, list=9%, signal=20%
GO_VACUOLAR_PART	487	-0.0292075	-0.735216	0.825902	0.9622	1	964	tags=9%, list=7%, signal=10%
GO_ENDONUCLEASE_COMPLEX	28	-0.113123	-0.729701	0.822894	0.964071	1	9265	tags=75%, list=64%, signal=206%
GO_LATE_ENDOSOME_MEMBRANE	114	-0.0583336	-0.727436	0.8125	0.961292	1	12680	tags=93%, list=87%, signal=721%
GO_TERTIARY_GRANULE_MEMBRANE	59	-0.0809995	-0.726467	0.823301	0.956168	1	1539	tags=19%, list=11%, signal=21%
GO_MYOSIN_COMPLEX	58	-0.079551	-0.721688	0.829868	0.956716	1	3863	tags=34%, list=27%, signal=47%
GO_PLASMA_MEMBRANE_BOUNDED_CELL_PROJECTION_CYTOPLASM	184	-0.0447899	-0.715545	0.842424	0.959306	1	11133	tags=81%, list=77%, signal=341%
GO_GLYCOPROTEIN_COMPLEX	18	-0.141121	-0.703453	0.830303	0.969806	1	5222	tags=50%, list=36%, signal=78%
GO_BASAL_PLASMA_MEMBRANE	28	-0.109825	-0.6998	0.841336	0.968397	1	3081	tags=32%, list=21%, signal=41%
GO_MICROBODY	120	-0.0551158	-0.69418	0.845529	0.969614	1	8779	tags=66%, list=60%, signal=165%
GO_H4_H2A_HISTONE_ACETYLTRANSFERASE_COMPLEX	18	-0.138562	-0.689982	0.852632	0.968366	1	6067	tags=56%, list=42%, signal=95%
GO_SARCOLEMMA	130	-0.051521	-0.681555	0.851485	0.972702	1	2726	tags=24%, list=19%, signal=29%
GO_AXON_CYTOPLASM	54	-0.0788523	-0.680439	0.871795	0.967968	1	11784	tags=89%, list=81%, signal=467%
GO_TRANSCRIPTION_ELONGATION_FACTOR_COMPLEX	52	-0.0801696	-0.671743	0.859551	0.972418	1	8347	tags=65%, list=57%, signal=153%
GO_CILIARY_TRANSITION_ZONE	56	-0.0754487	-0.666096	0.893491	0.972858	1	4361	tags=38%, list=30%, signal=53%
GO_CELL_SUBSTRATE_JUNCTION	396	-0.029768	-0.66144	0.8833	0.971919	1	5859	tags=43%, list=40%, signal=70%
GO_INO80_TYPE_COMPLEX	23	-0.112394	-0.65686	0.904082	0.970965	1	3427	tags=35%, list=24%, signal=45%
GO_MYOSIN_FILAMENT	21	-0.119116	-0.648431	0.915663	0.973947	1	12120	tags=95%, list=83%, signal=571%
GO_SPLICEOSOMAL_TRI_SNRNP_COMPLEX	30	-0.099235	-0.643782	0.912525	0.972418	1	3408	tags=33%, list=23%, signal=43%
GO_EXTRINSIC_COMPONENT_OF_MEMBRANE	260	-0.0352725	-0.642974	0.919679	0.967343	1	11186	tags=80%, list=77%, signal=342%
GO_H4_HISTONE_ACETYLTRANSFERASE_COMPLEX	39	-0.0841369	-0.627612	0.916828	0.976537	1	8102	tags=64%, list=56%, signal=144%
GO_PROTON_TRANSPORTING_TWO_SECTOR_ATPASE_COMPLEX_PROTON_TRANSPORTING_DOMAIN	19	-0.121826	-0.619233	0.902041	0.977988	1	5885	tags=53%, list=40%, signal=88%
GO_PLATELET_DENSE_GRANULE	16	-0.126906	-0.596002	0.938398	0.991059	1	6337	tags=56%, list=44%, signal=100%
GO_PLASMA_MEMBRANE_RECEPTOR_COMPLEX	168	-0.0403273	-0.595406	0.942308	0.985599	1	10933	tags=79%, list=75%, signal=315%
GO_CORTICAL_CYTOSKELETON	104	-0.0480503	-0.567247	0.956767	0.997878	1	3362	tags=28%, list=23%, signal=36%
GO_PERICENTRIC_HETEROCHROMATIN	19	-0.10647	-0.545722	0.942574	1	1	6108	tags=53%, list=42%, signal=91%
GO_PROTEIN_LIPID_COMPLEX	21	-0.0997836	-0.542707	0.983437	0.998128	1	9631	tags=76%, list=66%, signal=225%
GO_U5_SNRNP	16	-0.102203	-0.496228	0.995859	1	1	5787	tags=50%, list=40%, signal=83%
GO_MAST_CELL_GRANULE	20	-0.0947421	-0.490034	0.981595	1	1	9531	tags=75%, list=66%, signal=217%
GO_INTRINSIC_COMPONENT_OF_MITOCHONDRIAL_INNER_MEMBRANE	38	-0.0605628	-0.442273	0.995951	1	1	13281	tags=97%, list=91%, signal=1121%
GO_INTRINSIC_COMPONENT_OF_GOLGI_MEMBRANE	60	-0.0467509	-0.421762	0.998106	0.998821	1	9018	tags=67%, list=62%, signal=175%

## Sheet: WT-MV; C5 BP - Up
Supplementary Table 6. GSEA results (C5-CC, C5-BP, and C5-MF domains) for WT-M/V and WT-M/KO-V transcripts.
NAME	SIZE	ES	NES	NOM p-val	FDR q-val	FWER p-val	RANK AT MAX	LEADING EDGE
GO_REGULATION_OF_SYNAPSE_STRUCTURE_OR_ACTIVITY	218	0.209256	3.585	0	0	0	6807	tags=67%, list=47%, signal=125%
GO_SYNAPTIC_VESICLE_CYCLE	183	0.218186	3.48634	0	0.000584523	0.001	8070	tags=77%, list=55%, signal=171%
GO_SYNAPSE_ORGANIZATION	385	0.154047	3.48552	0	0.000389682	0.001	4730	tags=48%, list=33%, signal=69%
GO_REGULATION_OF_TRANS_SYNAPTIC_SIGNALING	407	0.142622	3.31103	0	0.000292261	0.001	8094	tags=70%, list=56%, signal=152%
GO_PROTEASOMAL_PROTEIN_CATABOLIC_PROCESS	439	0.124834	3.02091	0	0.0013795	0.006	8043	tags=67%, list=55%, signal=146%
GO_COGNITION	267	0.15763	2.98373	0	0.00153127	0.008	6735	tags=62%, list=46%, signal=113%
GO_REGULATION_OF_EXOCYTOSIS	196	0.178721	2.95825	0	0.00180257	0.011	8341	tags=75%, list=57%, signal=174%
GO_SYNAPSE_ASSEMBLY	164	0.196847	2.95632	0	0.00157725	0.011	8784	tags=80%, list=60%, signal=199%
GO_REGULATION_OF_SYNAPSE_ASSEMBLY	104	0.245539	2.94052	0	0.001402	0.011	6521	tags=69%, list=45%, signal=125%
GO_POSITIVE_REGULATION_OF_SYNAPSE_ASSEMBLY	68	0.288117	2.86332	0	0.0020663	0.018	6521	tags=74%, list=45%, signal=133%
GO_POST_TRANSLATIONAL_PROTEIN_MODIFICATION	321	0.135555	2.78804	0	0.0031358	0.028	7856	tags=67%, list=54%, signal=143%
GO_VESICLE_MEDIATED_TRANSPORT_IN_SYNAPSE	195	0.168061	2.77596	0	0.00374009	0.037	7282	tags=67%, list=50%, signal=132%
GO_SIGNAL_RELEASE	404	0.117978	2.7525	0	0.00443069	0.048	8697	tags=71%, list=60%, signal=172%
GO_TRANSLATIONAL_INITIATION	178	0.17224	2.72653	0	0.004846	0.057	9452	tags=82%, list=65%, signal=231%
GO_REGULATION_OF_SYNAPTIC_VESICLE_CYCLE	112	0.217034	2.7226	0.00193424	0.00475699	0.06	7903	tags=76%, list=54%, signal=165%
GO_ENDOSOMAL_TRANSPORT	200	0.166928	2.70387	0	0.00467335	0.062	9456	tags=82%, list=65%, signal=230%
GO_PHOTORECEPTOR_CELL_DEVELOPMENT	38	0.361403	2.6833	0	0.00520885	0.071	5472	tags=74%, list=38%, signal=118%
GO_POSITIVE_REGULATION_OF_NEURON_DIFFERENTIATION	330	0.125961	2.68027	0	0.00504866	0.073	9313	tags=76%, list=64%, signal=208%
GO_PROTEIN_POLYUBIQUITINATION	281	0.138043	2.66522	0	0.00525961	0.079	7966	tags=68%, list=55%, signal=148%
GO_NEUROTRANSMITTER_TRANSPORT	250	0.145408	2.66208	0	0.0051125	0.081	8216	tags=71%, list=57%, signal=160%
GO_REGULATION_OF_CALCIUM_ION_DEPENDENT_EXOCYTOSIS	108	0.217074	2.64367	0	0.00596404	0.1	8041	tags=77%, list=55%, signal=171%
GO_CALCIUM_ION_REGULATED_EXOCYTOSIS	146	0.188562	2.62661	0.00191571	0.00663293	0.115	8041	tags=74%, list=55%, signal=164%
GO_GLUTAMATE_RECEPTOR_SIGNALING_PATHWAY	95	0.22365	2.61332	0	0.0069947	0.125	6105	tags=64%, list=42%, signal=110%
GO_POSITIVE_REGULATION_OF_NERVOUS_SYSTEM_DEVELOPMENT	490	0.104368	2.59811	0	0.00746447	0.139	9097	tags=73%, list=63%, signal=188%
GO_VESICLE_LOCALIZATION	289	0.131512	2.5975	0	0.00716589	0.139	7282	tags=63%, list=50%, signal=124%
GO_SIGNAL_RELEASE_FROM_SYNAPSE	163	0.175325	2.58903	0	0.00719791	0.146	8094	tags=73%, list=56%, signal=163%
GO_DENDRITE_DEVELOPMENT	211	0.15046	2.53032	0	0.0105718	0.218	9076	tags=77%, list=62%, signal=203%
GO_ESTABLISHMENT_OF_ORGANELLE_LOCALIZATION	462	0.099711	2.5226	0	0.0110955	0.234	7282	tags=60%, list=50%, signal=116%
GO_MITOCHONDRIAL_FUSION	21	0.448573	2.4838	0	0.0147548	0.308	5257	tags=81%, list=36%, signal=127%
GO_REGULATION_OF_VESICLE_MEDIATED_TRANSPORT	455	0.10063	2.43247	0	0.0212565	0.423	8169	tags=66%, list=56%, signal=146%
GO_SYNAPTIC_VESICLE_EXOCYTOSIS	116	0.189837	2.39278	0	0.0266843	0.521	8041	tags=74%, list=55%, signal=165%
GO_REGULATION_OF_NEURON_PROJECTION_DEVELOPMENT	459	0.0965113	2.37982	0	0.0275748	0.542	9316	tags=73%, list=64%, signal=198%
GO_RESPONSE_TO_CARBOHYDRATE	197	0.145545	2.37891	0	0.0271232	0.55	10607	tags=87%, list=73%, signal=318%
GO_GLYCOLYTIC_PROCESS	93	0.210448	2.36884	0	0.0282878	0.574	8216	tags=77%, list=57%, signal=177%
GO_GAMETE_GENERATION	484	0.0930166	2.35776	0	0.0291894	0.596	8756	tags=69%, list=60%, signal=168%
GO_TOR_SIGNALING	102	0.196062	2.34279	0	0.0312434	0.633	9143	tags=82%, list=63%, signal=220%
GO_SYNAPTIC_VESICLE_LOCALIZATION	158	0.159097	2.34194	0	0.0306182	0.637	7282	tags=66%, list=50%, signal=130%
GO_MALE_GAMETE_GENERATION	377	0.10337	2.32247	0	0.0346177	0.691	8756	tags=70%, list=60%, signal=172%
GO_POSITIVE_REGULATION_OF_EXOCYTOSIS	76	0.229017	2.31803	0	0.0349936	0.698	8166	tags=79%, list=56%, signal=179%
GO_POSITIVE_REGULATION_OF_CALCIUM_ION_DEPENDENT_EXOCYTOSIS	23	0.402008	2.31405	0	0.0352651	0.709	6807	tags=87%, list=47%, signal=163%
GO_NCRNA_EXPORT_FROM_NUCLEUS	36	0.322682	2.30873	0	0.0359471	0.726	7436	tags=83%, list=51%, signal=170%
GO_POSTSYNAPSE_ORGANIZATION	155	0.161196	2.30585	0	0.0357463	0.733	4716	tags=48%, list=32%, signal=71%
GO_REGULATION_OF_DENDRITE_DEVELOPMENT	135	0.171214	2.30487	0	0.0351308	0.735	9273	tags=81%, list=64%, signal=221%
GO_REGULATION_OF_POSTSYNAPTIC_MEMBRANE_POTENTIAL	134	0.170151	2.29869	0	0.0355567	0.743	11112	tags=93%, list=76%, signal=392%
GO_RESPONSE_TO_NERVE_GROWTH_FACTOR	51	0.27684	2.29626	0.00371747	0.0354066	0.749	9103	tags=90%, list=63%, signal=240%
GO_MITOCHONDRIAL_MEMBRANE_ORGANIZATION	120	0.179785	2.2796	0	0.0388282	0.789	4798	tags=51%, list=33%, signal=75%
GO_REGULATION_OF_REGULATED_SECRETORY_PATHWAY	148	0.164472	2.27684	0.00187617	0.0386345	0.798	8341	tags=74%, list=57%, signal=171%
GO_ANAPHASE_PROMOTING_COMPLEX_DEPENDENT_CATABOLIC_PROCESS	79	0.219811	2.26893	0	0.0400523	0.818	5287	tags=58%, list=36%, signal=91%
GO_NEURON_MIGRATION	143	0.163924	2.26699	0	0.0397725	0.824	4045	tags=44%, list=28%, signal=60%
GO_ENDOCYTIC_RECYCLING	40	0.30166	2.26159	0.0019802	0.0406753	0.836	8348	tags=88%, list=57%, signal=205%
GO_NEGATIVE_REGULATION_OF_METAPHASE_ANAPHASE_TRANSITION_OF_CELL_CYCLE	35	0.321445	2.26101	0.00207039	0.0400817	0.837	6138	tags=74%, list=42%, signal=128%
GO_REGULATION_OF_MEMBRANE_POTENTIAL	383	0.098863	2.25258	0	0.0416929	0.845	6762	tags=56%, list=47%, signal=102%
GO_POSITIVE_REGULATION_OF_NEURON_PROJECTION_DEVELOPMENT	255	0.122397	2.24828	0	0.0420128	0.852	9313	tags=76%, list=64%, signal=208%
GO_NUCLEOBASE_BIOSYNTHETIC_PROCESS	19	0.433143	2.24765	0	0.0414889	0.852	3658	tags=68%, list=25%, signal=91%
GO_LOCALIZATION_WITHIN_MEMBRANE	143	0.160095	2.22842	0.0020284	0.0469389	0.887	7049	tags=64%, list=48%, signal=124%
GO_SYNAPTIC_VESICLE_RECYCLING	62	0.243425	2.2237	0.00397614	0.0478833	0.895	7732	tags=77%, list=53%, signal=165%
GO_REGULATION_OF_PROTEIN_CATABOLIC_PROCESS	347	0.103453	2.21602	0.00198807	0.0494748	0.911	8043	tags=65%, list=55%, signal=143%
GO_REGULATION_OF_CHROMOSOME_SEGREGATION	93	0.192946	2.21353	0.00196464	0.0493707	0.913	4560	tags=51%, list=31%, signal=73%
GO_PRESYNAPSE_ORGANIZATION	41	0.294279	2.21147	0	0.0491372	0.914	8145	tags=85%, list=56%, signal=194%
GO_RHYTHMIC_PROCESS	253	0.119161	2.21045	0	0.0486616	0.915	7090	tags=60%, list=49%, signal=116%
GO_RETROGRADE_VESICLE_MEDIATED_TRANSPORT_GOLGI_TO_ENDOPLASMIC_RETICULUM	80	0.211201	2.20059	0	0.0511412	0.93	6760	tags=68%, list=46%, signal=125%
GO_LEARNING	133	0.165892	2.19821	0	0.0509275	0.932	4934	tags=50%, list=34%, signal=76%
GO_SODIUM_ION_TRANSPORT	176	0.13673	2.198	0.0020284	0.0502469	0.933	8858	tags=74%, list=61%, signal=188%
GO_CHROMOSOME_SEGREGATION	263	0.118283	2.19026	0.00200401	0.0515769	0.938	10142	tags=81%, list=70%, signal=264%
GO_EYE_PHOTORECEPTOR_CELL_DEVELOPMENT	28	0.347834	2.19	0.00404858	0.0508182	0.938	4818	tags=68%, list=33%, signal=101%
GO_POSITIVE_REGULATION_OF_SYNAPTIC_TRANSMISSION	160	0.145788	2.18962	0.002	0.0501697	0.939	8172	tags=71%, list=56%, signal=159%
GO_IONOTROPIC_GLUTAMATE_RECEPTOR_SIGNALING_PATHWAY	24	0.375258	2.18423	0.00211416	0.0511472	0.948	6063	tags=79%, list=42%, signal=136%
GO_SCF_DEPENDENT_PROTEASOMAL_UBIQUITIN_DEPENDENT_PROTEIN_CATABOLIC_PROCESS	86	0.197785	2.17304	0	0.0543373	0.955	5425	tags=57%, list=37%, signal=90%
GO_PRESYNAPTIC_ENDOCYTOSIS	51	0.258202	2.16876	0.00203666	0.0550964	0.964	6807	tags=73%, list=47%, signal=136%
GO_PHOTORECEPTOR_CELL_DIFFERENTIATION	53	0.24851	2.15469	0.00191205	0.0594425	0.971	8196	tags=81%, list=56%, signal=185%
GO_REGULATION_OF_PRESYNAPSE_ORGANIZATION	29	0.337015	2.15421	0	0.0587998	0.971	8145	tags=90%, list=56%, signal=203%
GO_CYTOPLASMIC_TRANSLATION	87	0.196371	2.14696	0.00198413	0.0605162	0.975	9696	tags=86%, list=67%, signal=257%
GO_GOLGI_VESICLE_TRANSPORT	331	0.100285	2.146	0.00196078	0.0599866	0.975	9293	tags=74%, list=64%, signal=200%
GO_REGULATION_OF_TRANSMEMBRANE_TRANSPORT	475	0.0864762	2.14064	0.00194932	0.0613433	0.979	7446	tags=60%, list=51%, signal=118%
GO_PEPTIDYL_THREONINE_DEPHOSPHORYLATION	16	0.441321	2.137	0	0.0619122	0.982	7221	tags=94%, list=50%, signal=186%
GO_AXONAL_FASCICULATION	23	0.36342	2.11809	0.00601202	0.0693224	0.991	6735	tags=83%, list=46%, signal=154%
GO_ESTABLISHMENT_OF_PROTEIN_LOCALIZATION_TO_MEMBRANE	304	0.104393	2.11206	0.0019084	0.0712719	0.992	9562	tags=76%, list=66%, signal=217%
GO_TRNA_TRANSPORT	32	0.31605	2.10965	0.00199601	0.0712821	0.992	7228	tags=81%, list=50%, signal=161%
GO_NEGATIVE_REGULATION_OF_MITOTIC_CELL_CYCLE	286	0.105852	2.10695	0.00414938	0.0717293	0.992	5303	tags=47%, list=36%, signal=72%
GO_REGULATION_OF_NEUROTRANSMITTER_SECRETION	101	0.178371	2.10171	0.00763359	0.0731413	0.994	8653	tags=77%, list=60%, signal=189%
GO_REGULATION_OF_DENDRITIC_SPINE_DEVELOPMENT	66	0.217237	2.10169	0.00205339	0.0722383	0.994	8972	tags=83%, list=62%, signal=217%
GO_CELLULAR_GLUCOSE_HOMEOSTASIS	129	0.157312	2.0971	0.0020202	0.0735086	0.995	10582	tags=88%, list=73%, signal=322%
GO_CELL_CELL_ADHESION_VIA_PLASMA_MEMBRANE_ADHESION_MOLECULES	231	0.117599	2.09261	0.00598802	0.074767	0.995	8199	tags=68%, list=56%, signal=153%
GO_REGULATION_OF_AUTOPHAGY_OF_MITOCHONDRION	38	0.276458	2.0857	0.00398406	0.0773473	0.996	4408	tags=58%, list=30%, signal=83%
GO_HOMOPHILIC_CELL_ADHESION_VIA_PLASMA_MEMBRANE_ADHESION_MOLECULES	151	0.145004	2.08251	0.00612245	0.0779504	0.997	7157	tags=64%, list=49%, signal=124%
GO_NUCLEAR_CHROMOSOME_SEGREGATION	215	0.122877	2.0822	0.00412371	0.0771768	0.997	10142	tags=82%, list=70%, signal=267%
GO_PHOTOPERIODISM	22	0.365549	2.0764	0	0.0792199	0.997	3284	tags=59%, list=23%, signal=76%
GO_MORPHOGENESIS_OF_A_POLARIZED_EPITHELIUM	136	0.151065	2.06978	0.00389105	0.0814718	0.999	5628	tags=54%, list=39%, signal=87%
GO_REGULATION_OF_POSTSYNAPTIC_MEMBRANE_NEUROTRANSMITTER_RECEPTOR_LEVELS	65	0.21503	2.06598	0	0.0824055	1	4716	tags=54%, list=32%, signal=79%
GO_REGULATION_OF_NEUROTRANSMITTER_TRANSPORT	132	0.156274	2.05861	0.00396825	0.0852863	1	8653	tags=75%, list=60%, signal=184%
GO_NEGATIVE_REGULATION_OF_MAPK_CASCADE	147	0.148455	2.05077	0.00770713	0.0885446	1	8941	tags=76%, list=61%, signal=196%
GO_MONOVALENT_INORGANIC_CATION_TRANSPORT	437	0.086557	2.05064	0.00394477	0.0876444	1	4934	tags=42%, list=34%, signal=62%
GO_REGULATION_OF_SYNAPTIC_VESICLE_TRANSPORT	82	0.193266	2.04721	0.004158	0.0883317	1	7135	tags=68%, list=49%, signal=133%
GO_REGULATION_OF_PROTEASOMAL_PROTEIN_CATABOLIC_PROCESS	171	0.132575	2.04409	0	0.0890777	1	8043	tags=68%, list=55%, signal=151%
GO_POSITIVE_REGULATION_OF_CELL_DEVELOPMENT	478	0.0798755	2.0415	0.00395257	0.0894672	1	9097	tags=70%, list=63%, signal=182%
GO_CELL_CYCLE_G2_M_PHASE_TRANSITION	252	0.109477	2.03547	0.0019802	0.091679	1	5936	tags=52%, list=41%, signal=86%
GO_ONE_CARBON_METABOLIC_PROCESS	21	0.375738	2.03017	0.00587084	0.0941622	1	2160	tags=52%, list=15%, signal=61%
GO_INTRASPECIES_INTERACTION_BETWEEN_ORGANISMS	49	0.24744	2.02749	0.00796813	0.0948162	1	5019	tags=59%, list=35%, signal=90%
GO_REGULATION_OF_CELLULAR_RESPONSE_TO_HEAT	76	0.199686	2.02128	0.00823045	0.0974737	1	6103	tags=62%, list=42%, signal=106%
GO_REGULATION_OF_NEURONAL_SYNAPTIC_PLASTICITY	50	0.242682	2.01673	0.00787402	0.0992262	1	6661	tags=70%, list=46%, signal=129%
GO_REGULATION_OF_CARBOHYDRATE_CATABOLIC_PROCESS	72	0.199786	2.00736	0.00625	0.10412	1	8216	tags=76%, list=57%, signal=175%
GO_DENDRITIC_SPINE_DEVELOPMENT	88	0.179458	2.00623	0.00840336	0.103877	1	8972	tags=80%, list=62%, signal=206%
GO_CYCLIC_NUCLEOTIDE_MEDIATED_SIGNALING	172	0.129439	2.00452	0.0020284	0.103991	1	9383	tags=77%, list=65%, signal=215%
GO_REGULATION_OF_SISTER_CHROMATID_SEGREGATION	74	0.200871	1.99896	0.00191571	0.106622	1	4560	tags=51%, list=31%, signal=74%
GO_REGULATION_OF_CELL_CYCLE_PHASE_TRANSITION	407	0.0867154	1.99774	0.00403226	0.10635	1	4061	tags=36%, list=28%, signal=49%
GO_REGULATION_OF_POSTSYNAPSE_ORGANIZATION	94	0.1803	1.99361	0.0104167	0.107653	1	6521	tags=63%, list=45%, signal=113%
GO_CARBOHYDRATE_HOMEOSTASIS	198	0.121019	1.98686	0.00397614	0.11156	1	11262	tags=89%, list=77%, signal=391%
GO_NEGATIVE_REGULATION_OF_CHROMOSOME_SEGREGATION	41	0.261479	1.98625	0.00389864	0.110888	1	6138	tags=68%, list=42%, signal=118%
GO_CIRCADIAN_RHYTHM	177	0.124918	1.9822	0.00414079	0.112438	1	6995	tags=60%, list=48%, signal=115%
GO_REGULATION_OF_LONG_TERM_NEURONAL_SYNAPTIC_PLASTICITY	26	0.323191	1.98209	0	0.111489	1	5934	tags=73%, list=41%, signal=123%
GO_RAC_PROTEIN_SIGNAL_TRANSDUCTION	33	0.284263	1.97778	0.00784314	0.113308	1	4247	tags=58%, list=29%, signal=81%
GO_ORGANELLE_FUSION	111	0.162024	1.97546	0.00769231	0.113774	1	6831	tags=63%, list=47%, signal=118%
GO_REGULATION_OF_TRANSCRIPTION_FROM_RNA_POLYMERASE_II_PROMOTER_IN_RESPONSE_TO_HYPOXIA	74	0.196343	1.96763	0.0095057	0.117934	1	7966	tags=74%, list=55%, signal=164%
GO_AMINO_ACID_TRANSPORT	128	0.147344	1.9674	0.0121212	0.117061	1	3101	tags=36%, list=21%, signal=45%
GO_OXIDATIVE_PHOSPHORYLATION	128	0.148164	1.96272	0.00828157	0.119341	1	4566	tags=46%, list=31%, signal=67%
GO_FOREBRAIN_DEVELOPMENT	351	0.0924179	1.95988	0.00845666	0.120476	1	4156	tags=38%, list=29%, signal=51%
GO_REGULATION_OF_CHROMOSOME_SEPARATION	58	0.221702	1.95947	0.00576923	0.119748	1	4560	tags=53%, list=31%, signal=78%
GO_METAPHASE_ANAPHASE_TRANSITION_OF_CELL_CYCLE	54	0.224205	1.95601	0.00773694	0.121281	1	4560	tags=54%, list=31%, signal=78%
GO_CENTRAL_NERVOUS_SYSTEM_NEURON_DEVELOPMENT	77	0.188692	1.95371	0.00420168	0.121677	1	4257	tags=48%, list=29%, signal=68%
GO_POSITIVE_REGULATION_OF_DENDRITIC_SPINE_DEVELOPMENT	39	0.259259	1.95289	0.0020284	0.121247	1	8916	tags=87%, list=61%, signal=225%
GO_RESPONSE_TO_STARVATION	169	0.129906	1.94638	0.00594059	0.124971	1	8543	tags=72%, list=59%, signal=172%
GO_CALCIUM_ION_IMPORT	64	0.205645	1.94382	0.0123967	0.126045	1	6110	tags=63%, list=42%, signal=107%
GO_L_ALPHA_AMINO_ACID_TRANSMEMBRANE_TRANSPORT	46	0.238483	1.93604	0.0103306	0.13079	1	7606	tags=76%, list=52%, signal=159%
GO_SODIUM_ION_TRANSMEMBRANE_TRANSPORT	117	0.157453	1.93026	0.01002	0.134	1	8789	tags=76%, list=60%, signal=191%
GO_AUTOPHAGY_OF_MITOCHONDRION	69	0.198858	1.92675	0.00604839	0.135783	1	4497	tags=51%, list=31%, signal=73%
GO_MEMORY	111	0.16036	1.9181	0.00390625	0.141406	1	7510	tags=68%, list=52%, signal=139%
GO_REGULATION_OF_OXIDATIVE_PHOSPHORYLATION	23	0.33163	1.91097	0.00845666	0.14603	1	2771	tags=52%, list=19%, signal=64%
GO_REGULATION_OF_CIRCADIAN_RHYTHM	93	0.166042	1.90935	0.0119522	0.146018	1	4636	tags=48%, list=32%, signal=71%
GO_REGULATION_OF_SYNAPTIC_VESICLE_RECYCLING	26	0.309921	1.90687	0.00788955	0.147057	1	2771	tags=50%, list=19%, signal=62%
GO_REGULATION_OF_NEUROTRANSMITTER_LEVELS	302	0.0958032	1.90644	0.00400802	0.146278	1	8698	tags=69%, list=60%, signal=169%
GO_REGULATION_OF_SYNAPTIC_PLASTICITY	177	0.125463	1.9059	0.00612245	0.145633	1	7973	tags=67%, list=55%, signal=147%
GO_SYNAPSE_MATURATION	25	0.323365	1.90504	0.00980392	0.145258	1	3448	tags=56%, list=24%, signal=73%
GO_REGULATION_OF_GENERATION_OF_PRECURSOR_METABOLITES_AND_ENERGY	128	0.143088	1.90256	0.00813008	0.146108	1	7252	tags=64%, list=50%, signal=127%
GO_INNER_MITOCHONDRIAL_MEMBRANE_ORGANIZATION	43	0.2486	1.90246	0.0133843	0.145154	1	7216	tags=74%, list=50%, signal=147%
GO_DENDRITE_MORPHOGENESIS	134	0.138233	1.89814	0.0119048	0.147553	1	9076	tags=76%, list=62%, signal=201%
GO_MULTI_ORGANISM_BEHAVIOR	62	0.204026	1.89689	0.00596422	0.14749	1	5019	tags=55%, list=35%, signal=83%
GO_POSITIVE_REGULATION_OF_MUSCLE_HYPERTROPHY	27	0.308484	1.89286	0.00835073	0.149965	1	8447	tags=89%, list=58%, signal=212%
GO_POSITIVE_REGULATION_OF_EXCITATORY_POSTSYNAPTIC_POTENTIAL	27	0.306011	1.89146	0.00806452	0.14991	1	4713	tags=63%, list=32%, signal=93%
GO_ENTRAINMENT_OF_CIRCADIAN_CLOCK_BY_PHOTOPERIOD	19	0.360339	1.89055	0.0100604	0.149534	1	1654	tags=47%, list=11%, signal=53%
GO_CHROMOSOME_SEPARATION	80	0.175126	1.88942	0.0113852	0.149507	1	4737	tags=50%, list=33%, signal=74%
GO_VESICLE_ORGANIZATION	294	0.0941759	1.87987	0.0119284	0.15648	1	9291	tags=73%, list=64%, signal=198%
GO_NEGATIVE_REGULATION_OF_KINASE_ACTIVITY	216	0.109752	1.87909	0.00779727	0.156032	1	8794	tags=71%, list=60%, signal=178%
GO_RESPONSE_TO_HEAT	157	0.126639	1.87749	0.00978474	0.156521	1	8458	tags=71%, list=58%, signal=167%
GO_FEAR_RESPONSE	38	0.252717	1.8728	0.0116505	0.159685	1	3987	tags=53%, list=27%, signal=72%
GO_POSITIVE_REGULATION_OF_DENDRITE_DEVELOPMENT	66	0.196442	1.87194	0.0138889	0.159526	1	9273	tags=83%, list=64%, signal=229%
GO_CELLULAR_RESPONSE_TO_STARVATION	137	0.136332	1.87183	0.00795229	0.158551	1	8543	tags=72%, list=59%, signal=174%
GO_L_AMINO_ACID_TRANSPORT	58	0.209091	1.86748	0.0114723	0.161348	1	2737	tags=40%, list=19%, signal=49%
GO_CELLULAR_RESPONSE_TO_ALCOHOL	76	0.184356	1.8658	0.0136187	0.161994	1	9960	tags=87%, list=68%, signal=274%
GO_POSITIVE_REGULATION_OF_PROTEIN_CATABOLIC_PROCESS	199	0.115291	1.86507	0.0118812	0.161655	1	8210	tags=68%, list=56%, signal=154%
GO_LONG_TERM_MEMORY	32	0.276462	1.86138	0.00790514	0.163697	1	9620	tags=94%, list=66%, signal=276%
GO_RETROGRADE_TRANSPORT_ENDOSOME_TO_GOLGI	72	0.188161	1.85692	0.0206612	0.167004	1	9394	tags=83%, list=65%, signal=234%
GO_INSULIN_SECRETION	176	0.119311	1.85244	0.0159363	0.170102	1	10678	tags=85%, list=73%, signal=317%
GO_TRANSPORT_OF_VIRUS	54	0.214418	1.85228	0.0256917	0.169132	1	6856	tags=69%, list=47%, signal=129%
GO_HISTONE_MRNA_METABOLIC_PROCESS	22	0.329243	1.85063	0.0182556	0.169569	1	5794	tags=73%, list=40%, signal=121%
GO_PROTEIN_LOCALIZATION_TO_CHROMOSOME	77	0.179886	1.84339	0.00770713	0.175538	1	9672	tags=84%, list=67%, signal=251%
GO_PEPTIDE_HORMONE_SECRETION	205	0.112015	1.84276	0.0131868	0.174979	1	11019	tags=87%, list=76%, signal=353%
GO_CARBOHYDRATE_CATABOLIC_PROCESS	158	0.126152	1.84121	0.0214844	0.175312	1	8216	tags=69%, list=57%, signal=157%
GO_CALCIUM_ION_TRANSMEMBRANE_TRANSPORT	273	0.0977559	1.84035	0.0040404	0.175039	1	7446	tags=61%, list=51%, signal=122%
GO_REPRODUCTIVE_BEHAVIOR	31	0.275985	1.84031	0.0207039	0.174002	1	7252	tags=77%, list=50%, signal=154%
GO_REGULATION_OF_GLUTAMATE_RECEPTOR_SIGNALING_PATHWAY	61	0.198954	1.83743	0.0221328	0.175805	1	9037	tags=82%, list=62%, signal=216%
GO_SMOOTH_MUSCLE_CELL_APOPTOTIC_PROCESS	19	0.349401	1.83663	0.0122699	0.175477	1	9466	tags=100%, list=65%, signal=286%
GO_REGULATION_OF_ESTABLISHMENT_OF_PLANAR_POLARITY	107	0.151472	1.83656	0.0113636	0.174436	1	5287	tags=51%, list=36%, signal=80%
GO_NEUROTRANSMITTER_RECEPTOR_LOCALIZATION_TO_POSTSYNAPTIC_SPECIALIZATION_MEMBRANE	21	0.32681	1.83344	0.0122449	0.176251	1	7025	tags=81%, list=48%, signal=156%
GO_FAT_CELL_DIFFERENTIATION	192	0.1147	1.83157	0.0177515	0.176768	1	10092	tags=81%, list=69%, signal=260%
GO_REGULATION_OF_ION_TRANSMEMBRANE_TRANSPORT	410	0.0785645	1.82863	0.0137795	0.178476	1	4918	tags=41%, list=34%, signal=61%
GO_REGULATION_OF_CELLULAR_AMINO_ACID_METABOLIC_PROCESS	56	0.20857	1.82731	0.0102459	0.178567	1	5287	tags=57%, list=36%, signal=89%
GO_REGULATION_OF_DNA_METABOLIC_PROCESS	240	0.102862	1.82687	0.0160966	0.177951	1	11009	tags=86%, list=76%, signal=348%
GO_PHOSPHATIDYLINOSITOL_PHOSPHORYLATION	47	0.224259	1.82555	0.0101833	0.178003	1	7577	tags=74%, list=52%, signal=155%
GO_ACTIVATION_OF_PROTEIN_KINASE_B_ACTIVITY	30	0.280229	1.82546	0.0238095	0.177024	1	6596	tags=73%, list=45%, signal=134%
GO_INTRA_GOLGI_VESICLE_MEDIATED_TRANSPORT	29	0.286103	1.82477	0.0142857	0.176738	1	7881	tags=83%, list=54%, signal=180%
GO_REGULATION_OF_CELLULAR_AMINE_METABOLIC_PROCESS	74	0.177784	1.82398	0.0140562	0.176422	1	5287	tags=54%, list=36%, signal=85%
GO_REGULATION_OF_NUCLEAR_DIVISION	185	0.114823	1.82379	0.0235043	0.17557	1	4560	tags=43%, list=31%, signal=61%
GO_TELENCEPHALON_DEVELOPMENT	236	0.102773	1.82353	0.0244399	0.174806	1	7771	tags=64%, list=53%, signal=134%
GO_PROTEIN_MODIFICATION_BY_SMALL_PROTEIN_REMOVAL	257	0.0978712	1.82302	0.00612245	0.174361	1	5334	tags=46%, list=37%, signal=72%
GO_CGMP_MEDIATED_SIGNALING	28	0.284784	1.82178	0.0270793	0.174334	1	7291	tags=79%, list=50%, signal=157%
GO_SULFUR_AMINO_ACID_METABOLIC_PROCESS	15	0.381743	1.82134	0.0133843	0.173748	1	7056	tags=87%, list=49%, signal=168%
GO_SYNAPTIC_TRANSMISSION_GABAERGIC	42	0.239652	1.819	0.0160321	0.175068	1	4141	tags=52%, list=28%, signal=73%
GO_MITOCHONDRIAL_CALCIUM_ION_TRANSMEMBRANE_TRANSPORT	23	0.320577	1.81694	0.0138889	0.176042	1	7357	tags=83%, list=51%, signal=167%
GO_SENSORY_PERCEPTION_OF_PAIN	84	0.165305	1.81629	0.0120482	0.175662	1	10246	tags=87%, list=70%, signal=293%
GO_PROTEIN_SUMOYLATION	67	0.188243	1.81565	0.014433	0.175178	1	1832	tags=31%, list=13%, signal=36%
GO_POST_GOLGI_VESICLE_MEDIATED_TRANSPORT	98	0.15566	1.81538	0.0206767	0.174488	1	9621	tags=82%, list=66%, signal=240%
GO_SYNAPTIC_VESICLE_CLUSTERING	15	0.394465	1.81446	0.0195312	0.174274	1	3963	tags=67%, list=27%, signal=92%
GO_POSITIVE_REGULATION_OF_MEMBRANE_PERMEABILITY	59	0.19802	1.81248	0.0138889	0.175151	1	4525	tags=51%, list=31%, signal=74%
GO_REGULATION_OF_BLOOD_CIRCULATION	259	0.096145	1.80955	0.0182186	0.177156	1	11258	tags=87%, list=77%, signal=378%
GO_NON_CANONICAL_WNT_SIGNALING_PATHWAY	144	0.130684	1.80892	0.0243408	0.176856	1	5590	tags=51%, list=38%, signal=83%
GO_ADENYLATE_CYCLASE_ACTIVATING_G_PROTEIN_COUPLED_RECEPTOR_SIGNALING_PATHWAY	104	0.149661	1.80778	0.00984252	0.177059	1	9583	tags=81%, list=66%, signal=235%
GO_POSTSYNAPSE_ASSEMBLY	29	0.284853	1.8076	0.015625	0.176228	1	2885	tags=48%, list=20%, signal=60%
GO_CRISTAE_FORMATION	30	0.278279	1.80504	0.0120968	0.177762	1	7109	tags=77%, list=49%, signal=150%
GO_CEREBRAL_CORTEX_DEVELOPMENT	107	0.150466	1.80239	0.0207939	0.179317	1	11281	tags=93%, list=78%, signal=410%
GO_NEGATIVE_REGULATION_OF_MITOCHONDRION_ORGANIZATION	47	0.214419	1.80156	0.015873	0.179079	1	8029	tags=77%, list=55%, signal=170%
GO_CELL_CYCLE_CHECKPOINT	202	0.109492	1.79847	0.0234375	0.18124	1	8075	tags=66%, list=56%, signal=147%
GO_SNARE_COMPLEX_ASSEMBLY	16	0.364514	1.79708	0.0117878	0.1817	1	6519	tags=81%, list=45%, signal=147%
GO_CELLULAR_AMINO_ACID_METABOLIC_PROCESS	260	0.096648	1.79604	0.00573614	0.181744	1	5330	tags=46%, list=37%, signal=72%
GO_CELLULAR_RESPONSE_TO_PEPTIDE	322	0.0855954	1.79545	0.0201613	0.181404	1	11065	tags=84%, list=76%, signal=346%
GO_REGULATION_OF_MITOCHONDRIAL_MEMBRANE_PERMEABILITY_INVOLVED_IN_APOPTOTIC_PROCESS	57	0.198291	1.79451	0.00821355	0.181439	1	4525	tags=51%, list=31%, signal=74%
GO_POSITIVE_REGULATION_OF_GLUCOSE_TRANSMEMBRANE_TRANSPORT	33	0.255646	1.79176	0.024	0.183279	1	7306	tags=76%, list=50%, signal=152%
GO_MITOTIC_CELL_CYCLE_CHECKPOINT	156	0.121605	1.79095	0.0104167	0.183205	1	5427	tags=49%, list=37%, signal=78%
GO_NEGATIVE_REGULATION_OF_PROTEIN_LOCALIZATION_TO_MEMBRANE	26	0.29606	1.78983	0.0196464	0.183383	1	4650	tags=62%, list=32%, signal=90%
GO_SISTER_CHROMATID_SEGREGATION	162	0.118591	1.7887	0.0162602	0.183648	1	10142	tags=81%, list=70%, signal=266%
GO_NEURON_PROJECTION_ORGANIZATION	82	0.167951	1.78708	0.023301	0.184168	1	9097	tags=79%, list=63%, signal=211%
GO_LAMELLIPODIUM_ORGANIZATION	79	0.16901	1.78699	0.0229008	0.183342	1	3997	tags=44%, list=27%, signal=61%
GO_MITOCHONDRIAL_TRANSPORT	232	0.101583	1.78687	0.0204082	0.182559	1	4061	tags=38%, list=28%, signal=52%
GO_PROTEIN_LOCALIZATION_TO_MITOCHONDRION	132	0.130931	1.78614	0.0221774	0.182331	1	4061	tags=41%, list=28%, signal=56%
GO_NEUROTROPHIN_SIGNALING_PATHWAY	38	0.244392	1.78608	0.00976562	0.181465	1	7169	tags=74%, list=49%, signal=145%
GO_NEUTRAL_AMINO_ACID_TRANSPORT	34	0.257863	1.78447	0.0265152	0.181995	1	3101	tags=47%, list=21%, signal=60%
GO_REGULATION_OF_CELLULAR_PROTEIN_CATABOLIC_PROCESS	228	0.102879	1.77967	0.0138889	0.185727	1	5797	tags=50%, list=40%, signal=82%
GO_DIVALENT_INORGANIC_CATION_TRANSPORT	404	0.0765532	1.77929	0.0177165	0.185213	1	7483	tags=59%, list=51%, signal=118%
GO_HORMONE_TRANSPORT	266	0.0978674	1.77774	0.0165975	0.185898	1	10683	tags=83%, list=73%, signal=307%
GO_SPINDLE_ASSEMBLY	95	0.156404	1.77494	0.010395	0.187699	1	6005	tags=57%, list=41%, signal=96%
GO_REGULATION_OF_TRANSLATIONAL_INITIATION	70	0.180395	1.77412	0.0194932	0.187636	1	4659	tags=50%, list=32%, signal=73%
GO_RESPONSE_TO_TEMPERATURE_STIMULUS	218	0.106131	1.77402	0.0190476	0.186861	1	6283	tags=54%, list=43%, signal=93%
GO_SPERMATID_NUCLEUS_DIFFERENTIATION	15	0.385832	1.76947	0.0217822	0.190363	1	7966	tags=93%, list=55%, signal=206%
GO_ESTABLISHMENT_OF_PROTEIN_LOCALIZATION_TO_CHROMOSOME	24	0.305108	1.76845	0.0179283	0.190417	1	8899	tags=92%, list=61%, signal=236%
GO_REGULATION_OF_CARBOHYDRATE_METABOLIC_PROCESS	169	0.116039	1.76817	0.0184426	0.1898	1	10205	tags=82%, list=70%, signal=271%
GO_REGULATION_OF_ACTION_POTENTIAL	44	0.222032	1.76538	0.0195695	0.191801	1	7025	tags=70%, list=48%, signal=136%
GO_NEGATIVE_REGULATION_OF_INTRACELLULAR_SIGNAL_TRANSDUCTION	441	0.0741192	1.76465	0.0142276	0.191662	1	8549	tags=66%, list=59%, signal=155%
GO_NEURON_RECOGNITION	47	0.218315	1.76291	0.0243902	0.192477	1	6735	tags=68%, list=46%, signal=126%
GO_POSITIVE_REGULATION_OF_SIGNALING_RECEPTOR_ACTIVITY	35	0.252827	1.76275	0.0217391	0.191731	1	5887	tags=66%, list=40%, signal=110%
GO_ENERGY_DERIVATION_BY_OXIDATION_OF_ORGANIC_COMPOUNDS	257	0.095714	1.7626	0.00994036	0.190928	1	3724	tags=35%, list=26%, signal=46%
GO_NEGATIVE_REGULATION_OF_DEFENSE_RESPONSE_TO_VIRUS	20	0.325439	1.76234	0.0217822	0.190289	1	5452	tags=70%, list=37%, signal=112%
GO_CELLULAR_RESPONSE_TO_HEAT	120	0.135629	1.75589	0.010101	0.196172	1	6283	tags=57%, list=43%, signal=99%
GO_CHEMICAL_SYNAPTIC_TRANSMISSION_POSTSYNAPTIC	101	0.149324	1.75451	0.0180361	0.19668	1	11232	tags=92%, list=77%, signal=402%
GO_PROTEIN_ACYLATION	219	0.10343	1.75391	0.0116279	0.196401	1	9938	tags=79%, list=68%, signal=244%
GO_CELLULAR_RESPONSE_TO_CARBOHYDRATE_STIMULUS	124	0.136261	1.75122	0.0259481	0.198385	1	10582	tags=86%, list=73%, signal=314%
GO_G1_DNA_DAMAGE_CHECKPOINT	62	0.188104	1.75098	0.024	0.197723	1	5015	tags=53%, list=34%, signal=81%
GO_MITOCHONDRIAL_OUTER_MEMBRANE_PERMEABILIZATION	52	0.208719	1.75091	0.0241935	0.196955	1	4525	tags=52%, list=31%, signal=75%
GO_DEVELOPMENTAL_MATURATION	240	0.0980307	1.74813	0.0189873	0.199043	1	3747	tags=35%, list=26%, signal=47%
GO_ESTABLISHMENT_OR_MAINTENANCE_OF_CYTOSKELETON_POLARITY	16	0.360947	1.74716	0.0198413	0.199031	1	5662	tags=75%, list=39%, signal=123%
GO_INSULIN_SECRETION_INVOLVED_IN_CELLULAR_RESPONSE_TO_GLUCOSE_STIMULUS	57	0.196333	1.74652	0.0209524	0.198904	1	6084	tags=61%, list=42%, signal=105%
GO_PROTEIN_LOCALIZATION_TO_CELL_PERIPHERY	292	0.0876264	1.74532	0.0197239	0.19939	1	8710	tags=68%, list=60%, signal=167%
GO_NEURONAL_ACTION_POTENTIAL	31	0.261637	1.74475	0.0261569	0.199177	1	6053	tags=68%, list=42%, signal=116%
GO_POSITIVE_REGULATION_OF_REGULATED_SECRETORY_PATHWAY	46	0.216323	1.7443	0.0335968	0.198783	1	4450	tags=52%, list=31%, signal=75%
GO_NEGATIVE_REGULATION_OF_CELL_CYCLE_PHASE_TRANSITION	219	0.10315	1.74306	0.0209125	0.199125	1	5427	tags=47%, list=37%, signal=75%
GO_POSTSYNAPTIC_SPECIALIZATION_ORGANIZATION	34	0.24804	1.74298	0.0239044	0.198332	1	10514	tags=97%, list=72%, signal=350%
GO_POTASSIUM_ION_TRANSPORT	205	0.105488	1.74292	0.0262626	0.197547	1	6502	tags=55%, list=45%, signal=98%
GO_NEGATIVE_REGULATION_OF_ORGANELLE_ORGANIZATION	329	0.084875	1.74271	0.0204918	0.196964	1	8914	tags=70%, list=61%, signal=176%
GO_NEGATIVE_REGULATION_OF_MAP_KINASE_ACTIVITY	65	0.18588	1.74029	0.0238569	0.19866	1	8941	tags=80%, list=61%, signal=207%
GO_TORC1_SIGNALING	34	0.248199	1.73743	0.0161616	0.200693	1	8801	tags=85%, list=61%, signal=216%
GO_NEGATIVE_REGULATION_OF_PHOSPHORYLATION	384	0.0789815	1.73705	0.0180723	0.200275	1	9105	tags=70%, list=63%, signal=183%
GO_RESPONSE_TO_ACETYLCHOLINE	27	0.280549	1.73641	0.0180361	0.200133	1	4544	tags=59%, list=31%, signal=86%
GO_AEROBIC_RESPIRATION	83	0.162451	1.73586	0.0146751	0.199951	1	4658	tags=48%, list=32%, signal=71%
GO_HEART_PROCESS	259	0.0922139	1.73584	0.0218688	0.199144	1	11258	tags=86%, list=77%, signal=376%
GO_POSITIVE_REGULATION_OF_UBIQUITIN_PROTEIN_TRANSFERASE_ACTIVITY	28	0.271697	1.73437	0.0139721	0.199778	1	4365	tags=57%, list=30%, signal=81%
GO_NEGATIVE_REGULATION_OF_TRANSPORTER_ACTIVITY	68	0.17988	1.73398	0.0232068	0.199392	1	7446	tags=69%, list=51%, signal=141%
GO_CELLULAR_RESPONSE_TO_OXYGEN_LEVELS	206	0.105632	1.73074	0.0204499	0.202021	1	3920	tags=37%, list=27%, signal=50%
GO_REGULATION_OF_CELLULAR_AMIDE_METABOLIC_PROCESS	356	0.0800351	1.72881	0.0298805	0.203185	1	4337	tags=38%, list=30%, signal=52%
GO_SPINDLE_ORGANIZATION	154	0.120185	1.72798	0.0181452	0.203274	1	7240	tags=62%, list=50%, signal=122%
GO_B_CELL_APOPTOTIC_PROCESS	21	0.311806	1.72595	0.0257937	0.204559	1	5858	tags=71%, list=40%, signal=119%
GO_POSITIVE_REGULATION_OF_MUSCLE_TISSUE_DEVELOPMENT	58	0.195161	1.72581	0.0245399	0.203885	1	8705	tags=79%, list=60%, signal=197%
GO_SERINE_FAMILY_AMINO_ACID_BIOSYNTHETIC_PROCESS	16	0.350194	1.72342	0.0175781	0.205693	1	6727	tags=81%, list=46%, signal=151%
GO_NEGATIVE_REGULATION_OF_PROTEIN_SERINE_THREONINE_KINASE_ACTIVITY	117	0.138299	1.72115	0.0242915	0.207343	1	8941	tags=75%, list=61%, signal=194%
GO_REGULATION_OF_STEM_CELL_DIFFERENTIATION	102	0.147203	1.72091	0.025	0.20678	1	8708	tags=75%, list=60%, signal=184%
GO_STRIATED_MUSCLE_ADAPTATION	40	0.224795	1.7185	0.0265849	0.208452	1	7645	tags=75%, list=53%, signal=158%
GO_NEGATIVE_REGULATION_OF_PHOSPHORUS_METABOLIC_PROCESS	474	0.0679856	1.71809	0.0233918	0.20803	1	8798	tags=67%, list=61%, signal=164%
GO_NEURON_DEATH	311	0.0851184	1.71537	0.0224033	0.210283	1	6970	tags=56%, list=48%, signal=106%
GO_MICROTUBULE_CYTOSKELETON_ORGANIZATION_INVOLVED_IN_MITOSIS	120	0.135005	1.71492	0.03	0.210038	1	11139	tags=90%, list=77%, signal=382%
GO_REGULATION_OF_VIRAL_INDUCED_CYTOPLASMIC_PATTERN_RECOGNITION_RECEPTOR_SIGNALING_PATHWAY	18	0.337602	1.71415	0.0366599	0.210006	1	4790	tags=67%, list=33%, signal=99%
GO_PEPTIDYL_SERINE_MODIFICATION	268	0.089409	1.70772	0.0185185	0.215891	1	6970	tags=57%, list=48%, signal=107%
GO_POSITIVE_REGULATION_OF_CARDIAC_MUSCLE_CELL_PROLIFERATION	21	0.311688	1.70602	0.0313725	0.216905	1	7937	tags=86%, list=55%, signal=188%
GO_BRAIN_MORPHOGENESIS	31	0.252889	1.70528	0.027451	0.216967	1	6649	tags=71%, list=46%, signal=130%
GO_SPINDLE_LOCALIZATION	40	0.227464	1.7043	0.0230126	0.217337	1	3244	tags=45%, list=22%, signal=58%
GO_REGULATION_OF_INTRACELLULAR_TRANSPORT	397	0.0737751	1.70164	0.0263158	0.219431	1	6867	tags=54%, list=47%, signal=100%
GO_CIRCADIAN_REGULATION_OF_GENE_EXPRESSION	54	0.198703	1.70094	0.0289017	0.2193	1	5468	tags=57%, list=38%, signal=92%
GO_REGULATION_OF_INSULIN_SECRETION	148	0.121761	1.69876	0.0251451	0.220961	1	11019	tags=88%, list=76%, signal=359%
GO_ALPHA_AMINO_ACID_BIOSYNTHETIC_PROCESS	54	0.197652	1.69852	0.030888	0.220412	1	3329	tags=43%, list=23%, signal=55%
GO_REGULATION_OF_PEPTIDE_HORMONE_SECRETION	168	0.11249	1.6974	0.0216535	0.220855	1	11019	tags=87%, list=76%, signal=355%
GO_LIPID_PHOSPHORYLATION	61	0.179435	1.69494	0.0235756	0.22271	1	7651	tags=70%, list=53%, signal=148%
GO_PROTEIN_LOCALIZATION_TO_CHROMOSOME_CENTROMERIC_REGION	21	0.310016	1.69471	0.0260521	0.222152	1	5884	tags=71%, list=40%, signal=120%
GO_LAMELLIPODIUM_ASSEMBLY	63	0.179267	1.69464	0.0235294	0.221424	1	2943	tags=38%, list=20%, signal=48%
GO_COTRANSLATIONAL_PROTEIN_TARGETING_TO_MEMBRANE	96	0.148836	1.69461	0.0186567	0.220621	1	2999	tags=35%, list=21%, signal=44%
GO_ENTRAINMENT_OF_CIRCADIAN_CLOCK	25	0.286677	1.69428	0.0345489	0.220125	1	1654	tags=40%, list=11%, signal=45%
GO_POSITIVE_REGULATION_OF_CELLULAR_PROTEIN_CATABOLIC_PROCESS	132	0.125129	1.69423	0.0220884	0.219375	1	5797	tags=52%, list=40%, signal=86%
GO_REGULATION_OF_MUSCLE_ADAPTATION	73	0.169032	1.69291	0.0212355	0.220059	1	8509	tags=75%, list=59%, signal=181%
GO_ANTERIOR_POSTERIOR_AXIS_SPECIFICATION	38	0.224926	1.69098	0.033264	0.221322	1	6686	tags=68%, list=46%, signal=126%
GO_RESPONSE_TO_AMINO_ACID_STARVATION	48	0.204763	1.68968	0.026	0.221924	1	8543	tags=79%, list=59%, signal=191%
GO_MITOTIC_SPINDLE_ASSEMBLY	50	0.207675	1.68897	0.0207039	0.221841	1	6005	tags=62%, list=41%, signal=105%
GO_ENDOPLASMIC_RETICULUM_TUBULAR_NETWORK_ORGANIZATION	16	0.35222	1.68753	0.0303644	0.222638	1	9424	tags=100%, list=65%, signal=284%
GO_EYE_PHOTORECEPTOR_CELL_DIFFERENTIATION	39	0.231777	1.68553	0.025641	0.224072	1	8196	tags=79%, list=56%, signal=182%
GO_VESICLE_MEDIATED_TRANSPORT_TO_THE_PLASMA_MEMBRANE	87	0.155306	1.68243	0.0428266	0.226871	1	9621	tags=82%, list=66%, signal=240%
GO_REGULATION_OF_CELL_CYCLE_G2_M_PHASE_TRANSITION	200	0.101636	1.68068	0.033264	0.228152	1	5303	tags=47%, list=36%, signal=72%
GO_CELLULAR_RESPIRATION	181	0.106334	1.67978	0.0293542	0.228379	1	4658	tags=43%, list=32%, signal=62%
GO_REGULATION_OF_HEMATOPOIETIC_PROGENITOR_CELL_DIFFERENTIATION	79	0.161444	1.67958	0.0202429	0.227784	1	8708	tags=76%, list=60%, signal=188%
GO_PROTEIN_LOCALIZATION_TO_KINETOCHORE	16	0.345663	1.67737	0.0349794	0.229413	1	5884	tags=75%, list=40%, signal=126%
GO_REGULATION_OF_DENDRITE_MORPHOGENESIS	85	0.156456	1.67651	0.0351562	0.229588	1	9199	tags=79%, list=63%, signal=213%
GO_RESPONSE_TO_PEPTIDE	431	0.070557	1.67337	0.0261569	0.232383	1	9226	tags=70%, list=63%, signal=187%
GO_NEGATIVE_REGULATION_OF_COLD_INDUCED_THERMOGENESIS	44	0.211382	1.66931	0.0286807	0.236595	1	5527	tags=59%, list=38%, signal=95%
GO_SECOND_MESSENGER_MEDIATED_SIGNALING	350	0.0780366	1.66886	0.0415094	0.236274	1	7450	tags=59%, list=51%, signal=118%
GO_NCRNA_3_END_PROCESSING	31	0.25547	1.66705	0.0292969	0.237542	1	9895	tags=94%, list=68%, signal=292%
GO_POSITIVE_REGULATION_OF_TRANSLATIONAL_INITIATION	23	0.288679	1.66583	0.0373832	0.238154	1	4659	tags=61%, list=32%, signal=89%
GO_RESPONSE_TO_AMMONIUM_ION	116	0.132644	1.6648	0.0302457	0.238403	1	6735	tags=59%, list=46%, signal=110%
GO_RESPONSE_TO_LIGHT_STIMULUS	265	0.0900607	1.66435	0.0315126	0.238134	1	5682	tags=48%, list=39%, signal=77%
GO_PREPULSE_INHIBITION	15	0.356051	1.66294	0.0271967	0.239051	1	4521	tags=67%, list=31%, signal=97%
GO_FC_RECEPTOR_SIGNALING_PATHWAY	166	0.110338	1.66289	0.0391389	0.238274	1	5333	tags=48%, list=37%, signal=74%
GO_CHROMOSOME_LOCALIZATION	71	0.164906	1.66266	0.0315582	0.237748	1	10925	tags=92%, list=75%, signal=366%
GO_PROTEIN_K63_LINKED_DEUBIQUITINATION	29	0.256561	1.66142	0.024948	0.238333	1	3797	tags=52%, list=26%, signal=70%
GO_GOLGI_TO_PLASMA_MEMBRANE_TRANSPORT	58	0.183846	1.66138	0.0326531	0.237567	1	9621	tags=84%, list=66%, signal=249%
GO_DEVELOPMENTAL_CELL_GROWTH	206	0.0997941	1.66094	0.0353635	0.237327	1	6686	tags=56%, list=46%, signal=102%
GO_ENDOSOME_ORGANIZATION	71	0.16659	1.66086	0.0321285	0.236619	1	9467	tags=82%, list=65%, signal=233%
GO_POSITIVE_REGULATION_OF_UBIQUITIN_DEPENDENT_PROTEIN_CATABOLIC_PROCESS	87	0.152384	1.65987	0.0464646	0.236925	1	8159	tags=71%, list=56%, signal=161%
GO_REGULATION_OF_PROTEIN_LOCALIZATION_TO_MEMBRANE	164	0.11151	1.65733	0.0392562	0.238882	1	4957	tags=45%, list=34%, signal=68%
GO_MODULATION_OF_EXCITATORY_POSTSYNAPTIC_POTENTIAL	39	0.216999	1.65607	0.031746	0.239426	1	4309	tags=51%, list=30%, signal=73%
GO_ESTABLISHMENT_OF_MITOTIC_SPINDLE_LOCALIZATION	27	0.266555	1.65471	0.0344086	0.240223	1	3670	tags=52%, list=25%, signal=69%
GO_REGULATION_OF_PROTEIN_TARGETING_TO_MEMBRANE	32	0.240439	1.65452	0.0346821	0.23963	1	6053	tags=66%, list=42%, signal=112%
GO_PROTEIN_LOCALIZATION_TO_PLASMA_MEMBRANE	236	0.0931247	1.65361	0.0362903	0.239914	1	8710	tags=69%, list=60%, signal=169%
GO_REGULATION_OF_POLYSACCHARIDE_METABOLIC_PROCESS	38	0.220978	1.65223	0.0229885	0.240678	1	3682	tags=47%, list=25%, signal=63%
GO_GENERATION_OF_PRECURSOR_METABOLITES_AND_ENERGY	445	0.0693597	1.6512	0.0240964	0.241085	1	4707	tags=39%, list=32%, signal=56%
GO_LYSOSOMAL_TRANSPORT	98	0.145915	1.65004	0.0285714	0.241641	1	9465	tags=80%, list=65%, signal=226%
GO_ATP_BIOSYNTHETIC_PROCESS	40	0.220887	1.64979	0.0332031	0.241154	1	5157	tags=58%, list=35%, signal=89%
GO_PROTEIN_ACETYLATION	179	0.105493	1.64945	0.0262626	0.24079	1	9938	tags=79%, list=68%, signal=246%
GO_CARDIAC_MUSCLE_CELL_PROLIFERATION	42	0.216626	1.64899	0.0271845	0.240593	1	7937	tags=76%, list=55%, signal=167%
GO_NEURON_APOPTOTIC_PROCESS	219	0.0962605	1.64726	0.0252427	0.241902	1	7252	tags=59%, list=50%, signal=117%
GO_ATP_HYDROLYSIS_COUPLED_TRANSMEMBRANE_TRANSPORT	29	0.255924	1.64434	0.0286807	0.244602	1	2302	tags=41%, list=16%, signal=49%
GO_TELENCEPHALON_GLIAL_CELL_MIGRATION	21	0.299961	1.64267	0.0480167	0.245616	1	1183	tags=38%, list=8%, signal=41%
GO_MUSCLE_HYPERTROPHY_IN_RESPONSE_TO_STRESS	21	0.287997	1.63669	0.0429448	0.252203	1	8281	tags=86%, list=57%, signal=199%
GO_RAB_PROTEIN_SIGNAL_TRANSDUCTION	64	0.173541	1.63302	0.0264766	0.255733	1	9074	tags=80%, list=62%, signal=211%
GO_REGULATION_OF_VOLTAGE_GATED_CALCIUM_CHANNEL_ACTIVITY	34	0.241758	1.63268	0.035503	0.255457	1	4190	tags=53%, list=29%, signal=74%
GO_OOCYTE_DIFFERENTIATION	38	0.221662	1.63183	0.0249042	0.25558	1	7116	tags=71%, list=49%, signal=139%
GO_CELLULAR_PROCESS_INVOLVED_IN_REPRODUCTION_IN_MULTICELLULAR_ORGANISM	245	0.0922861	1.62701	0.0368852	0.26071	1	8710	tags=69%, list=60%, signal=169%
GO_INORGANIC_ION_IMPORT_ACROSS_PLASMA_MEMBRANE	74	0.161644	1.62333	0.0447471	0.264568	1	5717	tags=55%, list=39%, signal=91%
GO_REGULATION_OF_DEFENSE_RESPONSE_TO_VIRUS_BY_VIRUS	26	0.269774	1.62073	0.0401606	0.267042	1	3913	tags=54%, list=27%, signal=74%
GO_PROTEIN_AUTOUBIQUITINATION	59	0.180061	1.61977	0.0513834	0.267449	1	5278	tags=54%, list=36%, signal=85%
GO_AMINO_ACID_TRANSMEMBRANE_TRANSPORT	75	0.160835	1.61972	0.0364683	0.266675	1	3101	tags=37%, list=21%, signal=47%
GO_POSITIVE_REGULATION_OF_CATABOLIC_PROCESS	380	0.0718789	1.61892	0.0377734	0.266919	1	10193	tags=77%, list=70%, signal=251%
GO_PROTEIN_DEMETHYLATION	29	0.252034	1.61603	0.0438095	0.269937	1	7874	tags=79%, list=54%, signal=173%
GO_PROTEIN_TARGETING_TO_MEMBRANE	179	0.104499	1.61493	0.0388548	0.270603	1	6053	tags=52%, list=42%, signal=88%
GO_EPHRIN_RECEPTOR_SIGNALING_PATHWAY	85	0.151411	1.61407	0.0453608	0.270916	1	9443	tags=80%, list=65%, signal=227%
GO_NEUROTROPHIN_TRK_RECEPTOR_SIGNALING_PATHWAY	32	0.23891	1.61315	0.0398323	0.271246	1	6984	tags=72%, list=48%, signal=138%
GO_INACTIVATION_OF_MAPK_ACTIVITY	26	0.268507	1.6092	0.0414938	0.275384	1	7287	tags=77%, list=50%, signal=154%
GO_REGULATION_OF_PROTEASOMAL_UBIQUITIN_DEPENDENT_PROTEIN_CATABOLIC_PROCESS	115	0.126787	1.60876	0.0403071	0.275091	1	8159	tags=69%, list=56%, signal=155%
GO_POSITIVE_REGULATION_OF_CELL_CYCLE	339	0.075063	1.60831	0.0502901	0.274807	1	4166	tags=36%, list=29%, signal=49%
GO_CYTOLYSIS	16	0.330684	1.60794	0.052521	0.274446	1	8828	tags=94%, list=61%, signal=238%
GO_CARDIOCYTE_DIFFERENTIATION	123	0.121564	1.60642	0.0336634	0.275746	1	6167	tags=54%, list=42%, signal=94%
GO_PALLIUM_DEVELOPMENT	158	0.112301	1.60549	0.0472441	0.276097	1	7771	tags=65%, list=53%, signal=137%
GO_REGULATION_OF_CARBOHYDRATE_BIOSYNTHETIC_PROCESS	79	0.152609	1.60481	0.0349794	0.27614	1	3682	tags=41%, list=25%, signal=54%
GO_ORGANELLE_DISASSEMBLY	91	0.143547	1.60474	0.0465587	0.275402	1	11507	tags=93%, list=79%, signal=445%
GO_NEGATIVE_REGULATION_OF_TOR_SIGNALING	40	0.213006	1.60125	0.0324427	0.279162	1	8543	tags=80%, list=59%, signal=193%
GO_MITOTIC_SPINDLE_ORGANIZATION	99	0.135115	1.60026	0.0331384	0.279587	1	10973	tags=89%, list=75%, signal=360%
GO_REGULATION_OF_NMDA_RECEPTOR_ACTIVITY	33	0.231396	1.59961	0.0366599	0.279582	1	9861	tags=91%, list=68%, signal=282%
GO_REGULATION_OF_PROTEIN_COMPLEX_ASSEMBLY	374	0.071615	1.59781	0.0365385	0.281119	1	2678	tags=25%, list=18%, signal=30%
GO_ORGANELLE_FISSION	393	0.0699039	1.59725	0.0450098	0.281011	1	4560	tags=38%, list=31%, signal=54%
GO_CARDIAC_MUSCLE_CELL_DIFFERENTIATION	96	0.139239	1.59667	0.04	0.280979	1	6167	tags=56%, list=42%, signal=97%
GO_POSITIVE_REGULATION_OF_PROTEOLYSIS_INVOLVED_IN_CELLULAR_PROTEIN_CATABOLIC_PROCESS	112	0.129045	1.5941	0.0475248	0.283569	1	5797	tags=53%, list=40%, signal=87%
GO_ESTABLISHMENT_OF_PROTEIN_LOCALIZATION_TO_ENDOPLASMIC_RETICULUM	108	0.133427	1.59405	0.0542169	0.282815	1	8979	tags=75%, list=62%, signal=195%
GO_RESPONSE_TO_GLUCAGON	30	0.248708	1.59401	0.0395257	0.282023	1	6084	tags=67%, list=42%, signal=114%
GO_REGULATION_OF_SYNAPTIC_VESICLE_ENDOCYTOSIS	18	0.320297	1.59373	0.0460922	0.281545	1	1810	tags=44%, list=12%, signal=51%
GO_POSITIVE_REGULATION_OF_PROTEIN_TYROSINE_KINASE_ACTIVITY	48	0.19666	1.59339	0.0385356	0.281126	1	5934	tags=60%, list=41%, signal=102%
GO_REGULATION_OF_MITOCHONDRIAL_OUTER_MEMBRANE_PERMEABILIZATION_INVOLVED_IN_APOPTOTIC_SIGNALING_PATHWAY	43	0.200964	1.59312	0.0487805	0.280663	1	4525	tags=51%, list=31%, signal=74%
GO_REGULATION_OF_ORGAN_GROWTH	75	0.155211	1.59165	0.0577689	0.281775	1	8611	tags=75%, list=59%, signal=182%
GO_MULTI_ORGANISM_LOCALIZATION	66	0.165552	1.5902	0.0251451	0.282853	1	6856	tags=64%, list=47%, signal=120%
GO_PROTEIN_LOCALIZATION_TO_ENDOPLASMIC_RETICULUM	131	0.117557	1.58751	0.046371	0.285725	1	9294	tags=76%, list=64%, signal=208%
GO_REGULATION_OF_ESTABLISHMENT_OF_PROTEIN_LOCALIZATION_TO_MITOCHONDRION	68	0.162589	1.58648	0.039604	0.286405	1	4061	tags=44%, list=28%, signal=61%
GO_REGULATION_OF_PHOSPHOLIPID_METABOLIC_PROCESS	61	0.173978	1.58624	0.06	0.285934	1	5823	tags=57%, list=40%, signal=95%
GO_REGULATION_OF_CELLULAR_CARBOHYDRATE_METABOLIC_PROCESS	97	0.139399	1.58567	0.043222	0.285913	1	3682	tags=39%, list=25%, signal=52%
GO_STARTLE_RESPONSE	27	0.255883	1.58548	0.0503018	0.285306	1	4902	tags=59%, list=34%, signal=89%
GO_ENERGY_COUPLED_PROTON_TRANSMEMBRANE_TRANSPORT_AGAINST_ELECTROCHEMICAL_GRADIENT	30	0.24212	1.58524	0.0502092	0.284805	1	2302	tags=40%, list=16%, signal=47%
GO_REGULATION_OF_NEUROTRANSMITTER_RECEPTOR_ACTIVITY	66	0.171773	1.58515	0.0423077	0.284151	1	6105	tags=59%, list=42%, signal=101%
GO_MITOTIC_SISTER_CHROMATID_SEGREGATION	136	0.117057	1.58493	0.045098	0.283689	1	7294	tags=62%, list=50%, signal=123%
GO_REGULATION_OF_MONOOXYGENASE_ACTIVITY	47	0.193577	1.58473	0.0513834	0.283143	1	9878	tags=87%, list=68%, signal=271%
GO_REGULATION_OF_PEPTIDYL_LYSINE_ACETYLATION	58	0.177238	1.58413	0.0567108	0.28317	1	9466	tags=83%, list=65%, signal=236%
GO_PEPTIDYL_ARGININE_MODIFICATION	20	0.290806	1.58302	0.05	0.283819	1	7409	tags=80%, list=51%, signal=163%
GO_NUCLEAR_TRANSCRIBED_MRNA_CATABOLIC_PROCESS_NONSENSE_MEDIATED_DECAY	117	0.124214	1.58152	0.048218	0.285088	1	9517	tags=78%, list=65%, signal=223%
GO_NUCLEAR_TRANSCRIBED_MRNA_CATABOLIC_PROCESS	192	0.0967141	1.5735	0.0387597	0.294646	1	9517	tags=75%, list=65%, signal=214%
GO_ATP_SYNTHESIS_COUPLED_ELECTRON_TRANSPORT	90	0.140106	1.5734	0.0584677	0.293969	1	4437	tags=44%, list=31%, signal=64%
GO_RESPONSE_TO_EXTRACELLULAR_STIMULUS	444	0.0652799	1.57057	0.0562249	0.297153	1	10836	tags=81%, list=75%, signal=308%
GO_MUSCLE_ADAPTATION	94	0.139061	1.56814	0.0504032	0.299627	1	8509	tags=72%, list=59%, signal=173%
GO_OOCYTE_MATURATION	20	0.290724	1.56771	0.0335968	0.299381	1	4502	tags=60%, list=31%, signal=87%
GO_CYTOPLASMIC_TRANSLATIONAL_INITIATION	29	0.248123	1.56605	0.0564854	0.300784	1	9435	tags=90%, list=65%, signal=255%
GO_AMMONIUM_TRANSPORT	87	0.143719	1.56604	0.0525328	0.299992	1	6780	tags=61%, list=47%, signal=113%
GO_NEGATIVE_REGULATION_OF_CARBOHYDRATE_METABOLIC_PROCESS	36	0.226617	1.56289	0.049896	0.303554	1	6002	tags=64%, list=41%, signal=109%
GO_EXTRACELLULAR_VESICLE_BIOGENESIS	20	0.290741	1.5628	0.0507812	0.302886	1	8137	tags=85%, list=56%, signal=193%
GO_REGULATION_OF_MITOCHONDRION_ORGANIZATION	167	0.105485	1.56211	0.0475248	0.303017	1	4839	tags=44%, list=33%, signal=65%
GO_REGULATION_OF_MUSCLE_HYPERTROPHY	51	0.184233	1.56177	0.046371	0.302728	1	10730	tags=92%, list=74%, signal=350%
GO_NEGATIVE_REGULATION_OF_CHROMOSOME_ORGANIZATION	122	0.120887	1.56079	0.0490798	0.30325	1	5884	tags=52%, list=40%, signal=87%
GO_RESPIRATORY_ELECTRON_TRANSPORT_CHAIN	108	0.12922	1.56027	0.0604288	0.303092	1	4462	tags=44%, list=31%, signal=62%
GO_FEMALE_GAMETE_GENERATION	103	0.130246	1.56001	0.0536398	0.302705	1	6589	tags=58%, list=45%, signal=106%
GO_PEPTIDYL_SERINE_DEPHOSPHORYLATION	18	0.302555	1.55916	0.0562771	0.302977	1	5299	tags=67%, list=36%, signal=105%
GO_POSITIVE_REGULATION_OF_TRANSMEMBRANE_TRANSPORT	170	0.100127	1.55821	0.0465116	0.30349	1	6857	tags=57%, list=47%, signal=107%
GO_NOREPINEPHRINE_TRANSPORT	19	0.299114	1.55805	0.0468085	0.302903	1	7135	tags=79%, list=49%, signal=155%
GO_RESPONSE_TO_AMYLOID_BETA	37	0.217044	1.5568	0.0573123	0.303767	1	7069	tags=70%, list=49%, signal=136%
GO_GAMMA_AMINOBUTYRIC_ACID_SIGNALING_PATHWAY	23	0.267847	1.55426	0.0427184	0.306484	1	3697	tags=52%, list=25%, signal=70%
GO_PYRIMIDINE_CONTAINING_COMPOUND_METABOLIC_PROCESS	23	0.272124	1.55314	0.0576132	0.307165	1	6796	tags=74%, list=47%, signal=139%
GO_REGULATION_OF_CARDIOCYTE_DIFFERENTIATION	40	0.204753	1.55277	0.048583	0.306969	1	6118	tags=63%, list=42%, signal=108%
GO_NEGATIVE_REGULATION_OF_PROTEIN_LOCALIZATION_TO_CELL_PERIPHERY	22	0.272154	1.55267	0.0497238	0.306276	1	4640	tags=59%, list=32%, signal=87%
GO_POSITIVE_REGULATION_OF_HEART_GROWTH	31	0.228777	1.55216	0.0605469	0.306289	1	7937	tags=77%, list=55%, signal=170%
GO_GLYCOLYTIC_PROCESS_THROUGH_FRUCTOSE_6_PHOSPHATE	24	0.266661	1.5518	0.0493562	0.306031	1	5216	tags=63%, list=36%, signal=97%
GO_ANATOMICAL_STRUCTURE_MATURATION	143	0.109873	1.55078	0.0489237	0.306757	1	3603	tags=36%, list=25%, signal=47%
GO_NEGATIVE_REGULATION_OF_G_PROTEIN_COUPLED_RECEPTOR_SIGNALING_PATHWAY	43	0.20196	1.54915	0.0501931	0.308257	1	9583	tags=86%, list=66%, signal=252%
GO_RESPONSE_TO_EPIDERMAL_GROWTH_FACTOR	46	0.189998	1.54795	0.061144	0.309188	1	8941	tags=80%, list=61%, signal=208%
GO_POSITIVE_REGULATION_OF_ESTABLISHMENT_OF_PROTEIN_LOCALIZATION_TO_MITOCHONDRION	55	0.175863	1.54594	0.056338	0.311188	1	4061	tags=45%, list=28%, signal=63%
GO_POSITIVE_REGULATION_OF_PROTEIN_TARGETING_TO_MEMBRANE	29	0.23931	1.54554	0.0663984	0.310979	1	6053	tags=66%, list=42%, signal=112%
GO_CEREBRAL_CORTEX_RADIALLY_ORIENTED_CELL_MIGRATION	28	0.240467	1.54472	0.0608519	0.311366	1	1183	tags=32%, list=8%, signal=35%
GO_HAIR_FOLLICLE_MATURATION	16	0.313632	1.54427	0.0606061	0.311229	1	2714	tags=50%, list=19%, signal=61%
GO_REGULATION_OF_TRANSPORTER_ACTIVITY	245	0.0863395	1.54279	0.0531915	0.31268	1	10991	tags=84%, list=76%, signal=339%
GO_REGULATION_OF_PROTEIN_LOCALIZATION_TO_SYNAPSE	25	0.255867	1.54255	0.0585859	0.31225	1	7336	tags=76%, list=50%, signal=153%
GO_NEUROPEPTIDE_SIGNALING_PATHWAY	84	0.14325	1.5418	0.0547945	0.3124	1	4333	tags=44%, list=30%, signal=62%
GO_POSITIVE_REGULATION_OF_REPRODUCTIVE_PROCESS	57	0.173545	1.54165	0.060166	0.311793	1	8710	tags=77%, list=60%, signal=192%
GO_PROTEIN_LOCALIZATION_TO_POSTSYNAPTIC_MEMBRANE	42	0.197176	1.53977	0.0585938	0.313665	1	8219	tags=76%, list=57%, signal=175%
GO_MITOTIC_METAPHASE_PLATE_CONGRESSION	43	0.202695	1.53961	0.0670732	0.313121	1	10925	tags=95%, list=75%, signal=382%
GO_RESPONSE_TO_FOLLICLE_STIMULATING_HORMONE	15	0.33113	1.53884	0.0526316	0.313467	1	9730	tags=100%, list=67%, signal=302%
GO_METAPHASE_PLATE_CONGRESSION	55	0.176548	1.53878	0.0621242	0.312792	1	10925	tags=93%, list=75%, signal=371%
GO_REGULATION_OF_REPRODUCTIVE_PROCESS	115	0.125393	1.53846	0.0619835	0.312477	1	8432	tags=70%, list=58%, signal=166%
GO_LOW_DENSITY_LIPOPROTEIN_RECEPTOR_PARTICLE_METABOLIC_PROCESS	20	0.283217	1.53772	0.0588235	0.312673	1	4611	tags=60%, list=32%, signal=88%
GO_MITOCHONDRIAL_GENOME_MAINTENANCE	21	0.278699	1.53657	0.0603622	0.313546	1	3569	tags=52%, list=25%, signal=69%
GO_POSTSYNAPTIC_DENSITY_ASSEMBLY	18	0.303564	1.53577	0.0485437	0.313953	1	2053	tags=44%, list=14%, signal=52%
GO_REGULATION_OF_TORC1_SIGNALING	26	0.259037	1.53547	0.0567515	0.313623	1	8543	tags=85%, list=59%, signal=205%
GO_NEURON_PROJECTION_EXTENSION	156	0.105361	1.53537	0.0634921	0.313018	1	6686	tags=56%, list=46%, signal=103%
GO_POSITIVE_REGULATION_OF_NEUROTRANSMITTER_SECRETION	21	0.278699	1.53513	0.0467836	0.312604	1	8416	tags=86%, list=58%, signal=203%
GO_PURINE_CONTAINING_COMPOUND_METABOLIC_PROCESS	141	0.112494	1.53479	0.0526316	0.312342	1	9620	tags=77%, list=66%, signal=226%
GO_REGULATION_OF_HORMONE_SECRETION	218	0.0888617	1.53419	0.0610526	0.312515	1	8398	tags=67%, list=58%, signal=155%
GO_POSTSYNAPTIC_SPECIALIZATION_ASSEMBLY	22	0.277292	1.53259	0.0655106	0.31405	1	10514	tags=100%, list=72%, signal=361%
GO_REGULATION_OF_HORMONE_LEVELS	400	0.0675403	1.53165	0.0576541	0.31467	1	11222	tags=84%, list=77%, signal=357%
GO_INTERLEUKIN_1_MEDIATED_SIGNALING_PATHWAY	94	0.137226	1.53034	0.0684105	0.315733	1	5287	tags=50%, list=36%, signal=78%
GO_REGULATION_OF_PROTEIN_ACETYLATION	68	0.155447	1.53034	0.0755102	0.314968	1	9938	tags=84%, list=68%, signal=264%
GO_PROTEASOMAL_UBIQUITIN_INDEPENDENT_PROTEIN_CATABOLIC_PROCESS	22	0.273116	1.52902	0.0524272	0.316097	1	5287	tags=64%, list=36%, signal=100%
GO_REFLEX	17	0.301311	1.52885	0.0563107	0.315603	1	5887	tags=71%, list=40%, signal=118%
GO_REGULATION_OF_UBIQUITIN_DEPENDENT_PROTEIN_CATABOLIC_PROCESS	138	0.113821	1.52675	0.0515873	0.317796	1	8159	tags=67%, list=56%, signal=152%
GO_HEART_GROWTH	73	0.153496	1.52403	0.063745	0.320813	1	7937	tags=70%, list=55%, signal=153%
GO_PEPTIDYL_LYSINE_ACETYLATION	155	0.105449	1.52322	0.0592734	0.321302	1	10021	tags=79%, list=69%, signal=253%
GO_LONG_TERM_SYNAPTIC_POTENTIATION	83	0.142396	1.52229	0.0582524	0.321925	1	8627	tags=73%, list=59%, signal=180%
GO_NEUTRAL_LIPID_METABOLIC_PROCESS	88	0.138425	1.52123	0.0552147	0.322765	1	10226	tags=84%, list=70%, signal=282%
GO_REGULATION_OF_CELLULAR_PROTEIN_LOCALIZATION	483	0.0604607	1.52068	0.0717054	0.32283	1	4839	tags=39%, list=33%, signal=57%
GO_DEMETHYLATION	50	0.179044	1.52055	0.0665323	0.322239	1	7874	tags=72%, list=54%, signal=156%
GO_TRANSCRIPTION_INITIATION_FROM_RNA_POLYMERASE_II_PROMOTER	170	0.0984904	1.51982	0.0440613	0.322556	1	10473	tags=82%, list=72%, signal=289%
GO_POSITIVE_REGULATION_OF_PEPTIDYL_LYSINE_ACETYLATION	32	0.224438	1.51933	0.0650096	0.322542	1	9466	tags=88%, list=65%, signal=250%
GO_PYRUVATE_METABOLIC_PROCESS	21	0.282271	1.51905	0.0620155	0.322175	1	9749	tags=95%, list=67%, signal=289%
GO_MICROTUBULE_ANCHORING	24	0.252342	1.51881	0.0558882	0.321706	1	4818	tags=58%, list=33%, signal=87%
GO_POLYOL_CATABOLIC_PROCESS	22	0.270016	1.51832	0.0733591	0.321675	1	5332	tags=64%, list=37%, signal=100%
GO_POSITIVE_REGULATION_OF_INSULIN_SECRETION	59	0.169469	1.51697	0.0613027	0.322812	1	10607	tags=90%, list=73%, signal=331%
GO_REGULATION_OF_CALCIUM_ION_TRANSMEMBRANE_TRANSPORTER_ACTIVITY	78	0.143289	1.51624	0.0661626	0.323041	1	4265	tags=44%, list=29%, signal=61%
GO_REGULATION_OF_CELLULAR_KETONE_METABOLIC_PROCESS	122	0.118134	1.51453	0.0741483	0.324713	1	4851	tags=45%, list=33%, signal=67%
GO_HEMATOPOIETIC_STEM_CELL_DIFFERENTIATION	74	0.146713	1.51381	0.0755814	0.325027	1	9077	tags=77%, list=62%, signal=204%
GO_MEIOTIC_CELL_CYCLE	187	0.0962057	1.51376	0.0689655	0.32437	1	6394	tags=53%, list=44%, signal=94%
GO_CELLULAR_RESPONSE_TO_ESTRADIOL_STIMULUS	29	0.232602	1.5126	0.0725191	0.325193	1	8156	tags=79%, list=56%, signal=180%
GO_TRNA_WOBBLE_BASE_MODIFICATION	20	0.280487	1.51195	0.0736434	0.325379	1	9740	tags=95%, list=67%, signal=287%
GO_NEGATIVE_REGULATION_OF_TRANSFERASE_ACTIVITY	243	0.0841627	1.50924	0.0769231	0.328687	1	8729	tags=68%, list=60%, signal=168%
GO_RESPONSE_TO_ALCOHOL	204	0.0925906	1.50717	0.068323	0.330853	1	9506	tags=75%, list=65%, signal=212%
GO_CYCLIC_NUCLEOTIDE_BIOSYNTHETIC_PROCESS	19	0.293765	1.5071	0.0612648	0.330211	1	7978	tags=84%, list=55%, signal=186%
GO_MEMBRANE_DEPOLARIZATION_DURING_ACTION_POTENTIAL	34	0.211018	1.50696	0.0813008	0.329674	1	7202	tags=71%, list=50%, signal=140%
GO_MITOTIC_NUCLEAR_DIVISION	255	0.0838847	1.50592	0.0672098	0.330495	1	4560	tags=40%, list=31%, signal=57%
GO_IMPORT_ACROSS_PLASMA_MEMBRANE	104	0.126906	1.50576	0.0700758	0.329984	1	5717	tags=52%, list=39%, signal=85%
GO_REGULATION_OF_TRANSCRIPTION_INITIATION_FROM_RNA_POLYMERASE_II_PROMOTER	25	0.251287	1.50556	0.0609756	0.329563	1	3331	tags=48%, list=23%, signal=62%
GO_CIRCULATORY_SYSTEM_PROCESS	453	0.0609988	1.50516	0.0634921	0.329481	1	11209	tags=83%, list=77%, signal=351%
GO_POSITIVE_REGULATION_OF_MITOCHONDRION_ORGANIZATION	109	0.120841	1.50411	0.0680851	0.330352	1	4525	tags=43%, list=31%, signal=62%
GO_NEGATIVE_REGULATION_OF_PROTEIN_COMPLEX_ASSEMBLY	111	0.120998	1.50371	0.0564854	0.330206	1	7554	tags=64%, list=52%, signal=132%
GO_DOSAGE_COMPENSATION	17	0.30221	1.50355	0.0695296	0.329653	1	8440	tags=88%, list=58%, signal=210%
GO_CLATHRIN_DEPENDENT_ENDOCYTOSIS	40	0.19969	1.50284	0.0796117	0.329961	1	7282	tags=70%, list=50%, signal=140%
GO_CELLULAR_AMINO_ACID_BIOSYNTHETIC_PROCESS	59	0.16508	1.50226	0.0791506	0.330008	1	2291	tags=32%, list=16%, signal=38%
GO_DENDRITIC_SPINE_MAINTENANCE	18	0.286029	1.50174	0.0778947	0.329986	1	5539	tags=67%, list=38%, signal=108%
GO_ANION_TRANSMEMBRANE_TRANSPORT	233	0.0853093	1.50174	0.0665362	0.329259	1	8514	tags=67%, list=59%, signal=159%
GO_MISMATCH_REPAIR	32	0.219512	1.50066	0.0570265	0.330062	1	4539	tags=53%, list=31%, signal=77%
GO_REGULATION_OF_MEMBRANE_PERMEABILITY	74	0.14896	1.50058	0.062249	0.329444	1	4525	tags=46%, list=31%, signal=66%
GO_POSITIVE_REGULATION_OF_CELL_CYCLE_ARREST	75	0.149459	1.49963	0.0693069	0.330075	1	5786	tags=55%, list=40%, signal=90%
GO_RHYTHMIC_BEHAVIOR	37	0.208563	1.49879	0.0590476	0.330493	1	5227	tags=57%, list=36%, signal=88%
GO_SYNAPTIC_TRANSMISSION_GLUTAMATERGIC	86	0.13618	1.49748	0.0783898	0.331613	1	7330	tags=64%, list=50%, signal=128%
GO_REGULATION_OF_PROTEIN_SERINE_THREONINE_KINASE_ACTIVITY	450	0.0629329	1.49605	0.0755102	0.33301	1	10228	tags=76%, list=70%, signal=250%
GO_POSITIVE_REGULATION_OF_LAMELLIPODIUM_ASSEMBLY	20	0.286588	1.49407	0.0793651	0.335222	1	3835	tags=55%, list=26%, signal=75%
GO_NEGATIVE_REGULATION_OF_SYNAPTIC_TRANSMISSION	63	0.163338	1.48919	0.07	0.341826	1	7559	tags=68%, list=52%, signal=142%
GO_FOLIC_ACID_METABOLIC_PROCESS	18	0.289816	1.48806	0.0650407	0.342754	1	637	tags=33%, list=4%, signal=35%
GO_RESPONSE_TO_LEUKEMIA_INHIBITORY_FACTOR	92	0.133193	1.48691	0.0787234	0.343777	1	11193	tags=90%, list=77%, signal=389%
GO_PEPTIDYL_THREONINE_MODIFICATION	111	0.120998	1.48573	0.0692308	0.344779	1	10829	tags=86%, list=74%, signal=336%
GO_REGULATION_OF_CATION_TRANSMEMBRANE_TRANSPORT	291	0.0737226	1.48417	0.0711382	0.346561	1	10991	tags=83%, list=76%, signal=332%
GO_FC_RECEPTOR_MEDIATED_STIMULATORY_SIGNALING_PATHWAY	78	0.139263	1.48413	0.0806794	0.345868	1	7306	tags=64%, list=50%, signal=128%
GO_CELLULAR_RESPONSE_TO_PEPTIDE_HORMONE_STIMULUS	269	0.076832	1.48399	0.0734694	0.345322	1	11065	tags=84%, list=76%, signal=343%
GO_COVALENT_CHROMATIN_MODIFICATION	415	0.0635156	1.48396	0.0989474	0.344625	1	10209	tags=76%, list=70%, signal=249%
GO_POSITIVE_REGULATION_OF_CALCIUM_ION_TRANSMEMBRANE_TRANSPORTER_ACTIVITY	33	0.21944	1.4835	0.0898438	0.344602	1	6950	tags=70%, list=48%, signal=133%
GO_ACTION_POTENTIAL	118	0.115804	1.48167	0.0718816	0.346576	1	7078	tags=60%, list=49%, signal=116%
GO_REGULATION_OF_PROTEIN_TYROSINE_KINASE_ACTIVITY	79	0.139269	1.47988	0.0703297	0.34857	1	9949	tags=82%, list=68%, signal=259%
GO_RESPONSE_TO_STEROL	25	0.251521	1.47747	0.0794297	0.351531	1	9144	tags=88%, list=63%, signal=237%
GO_CATECHOLAMINE_SECRETION	55	0.170236	1.4763	0.084	0.352582	1	8637	tags=76%, list=59%, signal=187%
GO_POSITIVE_REGULATION_OF_CELLULAR_PROTEIN_LOCALIZATION	297	0.0738045	1.47613	0.0625	0.3521	1	9523	tags=73%, list=65%, signal=206%
GO_NEGATIVE_REGULATION_OF_EXOCYTOSIS	31	0.221071	1.47603	0.093361	0.351484	1	9456	tags=87%, list=65%, signal=249%
GO_ASSOCIATIVE_LEARNING	74	0.145089	1.476	0.079922	0.350776	1	10476	tags=86%, list=72%, signal=308%
GO_RECEPTOR_RECYCLING	31	0.220562	1.47371	0.072	0.353693	1	6649	tags=68%, list=46%, signal=125%
GO_POSITIVE_REGULATION_OF_BEHAVIOR	22	0.256322	1.47036	0.0855397	0.358134	1	2887	tags=45%, list=20%, signal=57%
GO_MEMBRANE_DISASSEMBLY	16	0.310602	1.46983	0.0712788	0.358188	1	2758	tags=50%, list=19%, signal=62%
GO_TUMOR_NECROSIS_FACTOR_SECRETION	16	0.301476	1.4697	0.077381	0.357619	1	5617	tags=69%, list=39%, signal=112%
GO_PROTEIN_LOCALIZATION_TO_SYNAPSE	80	0.138179	1.46902	0.0727969	0.357907	1	4726	tags=46%, list=33%, signal=68%
GO_SYNAPTIC_VESICLE_PRIMING	17	0.287544	1.46844	0.0769231	0.358082	1	8653	tags=88%, list=60%, signal=218%
GO_NEGATIVE_REGULATION_OF_CALCIUM_MEDIATED_SIGNALING	26	0.238557	1.46801	0.0727273	0.357996	1	8281	tags=81%, list=57%, signal=187%
GO_CELL_CYCLE_ARREST	222	0.0852364	1.46778	0.0660981	0.357656	1	3953	tags=36%, list=27%, signal=48%
GO_MACROAUTOPHAGY	274	0.077849	1.46756	0.0846774	0.35732	1	10882	tags=82%, list=75%, signal=322%
GO_POSITIVE_REGULATION_OF_CELL_PROJECTION_ORGANIZATION	347	0.0700722	1.46575	0.0697211	0.359364	1	9313	tags=71%, list=64%, signal=192%
GO_POSTSYNAPTIC_MEMBRANE_ORGANIZATION	36	0.204803	1.46474	0.0907258	0.360214	1	3491	tags=44%, list=24%, signal=58%
GO_REGULATION_OF_HEART_RATE	90	0.132925	1.46472	0.0750469	0.359498	1	11165	tags=90%, list=77%, signal=385%
GO_MODIFICATION_OF_POSTSYNAPTIC_STRUCTURE	15	0.308178	1.46153	0.0772443	0.363577	1	4247	tags=60%, list=29%, signal=85%
GO_POSITIVE_REGULATION_OF_PEPTIDE_HORMONE_SECRETION	74	0.144709	1.46134	0.0810235	0.36314	1	10678	tags=88%, list=73%, signal=329%
GO_MRNA_TRANSCRIPTION_BY_RNA_POLYMERASE_II	16	0.292569	1.46126	0.0887097	0.362538	1	7564	tags=81%, list=52%, signal=169%
GO_RECEPTOR_LOCALIZATION_TO_SYNAPSE	53	0.171175	1.46034	0.0620155	0.363295	1	8219	tags=74%, list=57%, signal=169%
GO_ENERGY_COUPLED_PROTON_TRANSPORT_DOWN_ELECTROCHEMICAL_GRADIENT	21	0.260754	1.46002	0.0762887	0.363132	1	4522	tags=57%, list=31%, signal=83%
GO_NEGATIVE_REGULATION_OF_HISTONE_MODIFICATION	38	0.202564	1.4585	0.0792683	0.364685	1	6245	tags=63%, list=43%, signal=110%
GO_ESTABLISHMENT_OF_PROTEIN_LOCALIZATION_TO_TELOMERE	18	0.287223	1.45808	0.0639175	0.364645	1	8753	tags=89%, list=60%, signal=223%
GO_REGULATION_OF_TRANSCRIPTION_INVOLVED_IN_G1_S_TRANSITION_OF_MITOTIC_CELL_CYCLE	27	0.238008	1.45612	0.0697211	0.367035	1	10547	tags=96%, list=73%, signal=350%
GO_VACUOLAR_TRANSPORT	129	0.109676	1.4547	0.078	0.368529	1	9465	tags=76%, list=65%, signal=216%
GO_REGULATION_OF_DNA_TEMPLATED_TRANSCRIPTION_IN_RESPONSE_TO_STRESS	116	0.116826	1.45457	0.0848485	0.368022	1	7966	tags=66%, list=55%, signal=146%
GO_RECEPTOR_CATABOLIC_PROCESS	32	0.215321	1.4544	0.115385	0.367531	1	3691	tags=47%, list=25%, signal=63%
GO_REGULATION_OF_CELL_CYCLE_CHECKPOINT	30	0.22332	1.45367	0.0714286	0.368003	1	5483	tags=60%, list=38%, signal=96%
GO_POSITIVE_REGULATION_OF_PROTEIN_ACETYLATION	40	0.192013	1.4517	0.0831601	0.37027	1	9938	tags=88%, list=68%, signal=276%
GO_REGULATION_OF_DNA_REPAIR	103	0.122457	1.45149	0.092	0.369837	1	10372	tags=83%, list=71%, signal=289%
GO_PHOSPHATIDYLINOSITOL_METABOLIC_PROCESS	91	0.128335	1.45142	0.0857143	0.36922	1	4696	tags=45%, list=32%, signal=66%
GO_REGULATION_OF_AMYLOID_BETA_FORMATION	22	0.259835	1.45059	0.0810811	0.369793	1	2836	tags=45%, list=20%, signal=56%
GO_RNA_CATABOLIC_PROCESS	363	0.0651079	1.44816	0.08	0.373082	1	9531	tags=72%, list=66%, signal=203%
GO_REGULATION_OF_RECEPTOR_LOCALIZATION_TO_SYNAPSE	17	0.290388	1.44727	0.0893204	0.373742	1	6901	tags=76%, list=47%, signal=145%
GO_PHOSPHOLIPASE_C_ACTIVATING_G_PROTEIN_COUPLED_RECEPTOR_SIGNALING_PATHWAY	81	0.139045	1.44665	0.0736607	0.374022	1	8580	tags=73%, list=59%, signal=177%
GO_ATP_HYDROLYSIS_COUPLED_CATION_TRANSMEMBRANE_TRANSPORT	51	0.172119	1.44627	0.0831643	0.373904	1	2352	tags=33%, list=16%, signal=40%
GO_POSITIVE_REGULATION_OF_PROTEIN_AUTOPHOSPHORYLATION	25	0.23712	1.44575	0.100394	0.374015	1	2955	tags=44%, list=20%, signal=55%
GO_REGULATION_OF_CELLULAR_RESPIRATION	27	0.236102	1.44549	0.08	0.373659	1	4112	tags=52%, list=28%, signal=72%
GO_ACTIVATION_OF_GTPASE_ACTIVITY	76	0.142116	1.44544	0.0848485	0.372999	1	10571	tags=87%, list=73%, signal=316%
GO_NEGATIVE_REGULATION_OF_SYNAPSE_ORGANIZATION	21	0.265929	1.44505	0.094	0.372935	1	3062	tags=48%, list=21%, signal=60%
GO_MUSCLE_HYPERTROPHY	76	0.141424	1.44475	0.0942623	0.372686	1	11155	tags=91%, list=77%, signal=388%
GO_REGULATION_OF_VESICLE_FUSION	27	0.23405	1.44449	0.0828157	0.372421	1	6296	tags=67%, list=43%, signal=117%
GO_EXCITATORY_SYNAPSE_ASSEMBLY	25	0.241943	1.44323	0.0767754	0.373721	1	2885	tags=44%, list=20%, signal=55%
GO_LEUKOCYTE_TETHERING_OR_ROLLING	18	0.280957	1.44152	0.115308	0.375766	1	3997	tags=56%, list=27%, signal=77%
GO_POSITIVE_REGULATION_OF_MONOOXYGENASE_ACTIVITY	25	0.241025	1.43902	0.0990476	0.378926	1	9878	tags=92%, list=68%, signal=286%
GO_DNA_DEPENDENT_DNA_REPLICATION_MAINTENANCE_OF_FIDELITY	39	0.19366	1.43695	0.0949612	0.38151	1	5766	tags=59%, list=40%, signal=97%
GO_MITOCHONDRION_LOCALIZATION	40	0.193973	1.4369	0.0817996	0.380863	1	8819	tags=80%, list=61%, signal=203%
GO_REGULATION_OF_NEUROLOGICAL_SYSTEM_PROCESS	121	0.111245	1.43647	0.0912548	0.380801	1	6807	tags=58%, list=47%, signal=108%
GO_OLFACTORY_LOBE_DEVELOPMENT	32	0.216469	1.43598	0.0882353	0.380799	1	7764	tags=75%, list=53%, signal=161%
GO_POSITIVE_REGULATION_OF_PROTEIN_LOCALIZATION_TO_NUCLEUS	68	0.148673	1.4347	0.0838323	0.382264	1	8753	tags=75%, list=60%, signal=188%
GO_AZOLE_TRANSPORT	19	0.270859	1.43177	0.11002	0.386317	1	6780	tags=74%, list=47%, signal=138%
GO_PROTEIN_LOCALIZATION_TO_MICROTUBULE	15	0.298788	1.42972	0.102467	0.388904	1	3414	tags=53%, list=23%, signal=70%
GO_NEGATIVE_REGULATION_OF_ION_TRANSMEMBRANE_TRANSPORT	81	0.136515	1.42971	0.0817996	0.388169	1	2872	tags=33%, list=20%, signal=41%
GO_NEGATIVE_REGULATION_OF_REGULATED_SECRETORY_PATHWAY	23	0.247854	1.42692	0.0987654	0.392135	1	9045	tags=87%, list=62%, signal=230%
GO_REGULATION_OF_MRNA_CATABOLIC_PROCESS	183	0.0907394	1.42692	0.0851927	0.391385	1	8708	tags=69%, list=60%, signal=169%
GO_NEGATIVE_REGULATION_OF_CELL_CYCLE_PROCESS	300	0.0700162	1.42665	0.0848861	0.391068	1	5303	tags=43%, list=36%, signal=67%
GO_TRICARBOXYLIC_ACID_CYCLE	33	0.209615	1.42622	0.0964083	0.391042	1	5330	tags=58%, list=37%, signal=91%
GO_RESPONSE_TO_XENOBIOTIC_STIMULUS	215	0.0828924	1.42606	0.0938776	0.390609	1	9024	tags=70%, list=62%, signal=182%
GO_SECRETORY_GRANULE_ORGANIZATION	28	0.23145	1.4232	0.10395	0.394542	1	9623	tags=89%, list=66%, signal=263%
GO_VESICLE_DOCKING	63	0.151073	1.42232	0.0894632	0.395269	1	8429	tags=73%, list=58%, signal=173%
GO_PROTEIN_CONTAINING_COMPLEX_LOCALIZATION	272	0.07418	1.42195	0.104563	0.395122	1	6906	tags=55%, list=47%, signal=102%
GO_PROTEIN_LOCALIZATION_TO_GOLGI_APPARATUS	25	0.237076	1.4219	0.115619	0.394476	1	2374	tags=40%, list=16%, signal=48%
GO_REGULATION_OF_GONAD_DEVELOPMENT	15	0.312667	1.41983	0.115234	0.397255	1	7090	tags=80%, list=49%, signal=156%
GO_DNA_DAMAGE_RESPONSE_SIGNAL_TRANSDUCTION_BY_P53_CLASS_MEDIATOR	99	0.120511	1.41817	0.0994152	0.399248	1	5015	tags=46%, list=34%, signal=70%
GO_SISTER_CHROMATID_COHESION	45	0.177994	1.41736	0.0872093	0.399844	1	10021	tags=87%, list=69%, signal=278%
GO_CENTRAL_NERVOUS_SYSTEM_NEURON_DIFFERENTIATION	164	0.0951142	1.41547	0.0852713	0.402248	1	7764	tags=63%, list=53%, signal=133%
GO_POSITIVE_REGULATION_OF_CARDIAC_MUSCLE_TISSUE_DEVELOPMENT	38	0.191438	1.41525	0.106855	0.401884	1	7937	tags=74%, list=55%, signal=162%
GO_HISTONE_PHOSPHORYLATION	33	0.207503	1.41455	0.0975143	0.402293	1	9767	tags=88%, list=67%, signal=267%
GO_RAS_PROTEIN_SIGNAL_TRANSDUCTION	402	0.0602921	1.41256	0.115079	0.404808	1	1353	tags=15%, list=9%, signal=16%
GO_REGULATION_OF_AUTOPHAGY	290	0.0729657	1.4114	0.0816327	0.405968	1	4575	tags=39%, list=31%, signal=55%
GO_ACIDIC_AMINO_ACID_TRANSPORT	62	0.154756	1.41028	0.0974659	0.407139	1	2918	tags=35%, list=20%, signal=44%
GO_SERINE_FAMILY_AMINO_ACID_METABOLIC_PROCESS	32	0.2066	1.40944	0.103792	0.407792	1	8816	tags=81%, list=61%, signal=206%
GO_DNA_STRAND_ELONGATION	21	0.253748	1.40866	0.0959184	0.408309	1	6701	tags=71%, list=46%, signal=132%
GO_REGULATION_OF_B_CELL_APOPTOTIC_PROCESS	15	0.300565	1.40655	0.103647	0.411044	1	5327	tags=67%, list=37%, signal=105%
GO_REGULATION_OF_GLUCOSE_METABOLIC_PROCESS	62	0.152333	1.40648	0.0974155	0.410396	1	6002	tags=56%, list=41%, signal=96%
GO_REGULATION_OF_PROTEIN_TARGETING	74	0.140077	1.40501	0.106776	0.412214	1	4064	tags=42%, list=28%, signal=58%
GO_RESPONSE_TO_MUSCLE_ACTIVITY	22	0.24895	1.40472	0.0981595	0.411921	1	3655	tags=50%, list=25%, signal=67%
GO_MESONEPHROS_DEVELOPMENT	92	0.126476	1.4045	0.0961924	0.411547	1	11132	tags=89%, list=77%, signal=378%
GO_REGULATION_OF_DNA_TEMPLATED_TRANSCRIPTION_INITIATION	32	0.208814	1.40397	0.109131	0.411723	1	3331	tags=44%, list=23%, signal=57%
GO_HEMATOPOIETIC_PROGENITOR_CELL_DIFFERENTIATION	149	0.0992764	1.40358	0.0897959	0.411628	1	9110	tags=72%, list=63%, signal=192%
GO_REGULATION_OF_LAMELLIPODIUM_ASSEMBLY	32	0.208373	1.40301	0.106509	0.41186	1	2883	tags=41%, list=20%, signal=51%
GO_NEGATIVE_REGULATION_OF_SODIUM_ION_TRANSPORT	18	0.273773	1.40234	0.118447	0.412247	1	5717	tags=67%, list=39%, signal=110%
GO_CYTOPLASMIC_PATTERN_RECOGNITION_RECEPTOR_SIGNALING_PATHWAY_IN_RESPONSE_TO_VIRUS	23	0.246264	1.4022	0.118012	0.41177	1	5907	tags=65%, list=41%, signal=110%
GO_SIGNAL_TRANSDUCTION_IN_RESPONSE_TO_DNA_DAMAGE	122	0.10676	1.40143	0.105155	0.412231	1	5015	tags=45%, list=34%, signal=68%
GO_PROTEIN_TRANSPORT_WITHIN_LIPID_BILAYER	53	0.161703	1.40096	0.109375	0.412359	1	5887	tags=57%, list=40%, signal=95%
GO_REGULATION_OF_PEPTIDYL_SERINE_PHOSPHORYLATION	108	0.113555	1.39997	0.097561	0.413328	1	9939	tags=80%, list=68%, signal=250%
GO_AMINE_TRANSPORT	89	0.125827	1.3995	0.114625	0.413413	1	8637	tags=72%, list=59%, signal=176%
GO_RESPONSE_TO_ACTIVITY	57	0.158142	1.39946	0.0984556	0.412738	1	3831	tags=42%, list=26%, signal=57%
GO_ANION_TRANSPORT	496	0.0549947	1.39883	0.0950495	0.413056	1	2598	tags=23%, list=18%, signal=27%
GO_REGULATION_OF_SPINDLE_ASSEMBLY	27	0.227466	1.39877	0.101796	0.412433	1	5853	tags=63%, list=40%, signal=105%
GO_ADAPTIVE_THERMOGENESIS	137	0.103217	1.39799	0.100209	0.413023	1	5199	tags=46%, list=36%, signal=71%
GO_ENDOMEMBRANE_SYSTEM_ORGANIZATION	372	0.0619139	1.39687	0.113402	0.414188	1	10692	tags=80%, list=74%, signal=293%
GO_PROSTANOID_BIOSYNTHETIC_PROCESS	21	0.252883	1.39598	0.116142	0.414885	1	2559	tags=43%, list=18%, signal=52%
GO_REGULATION_OF_HEART_GROWTH	54	0.158387	1.39542	0.1	0.415115	1	7937	tags=70%, list=55%, signal=154%
GO_REGULATION_OF_DNA_BINDING_TRANSCRIPTION_FACTOR_ACTIVITY	367	0.0639827	1.39539	0.103516	0.414422	1	10820	tags=81%, list=74%, signal=307%
GO_CYTOSKELETON_DEPENDENT_INTRACELLULAR_TRANSPORT	166	0.0912196	1.39446	0.103814	0.415262	1	11214	tags=86%, list=77%, signal=372%
GO_CELL_GROWTH	423	0.0597763	1.39432	0.105578	0.414742	1	5824	tags=46%, list=40%, signal=74%
GO_POSITIVE_REGULATION_OF_MEIOTIC_CELL_CYCLE	18	0.271592	1.39344	0.110465	0.415522	1	4133	tags=56%, list=28%, signal=78%
GO_REGULATION_OF_ENDOPLASMIC_RETICULUM_UNFOLDED_PROTEIN_RESPONSE	24	0.235741	1.3924	0.138833	0.416592	1	5059	tags=58%, list=35%, signal=89%
GO_BROWN_FAT_CELL_DIFFERENTIATION	33	0.210624	1.39146	0.123753	0.417339	1	10603	tags=94%, list=73%, signal=346%
GO_EXPLORATION_BEHAVIOR	23	0.243119	1.39134	0.111789	0.416783	1	4056	tags=52%, list=28%, signal=72%
GO_REGULATION_OF_DENDRITIC_SPINE_MORPHOGENESIS	40	0.183422	1.39124	0.118519	0.416219	1	8972	tags=80%, list=62%, signal=208%
GO_HORMONE_MEDIATED_SIGNALING_PATHWAY	196	0.0842574	1.39028	0.122244	0.417181	1	8880	tags=69%, list=61%, signal=176%
GO_REGULATION_OF_GLYCOGEN_METABOLIC_PROCESS	30	0.213824	1.38926	0.117534	0.418227	1	3682	tags=47%, list=25%, signal=62%
GO_POSITIVE_REGULATION_OF_SECRETION	330	0.0670293	1.38562	0.114228	0.42376	1	8432	tags=65%, list=58%, signal=150%
GO_POSITIVE_REGULATION_OF_PROTEIN_COMPLEX_DISASSEMBLY	33	0.196606	1.38543	0.113725	0.423365	1	11247	tags=97%, list=77%, signal=427%
GO_MITOCHONDRIAL_TRANSMEMBRANE_TRANSPORT	85	0.130037	1.38502	0.105372	0.423353	1	7357	tags=64%, list=51%, signal=128%
GO_ADRENERGIC_RECEPTOR_SIGNALING_PATHWAY	24	0.236438	1.38361	0.126233	0.425036	1	9290	tags=88%, list=64%, signal=242%
GO_NEGATIVE_REGULATION_OF_DNA_DEPENDENT_DNA_REPLICATION	23	0.246057	1.3831	0.120858	0.425118	1	5910	tags=65%, list=41%, signal=110%
GO_SEROTONIN_RECEPTOR_SIGNALING_PATHWAY	21	0.24758	1.38289	0.128834	0.424772	1	2636	tags=43%, list=18%, signal=52%
GO_POSITIVE_REGULATION_OF_DENDRITIC_SPINE_MORPHOGENESIS	18	0.262354	1.38274	0.112016	0.424301	1	5075	tags=61%, list=35%, signal=94%
GO_SPERMATID_DIFFERENTIATION	105	0.116059	1.38255	0.123288	0.423882	1	8710	tags=71%, list=60%, signal=177%
GO_REGULATION_OF_CELL_MORPHOGENESIS_INVOLVED_IN_DIFFERENTIATION	286	0.07087	1.3824	0.126761	0.423417	1	7632	tags=59%, list=52%, signal=123%
GO_POSITIVE_REGULATION_OF_ORGAN_GROWTH	39	0.188001	1.38011	0.128514	0.42665	1	8458	tags=77%, list=58%, signal=183%
GO_PTERIDINE_CONTAINING_COMPOUND_METABOLIC_PROCESS	25	0.236531	1.38002	0.120083	0.426089	1	637	tags=28%, list=4%, signal=29%
GO_GLUTAMATE_SECRETION	42	0.180732	1.37939	0.118712	0.426445	1	2918	tags=38%, list=20%, signal=48%
GO_POSITIVE_REGULATION_OF_PEPTIDYL_THREONINE_PHOSPHORYLATION	27	0.224986	1.37939	0.104651	0.425716	1	5889	tags=63%, list=40%, signal=106%
GO_SEX_DETERMINATION	17	0.279809	1.37838	0.11245	0.426612	1	7910	tags=82%, list=54%, signal=180%
GO_CELLULAR_RESPONSE_TO_EXTRACELLULAR_STIMULUS	238	0.0770271	1.37834	0.126437	0.425965	1	9467	tags=73%, list=65%, signal=205%
GO_INTRACILIARY_TRANSPORT_INVOLVED_IN_CILIUM_ASSEMBLY	40	0.179226	1.37652	0.110895	0.428406	1	11214	tags=95%, list=77%, signal=414%
GO_REGULATION_OF_MITOTIC_SPINDLE_ASSEMBLY	20	0.249976	1.37619	0.0970297	0.428303	1	9456	tags=90%, list=65%, signal=257%
GO_RESPONSE_TO_PEPTIDE_HORMONE	364	0.0633275	1.37497	0.108051	0.429589	1	9208	tags=70%, list=63%, signal=185%
GO_REGULATION_OF_MORPHOGENESIS_OF_AN_EPITHELIUM	169	0.0911133	1.37344	0.131213	0.431554	1	5917	tags=50%, list=41%, signal=83%
GO_ACYLGLYCEROL_METABOLIC_PROCESS	46	0.170905	1.37319	0.129482	0.431285	1	7005	tags=65%, list=48%, signal=125%
GO_VESICLE_DOCKING_INVOLVED_IN_EXOCYTOSIS	44	0.170777	1.37193	0.125475	0.432786	1	8429	tags=75%, list=58%, signal=178%
GO_ORGANIC_ACID_TRANSMEMBRANE_TRANSPORT	119	0.107861	1.36982	0.106472	0.435578	1	2598	tags=29%, list=18%, signal=35%
GO_REGULATION_OF_CYTOPLASMIC_TRANSLATION	26	0.223904	1.36866	0.116371	0.436895	1	2901	tags=42%, list=20%, signal=53%
GO_REGULATION_OF_SYNAPTIC_TRANSMISSION_DOPAMINERGIC	15	0.289316	1.36645	0.135827	0.439907	1	4521	tags=60%, list=31%, signal=87%
GO_NEGATIVE_REGULATION_OF_CELL_CYCLE_G2_M_PHASE_TRANSITION	93	0.119532	1.3663	0.126233	0.439445	1	7966	tags=67%, list=55%, signal=146%
GO_POSITIVE_REGULATION_OF_TOR_SIGNALING	34	0.195143	1.36562	0.108481	0.43991	1	9143	tags=82%, list=63%, signal=221%
GO_LOCOMOTORY_BEHAVIOR	186	0.0879923	1.3652	0.121094	0.439937	1	4521	tags=40%, list=31%, signal=57%
GO_MEIOTIC_CELL_CYCLE_PROCESS	141	0.100188	1.36395	0.114286	0.441456	1	6394	tags=54%, list=44%, signal=95%
GO_PYRIMIDINE_CONTAINING_COMPOUND_BIOSYNTHETIC_PROCESS	52	0.163919	1.36339	0.148297	0.441797	1	9089	tags=79%, list=63%, signal=210%
GO_ADULT_BEHAVIOR	127	0.104214	1.36299	0.116327	0.441697	1	8916	tags=72%, list=61%, signal=184%
GO_CELL_MATURATION	140	0.100184	1.36295	0.111789	0.44102	1	9462	tags=75%, list=65%, signal=213%
GO_PROTON_TRANSMEMBRANE_TRANSPORT	133	0.102298	1.36237	0.11691	0.441328	1	2461	tags=27%, list=17%, signal=32%
GO_MULTI_ORGANISM_CELLULAR_PROCESS	37	0.189603	1.36143	0.128514	0.442328	1	6288	tags=62%, list=43%, signal=109%
GO_PROTEIN_K48_LINKED_UBIQUITINATION	50	0.166817	1.35733	0.125249	0.448822	1	8342	tags=74%, list=57%, signal=173%
GO_GLYCEROLIPID_CATABOLIC_PROCESS	44	0.172721	1.35661	0.121457	0.449408	1	5757	tags=57%, list=40%, signal=94%
GO_MEMBRANE_FUSION	125	0.103836	1.35635	0.120833	0.449114	1	8041	tags=66%, list=55%, signal=145%
GO_REGULATION_OF_SMOOTH_MUSCLE_CONTRACTION	56	0.158008	1.3559	0.102564	0.449201	1	8616	tags=75%, list=59%, signal=183%
GO_REGULATION_OF_HIGH_VOLTAGE_GATED_CALCIUM_CHANNEL_ACTIVITY	15	0.289495	1.35554	0.116635	0.449103	1	3549	tags=53%, list=24%, signal=70%
GO_PHYSIOLOGICAL_CARDIAC_MUSCLE_HYPERTROPHY	23	0.231799	1.35546	0.12731	0.448516	1	6117	tags=65%, list=42%, signal=112%
GO_REGULATION_OF_BEHAVIOR	57	0.153814	1.35525	0.121331	0.448119	1	4659	tags=47%, list=32%, signal=69%
GO_MATING	33	0.198624	1.35514	0.140562	0.447611	1	7252	tags=70%, list=50%, signal=139%
GO_COCHLEA_DEVELOPMENT	45	0.166956	1.35501	0.114345	0.447138	1	5334	tags=53%, list=37%, signal=84%
GO_PROCESS_UTILIZING_AUTOPHAGIC_MECHANISM	450	0.0555045	1.35499	0.121154	0.44645	1	10882	tags=80%, list=75%, signal=309%
GO_SIGNAL_TRANSDUCTION_INVOLVED_IN_CELL_CYCLE_CHECKPOINT	69	0.137822	1.3543	0.129845	0.446978	1	11281	tags=91%, list=78%, signal=405%
GO_REGULATION_OF_PEPTIDYL_THREONINE_PHOSPHORYLATION	41	0.180814	1.3541	0.124272	0.446612	1	5889	tags=59%, list=40%, signal=98%
GO_AMINO_ACID_ACTIVATION	48	0.164247	1.35287	0.138493	0.448131	1	5192	tags=52%, list=36%, signal=81%
GO_REGULATION_OF_CATION_CHANNEL_ACTIVITY	157	0.0906457	1.3528	0.129817	0.447559	1	10365	tags=80%, list=71%, signal=276%
GO_RENAL_TUBULE_DEVELOPMENT	88	0.123629	1.3527	0.112426	0.447019	1	11927	tags=94%, list=82%, signal=521%
GO_FEEDING_BEHAVIOR	86	0.125557	1.35266	0.139165	0.446371	1	4271	tags=42%, list=29%, signal=59%
GO_G_PROTEIN_COUPLED_ACETYLCHOLINE_RECEPTOR_SIGNALING_PATHWAY	18	0.264546	1.35249	0.115619	0.445973	1	1004	tags=33%, list=7%, signal=36%
GO_SYNAPTIC_MEMBRANE_ADHESION	27	0.217973	1.35156	0.129921	0.446901	1	8145	tags=78%, list=56%, signal=176%
GO_MITOCHONDRION_ORGANIZATION	481	0.0548364	1.35012	0.129897	0.448638	1	8660	tags=65%, list=60%, signal=155%
GO_KINETOCHORE_ASSEMBLY	15	0.288985	1.34856	0.138728	0.450748	1	2587	tags=47%, list=18%, signal=57%
GO_CELLULAR_RESPONSE_TO_STEROL	18	0.2603	1.34546	0.125257	0.455636	1	9144	tags=89%, list=63%, signal=239%
GO_MULTICELLULAR_ORGANISMAL_RESPONSE_TO_STRESS	70	0.138885	1.34475	0.116935	0.456287	1	9622	tags=80%, list=66%, signal=235%
GO_DIVALENT_INORGANIC_CATION_HOMEOSTASIS	407	0.0579775	1.34473	0.128	0.455608	1	8290	tags=63%, list=57%, signal=142%
GO_NEGATIVE_REGULATION_OF_NUCLEAR_DIVISION	52	0.156704	1.34428	0.151093	0.455692	1	8075	tags=71%, list=56%, signal=159%
GO_REGULATION_OF_SPINDLE_ORGANIZATION	41	0.180054	1.34362	0.140927	0.456134	1	6964	tags=66%, list=48%, signal=126%
GO_MUSCLE_CELL_APOPTOTIC_PROCESS	55	0.154061	1.3428	0.135307	0.456858	1	1733	tags=27%, list=12%, signal=31%
GO_PROTEIN_K11_LINKED_UBIQUITINATION	28	0.211318	1.3405	0.139963	0.460322	1	3164	tags=43%, list=22%, signal=55%
GO_CYTOSOLIC_TRANSPORT	139	0.0999312	1.34001	0.158824	0.460456	1	9544	tags=76%, list=66%, signal=218%
GO_TRANSCYTOSIS	15	0.287966	1.33925	0.137652	0.461168	1	5510	tags=67%, list=38%, signal=107%
GO_PROTEIN_INSERTION_INTO_MITOCHONDRIAL_MEMBRANE_INVOLVED_IN_APOPTOTIC_SIGNALING_PATHWAY	29	0.208738	1.33875	0.138211	0.461324	1	4491	tags=52%, list=31%, signal=75%
GO_GLYCEROLIPID_BIOSYNTHETIC_PROCESS	207	0.0825786	1.33831	0.13834	0.461367	1	9844	tags=76%, list=68%, signal=231%
GO_NEGATIVE_REGULATION_OF_ANION_TRANSPORT	24	0.230144	1.33766	0.15415	0.461797	1	1505	tags=33%, list=10%, signal=37%
GO_PROTEIN_QUALITY_CONTROL_FOR_MISFOLDED_OR_INCOMPLETELY_SYNTHESIZED_PROTEINS	25	0.217525	1.3358	0.161224	0.464436	1	5566	tags=60%, list=38%, signal=97%
GO_CELL_CYCLE_G1_S_PHASE_TRANSITION	238	0.0739934	1.3351	0.139785	0.464937	1	11160	tags=84%, list=77%, signal=355%
GO_FEMALE_MEIOTIC_NUCLEAR_DIVISION	24	0.227251	1.33484	0.136961	0.464681	1	6394	tags=67%, list=44%, signal=119%
GO_REGULATION_OF_MACROAUTOPHAGY	157	0.0919852	1.33025	0.120163	0.472541	1	11735	tags=90%, list=81%, signal=460%
GO_POSITIVE_REGULATION_OF_CHROMOSOME_SEGREGATION	26	0.2234	1.32986	0.15514	0.472517	1	8501	tags=81%, list=58%, signal=194%
GO_ORGANIC_ANION_TRANSPORT	395	0.0582905	1.32948	0.141129	0.472438	1	2598	tags=24%, list=18%, signal=28%
GO_CARDIAC_VENTRICLE_DEVELOPMENT	108	0.11098	1.32773	0.143154	0.475127	1	5937	tags=52%, list=41%, signal=87%
GO_CARDIAC_CONDUCTION	134	0.0973635	1.32766	0.136555	0.474513	1	3805	tags=36%, list=26%, signal=48%
GO_VIRAL_GENE_EXPRESSION	181	0.0857816	1.32591	0.139721	0.476963	1	9452	tags=73%, list=65%, signal=207%
GO_POSITIVE_REGULATION_OF_MUSCLE_CELL_APOPTOTIC_PROCESS	23	0.226073	1.32466	0.137634	0.478523	1	8729	tags=83%, list=60%, signal=206%
GO_RESPONSE_TO_COCAINE	46	0.163146	1.32346	0.130435	0.479986	1	8698	tags=76%, list=60%, signal=189%
GO_G_PROTEIN_COUPLED_RECEPTOR_SIGNALING_PATHWAY_COUPLED_TO_CYCLIC_NUCLEOTIDE_SECOND_MESSENGER	189	0.0824352	1.32277	0.127389	0.480529	1	9587	tags=74%, list=66%, signal=215%
GO_OVULATION_CYCLE	60	0.143498	1.32267	0.108	0.479991	1	7615	tags=67%, list=52%, signal=139%
GO_REGULATION_OF_CYCLIN_DEPENDENT_PROTEIN_KINASE_ACTIVITY	92	0.114723	1.32264	0.141762	0.479317	1	3083	tags=33%, list=21%, signal=41%
GO_ATP_METABOLIC_PROCESS	42	0.172184	1.32021	0.147929	0.483132	1	9620	tags=83%, list=66%, signal=246%
GO_POSITIVE_REGULATION_OF_MYOBLAST_DIFFERENTIATION	15	0.278026	1.32012	0.139344	0.482554	1	4685	tags=60%, list=32%, signal=88%
GO_PROTEIN_LOCALIZATION_TO_CHROMATIN	24	0.221637	1.32002	0.155819	0.481983	1	8899	tags=83%, list=61%, signal=214%
GO_TELOMERASE_RNA_LOCALIZATION	19	0.25396	1.31984	0.140115	0.481576	1	10852	tags=100%, list=75%, signal=394%
GO_REGULATION_OF_RESPONSE_TO_DNA_DAMAGE_STIMULUS	188	0.0823157	1.31958	0.15121	0.481348	1	10110	tags=78%, list=70%, signal=252%
GO_AMINO_ACID_IMPORT	25	0.221645	1.31592	0.145194	0.487557	1	2598	tags=40%, list=18%, signal=49%
GO_PROTEIN_KINASE_C_SIGNALING	24	0.229972	1.31553	0.134538	0.487533	1	3931	tags=50%, list=27%, signal=68%
GO_REGULATION_OF_MUSCLE_SYSTEM_PROCESS	202	0.0811875	1.31512	0.158513	0.48758	1	12656	tags=95%, list=87%, signal=723%
GO_MEIOSIS_I_CELL_CYCLE_PROCESS	88	0.121901	1.3138	0.153684	0.489356	1	7821	tags=66%, list=54%, signal=142%
GO_PHOSPHATIDYLINOSITOL_DEPHOSPHORYLATION	24	0.225477	1.31267	0.148594	0.490768	1	5208	tags=58%, list=36%, signal=91%
GO_REGULATION_OF_GLUCONEOGENESIS	33	0.192095	1.31242	0.141129	0.490481	1	3381	tags=42%, list=23%, signal=55%
GO_REGULATION_OF_PLASMA_LIPOPROTEIN_PARTICLE_LEVELS	63	0.138983	1.31226	0.157258	0.490077	1	2603	tags=32%, list=18%, signal=39%
GO_C_TERMINAL_PROTEIN_AMINO_ACID_MODIFICATION	15	0.279113	1.30978	0.164969	0.493982	1	6608	tags=73%, list=45%, signal=134%
GO_NEUTRAL_LIPID_BIOSYNTHETIC_PROCESS	33	0.194307	1.30943	0.162427	0.493892	1	2027	tags=33%, list=14%, signal=39%
GO_TRNA_WOBBLE_URIDINE_MODIFICATION	16	0.267896	1.30773	0.156118	0.496331	1	9740	tags=94%, list=67%, signal=284%
GO_REGULATION_OF_MEIOTIC_CELL_CYCLE	39	0.177981	1.30771	0.164969	0.495609	1	4502	tags=49%, list=31%, signal=70%
GO_CELLULAR_RESPONSE_TO_ACID_CHEMICAL	176	0.083347	1.30736	0.140351	0.495546	1	11112	tags=85%, list=76%, signal=355%
GO_RESPONSE_TO_AUDITORY_STIMULUS	21	0.23474	1.30697	0.164905	0.495573	1	2130	tags=38%, list=15%, signal=45%
GO_RENAL_WATER_HOMEOSTASIS	29	0.202622	1.30696	0.157058	0.494863	1	6084	tags=62%, list=42%, signal=107%
GO_REGULATION_OF_CYTOSOLIC_CALCIUM_ION_CONCENTRATION	288	0.0654307	1.3054	0.148225	0.497162	1	10780	tags=81%, list=74%, signal=305%
GO_ORGANELLE_MEMBRANE_FUSION	89	0.121846	1.3052	0.147844	0.496786	1	8041	tags=67%, list=55%, signal=150%
GO_PROTEIN_METHYLATION	155	0.0889377	1.30494	0.165049	0.496554	1	3504	tags=33%, list=24%, signal=43%
GO_POSITIVE_REGULATION_OF_FATTY_ACID_METABOLIC_PROCESS	15	0.277874	1.30403	0.172481	0.497518	1	6626	tags=73%, list=46%, signal=135%
GO_CELLULAR_COMPONENT_MAINTENANCE	51	0.156432	1.30334	0.164927	0.498127	1	9137	tags=78%, list=63%, signal=210%
GO_RESPONSE_TO_ORGANOPHOSPHORUS	117	0.103926	1.30197	0.152263	0.500072	1	7324	tags=61%, list=50%, signal=121%
GO_POSITIVE_REGULATION_OF_MITOTIC_SISTER_CHROMATID_SEGREGATION	15	0.282266	1.30124	0.161491	0.500661	1	8501	tags=87%, list=58%, signal=208%
GO_REGULATION_OF_POSTSYNAPTIC_DENSITY_ORGANIZATION	15	0.277158	1.30037	0.166667	0.501595	1	10514	tags=100%, list=72%, signal=361%
GO_PROTEIN_DEPHOSPHORYLATION	288	0.0654467	1.29945	0.149606	0.502608	1	4822	tags=40%, list=33%, signal=58%
GO_SNRNA_PROCESSING	22	0.228879	1.29854	0.164609	0.503713	1	9895	tags=91%, list=68%, signal=284%
GO_ACTIN_NUCLEATION	45	0.164947	1.29782	0.16	0.504372	1	5040	tags=51%, list=35%, signal=78%
GO_POSITIVE_REGULATION_OF_NEUROTRANSMITTER_TRANSPORT	34	0.186295	1.2975	0.162	0.504268	1	8416	tags=76%, list=58%, signal=181%
GO_NEGATIVE_REGULATION_OF_PROTEIN_KINASE_B_SIGNALING	41	0.168141	1.29738	0.169014	0.503737	1	9974	tags=85%, list=69%, signal=271%
GO_PROTEIN_PALMITOYLATION	31	0.194182	1.29697	0.157895	0.503779	1	1403	tags=29%, list=10%, signal=32%
GO_POSITIVE_REGULATION_OF_MITOTIC_CELL_CYCLE	140	0.0962389	1.29681	0.15735	0.503378	1	10142	tags=79%, list=70%, signal=260%
GO_POSITIVE_REGULATION_OF_CYCLASE_ACTIVITY	18	0.2589	1.29638	0.137066	0.503499	1	10780	tags=100%, list=74%, signal=386%
GO_PORE_COMPLEX_ASSEMBLY	15	0.272697	1.29601	0.152893	0.503462	1	8640	tags=87%, list=59%, signal=213%
GO_POSITIVE_REGULATION_OF_MITOCHONDRIAL_OUTER_MEMBRANE_PERMEABILIZATION_INVOLVED_IN_APOPTOTIC_SIGNALING_PATHWAY	34	0.189185	1.29576	0.157171	0.503206	1	4525	tags=50%, list=31%, signal=72%
GO_NEGATIVE_REGULATION_OF_REPRODUCTIVE_PROCESS	39	0.173881	1.29532	0.152134	0.50333	1	10527	tags=90%, list=72%, signal=324%
GO_EXOCYTIC_PROCESS	78	0.126064	1.29527	0.150794	0.502673	1	8429	tags=71%, list=58%, signal=167%
GO_SYNAPSIS	30	0.193943	1.29447	0.176699	0.50352	1	6394	tags=63%, list=44%, signal=113%
GO_NEGATIVE_REGULATION_OF_ION_TRANSPORT	123	0.100022	1.2909	0.153693	0.509884	1	2931	tags=30%, list=20%, signal=37%
GO_DENDRITIC_SPINE_MORPHOGENESIS	54	0.147949	1.2888	0.170168	0.513109	1	5934	tags=56%, list=41%, signal=94%
GO_CELLULAR_MODIFIED_AMINO_ACID_CATABOLIC_PROCESS	22	0.234426	1.28847	0.173828	0.513036	1	1883	tags=36%, list=13%, signal=42%
GO_RESPONSE_TO_ANESTHETIC	67	0.134392	1.28834	0.153543	0.512516	1	6735	tags=60%, list=46%, signal=111%
GO_NEGATIVE_REGULATION_OF_ERBB_SIGNALING_PATHWAY	45	0.164197	1.28805	0.162	0.51233	1	10221	tags=87%, list=70%, signal=291%
GO_DNA_BIOSYNTHETIC_PROCESS	173	0.0842515	1.28731	0.163306	0.513133	1	6101	tags=50%, list=42%, signal=86%
GO_REGULATION_OF_CENTROSOME_CYCLE	54	0.148927	1.28698	0.165618	0.513035	1	9959	tags=83%, list=68%, signal=263%
GO_CELLULAR_CARBOHYDRATE_METABOLIC_PROCESS	221	0.0741301	1.28497	0.175153	0.51617	1	3609	tags=32%, list=25%, signal=42%
GO_CAMERA_TYPE_EYE_PHOTORECEPTOR_CELL_DIFFERENTIATION	15	0.274859	1.28476	0.160075	0.515847	1	9578	tags=93%, list=66%, signal=273%
GO_POSITIVE_REGULATION_OF_CREB_TRANSCRIPTION_FACTOR_ACTIVITY	17	0.261887	1.28424	0.186094	0.516105	1	9881	tags=94%, list=68%, signal=293%
GO_MODIFICATION_OF_SYNAPTIC_STRUCTURE	21	0.232005	1.2833	0.166987	0.517228	1	4247	tags=52%, list=29%, signal=74%
GO_REGULATION_OF_KIDNEY_DEVELOPMENT	50	0.154904	1.28327	0.178715	0.516545	1	11132	tags=92%, list=77%, signal=391%
GO_POSITIVE_REGULATION_OF_LAMELLIPODIUM_ORGANIZATION	28	0.200867	1.28256	0.185824	0.517167	1	3835	tags=46%, list=26%, signal=63%
GO_POSITIVE_REGULATION_OF_INTRACELLULAR_TRANSPORT	193	0.0790072	1.2824	0.179134	0.516696	1	4064	tags=36%, list=28%, signal=49%
GO_HIPPOCAMPUS_DEVELOPMENT	78	0.123408	1.28233	0.172131	0.516139	1	8281	tags=69%, list=57%, signal=160%
GO_NEGATIVE_REGULATION_OF_HISTONE_METHYLATION	20	0.238747	1.28196	0.167006	0.516106	1	8892	tags=85%, list=61%, signal=218%
GO_SMOOTH_MUSCLE_CONTRACTION	95	0.111583	1.28192	0.160966	0.515439	1	10326	tags=82%, list=71%, signal=281%
GO_PROTEIN_TARGETING	395	0.0552042	1.28118	0.168033	0.516156	1	9452	tags=70%, list=65%, signal=196%
GO_FC_EPSILON_RECEPTOR_SIGNALING_PATHWAY	107	0.104397	1.28099	0.166352	0.515799	1	5287	tags=47%, list=36%, signal=73%
GO_POSITIVE_REGULATION_OF_ERYTHROCYTE_DIFFERENTIATION	25	0.210923	1.28036	0.16499	0.516302	1	2172	tags=36%, list=15%, signal=42%
GO_GENITALIA_DEVELOPMENT	39	0.174369	1.27965	0.162551	0.516958	1	7910	tags=72%, list=54%, signal=157%
GO_POSITIVE_REGULATION_OF_HEART_RATE	22	0.235907	1.27763	0.211618	0.52011	1	9132	tags=86%, list=63%, signal=232%
GO_MATERNAL_PROCESS_INVOLVED_IN_FEMALE_PREGNANCY	58	0.14421	1.27712	0.165354	0.520314	1	11950	tags=97%, list=82%, signal=540%
GO_NEGATIVE_REGULATION_OF_TRANSPORT	399	0.055401	1.27612	0.200393	0.521601	1	7306	tags=56%, list=50%, signal=109%
GO_SKELETAL_MUSCLE_ADAPTATION	21	0.2311	1.27479	0.188259	0.523426	1	5645	tags=62%, list=39%, signal=101%
GO_REGULATION_OF_FEEDING_BEHAVIOR	24	0.218416	1.27471	0.189135	0.522851	1	2887	tags=42%, list=20%, signal=52%
GO_POSITIVE_REGULATION_OF_LONG_TERM_SYNAPTIC_POTENTIATION	21	0.235085	1.27415	0.170635	0.523171	1	6972	tags=71%, list=48%, signal=137%
GO_NEGATIVE_REGULATION_OF_PROTEIN_TYROSINE_KINASE_ACTIVITY	27	0.205824	1.2738	0.18	0.523141	1	9937	tags=89%, list=68%, signal=280%
GO_STRIATED_MUSCLE_CELL_PROLIFERATION	55	0.145555	1.27371	0.172764	0.522608	1	7937	tags=69%, list=55%, signal=152%
GO_CELLULAR_RESPONSE_TO_INORGANIC_SUBSTANCE	182	0.080486	1.2737	0.17562	0.521931	1	9789	tags=75%, list=67%, signal=227%
GO_POSITIVE_REGULATION_OF_TRANSPORTER_ACTIVITY	99	0.10857	1.27288	0.191446	0.522845	1	6950	tags=59%, list=48%, signal=111%
GO_RESPONSE_TO_INSULIN	238	0.071673	1.27255	0.164905	0.522756	1	9177	tags=70%, list=63%, signal=187%
GO_KIDNEY_EPITHELIUM_DEVELOPMENT	129	0.0956857	1.26984	0.164384	0.527289	1	11132	tags=86%, list=77%, signal=364%
GO_POSITIVE_REGULATION_OF_PHOSPHOLIPASE_ACTIVITY	47	0.1576	1.26965	0.180361	0.526929	1	7615	tags=68%, list=52%, signal=142%
GO_REGULATION_OF_ERYTHROCYTE_DIFFERENTIATION	40	0.169149	1.26962	0.173387	0.526255	1	2272	tags=33%, list=16%, signal=38%
GO_NOREPINEPHRINE_SECRETION	16	0.259535	1.26953	0.179592	0.52571	1	7135	tags=75%, list=49%, signal=147%
GO_NEGATIVE_REGULATION_OF_TRANSMEMBRANE_TRANSPORT	98	0.111059	1.26889	0.170455	0.526211	1	7446	tags=62%, list=51%, signal=127%
GO_RESPONSE_TO_ELECTRICAL_STIMULUS	38	0.1722	1.26853	0.180162	0.52623	1	8216	tags=74%, list=57%, signal=169%
GO_ERK1_AND_ERK2_CASCADE	232	0.0719222	1.26773	0.174797	0.526991	1	10189	tags=77%, list=70%, signal=254%
GO_POSITIVE_REGULATION_OF_DENDRITE_MORPHOGENESIS	35	0.180481	1.26739	0.187625	0.526972	1	6521	tags=63%, list=45%, signal=114%
GO_CELLULAR_RESPONSE_TO_GLUCAGON_STIMULUS	20	0.231847	1.26733	0.182927	0.52637	1	6084	tags=65%, list=42%, signal=112%
GO_DORSAL_VENTRAL_NEURAL_TUBE_PATTERNING	22	0.224831	1.26718	0.194	0.525942	1	6649	tags=68%, list=46%, signal=125%
GO_CELLULAR_RESPONSE_TO_VIRUS	42	0.165607	1.26689	0.185039	0.525792	1	5907	tags=57%, list=41%, signal=96%
GO_GRANULOCYTE_DIFFERENTIATION	26	0.204632	1.2661	0.175869	0.526676	1	3740	tags=46%, list=26%, signal=62%
GO_MAINTENANCE_OF_CELL_POLARITY	17	0.25456	1.26458	0.173913	0.528963	1	6566	tags=71%, list=45%, signal=129%
GO_POSITIVE_REGULATION_OF_NITRIC_OXIDE_SYNTHASE_ACTIVITY	20	0.234695	1.26319	0.187123	0.530993	1	11132	tags=100%, list=77%, signal=426%
GO_REGULATION_OF_PROTEIN_COMPLEX_DISASSEMBLY	100	0.105695	1.26283	0.166023	0.531007	1	9233	tags=74%, list=63%, signal=201%
GO_REGULATION_OF_TRANSLATIONAL_ELONGATION	17	0.248457	1.26271	0.207921	0.530515	1	7510	tags=76%, list=52%, signal=158%
GO_PEPTIDYL_LYSINE_MODIFICATION	347	0.0601017	1.26269	0.18595	0.52982	1	10125	tags=76%, list=70%, signal=243%
GO_REGULATION_OF_BINDING	328	0.0610515	1.26268	0.178641	0.529127	1	11101	tags=82%, list=76%, signal=340%
GO_POSITIVE_REGULATION_OF_HORMONE_SECRETION	105	0.104097	1.26192	0.192	0.529807	1	10683	tags=84%, list=73%, signal=314%
GO_MAINTENANCE_OF_SYNAPSE_STRUCTURE	15	0.269503	1.26167	0.180791	0.529588	1	7717	tags=80%, list=53%, signal=170%
GO_MITOCHONDRION_DISTRIBUTION	15	0.272835	1.26118	0.175758	0.529825	1	8638	tags=87%, list=59%, signal=213%
GO_MULTICELLULAR_ORGANISM_GROWTH	136	0.0950737	1.26114	0.18254	0.529203	1	11139	tags=86%, list=77%, signal=364%
GO_POSITIVE_REGULATION_OF_PROTEIN_LOCALIZATION_TO_MEMBRANE	111	0.103396	1.261	0.188	0.528757	1	9511	tags=76%, list=65%, signal=217%
GO_NEGATIVE_REGULATION_OF_CATABOLIC_PROCESS	261	0.0695177	1.26039	0.194882	0.529199	1	8756	tags=67%, list=60%, signal=166%
GO_CYTOKINESIS	136	0.0923867	1.26021	0.191398	0.528803	1	9467	tags=74%, list=65%, signal=211%
GO_REGULATION_OF_DNA_REPLICATION	95	0.110647	1.25962	0.185567	0.529235	1	4217	tags=40%, list=29%, signal=56%
GO_LIMBIC_SYSTEM_DEVELOPMENT	102	0.107055	1.25958	0.190945	0.528614	1	12424	tags=96%, list=85%, signal=655%
GO_DNA_METHYLATION	52	0.146444	1.2591	0.192607	0.528861	1	11020	tags=90%, list=76%, signal=372%
GO_ARACHIDONIC_ACID_METABOLIC_PROCESS	30	0.196479	1.2573	0.218295	0.531753	1	3449	tags=43%, list=24%, signal=57%
GO_KINETOCHORE_ORGANIZATION	20	0.228934	1.25674	0.190763	0.532128	1	1764	tags=35%, list=12%, signal=40%
GO_GERM_CELL_DEVELOPMENT	181	0.0815079	1.25645	0.195652	0.532014	1	8710	tags=68%, list=60%, signal=167%
GO_AMINE_METABOLIC_PROCESS	118	0.0993323	1.25622	0.180556	0.531758	1	4851	tags=43%, list=33%, signal=64%
GO_NUCLEOSIDE_MONOPHOSPHATE_METABOLIC_PROCESS	31	0.186194	1.25533	0.187243	0.532851	1	9493	tags=84%, list=65%, signal=241%
GO_REGULATION_OF_MAP_KINASE_ACTIVITY	305	0.0617709	1.25522	0.198842	0.53234	1	10228	tags=76%, list=70%, signal=252%
GO_REGULATION_OF_LIPID_KINASE_ACTIVITY	57	0.143901	1.25517	0.20122	0.531745	1	5823	tags=54%, list=40%, signal=90%
GO_REGULATION_OF_EXCITATORY_SYNAPSE_ASSEMBLY	15	0.26847	1.25473	0.186879	0.531878	1	2885	tags=47%, list=20%, signal=58%
GO_COENZYME_METABOLIC_PROCESS	223	0.0696746	1.25453	0.17284	0.531588	1	1088	tags=14%, list=7%, signal=15%
GO_SENSORY_PERCEPTION_OF_MECHANICAL_STIMULUS	147	0.0884524	1.25311	0.177858	0.533689	1	4562	tags=40%, list=31%, signal=58%
GO_ATRIOVENTRICULAR_VALVE_DEVELOPMENT	21	0.234858	1.25239	0.189555	0.534384	1	4898	tags=57%, list=34%, signal=86%
GO_ESTABLISHMENT_OR_MAINTENANCE_OF_CELL_POLARITY	198	0.076384	1.25158	0.198039	0.53522	1	6688	tags=54%, list=46%, signal=98%
GO_HINDBRAIN_DEVELOPMENT	141	0.0899113	1.25012	0.197343	0.537468	1	7367	tags=60%, list=51%, signal=120%
GO_RESPONSE_TO_OXYGEN_LEVELS	355	0.0564941	1.25005	0.187629	0.53693	1	3949	tags=33%, list=27%, signal=44%
GO_METANEPHROS_DEVELOPMENT	79	0.121106	1.24997	0.183236	0.536412	1	11132	tags=89%, list=77%, signal=376%
GO_REGULATION_OF_CARDIAC_MUSCLE_TISSUE_DEVELOPMENT	67	0.133236	1.24948	0.192308	0.536642	1	8705	tags=73%, list=60%, signal=181%
GO_PROTEIN_INSERTION_INTO_MITOCHONDRIAL_MEMBRANE	45	0.156862	1.24905	0.194	0.536786	1	7096	tags=64%, list=49%, signal=125%
GO_NEGATIVE_REGULATION_OF_BINDING	139	0.0897128	1.2478	0.19375	0.538597	1	10005	tags=78%, list=69%, signal=247%
GO_STEROID_HORMONE_MEDIATED_SIGNALING_PATHWAY	160	0.0838033	1.24761	0.189723	0.538254	1	8609	tags=68%, list=59%, signal=164%
GO_PROTEIN_COMPLEX_OLIGOMERIZATION	464	0.0506086	1.24638	0.184805	0.540025	1	8124	tags=61%, list=56%, signal=133%
GO_CENTRAL_NERVOUS_SYSTEM_NEURON_AXONOGENESIS	34	0.183992	1.24605	0.210526	0.539991	1	5028	tags=53%, list=35%, signal=81%
GO_REGULATION_OF_PROTEIN_LOCALIZATION_TO_NUCLEUS	104	0.103516	1.24552	0.2	0.540251	1	11927	tags=92%, list=82%, signal=510%
GO_NUCLEAR_TRANSCRIBED_MRNA_POLY_A_TAIL_SHORTENING	28	0.200175	1.24546	0.196319	0.53968	1	5403	tags=57%, list=37%, signal=91%
GO_LOW_DENSITY_LIPOPROTEIN_PARTICLE_CLEARANCE	27	0.201721	1.24523	0.196393	0.539433	1	4611	tags=52%, list=32%, signal=76%
GO_INTRACELLULAR_RECEPTOR_SIGNALING_PATHWAY	246	0.06753	1.24156	0.198397	0.545998	1	3526	tags=31%, list=24%, signal=40%
GO_REGULATION_OF_METAL_ION_TRANSPORT	322	0.0597093	1.24151	0.202643	0.545392	1	4569	tags=37%, list=31%, signal=53%
GO_POSITIVE_REGULATION_OF_CARDIOCYTE_DIFFERENTIATION	22	0.219794	1.24138	0.189024	0.544972	1	8705	tags=82%, list=60%, signal=204%
GO_REGULATION_OF_NUCLEOTIDE_BIOSYNTHETIC_PROCESS	31	0.183938	1.241	0.189824	0.545012	1	11402	tags=97%, list=78%, signal=447%
GO_MOTOR_NEURON_AXON_GUIDANCE	21	0.224793	1.24001	0.176353	0.546252	1	1582	tags=33%, list=11%, signal=37%
GO_REGULATION_OF_CHROMATIN_BINDING	20	0.236272	1.23793	0.19877	0.549642	1	9655	tags=90%, list=66%, signal=267%
GO_DNA_INTEGRITY_CHECKPOINT	148	0.0898874	1.23777	0.201172	0.549264	1	8039	tags=64%, list=55%, signal=142%
GO_CELLULAR_MONOVALENT_INORGANIC_CATION_HOMEOSTASIS	95	0.108773	1.23706	0.2	0.550031	1	4091	tags=39%, list=28%, signal=54%
GO_POSTSYNAPTIC_NEUROTRANSMITTER_RECEPTOR_INTERNALIZATION	18	0.244876	1.23518	0.19685	0.553236	1	4521	tags=56%, list=31%, signal=81%
GO_EMBRYONIC_PLACENTA_DEVELOPMENT	78	0.121865	1.23486	0.219561	0.553134	1	4202	tags=41%, list=29%, signal=57%
GO_RRNA_CATABOLIC_PROCESS	16	0.257225	1.23485	0.212944	0.552442	1	9895	tags=94%, list=68%, signal=293%
GO_REGULATION_OF_CENTROSOME_DUPLICATION	40	0.170805	1.2348	0.2	0.551823	1	9882	tags=85%, list=68%, signal=265%
GO_ALPHA_AMINO_ACID_METABOLIC_PROCESS	143	0.0887074	1.23448	0.216266	0.55169	1	3501	tags=33%, list=24%, signal=43%
GO_REGULATION_OF_DEVELOPMENTAL_GROWTH	284	0.0636712	1.23278	0.21875	0.554487	1	10765	tags=80%, list=74%, signal=303%
GO_RESPONSE_TO_PROSTAGLANDIN	26	0.199136	1.23276	0.213573	0.55382	1	10531	tags=92%, list=72%, signal=334%
GO_INTRINSIC_APOPTOTIC_SIGNALING_PATHWAY_IN_RESPONSE_TO_ENDOPLASMIC_RETICULUM_STRESS	54	0.142891	1.23271	0.210084	0.553219	1	10585	tags=87%, list=73%, signal=319%
GO_REGULATION_OF_G_PROTEIN_COUPLED_RECEPTOR_SIGNALING_PATHWAY	125	0.0895766	1.23265	0.205534	0.552641	1	5920	tags=50%, list=41%, signal=83%
GO_GLUTAMINE_FAMILY_AMINO_ACID_METABOLIC_PROCESS	57	0.139962	1.23198	0.19604	0.553222	1	3329	tags=37%, list=23%, signal=48%
GO_CALCIUM_ION_REGULATED_EXOCYTOSIS_OF_NEUROTRANSMITTER	15	0.269159	1.23134	0.238289	0.553773	1	7722	tags=80%, list=53%, signal=170%
GO_RECEPTOR_CLUSTERING	51	0.146892	1.23096	0.219844	0.553785	1	8705	tags=75%, list=60%, signal=185%
GO_NEUTRAL_LIPID_CATABOLIC_PROCESS	25	0.204368	1.22982	0.183071	0.555424	1	5757	tags=60%, list=40%, signal=99%
GO_MULTICELLULAR_ORGANISM_AGING	29	0.19248	1.22748	0.224242	0.559531	1	7234	tags=69%, list=50%, signal=137%
GO_DOPAMINE_SECRETION	32	0.180351	1.22737	0.197652	0.559076	1	6016	tags=59%, list=41%, signal=101%
GO_REGULATION_OF_CELL_MATURATION	19	0.239698	1.22625	0.223553	0.56063	1	1110	tags=32%, list=8%, signal=34%
GO_REGULATION_OF_ANION_TRANSMEMBRANE_TRANSPORT	24	0.206766	1.22516	0.221116	0.562029	1	8509	tags=79%, list=59%, signal=191%
GO_NLS_BEARING_PROTEIN_IMPORT_INTO_NUCLEUS	15	0.264106	1.22434	0.226994	0.56293	1	6826	tags=73%, list=47%, signal=138%
GO_REGULATION_OF_POSTTRANSCRIPTIONAL_GENE_SILENCING	81	0.115278	1.22393	0.216769	0.563096	1	7308	tags=62%, list=50%, signal=123%
GO_ARP2_3_COMPLEX_MEDIATED_ACTIN_NUCLEATION	32	0.184982	1.22379	0.220039	0.56263	1	5040	tags=53%, list=35%, signal=81%
GO_CELLULAR_RESPONSE_TO_DRUG	315	0.0611336	1.22332	0.209446	0.56292	1	7023	tags=54%, list=48%, signal=103%
GO_PROTEIN_LOCALIZATION_TO_CHROMOSOME_TELOMERIC_REGION	27	0.197242	1.22323	0.204724	0.56239	1	9523	tags=85%, list=65%, signal=246%
GO_INTERLEUKIN_5_PRODUCTION	15	0.264009	1.22322	0.235067	0.561706	1	5858	tags=67%, list=40%, signal=112%
GO_NUCLEAR_EXPORT	186	0.0778194	1.22194	0.22549	0.563723	1	6856	tags=55%, list=47%, signal=102%
GO_NEGATIVE_REGULATION_OF_ERK1_AND_ERK2_CASCADE	61	0.133985	1.21998	0.213004	0.567023	1	9501	tags=79%, list=65%, signal=226%
GO_PROTEIN_DNA_COMPLEX_DISASSEMBLY	17	0.248048	1.21949	0.205374	0.567258	1	10082	tags=94%, list=69%, signal=307%
GO_INTRINSIC_APOPTOTIC_SIGNALING_PATHWAY_IN_RESPONSE_TO_OXIDATIVE_STRESS	39	0.164025	1.21944	0.203125	0.566635	1	8060	tags=72%, list=55%, signal=161%
GO_MONOVALENT_INORGANIC_CATION_HOMEOSTASIS	132	0.0906236	1.21892	0.212425	0.566974	1	4091	tags=37%, list=28%, signal=51%
GO_SNRNA_3_END_PROCESSING	15	0.262164	1.21805	0.216535	0.568031	1	3946	tags=53%, list=27%, signal=73%
GO_ORGANISM_EMERGENCE_FROM_PROTECTIVE_STRUCTURE	26	0.202894	1.21798	0.21881	0.567486	1	11595	tags=100%, list=80%, signal=493%
GO_PROTEIN_CONTAINING_COMPLEX_DISASSEMBLY	304	0.0604101	1.21718	0.189189	0.568414	1	11097	tags=82%, list=76%, signal=340%
GO_MICROTUBULE_NUCLEATION	26	0.201174	1.21669	0.224172	0.568695	1	5468	tags=58%, list=38%, signal=92%
GO_CELLULAR_RESPONSE_TO_ANTIBIOTIC	126	0.0920668	1.21629	0.212	0.568783	1	6981	tags=57%, list=48%, signal=109%
GO_RESPONSE_TO_INTERLEUKIN_1	157	0.0832029	1.21605	0.227099	0.568567	1	11213	tags=85%, list=77%, signal=369%
GO_REGULATION_OF_DNA_METHYLATION	17	0.250138	1.21494	0.232794	0.570134	1	10907	tags=100%, list=75%, signal=400%
GO_PARAXIAL_MESODERM_DEVELOPMENT	16	0.254484	1.21376	0.233129	0.571828	1	9026	tags=88%, list=62%, signal=230%
GO_MIDBODY_ABSCISSION	16	0.249225	1.21171	0.225326	0.5754	1	10920	tags=100%, list=75%, signal=401%
GO_REGULATION_OF_NITRIC_OXIDE_SYNTHASE_ACTIVITY	39	0.167351	1.21125	0.222672	0.575664	1	9876	tags=85%, list=68%, signal=263%
GO_CARDIAC_MUSCLE_TISSUE_DEVELOPMENT	178	0.0767597	1.21086	0.220884	0.575735	1	6167	tags=50%, list=42%, signal=86%
GO_CALCIUM_DEPENDENT_CELL_CELL_ADHESION_VIA_PLASMA_MEMBRANE_CELL_ADHESION_MOLECULES	41	0.156099	1.20998	0.226337	0.57673	1	7666	tags=68%, list=53%, signal=144%
GO_POSITIVE_REGULATION_OF_RESPONSE_TO_ENDOPLASMIC_RETICULUM_STRESS	35	0.178594	1.20922	0.220441	0.577663	1	5302	tags=54%, list=36%, signal=85%
GO_REGULATION_OF_EPITHELIAL_CELL_DIFFERENTIATION_INVOLVED_IN_KIDNEY_DEVELOPMENT	17	0.247521	1.20895	0.233663	0.577478	1	10945	tags=100%, list=75%, signal=404%
GO_NUCLEOSIDE_TRIPHOSPHATE_BIOSYNTHETIC_PROCESS	68	0.123608	1.2088	0.236111	0.577112	1	4839	tags=46%, list=33%, signal=68%
GO_DENDRITE_EXTENSION	30	0.179443	1.20771	0.242798	0.578691	1	5635	tags=57%, list=39%, signal=92%
GO_RIG_I_SIGNALING_PATHWAY	17	0.241041	1.20656	0.238095	0.580373	1	5907	tags=65%, list=41%, signal=109%
GO_POSITIVE_REGULATION_OF_CHROMOSOME_ORGANIZATION	158	0.0832897	1.20626	0.223909	0.580327	1	10305	tags=79%, list=71%, signal=269%
GO_NEGATIVE_REGULATION_OF_RHO_PROTEIN_SIGNAL_TRANSDUCTION	20	0.222764	1.20603	0.236025	0.58009	1	7670	tags=75%, list=53%, signal=159%
GO_REGULATION_OF_DENDRITE_EXTENSION	20	0.225164	1.20524	0.24165	0.580985	1	5454	tags=60%, list=38%, signal=96%
GO_ESTABLISHMENT_OF_PROTEIN_LOCALIZATION_TO_MITOCHONDRIAL_MEMBRANE	18	0.234444	1.20467	0.226378	0.58147	1	7096	tags=72%, list=49%, signal=141%
GO_RESPONSE_TO_CAMP	85	0.111611	1.20376	0.237395	0.582734	1	9163	tags=74%, list=63%, signal=199%
GO_REGULATION_OF_CHROMOSOME_ORGANIZATION	302	0.0585885	1.2037	0.223577	0.582167	1	4413	tags=36%, list=30%, signal=51%
GO_MAINTENANCE_OF_PROTEIN_LOCALIZATION_IN_ORGANELLE	38	0.164059	1.20165	0.243564	0.585787	1	11778	tags=97%, list=81%, signal=511%
GO_PROTEIN_TRANSPORT_WITHIN_PLASMA_MEMBRANE	45	0.151099	1.20082	0.210938	0.586858	1	5887	tags=56%, list=40%, signal=93%
GO_UNSATURATED_FATTY_ACID_BIOSYNTHETIC_PROCESS	35	0.172902	1.20034	0.24466	0.58711	1	1230	tags=26%, list=8%, signal=28%
GO_PLASMA_LIPOPROTEIN_PARTICLE_CLEARANCE	41	0.157209	1.20013	0.233141	0.586862	1	3394	tags=39%, list=23%, signal=51%
GO_SYNAPTONEMAL_COMPLEX_ORGANIZATION	16	0.247982	1.20002	0.234951	0.586377	1	6394	tags=69%, list=44%, signal=123%
GO_NEGATIVE_REGULATION_OF_DENDRITE_DEVELOPMENT	24	0.200971	1.20001	0.228916	0.585698	1	9199	tags=83%, list=63%, signal=226%
GO_CYTOSKELETON_DEPENDENT_CYTOKINESIS	77	0.116483	1.19913	0.238095	0.586885	1	9456	tags=77%, list=65%, signal=218%
GO_PROTEIN_MONOUBIQUITINATION	63	0.129852	1.19908	0.257732	0.586318	1	2966	tags=33%, list=20%, signal=42%
GO_NEGATIVE_REGULATION_OF_RESPONSE_TO_BIOTIC_STIMULUS	33	0.170834	1.19891	0.220273	0.586008	1	5452	tags=55%, list=37%, signal=87%
GO_COPPER_ION_HOMEOSTASIS	17	0.24286	1.1988	0.220039	0.585507	1	9302	tags=88%, list=64%, signal=245%
GO_EATING_BEHAVIOR	27	0.196768	1.19841	0.239754	0.585587	1	10607	tags=93%, list=73%, signal=342%
GO_WATER_SOLUBLE_VITAMIN_METABOLIC_PROCESS	68	0.122992	1.19794	0.234568	0.585924	1	785	tags=18%, list=5%, signal=19%
GO_NEGATIVE_REGULATION_OF_PEPTIDYL_TYROSINE_PHOSPHORYLATION	47	0.146815	1.19696	0.226824	0.58725	1	9937	tags=83%, list=68%, signal=261%
GO_NUCLEOSIDE_TRIPHOSPHATE_METABOLIC_PROCESS	55	0.138879	1.19585	0.234	0.588859	1	9620	tags=80%, list=66%, signal=235%
GO_PROTEIN_LOCALIZATION_TO_CYTOSKELETON	53	0.139384	1.19559	0.244094	0.588733	1	5936	tags=55%, list=41%, signal=92%
GO_PERICARDIUM_DEVELOPMENT	15	0.254358	1.19435	0.225673	0.590593	1	7937	tags=80%, list=55%, signal=176%
GO_ACTIVATION_OF_MAPKK_ACTIVITY	53	0.139736	1.19186	0.251938	0.595221	1	10595	tags=87%, list=73%, signal=319%
GO_CELL_CELL_SIGNALING_BY_WNT	475	0.0479666	1.19132	0.242604	0.595663	1	7804	tags=58%, list=54%, signal=122%
GO_NEURAL_NUCLEUS_DEVELOPMENT	53	0.142352	1.1906	0.214286	0.596442	1	5893	tags=55%, list=41%, signal=92%
GO_REGULATION_OF_CELL_MORPHOGENESIS	445	0.0487573	1.18974	0.22449	0.597582	1	4736	tags=37%, list=33%, signal=54%
GO_POSITIVE_REGULATION_OF_CANONICAL_WNT_SIGNALING_PATHWAY	136	0.0875686	1.18946	0.240918	0.597502	1	10071	tags=78%, list=69%, signal=251%
GO_REGULATION_OF_ARP2_3_COMPLEX_MEDIATED_ACTIN_NUCLEATION	16	0.249492	1.18812	0.242248	0.599591	1	1828	tags=38%, list=13%, signal=43%
GO_ESTABLISHMENT_OF_SPINDLE_ORIENTATION	27	0.192343	1.18779	0.238384	0.599597	1	3670	tags=44%, list=25%, signal=59%
GO_REGULATION_OF_DEFENSE_RESPONSE_TO_VIRUS	56	0.135325	1.18623	0.219262	0.602157	1	4790	tags=46%, list=33%, signal=69%
GO_ANION_HOMEOSTASIS	41	0.157209	1.186	0.231827	0.601937	1	3394	tags=39%, list=23%, signal=51%
GO_REGULATION_OF_FATTY_ACID_METABOLIC_PROCESS	44	0.149073	1.18445	0.219758	0.60451	1	3456	tags=39%, list=24%, signal=51%
GO_NEGATIVE_REGULATION_OF_LEUKOCYTE_MIGRATION	33	0.172275	1.18386	0.222445	0.605008	1	1906	tags=30%, list=13%, signal=35%
GO_CEREBRAL_CORTEX_CELL_MIGRATION	42	0.156917	1.18351	0.229958	0.605045	1	1186	tags=24%, list=8%, signal=26%
GO_REGULATION_OF_INTRINSIC_APOPTOTIC_SIGNALING_PATHWAY_IN_RESPONSE_TO_DNA_DAMAGE_BY_P53_CLASS_MEDIATOR	17	0.231143	1.18334	0.259615	0.604682	1	1774	tags=35%, list=12%, signal=40%
GO_NEGATIVE_REGULATION_OF_NEURON_DEATH	184	0.0759052	1.18288	0.256098	0.604963	1	6970	tags=55%, list=48%, signal=105%
GO_PEPTIDE_SECRETION	464	0.0484167	1.18281	0.243513	0.604395	1	11132	tags=81%, list=77%, signal=336%
GO_MULTIVESICULAR_BODY_ORGANIZATION	30	0.182662	1.1828	0.251968	0.603725	1	10920	tags=93%, list=75%, signal=374%
GO_T_CELL_HOMEOSTASIS	28	0.186363	1.18259	0.24466	0.603467	1	11316	tags=96%, list=78%, signal=434%
GO_CARBOHYDRATE_BIOSYNTHETIC_PROCESS	177	0.0756033	1.1817	0.23614	0.604733	1	10743	tags=81%, list=74%, signal=308%
GO_POSITIVE_REGULATION_OF_DNA_BINDING_TRANSCRIPTION_FACTOR_ACTIVITY	233	0.068078	1.18018	0.257426	0.607266	1	10820	tags=81%, list=74%, signal=312%
GO_REGULATION_OF_CYCLASE_ACTIVITY	39	0.156435	1.17917	0.246436	0.608663	1	10780	tags=90%, list=74%, signal=346%
GO_PURINE_NUCLEOSIDE_MONOPHOSPHATE_BIOSYNTHETIC_PROCESS	19	0.217489	1.17914	0.242485	0.608034	1	9851	tags=89%, list=68%, signal=277%
GO_PHOTOTRANSDUCTION	40	0.160408	1.17886	0.258964	0.607928	1	6034	tags=58%, list=41%, signal=98%
GO_COPULATION	15	0.242834	1.178	0.240175	0.609077	1	7135	tags=73%, list=49%, signal=144%
GO_REGULATION_OF_LAMELLIPODIUM_ORGANIZATION	43	0.155258	1.17702	0.257752	0.610442	1	3835	tags=42%, list=26%, signal=57%
GO_REGULATION_OF_DNA_DEPENDENT_DNA_REPLICATION	45	0.149513	1.17611	0.268687	0.611693	1	5910	tags=56%, list=41%, signal=93%
GO_LUNG_ALVEOLUS_DEVELOPMENT	36	0.163811	1.17606	0.257085	0.611112	1	2066	tags=31%, list=14%, signal=36%
GO_REGULATION_OF_GRANULOCYTE_CHEMOTAXIS	33	0.171034	1.17552	0.247104	0.611517	1	1924	tags=30%, list=13%, signal=35%
GO_IMMUNE_RESPONSE_REGULATING_CELL_SURFACE_RECEPTOR_SIGNALING_PATHWAY	303	0.0594643	1.17546	0.245545	0.610966	1	10526	tags=78%, list=72%, signal=277%
GO_PHOSPHATIDYLINOSITOL_BIOSYNTHETIC_PROCESS	112	0.0945919	1.17522	0.2423	0.610785	1	11747	tags=90%, list=81%, signal=466%
GO_ENDOPLASMIC_RETICULUM_TO_GOLGI_VESICLE_MEDIATED_TRANSPORT	187	0.0738467	1.17339	0.241597	0.613933	1	9281	tags=71%, list=64%, signal=194%
GO_DNA_METHYLATION_OR_DEMETHYLATION	67	0.12101	1.17241	0.261411	0.615326	1	9099	tags=75%, list=63%, signal=198%
GO_RESPONSE_TO_DEXAMETHASONE	39	0.15758	1.17129	0.240891	0.616936	1	4425	tags=46%, list=30%, signal=66%
GO_CEREBELLAR_PURKINJE_CELL_LAYER_DEVELOPMENT	25	0.195652	1.17103	0.252918	0.616787	1	9955	tags=88%, list=68%, signal=279%
GO_THYMUS_DEVELOPMENT	36	0.161651	1.16985	0.26078	0.618622	1	3713	tags=42%, list=26%, signal=56%
GO_POSTSYNAPTIC_MODULATION_OF_CHEMICAL_SYNAPTIC_TRANSMISSION	17	0.237716	1.16927	0.25	0.619134	1	7666	tags=76%, list=53%, signal=162%
GO_REGULATION_OF_ANATOMICAL_STRUCTURE_SIZE	450	0.0484513	1.16923	0.242	0.618525	1	10529	tags=77%, list=72%, signal=271%
GO_PHOSPHATE_ION_TRANSPORT	20	0.212978	1.16921	0.262948	0.617859	1	6358	tags=65%, list=44%, signal=115%
GO_POSITIVE_REGULATION_OF_AUTOPHAGY_OF_MITOCHONDRION	19	0.223396	1.16914	0.269461	0.617294	1	4408	tags=53%, list=30%, signal=75%
GO_NEGATIVE_REGULATION_OF_CYCLIN_DEPENDENT_PROTEIN_KINASE_ACTIVITY	28	0.187315	1.16891	0.250505	0.617072	1	4551	tags=50%, list=31%, signal=73%
GO_CELLULAR_RESPONSE_TO_INSULIN_STIMULUS	188	0.0750562	1.1687	0.260606	0.616816	1	11065	tags=84%, list=76%, signal=345%
GO_CELLULAR_RESPONSE_TO_EXTERNAL_STIMULUS	298	0.0581204	1.16844	0.247423	0.616661	1	9467	tags=71%, list=65%, signal=199%
GO_PROTEIN_IMPORT_INTO_MITOCHONDRIAL_MATRIX	17	0.236793	1.16803	0.253112	0.616841	1	4258	tags=53%, list=29%, signal=75%
GO_B_CELL_HOMEOSTASIS	27	0.189082	1.16725	0.251521	0.617787	1	5333	tags=56%, list=37%, signal=88%
GO_RESPONSE_TO_ANTINEOPLASTIC_AGENT	85	0.107927	1.16644	0.273256	0.618865	1	3742	tags=36%, list=26%, signal=49%
GO_INNATE_IMMUNE_RESPONSE_ACTIVATING_CELL_SURFACE_RECEPTOR_SIGNALING_PATHWAY	91	0.104707	1.16376	0.258383	0.623819	1	5357	tags=47%, list=37%, signal=74%
GO_CARBOHYDRATE_METABOLIC_PROCESS	474	0.0474366	1.16347	0.271579	0.623776	1	8903	tags=66%, list=61%, signal=164%
GO_RRNA_TRANSCRIPTION	25	0.191932	1.16345	0.259794	0.623124	1	10009	tags=88%, list=69%, signal=282%
GO_ENDOSOME_TO_LYSOSOME_TRANSPORT	54	0.13455	1.16326	0.273469	0.622885	1	9898	tags=81%, list=68%, signal=254%
GO_OLIGOSACCHARIDE_LIPID_INTERMEDIATE_BIOSYNTHETIC_PROCESS	19	0.21937	1.16324	0.271347	0.622249	1	10589	tags=95%, list=73%, signal=348%
GO_REGULATION_OF_CELL_CYCLE_ARREST	98	0.0983168	1.16232	0.25498	0.623521	1	5256	tags=46%, list=36%, signal=71%
GO_NUCLEOBASE_CONTAINING_SMALL_MOLECULE_INTERCONVERSION	29	0.180673	1.16122	0.252016	0.625096	1	9411	tags=83%, list=65%, signal=234%
GO_GLUCOSE_METABOLIC_PROCESS	100	0.0996648	1.16115	0.277132	0.624549	1	11065	tags=86%, list=76%, signal=357%
GO_RESPONSE_TO_LEPTIN	19	0.219301	1.16112	0.270541	0.623912	1	10590	tags=95%, list=73%, signal=348%
GO_NUCLEOSIDE_MONOPHOSPHATE_BIOSYNTHETIC_PROCESS	41	0.155798	1.16066	0.264113	0.624251	1	9089	tags=78%, list=63%, signal=208%
GO_DRUG_TRANSPORT	174	0.0761287	1.15997	0.251046	0.625016	1	2833	tags=27%, list=19%, signal=33%
GO_REGULATION_OF_GLUCOSE_TRANSMEMBRANE_TRANSPORT	58	0.132373	1.15938	0.273764	0.625688	1	7358	tags=64%, list=51%, signal=129%
GO_POSITIVE_REGULATION_OF_CHROMATIN_ORGANIZATION	91	0.101783	1.15799	0.253968	0.627958	1	10193	tags=80%, list=70%, signal=267%
GO_CELLULAR_RESPONSE_TO_AMMONIUM_ION	60	0.126262	1.15786	0.253112	0.627506	1	3987	tags=40%, list=27%, signal=55%
GO_NEGATIVE_REGULATION_OF_TELOMERE_MAINTENANCE_VIA_TELOMERE_LENGTHENING	23	0.202175	1.15785	0.272904	0.626849	1	3386	tags=43%, list=23%, signal=57%
GO_MULTICELLULAR_ORGANISMAL_SIGNALING	189	0.0738728	1.15701	0.268908	0.627983	1	5940	tags=48%, list=41%, signal=80%
GO_RESPONSE_TO_MITOCHONDRIAL_DEPOLARISATION	19	0.223396	1.15668	0.302277	0.627989	1	4408	tags=53%, list=30%, signal=75%
GO_RECEPTOR_METABOLIC_PROCESS	165	0.0775724	1.15643	0.242972	0.627791	1	5934	tags=48%, list=41%, signal=81%
GO_POSITIVE_REGULATION_OF_PROTEIN_MODIFICATION_BY_SMALL_PROTEIN_CONJUGATION_OR_REMOVAL	116	0.0915724	1.15629	0.283433	0.627417	1	10712	tags=83%, list=74%, signal=312%
GO_NEGATIVE_REGULATION_OF_TELOMERE_MAINTENANCE_VIA_TELOMERASE	17	0.237939	1.1544	0.300395	0.630712	1	3386	tags=47%, list=23%, signal=61%
GO_POSITIVE_REGULATION_OF_PROTEIN_DEPOLYMERIZATION	19	0.226759	1.15144	0.295775	0.63635	1	11247	tags=100%, list=77%, signal=441%
GO_RESPONSE_TO_RADIATION	389	0.0507772	1.15141	0.256917	0.63571	1	813	tags=11%, list=6%, signal=11%
GO_NEGATIVE_REGULATION_OF_PEPTIDYL_LYSINE_ACETYLATION	18	0.225286	1.15072	0.25625	0.636536	1	7229	tags=72%, list=50%, signal=143%
GO_PURINE_NUCLEOSIDE_MONOPHOSPHATE_METABOLIC_PROCESS	21	0.210173	1.14964	0.273438	0.638285	1	9411	tags=86%, list=65%, signal=243%
GO_DRUG_TRANSMEMBRANE_TRANSPORT	74	0.118062	1.14761	0.294231	0.641974	1	8509	tags=70%, list=59%, signal=169%
GO_MAMMARY_GLAND_EPITHELIAL_CELL_PROLIFERATION	23	0.198638	1.14675	0.295688	0.643142	1	5334	tags=57%, list=37%, signal=89%
GO_REGULATION_OF_MUSCLE_ORGAN_DEVELOPMENT	115	0.0913266	1.14523	0.277445	0.645667	1	8797	tags=70%, list=60%, signal=175%
GO_POSITIVE_REGULATION_OF_OXIDOREDUCTASE_ACTIVITY	47	0.140589	1.14485	0.296512	0.645764	1	10646	tags=87%, list=73%, signal=325%
GO_POSITIVE_REGULATION_OF_CALCIUM_ION_TRANSMEMBRANE_TRANSPORT	56	0.129614	1.14353	0.283333	0.647907	1	6950	tags=61%, list=48%, signal=116%
GO_MOVEMENT_IN_ENVIRONMENT_OF_OTHER_ORGANISM_INVOLVED_IN_SYMBIOTIC_INTERACTION	34	0.164675	1.14316	0.2625	0.648045	1	9585	tags=82%, list=66%, signal=241%
GO_GOLGI_ORGANIZATION	119	0.0903441	1.14283	0.276134	0.648129	1	10671	tags=82%, list=73%, signal=307%
GO_VASCULAR_ENDOTHELIAL_GROWTH_FACTOR_RECEPTOR_SIGNALING_PATHWAY	90	0.103559	1.14231	0.275934	0.648545	1	9489	tags=76%, list=65%, signal=216%
GO_POSITIVE_REGULATION_OF_CELLULAR_COMPONENT_BIOGENESIS	470	0.045556	1.14196	0.271654	0.648585	1	7371	tags=55%, list=51%, signal=108%
GO_NUCLEUS_LOCALIZATION	21	0.211521	1.14178	0.284884	0.64831	1	3852	tags=48%, list=26%, signal=65%
GO_REGULATION_OF_PHOSPHATASE_ACTIVITY	153	0.0785799	1.14006	0.275794	0.651269	1	2765	tags=27%, list=19%, signal=33%
GO_REGULATION_OF_PROTEIN_LOCALIZATION_TO_CELL_PERIPHERY	102	0.0976991	1.13979	0.292247	0.651137	1	8710	tags=70%, list=60%, signal=172%
GO_REGULATION_OF_PROTEIN_STABILITY	248	0.0625895	1.13702	0.314394	0.656592	1	7958	tags=61%, list=55%, signal=132%
GO_RNA_INTERFERENCE	15	0.244128	1.13626	0.282565	0.657541	1	9055	tags=87%, list=62%, signal=229%
GO_REGULATION_OF_GTPASE_ACTIVITY	410	0.0491447	1.13494	0.291089	0.659828	1	8171	tags=61%, list=56%, signal=135%
GO_POSITIVE_REGULATION_OF_TELOMERASE_RNA_LOCALIZATION_TO_CAJAL_BODY	15	0.25389	1.13455	0.294505	0.659961	1	10852	tags=100%, list=75%, signal=394%
GO_POSITIVE_REGULATION_OF_VASCULAR_ENDOTHELIAL_GROWTH_FACTOR_PRODUCTION	24	0.193265	1.13443	0.278351	0.659501	1	8705	tags=79%, list=60%, signal=197%
GO_CELLULAR_RESPONSE_TO_PROSTAGLANDIN_STIMULUS	18	0.220421	1.13397	0.300195	0.659748	1	10531	tags=94%, list=72%, signal=342%
GO_ATTACHMENT_OF_SPINDLE_MICROTUBULES_TO_KINETOCHORE	29	0.176517	1.13328	0.290984	0.660533	1	5460	tags=55%, list=38%, signal=88%
GO_LEUKOCYTE_APOPTOTIC_PROCESS	81	0.106941	1.132	0.295409	0.662609	1	2043	tags=25%, list=14%, signal=29%
GO_ICOSANOID_METABOLIC_PROCESS	54	0.129706	1.13185	0.27112	0.662213	1	10776	tags=87%, list=74%, signal=335%
GO_POSITIVE_REGULATION_OF_DNA_METABOLIC_PROCESS	140	0.0802395	1.13175	0.305907	0.661716	1	10684	tags=81%, list=73%, signal=304%
GO_SPERM_EGG_RECOGNITION	29	0.178112	1.13149	0.289272	0.661549	1	10451	tags=90%, list=72%, signal=318%
GO_CELLULAR_RESPONSE_TO_ABIOTIC_STIMULUS	277	0.0586432	1.13135	0.297405	0.661176	1	8979	tags=68%, list=62%, signal=173%
GO_PROTEIN_INSERTION_INTO_MEMBRANE	57	0.126463	1.1312	0.289941	0.660791	1	7096	tags=61%, list=49%, signal=119%
GO_CELLULAR_RESPONSE_TO_GLUCOSE_STARVATION	40	0.1528	1.13111	0.304951	0.660252	1	8689	tags=75%, list=60%, signal=186%
GO_ACTIVATION_OF_PROTEIN_KINASE_A_ACTIVITY	17	0.228854	1.1311	0.314741	0.659571	1	6084	tags=65%, list=42%, signal=111%
GO_TRANSITION_METAL_ION_HOMEOSTASIS	115	0.0905906	1.1307	0.288306	0.659807	1	2359	tags=25%, list=16%, signal=30%
GO_REGULATION_OF_SYNAPTIC_TRANSMISSION_GABAERGIC	30	0.175681	1.13067	0.294845	0.659185	1	1812	tags=30%, list=12%, signal=34%
GO_HOMEOSTASIS_OF_NUMBER_OF_CELLS	206	0.0683455	1.12939	0.299389	0.661254	1	1631	tags=18%, list=11%, signal=20%
GO_POSITIVE_REGULATION_OF_WNT_SIGNALING_PATHWAY	166	0.0764379	1.12876	0.292585	0.661935	1	8711	tags=67%, list=60%, signal=166%
GO_GLIAL_CELL_MIGRATION	44	0.143495	1.1287	0.277551	0.661363	1	1554	tags=25%, list=11%, signal=28%
GO_ORGANOPHOSPHATE_METABOLIC_PROCESS	461	0.0456872	1.12793	0.28655	0.662375	1	4781	tags=37%, list=33%, signal=54%
GO_REGULATION_OF_ENDOPLASMIC_RETICULUM_STRESS_INDUCED_INTRINSIC_APOPTOTIC_SIGNALING_PATHWAY	28	0.174191	1.12755	0.305816	0.662512	1	10454	tags=89%, list=72%, signal=317%
GO_VASCULAR_ENDOTHELIAL_GROWTH_FACTOR_PRODUCTION	29	0.178635	1.12732	0.298311	0.662336	1	9942	tags=86%, list=68%, signal=272%
GO_REGULATION_OF_INTRACELLULAR_PROTEIN_TRANSPORT	221	0.06533	1.12588	0.301556	0.664827	1	4064	tags=34%, list=28%, signal=47%
GO_POST_EMBRYONIC_DEVELOPMENT	83	0.106227	1.12408	0.311765	0.668033	1	7398	tags=61%, list=51%, signal=124%
GO_REGULATION_OF_ANIMAL_ORGAN_MORPHOGENESIS	227	0.0645399	1.12296	0.28937	0.669705	1	11182	tags=83%, list=77%, signal=355%
GO_NEGATIVE_REGULATION_OF_HISTONE_ACETYLATION	15	0.236362	1.12152	0.311065	0.672117	1	7229	tags=73%, list=50%, signal=146%
GO_GASTRULATION_WITH_MOUTH_FORMING_SECOND	25	0.187071	1.1209	0.311609	0.672789	1	7753	tags=72%, list=53%, signal=154%
GO_REGULATION_OF_KERATINOCYTE_PROLIFERATION	24	0.18883	1.12023	0.309298	0.6736	1	10587	tags=92%, list=73%, signal=337%
GO_REGULATION_OF_TISSUE_REMODELING	55	0.127096	1.12002	0.306	0.673363	1	2388	tags=29%, list=16%, signal=35%
GO_PROTEIN_DESTABILIZATION	40	0.151062	1.11988	0.302041	0.672995	1	5806	tags=55%, list=40%, signal=91%
GO_CELLULAR_EXTRAVASATION	44	0.140727	1.11916	0.304	0.673866	1	3577	tags=39%, list=25%, signal=51%
GO_POSITIVE_REGULATION_OF_APOPTOTIC_SIGNALING_PATHWAY	159	0.0768151	1.11887	0.303502	0.673798	1	2278	tags=23%, list=16%, signal=27%
GO_LYMPHOCYTE_HOMEOSTASIS	49	0.135174	1.11881	0.309237	0.673245	1	9020	tags=76%, list=62%, signal=198%
GO_STRIATED_MUSCLE_CELL_APOPTOTIC_PROCESS	30	0.175701	1.11869	0.294118	0.672821	1	1327	tags=27%, list=9%, signal=29%
GO_RESPONSE_TO_MANGANESE_ION	18	0.216587	1.11813	0.296146	0.673329	1	4124	tags=50%, list=28%, signal=70%
GO_MAINTENANCE_OF_PROTEIN_LOCATION_IN_CELL	69	0.116573	1.11795	0.304854	0.673001	1	12010	tags=94%, list=83%, signal=539%
GO_CELLULAR_RESPONSE_TO_LEPTIN_STIMULUS	15	0.245587	1.11713	0.306288	0.67407	1	2248	tags=40%, list=15%, signal=47%
GO_CLATHRIN_COAT_ASSEMBLY	18	0.215038	1.11644	0.292632	0.674805	1	6570	tags=67%, list=45%, signal=121%
GO_RESPONSE_TO_BRONCHODILATOR	47	0.137198	1.11535	0.305499	0.676544	1	9767	tags=81%, list=67%, signal=245%
GO_RESPONSE_TO_DIETARY_EXCESS	17	0.221609	1.11476	0.308	0.677159	1	10466	tags=94%, list=72%, signal=335%
GO_CELLULAR_RESPONSE_TO_CHOLESTEROL	15	0.238001	1.11274	0.310941	0.680917	1	9144	tags=87%, list=63%, signal=233%
GO_HOMOLOGOUS_CHROMOSOME_SEGREGATION	37	0.155199	1.11134	0.320792	0.683236	1	6394	tags=59%, list=44%, signal=106%
GO_CYTOPLASMIC_MICROTUBULE_ORGANIZATION	52	0.129484	1.11097	0.323251	0.683405	1	11825	tags=94%, list=81%, signal=503%
GO_POSITIVE_REGULATION_OF_ATPASE_ACTIVITY	50	0.133973	1.1109	0.322382	0.682858	1	3874	tags=40%, list=27%, signal=54%
GO_PLATELET_MORPHOGENESIS	18	0.220019	1.11075	0.296451	0.682486	1	9729	tags=89%, list=67%, signal=268%
GO_REGULATION_OF_TRANSLATIONAL_FIDELITY	18	0.220329	1.11052	0.33125	0.682282	1	2454	tags=39%, list=17%, signal=47%
GO_CELLULAR_RESPONSE_TO_RADIATION	161	0.0755013	1.10997	0.313646	0.682828	1	5958	tags=48%, list=41%, signal=81%
GO_POSITIVE_REGULATION_OF_ACUTE_INFLAMMATORY_RESPONSE	20	0.206453	1.10905	0.325253	0.68421	1	10088	tags=90%, list=69%, signal=293%
GO_REGULATION_OF_MEMBRANE_PROTEIN_ECTODOMAIN_PROTEOLYSIS	20	0.203595	1.10853	0.30754	0.684668	1	2859	tags=40%, list=20%, signal=50%
GO_NEGATIVE_REGULATION_OF_CARDIOCYTE_DIFFERENTIATION	17	0.226514	1.10771	0.303202	0.685712	1	6118	tags=65%, list=42%, signal=112%
GO_VENTRICULAR_SYSTEM_DEVELOPMENT	26	0.180569	1.10753	0.309478	0.685395	1	3530	tags=42%, list=24%, signal=56%
GO_INOSITOL_PHOSPHATE_BIOSYNTHETIC_PROCESS	39	0.152563	1.10728	0.324056	0.685231	1	11209	tags=92%, list=77%, signal=402%
GO_DE_NOVO_PROTEIN_FOLDING	37	0.155543	1.10713	0.320463	0.684884	1	9926	tags=84%, list=68%, signal=263%
GO_OVULATION_CYCLE_PROCESS	40	0.146404	1.10712	0.3	0.684215	1	12417	tags=100%, list=85%, signal=683%
GO_REGULATION_OF_LONG_TERM_SYNAPTIC_POTENTIATION	41	0.145776	1.10644	0.300813	0.684986	1	8525	tags=73%, list=59%, signal=176%
GO_REPRODUCTIVE_SYSTEM_DEVELOPMENT	365	0.0503933	1.10636	0.299595	0.684466	1	11515	tags=84%, list=79%, signal=394%
GO_POSITIVE_REGULATION_OF_DNA_REPLICATION	34	0.157291	1.10621	0.317025	0.684129	1	4560	tags=47%, list=31%, signal=68%
GO_INTRACILIARY_TRANSPORT	51	0.132404	1.10571	0.313883	0.684484	1	11481	tags=92%, list=79%, signal=436%
GO_GENETIC_IMPRINTING	21	0.202902	1.10498	0.323887	0.685415	1	10209	tags=90%, list=70%, signal=303%
GO_SELECTIVE_AUTOPHAGY	43	0.143768	1.10378	0.324649	0.687286	1	11103	tags=91%, list=76%, signal=382%
GO_MONOAMINE_TRANSPORT	77	0.107689	1.10352	0.307385	0.687118	1	6184	tags=53%, list=43%, signal=92%
GO_POSITIVE_REGULATION_OF_PHOSPHATASE_ACTIVITY	28	0.174088	1.10325	0.318271	0.687037	1	3185	tags=39%, list=22%, signal=50%
GO_CELLULAR_KETONE_METABOLIC_PROCESS	162	0.074181	1.10163	0.310621	0.689833	1	12486	tags=93%, list=86%, signal=652%
GO_RNA_POLYMERASE_II_PREINITIATION_COMPLEX_ASSEMBLY	25	0.184335	1.1014	0.321138	0.689672	1	8956	tags=80%, list=62%, signal=208%
GO_ANTIGEN_PROCESSING_AND_PRESENTATION_OF_PEPTIDE_OR_POLYSACCHARIDE_ANTIGEN_VIA_MHC_CLASS_II	87	0.101332	1.10105	0.335849	0.689718	1	10234	tags=80%, list=70%, signal=270%
GO_NEGATIVE_REGULATION_OF_NEURON_APOPTOTIC_PROCESS	138	0.0811667	1.10103	0.321862	0.689095	1	12528	tags=94%, list=86%, signal=674%
GO_PROTEIN_TARGETING_TO_MITOCHONDRION	94	0.0951467	1.1004	0.318812	0.689789	1	4348	tags=39%, list=30%, signal=56%
GO_POSITIVE_REGULATION_OF_RHO_PROTEIN_SIGNAL_TRANSDUCTION	23	0.192454	1.10023	0.332008	0.689486	1	6056	tags=61%, list=42%, signal=104%
GO_REGULATION_OF_FAT_CELL_DIFFERENTIATION	111	0.0895357	1.09979	0.34375	0.689802	1	10366	tags=80%, list=71%, signal=277%
GO_MAMMARY_GLAND_EPITHELIAL_CELL_DIFFERENTIATION	16	0.23102	1.09954	0.337079	0.689698	1	8458	tags=81%, list=58%, signal=194%
GO_NEGATIVE_REGULATION_OF_RECEPTOR_MEDIATED_ENDOCYTOSIS	20	0.206649	1.09869	0.30754	0.69089	1	7904	tags=75%, list=54%, signal=164%
GO_ACETYL_COA_BIOSYNTHETIC_PROCESS_FROM_PYRUVATE	15	0.235109	1.09859	0.325866	0.690397	1	4339	tags=53%, list=30%, signal=76%
GO_ENDOCRINE_HORMONE_SECRETION	40	0.144492	1.09836	0.309524	0.690226	1	9173	tags=78%, list=63%, signal=209%
GO_REGULATION_OF_AMYLOID_PRECURSOR_PROTEIN_CATABOLIC_PROCESS	28	0.177302	1.09768	0.346228	0.691086	1	4177	tags=46%, list=29%, signal=65%
GO_NEGATIVE_REGULATION_OF_CATION_CHANNEL_ACTIVITY	36	0.156768	1.09757	0.302846	0.690644	1	7823	tags=69%, list=54%, signal=150%
GO_PROTEIN_LOCALIZATION_TO_NUCLEUS	224	0.0630863	1.09709	0.321499	0.691049	1	11949	tags=88%, list=82%, signal=488%
GO_NEGATIVE_REGULATION_OF_CELL_MORPHOGENESIS_INVOLVED_IN_DIFFERENTIATION	92	0.0976606	1.0965	0.338318	0.691607	1	7597	tags=62%, list=52%, signal=129%
GO_PHOSPHOLIPID_CATABOLIC_PROCESS	33	0.159498	1.09637	0.31746	0.691234	1	7379	tags=67%, list=51%, signal=135%
GO_POSITIVE_REGULATION_OF_RELEASE_OF_CYTOCHROME_C_FROM_MITOCHONDRIA	29	0.171844	1.09472	0.337786	0.694171	1	4525	tags=48%, list=31%, signal=70%
GO_HEXOSE_CATABOLIC_PROCESS	29	0.169971	1.09445	0.305835	0.694099	1	5555	tags=55%, list=38%, signal=89%
GO_PHAGOSOME_MATURATION	39	0.146335	1.09321	0.324578	0.69607	1	12045	tags=97%, list=83%, signal=566%
GO_ASPARTATE_FAMILY_AMINO_ACID_BIOSYNTHETIC_PROCESS	22	0.198195	1.09299	0.364017	0.695876	1	3070	tags=41%, list=21%, signal=52%
GO_VACUOLE_ORGANIZATION	153	0.0751566	1.09292	0.318091	0.695354	1	9467	tags=73%, list=65%, signal=206%
GO_CYTOPLASMIC_MRNA_PROCESSING_BODY_ASSEMBLY	18	0.212284	1.09233	0.342155	0.695968	1	6610	tags=67%, list=45%, signal=122%
GO_SEX_DIFFERENTIATION	223	0.0633293	1.0915	0.327309	0.69713	1	11025	tags=82%, list=76%, signal=334%
GO_NUCLEUS_ORGANIZATION	114	0.0887462	1.09132	0.333333	0.696834	1	12877	tags=97%, list=89%, signal=844%
GO_DETECTION_OF_VISIBLE_LIGHT	40	0.144418	1.09128	0.338144	0.696225	1	813	tags=20%, list=6%, signal=21%
GO_LYMPHOCYTE_APOPTOTIC_PROCESS	53	0.125495	1.09046	0.341365	0.697276	1	3668	tags=38%, list=25%, signal=50%
GO_POSITIVE_REGULATION_OF_SKELETAL_MUSCLE_TISSUE_DEVELOPMENT	20	0.204449	1.09043	0.341102	0.696668	1	8663	tags=80%, list=60%, signal=198%
GO_NEGATIVE_REGULATION_OF_PROTEIN_ACETYLATION	20	0.203065	1.09034	0.325301	0.696177	1	7229	tags=70%, list=50%, signal=139%
GO_STEM_CELL_PROLIFERATION	107	0.091395	1.08974	0.325956	0.696807	1	3708	tags=35%, list=26%, signal=46%
GO_ZINC_ION_TRANSPORT	26	0.181001	1.08817	0.34413	0.699662	1	4083	tags=46%, list=28%, signal=64%
GO_CELLULAR_RESPONSE_TO_RETINOIC_ACID	59	0.118547	1.08785	0.350101	0.699686	1	11098	tags=88%, list=76%, signal=371%
GO_MITOTIC_DNA_INTEGRITY_CHECKPOINT	101	0.0927011	1.08775	0.325626	0.699225	1	5427	tags=47%, list=37%, signal=74%
GO_UTERUS_DEVELOPMENT	19	0.209957	1.08693	0.341053	0.700289	1	11491	tags=100%, list=79%, signal=476%
GO_NEGATIVE_REGULATION_OF_DNA_METABOLIC_PROCESS	73	0.108118	1.08602	0.353535	0.701613	1	7000	tags=59%, list=48%, signal=113%
GO_NEGATIVE_REGULATION_OF_INSULIN_SECRETION	33	0.15733	1.08551	0.338491	0.70203	1	9173	tags=79%, list=63%, signal=213%
GO_DNA_TEMPLATED_TRANSCRIPTION_INITIATION	213	0.0648814	1.08508	0.336798	0.702239	1	10197	tags=77%, list=70%, signal=252%
GO_ACTIVATION_OF_ADENYLATE_CYCLASE_ACTIVITY	36	0.155274	1.08493	0.329317	0.701883	1	6229	tags=58%, list=43%, signal=102%
GO_NEGATIVE_REGULATION_OF_HORMONE_SECRETION	56	0.121397	1.08384	0.356372	0.703634	1	8627	tags=71%, list=59%, signal=175%
GO_POSITIVE_REGULATION_OF_DEVELOPMENTAL_GROWTH	147	0.0768333	1.08203	0.338086	0.707066	1	9873	tags=76%, list=68%, signal=233%
GO_TEMPERATURE_HOMEOSTASIS	155	0.0742873	1.08168	0.343313	0.707156	1	1088	tags=15%, list=7%, signal=16%
GO_ERYTHROCYTE_HOMEOSTASIS	101	0.0918461	1.08135	0.327381	0.707154	1	2272	tags=25%, list=16%, signal=29%
GO_BINDING_OF_SPERM_TO_ZONA_PELLUCIDA	22	0.190584	1.08132	0.349174	0.706524	1	10451	tags=91%, list=72%, signal=323%
GO_RESPONSE_TO_ISCHEMIA	42	0.142404	1.08105	0.355556	0.706457	1	10398	tags=86%, list=72%, signal=300%
GO_OVULATION	18	0.209897	1.07916	0.356473	0.710003	1	9876	tags=89%, list=68%, signal=277%
GO_HEMATOPOIETIC_STEM_CELL_PROLIFERATION	21	0.195051	1.07884	0.338521	0.710049	1	5476	tags=57%, list=38%, signal=92%
GO_ADRENAL_GLAND_DEVELOPMENT	23	0.189552	1.07844	0.353183	0.710263	1	8627	tags=78%, list=59%, signal=192%
GO_POSITIVE_REGULATION_OF_SMALL_GTPASE_MEDIATED_SIGNAL_TRANSDUCTION	62	0.118109	1.07722	0.361905	0.712332	1	6263	tags=55%, list=43%, signal=96%
GO_RESPONSE_TO_COLD	46	0.131804	1.07553	0.349802	0.71544	1	5359	tags=50%, list=37%, signal=79%
GO_INHIBITORY_POSTSYNAPTIC_POTENTIAL	15	0.22817	1.07515	0.362683	0.71565	1	2501	tags=40%, list=17%, signal=48%
GO_TRNA_METHYLATION	35	0.150925	1.07511	0.35625	0.715067	1	4457	tags=46%, list=31%, signal=66%
GO_RESPONSE_TO_TOXIC_SUBSTANCE	427	0.0460668	1.07493	0.365306	0.714758	1	4525	tags=36%, list=31%, signal=50%
GO_NATURAL_KILLER_CELL_DIFFERENTIATION	17	0.214809	1.074	0.333333	0.716219	1	6288	tags=65%, list=43%, signal=114%
GO_REGULATION_OF_CYTOKINESIS	75	0.105425	1.07353	0.338205	0.716544	1	6423	tags=55%, list=44%, signal=97%
GO_CELLULAR_COMPONENT_DISASSEMBLY	481	0.0423952	1.07313	0.359756	0.716769	1	9107	tags=67%, list=63%, signal=173%
GO_ESTABLISHMENT_OF_MITOCHONDRION_LOCALIZATION	22	0.193884	1.07239	0.362573	0.717688	1	11725	tags=100%, list=81%, signal=516%
GO_REGULATION_OF_TUBE_SIZE	117	0.0853599	1.07219	0.350495	0.71746	1	10326	tags=79%, list=71%, signal=272%
GO_PROTEIN_NEDDYLATION	15	0.230346	1.07196	0.368737	0.717302	1	6347	tags=67%, list=44%, signal=118%
GO_CELL_DEATH_IN_RESPONSE_TO_OXIDATIVE_STRESS	72	0.109948	1.07166	0.330769	0.717303	1	4063	tags=39%, list=28%, signal=54%
GO_NUCLEAR_MIGRATION	19	0.208982	1.07147	0.385081	0.717043	1	3852	tags=47%, list=26%, signal=64%
GO_POSITIVE_REGULATION_OF_INSULIN_SECRETION_INVOLVED_IN_CELLULAR_RESPONSE_TO_GLUCOSE_STIMULUS	27	0.173266	1.071	0.367232	0.717367	1	9871	tags=85%, list=68%, signal=265%
GO_POLYOL_METABOLIC_PROCESS	62	0.117616	1.07086	0.362376	0.717008	1	5332	tags=48%, list=37%, signal=76%
GO_NEPHRON_EPITHELIUM_DEVELOPMENT	100	0.0903199	1.07036	0.318658	0.717385	1	11927	tags=91%, list=82%, signal=503%
GO_NUCLEAR_TRANSCRIBED_MRNA_CATABOLIC_PROCESS_DEADENYLATION_DEPENDENT_DECAY	67	0.111727	1.06992	0.356589	0.717722	1	6629	tags=57%, list=46%, signal=104%
GO_REGULATION_OF_CALCINEURIN_MEDIATED_SIGNALING	30	0.167949	1.06989	0.361493	0.717106	1	8710	tags=77%, list=60%, signal=191%
GO_NEGATIVE_REGULATION_OF_AUTOPHAGY	72	0.107765	1.06964	0.350701	0.716978	1	6922	tags=58%, list=48%, signal=111%
GO_REGULATION_OF_SMALL_MOLECULE_METABOLIC_PROCESS	293	0.0549213	1.06873	0.366197	0.718333	1	3683	tags=31%, list=25%, signal=40%
GO_REGULATION_OF_PROTEIN_TARGETING_TO_MITOCHONDRION	41	0.141393	1.06868	0.369261	0.717766	1	3978	tags=41%, list=27%, signal=57%
GO_VISUAL_BEHAVIOR	50	0.128016	1.06829	0.342105	0.717966	1	10940	tags=88%, list=75%, signal=354%
GO_RIBONUCLEOSIDE_TRIPHOSPHATE_BIOSYNTHETIC_PROCESS	56	0.120875	1.06825	0.366167	0.71739	1	3701	tags=38%, list=25%, signal=50%
GO_CELLULAR_RESPONSE_TO_COPPER_ION	15	0.227124	1.06822	0.377049	0.716794	1	9302	tags=87%, list=64%, signal=240%
GO_PHASIC_SMOOTH_MUSCLE_CONTRACTION	17	0.217121	1.06777	0.341748	0.717139	1	2833	tags=41%, list=19%, signal=51%
GO_CEREBELLAR_CORTEX_DEVELOPMENT	48	0.128239	1.06729	0.338552	0.717561	1	9955	tags=81%, list=68%, signal=257%
GO_RIBONUCLEOPROTEIN_COMPLEX_SUBUNIT_ORGANIZATION	229	0.0610823	1.06726	0.351406	0.716964	1	7570	tags=58%, list=52%, signal=119%
GO_REGULATION_OF_CARDIAC_MUSCLE_CELL_DIFFERENTIATION	31	0.160245	1.06695	0.370518	0.716982	1	6117	tags=58%, list=42%, signal=100%
GO_NEGATIVE_REGULATION_OF_ANIMAL_ORGAN_MORPHOGENESIS	30	0.159941	1.06687	0.362348	0.716482	1	10765	tags=90%, list=74%, signal=346%
GO_REGULATION_OF_PHOSPHOLIPASE_ACTIVITY	56	0.119557	1.06658	0.368098	0.716449	1	7615	tags=64%, list=52%, signal=134%
GO_MALE_MEIOTIC_NUCLEAR_DIVISION	32	0.157112	1.06628	0.350598	0.716437	1	7262	tags=66%, list=50%, signal=131%
GO_HISTONE_H3_K9_METHYLATION	35	0.15126	1.06572	0.367505	0.71706	1	10684	tags=89%, list=73%, signal=333%
GO_CELLULAR_RESPONSE_TO_ARSENIC_CONTAINING_SUBSTANCE	18	0.206271	1.06528	0.367387	0.717331	1	8313	tags=78%, list=57%, signal=181%
GO_HISTONE_H3_K9_MODIFICATION	44	0.136622	1.06498	0.364211	0.717303	1	10907	tags=89%, list=75%, signal=354%
GO_PIGMENT_GRANULE_LOCALIZATION	23	0.186	1.06428	0.362903	0.71817	1	9943	tags=87%, list=68%, signal=275%
GO_ZINC_ION_TRANSMEMBRANE_TRANSPORT	21	0.195612	1.0641	0.369168	0.717924	1	4083	tags=48%, list=28%, signal=66%
GO_NEGATIVE_REGULATION_OF_CELLULAR_PROTEIN_LOCALIZATION	100	0.09077	1.06321	0.364185	0.719177	1	4650	tags=41%, list=32%, signal=60%
GO_NEGATIVE_REGULATION_OF_MICROTUBULE_POLYMERIZATION_OR_DEPOLYMERIZATION	32	0.1542	1.06175	0.351406	0.721773	1	3669	tags=41%, list=25%, signal=54%
GO_VENTRICULAR_SEPTUM_DEVELOPMENT	61	0.117779	1.0617	0.346072	0.721194	1	6160	tags=54%, list=42%, signal=93%
GO_BETA_CATENIN_DESTRUCTION_COMPLEX_DISASSEMBLY	18	0.204928	1.06164	0.34585	0.720656	1	5909	tags=61%, list=41%, signal=103%
GO_PHOSPHOLIPID_TRANSPORT	70	0.109292	1.06069	0.366733	0.722076	1	2572	tags=29%, list=18%, signal=35%
GO_NEGATIVE_REGULATION_OF_TELOMERE_MAINTENANCE	32	0.155537	1.06049	0.369863	0.721857	1	4104	tags=44%, list=28%, signal=61%
GO_REGULATION_OF_DOUBLE_STRAND_BREAK_REPAIR	62	0.114313	1.06014	0.398	0.72198	1	10305	tags=82%, list=71%, signal=281%
GO_WNT_SIGNALING_PATHWAY_CALCIUM_MODULATING_PATHWAY	35	0.150771	1.05965	0.37721	0.722428	1	11522	tags=94%, list=79%, signal=453%
GO_TRANSLESION_SYNTHESIS	40	0.14299	1.05874	0.356436	0.723762	1	5196	tags=50%, list=36%, signal=78%
GO_NUCLEOSIDE_PHOSPHATE_BIOSYNTHETIC_PROCESS	247	0.0586243	1.05687	0.374757	0.727295	1	9169	tags=69%, list=63%, signal=183%
GO_REGULATION_OF_T_CELL_DIFFERENTIATION_IN_THYMUS	21	0.191362	1.05648	0.362	0.727504	1	6222	tags=62%, list=43%, signal=108%
GO_SENSORY_PERCEPTION_OF_SMELL	32	0.153928	1.05641	0.377871	0.726997	1	8217	tags=72%, list=57%, signal=165%
GO_MICROTUBULE_POLYMERIZATION	66	0.109003	1.05583	0.385246	0.727663	1	5912	tags=52%, list=41%, signal=86%
GO_CELLULAR_TRANSITION_METAL_ION_HOMEOSTASIS	93	0.0933537	1.05464	0.395038	0.729603	1	9126	tags=72%, list=63%, signal=192%
GO_BEHAVIORAL_RESPONSE_TO_COCAINE	15	0.22258	1.05417	0.370518	0.730018	1	4521	tags=53%, list=31%, signal=77%
GO_MYOTUBE_CELL_DEVELOPMENT	28	0.168954	1.05341	0.396484	0.731035	1	10530	tags=89%, list=72%, signal=323%
GO_NEGATIVE_REGULATION_OF_CELL_CYCLE_G1_S_PHASE_TRANSITION	98	0.0903962	1.05303	0.376754	0.731223	1	4035	tags=37%, list=28%, signal=51%
GO_BARBED_END_ACTIN_FILAMENT_CAPPING	18	0.205192	1.0526	0.362319	0.73152	1	11560	tags=100%, list=79%, signal=487%
GO_REGULATION_OF_SISTER_CHROMATID_COHESION	20	0.193854	1.05244	0.363825	0.731194	1	10998	tags=95%, list=76%, signal=389%
GO_POSITIVE_REGULATION_OF_CELL_CYCLE_PROCESS	246	0.0584726	1.05231	0.372047	0.73085	1	5015	tags=40%, list=34%, signal=60%
GO_PEROXISOME_PROLIFERATOR_ACTIVATED_RECEPTOR_SIGNALING_PATHWAY	19	0.205427	1.05195	0.358921	0.730975	1	2373	tags=37%, list=16%, signal=44%
GO_RESPONSE_TO_PAIN	29	0.164974	1.0518	0.381443	0.730643	1	8636	tags=76%, list=59%, signal=186%
GO_RNA_STABILIZATION	40	0.140489	1.05138	0.367089	0.730885	1	8504	tags=73%, list=58%, signal=174%
GO_NEGATIVE_REGULATION_OF_RNA_CATABOLIC_PROCESS	48	0.130714	1.05111	0.380855	0.730791	1	10525	tags=85%, list=72%, signal=308%
GO_POSITIVE_REGULATION_OF_EPIDERMAL_CELL_DIFFERENTIATION	18	0.202621	1.05082	0.376569	0.730759	1	8366	tags=78%, list=58%, signal=183%
GO_COLUMNAR_CUBOIDAL_EPITHELIAL_CELL_DIFFERENTIATION	86	0.0961669	1.05061	0.372816	0.730617	1	5034	tags=44%, list=35%, signal=67%
GO_POSITIVE_REGULATION_OF_NUCLEOTIDE_BIOSYNTHETIC_PROCESS	17	0.210593	1.05035	0.385375	0.730554	1	10626	tags=94%, list=73%, signal=349%
GO_NEGATIVE_REGULATION_OF_DNA_BIOSYNTHETIC_PROCESS	30	0.165061	1.04983	0.376726	0.730998	1	5359	tags=53%, list=37%, signal=84%
GO_NEGATIVE_REGULATION_OF_AXONOGENESIS	68	0.110346	1.04969	0.357422	0.730659	1	7597	tags=63%, list=52%, signal=132%
GO_ORGANIC_ACID_BIOSYNTHETIC_PROCESS	231	0.058015	1.04814	0.391863	0.733488	1	2568	tags=23%, list=18%, signal=28%
GO_REGULATION_OF_CELL_CYCLE_G1_S_PHASE_TRANSITION	151	0.0723971	1.0475	0.394059	0.73419	1	4061	tags=35%, list=28%, signal=48%
GO_POSITIVE_REGULATION_OF_LIPID_CATABOLIC_PROCESS	16	0.215417	1.04692	0.367647	0.734807	1	6867	tags=69%, list=47%, signal=130%
GO_MITOPHAGY	20	0.201191	1.04633	0.393346	0.735451	1	4348	tags=50%, list=30%, signal=71%
GO_REGULATION_OF_ATPASE_ACTIVITY	73	0.103897	1.04623	0.369048	0.734994	1	3874	tags=37%, list=27%, signal=50%
GO_REGULATION_OF_APOPTOTIC_SIGNALING_PATHWAY	357	0.0481256	1.04529	0.398357	0.736492	1	3919	tags=32%, list=27%, signal=42%
GO_PEPTIDYL_L_CYSTEINE_S_PALMITOYLATION	19	0.192644	1.04515	0.387476	0.736127	1	1028	tags=26%, list=7%, signal=28%
GO_CARDIAC_CELL_DEVELOPMENT	72	0.104113	1.0447	0.371032	0.736448	1	6167	tags=53%, list=42%, signal=91%
GO_NEURAL_PRECURSOR_CELL_PROLIFERATION	139	0.0765956	1.04468	0.394636	0.73583	1	3708	tags=33%, list=26%, signal=44%
GO_POSTREPLICATION_REPAIR	50	0.124947	1.04467	0.378641	0.735177	1	6913	tags=60%, list=48%, signal=114%
GO_CELLULAR_RESPONSE_TO_OSMOTIC_STRESS	33	0.150989	1.04386	0.388773	0.736288	1	9265	tags=79%, list=64%, signal=217%
GO_DNA_REPLICATION_INITIATION	36	0.149667	1.04185	0.390144	0.739979	1	7926	tags=69%, list=55%, signal=152%
GO_REGULATION_OF_MUSCLE_CONTRACTION	141	0.0735401	1.04169	0.387755	0.739695	1	12656	tags=94%, list=87%, signal=721%
GO_RESPONSE_TO_PURINE_CONTAINING_COMPOUND	133	0.0758935	1.04159	0.384314	0.739268	1	7324	tags=58%, list=50%, signal=116%
GO_CALCINEURIN_MEDIATED_SIGNALING	39	0.144914	1.04125	0.386831	0.739385	1	8710	tags=74%, list=60%, signal=185%
GO_REGULATION_OF_UBIQUITIN_PROTEIN_TRANSFERASE_ACTIVITY	45	0.133191	1.04116	0.391393	0.738914	1	2269	tags=29%, list=16%, signal=34%
GO_TRANSMISSION_OF_NERVE_IMPULSE	69	0.108302	1.04081	0.390342	0.739018	1	6229	tags=54%, list=43%, signal=93%
GO_ENERGY_RESERVE_METABOLIC_PROCESS	74	0.100055	1.0403	0.403259	0.739505	1	3857	tags=36%, list=27%, signal=49%
GO_MULTIVESICULAR_BODY_SORTING_PATHWAY	32	0.155544	1.04025	0.378661	0.738968	1	10920	tags=91%, list=75%, signal=363%
GO_MONOSACCHARIDE_METABOLIC_PROCESS	133	0.0782591	1.03859	0.387295	0.741992	1	3682	tags=33%, list=25%, signal=44%
GO_VESICLE_CARGO_LOADING	19	0.197334	1.0382	0.431866	0.742173	1	10909	tags=95%, list=75%, signal=379%
GO_DETECTION_OF_TEMPERATURE_STIMULUS_INVOLVED_IN_SENSORY_PERCEPTION	15	0.220556	1.03776	0.39645	0.742517	1	8428	tags=80%, list=58%, signal=190%
GO_REGULATION_OF_CARDIAC_CONDUCTION	65	0.109149	1.03745	0.406114	0.742536	1	11394	tags=89%, list=78%, signal=410%
GO_NEGATIVE_REGULATION_OF_GROWTH	212	0.0611986	1.03744	0.402344	0.741885	1	3649	tags=31%, list=25%, signal=41%
GO_DNA_GEOMETRIC_CHANGE	89	0.0955157	1.03704	0.402415	0.742157	1	7768	tags=63%, list=53%, signal=134%
GO_GLYCOGEN_BIOSYNTHETIC_PROCESS	41	0.133995	1.03645	0.378846	0.742779	1	1248	tags=22%, list=9%, signal=24%
GO_CARBOHYDRATE_TRANSPORT	110	0.0856792	1.03632	0.394628	0.742428	1	1142	tags=16%, list=8%, signal=18%
GO_NEGATIVE_REGULATION_OF_CALCIUM_ION_TRANSMEMBRANE_TRANSPORT	36	0.14788	1.03627	0.38856	0.741884	1	2701	tags=33%, list=19%, signal=41%
GO_ORGANOPHOSPHATE_ESTER_TRANSPORT	91	0.0931252	1.03613	0.407555	0.741533	1	1210	tags=18%, list=8%, signal=19%
GO_NEUROMUSCULAR_JUNCTION_DEVELOPMENT	47	0.129399	1.03609	0.385859	0.740983	1	3383	tags=36%, list=23%, signal=47%
GO_APOPTOTIC_MITOCHONDRIAL_CHANGES	111	0.0855856	1.03607	0.390625	0.74036	1	8458	tags=67%, list=58%, signal=158%
GO_CENTRAL_NERVOUS_SYSTEM_PROJECTION_NEURON_AXONOGENESIS	25	0.172643	1.03486	0.4158	0.742372	1	10289	tags=88%, list=71%, signal=300%
GO_MATING_BEHAVIOR	22	0.183299	1.03466	0.419103	0.742138	1	7252	tags=68%, list=50%, signal=136%
GO_GUANOSINE_CONTAINING_COMPOUND_METABOLIC_PROCESS	24	0.174399	1.03444	0.393075	0.741962	1	8373	tags=75%, list=58%, signal=177%
GO_CELLULAR_RESPONSE_TO_KETONE	85	0.0960562	1.03392	0.406439	0.742468	1	9730	tags=76%, list=67%, signal=230%
GO_NEGATIVE_REGULATION_OF_DNA_BINDING_TRANSCRIPTION_FACTOR_ACTIVITY	134	0.0769661	1.03362	0.395445	0.742439	1	12346	tags=93%, list=85%, signal=607%
GO_REGULATION_OF_SODIUM_ION_TRANSPORT	80	0.098056	1.03348	0.402062	0.742107	1	9305	tags=74%, list=64%, signal=204%
GO_RESPONSE_TO_IMMOBILIZATION_STRESS	20	0.195772	1.03337	0.403013	0.741676	1	8789	tags=80%, list=60%, signal=202%
GO_REGULATION_OF_B_CELL_PROLIFERATION	47	0.12517	1.03318	0.389328	0.741429	1	1588	tags=23%, list=11%, signal=26%
GO_NEGATIVE_REGULATION_OF_CELL_AGING	22	0.184147	1.03264	0.393878	0.741985	1	2613	tags=36%, list=18%, signal=44%
GO_NUCLEOSOME_ORGANIZATION	99	0.0902754	1.03244	0.403131	0.741771	1	8683	tags=69%, list=60%, signal=169%
GO_REGULATION_OF_DNA_BIOSYNTHETIC_PROCESS	97	0.0892954	1.03237	0.390946	0.741302	1	8753	tags=69%, list=60%, signal=172%
GO_MITOCHONDRIAL_ELECTRON_TRANSPORT_NADH_TO_UBIQUINONE	51	0.121747	1.03178	0.389433	0.741974	1	3367	tags=35%, list=23%, signal=46%
GO_WATER_HOMEOSTASIS	53	0.118406	1.03169	0.394892	0.741503	1	7063	tags=60%, list=49%, signal=117%
GO_ICOSANOID_BIOSYNTHETIC_PROCESS	30	0.15808	1.03032	0.411405	0.743885	1	1098	tags=23%, list=8%, signal=25%
GO_NEGATIVE_REGULATION_OF_SECRETION	179	0.0671204	1.02983	0.407258	0.744291	1	8377	tags=64%, list=58%, signal=150%
GO_RIBONUCLEOSIDE_MONOPHOSPHATE_BIOSYNTHETIC_PROCESS	31	0.161522	1.02978	0.412574	0.743733	1	9851	tags=84%, list=68%, signal=259%
GO_REGULATION_OF_CLATHRIN_DEPENDENT_ENDOCYTOSIS	16	0.210848	1.02921	0.418947	0.744369	1	8751	tags=81%, list=60%, signal=204%
GO_REGULATION_OF_ENDOCRINE_PROCESS	37	0.141409	1.02859	0.400411	0.745092	1	8166	tags=70%, list=56%, signal=160%
GO_AMYLOID_BETA_FORMATION	28	0.162352	1.02857	0.40396	0.744491	1	2836	tags=36%, list=20%, signal=44%
GO_POSITIVE_REGULATION_OF_RESPONSE_TO_DRUG	25	0.171813	1.02794	0.422505	0.745211	1	3903	tags=44%, list=27%, signal=60%
GO_PURINE_CONTAINING_COMPOUND_BIOSYNTHETIC_PROCESS	177	0.0660986	1.0276	0.385859	0.745308	1	10058	tags=76%, list=69%, signal=243%
GO_POSITIVE_REGULATION_OF_PEPTIDYL_SERINE_PHOSPHORYLATION	78	0.098998	1.02733	0.402464	0.74528	1	9939	tags=78%, list=68%, signal=246%
GO_POSITIVE_REGULATION_OF_DNA_BIOSYNTHETIC_PROCESS	65	0.106145	1.02692	0.385263	0.745487	1	8753	tags=71%, list=60%, signal=177%
GO_MONOSACCHARIDE_BIOSYNTHETIC_PROCESS	75	0.103559	1.02689	0.40566	0.744913	1	11297	tags=88%, list=78%, signal=392%
GO_ERROR_FREE_TRANSLESION_SYNTHESIS	18	0.198398	1.02686	0.398058	0.744342	1	5196	tags=56%, list=36%, signal=86%
GO_POSITIVE_REGULATION_OF_NEURON_APOPTOTIC_PROCESS	48	0.127794	1.02683	0.412863	0.743767	1	12082	tags=96%, list=83%, signal=565%
GO_ORGANIC_ACID_TRANSPORT	272	0.0538897	1.0265	0.377016	0.743829	1	2598	tags=23%, list=18%, signal=28%
GO_TRANSCRIPTION_PREINITIATION_COMPLEX_ASSEMBLY	40	0.136465	1.02602	0.415323	0.744238	1	3473	tags=38%, list=24%, signal=49%
GO_POSITIVE_REGULATION_OF_ESTABLISHMENT_OF_PROTEIN_LOCALIZATION	363	0.046013	1.02522	0.409465	0.745332	1	10683	tags=78%, list=73%, signal=287%
GO_POSITIVE_REGULATION_OF_PROTEOLYSIS	303	0.0504402	1.0252	0.411043	0.744752	1	8159	tags=61%, list=56%, signal=136%
GO_MEMBRANE_DOCKING	175	0.0667779	1.02467	0.408714	0.745212	1	8429	tags=65%, list=58%, signal=152%
GO_REGULATION_OF_SUBSTRATE_ADHESION_DEPENDENT_CELL_SPREADING	45	0.124977	1.02465	0.426829	0.744615	1	4650	tags=44%, list=32%, signal=65%
GO_AXON_DEVELOPMENT	483	0.0409488	1.02411	0.409449	0.745154	1	6739	tags=50%, list=46%, signal=91%
GO_KERATINOCYTE_MIGRATION	18	0.197824	1.02394	0.428571	0.744877	1	11667	tags=100%, list=80%, signal=505%
GO_NEGATIVE_REGULATION_OF_ENDOCYTOSIS	37	0.143616	1.02279	0.418468	0.746757	1	2239	tags=30%, list=15%, signal=35%
GO_REGULATION_OF_ORGANELLE_ASSEMBLY	170	0.0676997	1.02272	0.404082	0.746283	1	9718	tags=74%, list=67%, signal=219%
GO_SYNAPTIC_TRANSMISSION_CHOLINERGIC	24	0.174089	1.02267	0.434535	0.745759	1	10801	tags=92%, list=74%, signal=356%
GO_SLEEP	26	0.168261	1.02254	0.414141	0.745378	1	6505	tags=62%, list=45%, signal=111%
GO_NEGATIVE_REGULATION_OF_CELLULAR_CATABOLIC_PROCESS	212	0.0600096	1.02164	0.413793	0.74675	1	10525	tags=78%, list=72%, signal=279%
GO_REGULATION_OF_DIGESTIVE_SYSTEM_PROCESS	29	0.162769	1.02136	0.410714	0.746762	1	8668	tags=76%, list=60%, signal=187%
GO_POSITIVE_REGULATION_OF_LIPID_METABOLIC_PROCESS	111	0.081982	1.02105	0.413934	0.746799	1	2746	tags=27%, list=19%, signal=33%
GO_NEGATIVE_REGULATION_OF_FAT_CELL_DIFFERENTIATION	41	0.133817	1.02079	0.398833	0.746705	1	12245	tags=98%, list=84%, signal=616%
GO_REGULATION_OF_DNA_RECOMBINATION	76	0.0984727	1.02057	0.422449	0.746577	1	9863	tags=78%, list=68%, signal=240%
GO_DEFINITIVE_HEMOPOIESIS	15	0.216109	1.02054	0.426295	0.745988	1	9462	tags=87%, list=65%, signal=248%
GO_RENAL_VESICLE_DEVELOPMENT	19	0.194855	1.02031	0.40873	0.745837	1	10945	tags=95%, list=75%, signal=383%
GO_CELLULAR_RESPONSE_TO_CALCIUM_ION	76	0.0964897	1.0202	0.406844	0.745433	1	10657	tags=83%, list=73%, signal=309%
GO_REGULATION_OF_NUCLEOBASE_CONTAINING_COMPOUND_METABOLIC_PROCESS	445	0.0420296	1.01991	0.404427	0.745419	1	9863	tags=72%, list=68%, signal=217%
GO_PHAGOSOME_ACIDIFICATION	23	0.178744	1.01958	0.414538	0.745585	1	11945	tags=100%, list=82%, signal=559%
GO_REGULATION_OF_AMPA_RECEPTOR_ACTIVITY	25	0.172102	1.01927	0.42515	0.745628	1	6807	tags=64%, list=47%, signal=120%
GO_VASCULAR_PROCESS_IN_CIRCULATORY_SYSTEM	138	0.0731037	1.01887	0.402415	0.745853	1	10326	tags=78%, list=71%, signal=267%
GO_TRANSFERRIN_TRANSPORT	32	0.149575	1.01865	0.449064	0.745771	1	11461	tags=94%, list=79%, signal=442%
GO_CELL_COMMUNICATION_INVOLVED_IN_CARDIAC_CONDUCTION	54	0.116369	1.01715	0.438632	0.748351	1	3968	tags=39%, list=27%, signal=53%
GO_ESTABLISHMENT_OF_PROTEIN_LOCALIZATION_TO_PLASMA_MEMBRANE	53	0.117594	1.01628	0.422091	0.74966	1	9544	tags=77%, list=66%, signal=224%
GO_NUCLEOTIDE_EXCISION_REPAIR_DNA_DAMAGE_RECOGNITION	23	0.176057	1.01613	0.415842	0.749352	1	11984	tags=100%, list=82%, signal=568%
GO_LIPID_HOMEOSTASIS	95	0.0886999	1.0158	0.402344	0.749514	1	9279	tags=73%, list=64%, signal=199%
GO_REGULATION_OF_TOLL_LIKE_RECEPTOR_4_SIGNALING_PATHWAY	18	0.197893	1.01574	0.448207	0.749003	1	1972	tags=33%, list=14%, signal=39%
GO_AMYLOID_BETA_METABOLIC_PROCESS	39	0.138342	1.01543	0.405295	0.749057	1	9551	tags=79%, list=66%, signal=231%
GO_INTRINSIC_APOPTOTIC_SIGNALING_PATHWAY_IN_RESPONSE_TO_DNA_DAMAGE_BY_P53_CLASS_MEDIATOR	43	0.134142	1.01537	0.444444	0.748555	1	1774	tags=26%, list=12%, signal=29%
GO_NEGATIVE_REGULATION_OF_SMALL_GTPASE_MEDIATED_SIGNAL_TRANSDUCTION	51	0.121171	1.01518	0.416667	0.748359	1	7367	tags=63%, list=51%, signal=127%
GO_POST_EMBRYONIC_ANIMAL_ORGAN_DEVELOPMENT	15	0.222305	1.01496	0.440385	0.748201	1	4525	tags=53%, list=31%, signal=77%
GO_REGULATION_OF_LIPID_CATABOLIC_PROCESS	41	0.133672	1.01437	0.416842	0.748842	1	1962	tags=27%, list=13%, signal=31%
GO_NEGATIVE_REGULATION_OF_PROTEASOMAL_UBIQUITIN_DEPENDENT_PROTEIN_CATABOLIC_PROCESS	31	0.152965	1.01378	0.422179	0.749509	1	1532	tags=26%, list=11%, signal=29%
GO_NUCLEAR_TRANSCRIBED_MRNA_CATABOLIC_PROCESS_EXONUCLEOLYTIC	34	0.146082	1.01371	0.433594	0.749051	1	6861	tags=62%, list=47%, signal=117%
GO_LIPID_MODIFICATION	211	0.0606519	1.01281	0.454545	0.750325	1	8709	tags=66%, list=60%, signal=162%
GO_PROTEIN_AUTOPHOSPHORYLATION	217	0.0593574	1.01274	0.450304	0.74985	1	8128	tags=62%, list=56%, signal=138%
GO_REGULATION_OF_NUCLEAR_TRANSCRIBED_MRNA_CATABOLIC_PROCESS_DEADENYLATION_DEPENDENT_DECAY	18	0.206271	1.01226	0.440882	0.750313	1	8313	tags=78%, list=57%, signal=181%
GO_NEGATIVE_REGULATION_OF_CELLULAR_RESPONSE_TO_INSULIN_STIMULUS	33	0.147204	1.01215	0.439394	0.749915	1	7998	tags=70%, list=55%, signal=155%
GO_NEGATIVE_REGULATION_OF_CELL_GROWTH	163	0.0697632	1.01097	0.416495	0.751821	1	3724	tags=33%, list=26%, signal=43%
GO_REGULATION_OF_CALCIUM_ION_TRANSMEMBRANE_TRANSPORT	124	0.0772302	1.01095	0.411178	0.751241	1	7446	tags=59%, list=51%, signal=120%
GO_VIRION_ASSEMBLY	37	0.141202	1.01095	0.418838	0.750624	1	10920	tags=89%, list=75%, signal=357%
GO_NEGATIVE_REGULATION_OF_DEPHOSPHORYLATION	95	0.0886022	1.01086	0.405295	0.7502	1	1015	tags=16%, list=7%, signal=17%
GO_AXON_EXTENSION	114	0.0846512	1.0108	0.438202	0.749713	1	6686	tags=54%, list=46%, signal=100%
GO_PROTEIN_K48_LINKED_DEUBIQUITINATION	28	0.162901	1.01066	0.418367	0.749381	1	4386	tags=46%, list=30%, signal=66%
GO_NEGATIVE_REGULATION_OF_VASCULATURE_DEVELOPMENT	103	0.0850184	1.01008	0.417373	0.749952	1	1595	tags=19%, list=11%, signal=22%
GO_CELLULAR_RESPONSE_TO_FATTY_ACID	45	0.128265	1.00996	0.408203	0.749599	1	11065	tags=89%, list=76%, signal=371%
GO_ORGANELLE_TRANSPORT_ALONG_MICROTUBULE	73	0.101017	1.00977	0.418972	0.749391	1	5310	tags=47%, list=37%, signal=73%
GO_ALCOHOL_CATABOLIC_PROCESS	39	0.136252	1.00933	0.432866	0.749709	1	5480	tags=51%, list=38%, signal=82%
GO_BODY_FLUID_SECRETION	79	0.0954768	1.00926	0.39802	0.749209	1	6717	tags=56%, list=46%, signal=103%
GO_REGULATION_OF_GOLGI_ORGANIZATION	15	0.209184	1.00809	0.451546	0.751074	1	838	tags=27%, list=6%, signal=28%
GO_POSITIVE_REGULATION_OF_VIRAL_RELEASE_FROM_HOST_CELL	15	0.216522	1.00798	0.42485	0.75066	1	9456	tags=87%, list=65%, signal=248%
GO_RIBOSE_PHOSPHATE_BIOSYNTHETIC_PROCESS	170	0.0665433	1.00604	0.408829	0.754218	1	11873	tags=88%, list=82%, signal=475%
GO_NEGATIVE_REGULATION_OF_INTRINSIC_APOPTOTIC_SIGNALING_PATHWAY_BY_P53_CLASS_MEDIATOR	20	0.188716	1.006	0.439216	0.753652	1	2348	tags=35%, list=16%, signal=42%
GO_HOMEOSTASIS_OF_NUMBER_OF_CELLS_WITHIN_A_TISSUE	27	0.162196	1.0059	0.420455	0.753266	1	3569	tags=41%, list=25%, signal=54%
GO_REGULATION_OF_PEPTIDE_SECRETION	367	0.0457098	1.00545	0.430233	0.753614	1	11079	tags=81%, list=76%, signal=330%
GO_VESICLE_BUDDING_FROM_MEMBRANE	96	0.0880322	1.00521	0.431452	0.753519	1	10239	tags=79%, list=70%, signal=266%
GO_REGULATION_OF_PROTEIN_DEPOLYMERIZATION	75	0.0976746	1.00458	0.423729	0.754281	1	11576	tags=89%, list=80%, signal=436%
GO_NEGATIVE_REGULATION_OF_TUMOR_NECROSIS_FACTOR_SUPERFAMILY_CYTOKINE_PRODUCTION	44	0.127691	1.00435	0.417339	0.754177	1	10706	tags=86%, list=74%, signal=326%
GO_HEART_VALVE_DEVELOPMENT	51	0.120428	1.00412	0.44902	0.754011	1	12795	tags=100%, list=88%, signal=830%
GO_REGULATION_OF_PH	86	0.0912214	1.00279	0.420233	0.756289	1	4091	tags=37%, list=28%, signal=51%
GO_RECEPTOR_INTERNALIZATION	97	0.0872713	1.00137	0.4375	0.758718	1	5934	tags=49%, list=41%, signal=83%
GO_CERAMIDE_BIOSYNTHETIC_PROCESS	56	0.113918	1.00115	0.447674	0.758544	1	8216	tags=68%, list=57%, signal=155%
GO_MITOTIC_SISTER_CHROMATID_COHESION	17	0.204436	1.00027	0.433404	0.759859	1	7294	tags=71%, list=50%, signal=141%
GO_NEGATIVE_REGULATION_OF_CYTOSKELETON_ORGANIZATION	124	0.0778729	0.999826	0.463855	0.760209	1	7554	tags=60%, list=52%, signal=123%
GO_POSITIVE_REGULATION_OF_SYNAPTIC_TRANSMISSION_GLUTAMATERGIC	31	0.152415	0.999219	0.439216	0.760875	1	9045	tags=77%, list=62%, signal=204%
GO_NEGATIVE_REGULATION_OF_EMBRYONIC_DEVELOPMENT	24	0.170016	0.998423	0.415133	0.761995	1	6619	tags=63%, list=46%, signal=115%
GO_ORGANIC_CATION_TRANSPORT	29	0.156798	0.998128	0.444444	0.762018	1	6749	tags=62%, list=46%, signal=116%
GO_ANOIKIS	29	0.156432	0.997163	0.447876	0.763451	1	2743	tags=34%, list=19%, signal=42%
GO_DETECTION_OF_LIGHT_STIMULUS	50	0.121564	0.996949	0.429487	0.763311	1	3763	tags=38%, list=26%, signal=51%
GO_AEROBIC_ELECTRON_TRANSPORT_CHAIN	19	0.190785	0.996911	0.444882	0.762763	1	1055	tags=26%, list=7%, signal=28%
GO_POSITIVE_REGULATION_OF_CELLULAR_AMIDE_METABOLIC_PROCESS	128	0.0762696	0.996023	0.440154	0.764051	1	4239	tags=37%, list=29%, signal=51%
GO_REGULATION_OF_DEPHOSPHORYLATION	184	0.0631509	0.995467	0.450677	0.764593	1	3913	tags=33%, list=27%, signal=45%
GO_GLUTAMINE_METABOLIC_PROCESS	19	0.192296	0.99507	0.46507	0.764823	1	3329	tags=42%, list=23%, signal=55%
GO_INTRACELLULAR_PROTEIN_TRANSMEMBRANE_TRANSPORT	50	0.11834	0.994235	0.450102	0.766022	1	4973	tags=46%, list=34%, signal=70%
GO_HYPOTHALAMUS_DEVELOPMENT	18	0.193831	0.994142	0.4375	0.76559	1	11725	tags=100%, list=81%, signal=516%
GO_MYELOID_LEUKOCYTE_CYTOKINE_PRODUCTION	29	0.15843	0.994045	0.451219	0.765169	1	2714	tags=34%, list=19%, signal=42%
GO_MEMBRANE_REPOLARIZATION_DURING_ACTION_POTENTIAL	23	0.173314	0.993825	0.435644	0.765029	1	3805	tags=43%, list=26%, signal=59%
GO_ANIMAL_ORGAN_REGENERATION	67	0.103735	0.993598	0.452756	0.76489	1	9132	tags=73%, list=63%, signal=196%
GO_NEUROBLAST_PROLIFERATION	57	0.113795	0.993589	0.441634	0.764294	1	3708	tags=37%, list=26%, signal=49%
GO_REGULATION_OF_MORPHOGENESIS_OF_A_BRANCHING_STRUCTURE	50	0.120023	0.993368	0.437984	0.764142	1	10765	tags=86%, list=74%, signal=330%
GO_POTASSIUM_ION_HOMEOSTASIS	23	0.173314	0.992606	0.458418	0.765195	1	3805	tags=43%, list=26%, signal=59%
GO_REGULATION_OF_ACTIN_NUCLEATION	27	0.167356	0.992468	0.458918	0.76487	1	2417	tags=33%, list=17%, signal=40%
GO_ACROSOME_REACTION	20	0.186003	0.992179	0.431683	0.764916	1	11112	tags=95%, list=76%, signal=402%
GO_STEM_CELL_DIVISION	37	0.133687	0.991436	0.444219	0.765933	1	5527	tags=51%, list=38%, signal=83%
GO_PYRIMIDINE_NUCLEOTIDE_BIOSYNTHETIC_PROCESS	44	0.12525	0.990649	0.464981	0.766944	1	9089	tags=75%, list=63%, signal=199%
GO_RESPONSE_TO_FOOD	28	0.155174	0.990552	0.447419	0.76653	1	10730	tags=89%, list=74%, signal=340%
GO_REGULATION_OF_VASOCONSTRICTION	47	0.1224	0.987384	0.45648	0.772758	1	700	tags=17%, list=5%, signal=18%
GO_INTERLEUKIN_1_SECRETION	34	0.143195	0.987362	0.448771	0.772188	1	12035	tags=97%, list=83%, signal=562%
GO_IMPORT_INTO_NUCLEUS	134	0.0731656	0.986839	0.45666	0.772727	1	10556	tags=80%, list=73%, signal=289%
GO_MICROTUBULE_CYTOSKELETON_ORGANIZATION	491	0.0387458	0.986564	0.445783	0.772685	1	7273	tags=54%, list=50%, signal=104%
GO_PROTEIN_FOLDING_IN_ENDOPLASMIC_RETICULUM	15	0.205356	0.985745	0.454724	0.773869	1	6710	tags=67%, list=46%, signal=124%
GO_POSITIVE_REGULATION_OF_LYASE_ACTIVITY	17	0.199989	0.98553	0.46507	0.773683	1	10780	tags=94%, list=74%, signal=363%
GO_PHOSPHOLIPID_BIOSYNTHETIC_PROCESS	220	0.057574	0.983966	0.484496	0.776486	1	11997	tags=88%, list=83%, signal=496%
GO_REGULATION_OF_LIPID_LOCALIZATION	109	0.0805466	0.983425	0.448936	0.777047	1	7908	tags=62%, list=54%, signal=136%
GO_POSITIVE_REGULATION_OF_ACTIN_FILAMENT_POLYMERIZATION	88	0.0890976	0.982815	0.478088	0.777776	1	2677	tags=27%, list=18%, signal=33%
GO_REGULATION_OF_CENTRIOLE_REPLICATION	21	0.177735	0.982525	0.459677	0.777752	1	9882	tags=86%, list=68%, signal=267%
GO_MATURATION_OF_5_8S_RRNA	27	0.158383	0.982351	0.458824	0.777491	1	10087	tags=85%, list=69%, signal=278%
GO_REGULATION_OF_SYSTEMIC_ARTERIAL_BLOOD_PRESSURE	73	0.0966431	0.98164	0.446894	0.778384	1	12345	tags=95%, list=85%, signal=623%
GO_SYNAPTIC_TRANSMISSION_DOPAMINERGIC	23	0.167543	0.979816	0.454545	0.78166	1	4521	tags=48%, list=31%, signal=69%
GO_BLASTOCYST_GROWTH	17	0.200787	0.979498	0.451546	0.781747	1	7347	tags=71%, list=51%, signal=143%
GO_NEGATIVE_REGULATION_OF_PEPTIDYL_THREONINE_PHOSPHORYLATION	17	0.195162	0.979164	0.465587	0.781852	1	5718	tags=59%, list=39%, signal=97%
GO_GLUCAN_METABOLIC_PROCESS	62	0.106774	0.978294	0.467197	0.783172	1	1971	tags=24%, list=14%, signal=28%
GO_REGULATION_OF_HISTONE_H3_K4_METHYLATION	23	0.169187	0.977872	0.46988	0.783509	1	7026	tags=65%, list=48%, signal=126%
GO_POSITIVE_REGULATION_OF_AMYLOID_PRECURSOR_PROTEIN_CATABOLIC_PROCESS	15	0.211056	0.97783	0.46507	0.782978	1	3719	tags=47%, list=26%, signal=63%
GO_LONG_TERM_SYNAPTIC_DEPRESSION	29	0.153184	0.977322	0.461224	0.783468	1	12317	tags=100%, list=85%, signal=653%
GO_ORGAN_GROWTH	145	0.0685722	0.977182	0.465021	0.783147	1	7937	tags=61%, list=55%, signal=134%
GO_CARDIAC_CHAMBER_DEVELOPMENT	146	0.0686097	0.976908	0.455852	0.783153	1	12656	tags=94%, list=87%, signal=717%
GO_PROTEIN_STABILIZATION	155	0.0675249	0.976592	0.485493	0.783221	1	7846	tags=61%, list=54%, signal=130%
GO_MUSCLE_CELL_PROLIFERATION	164	0.065308	0.975935	0.487705	0.784019	1	1986	tags=20%, list=14%, signal=23%
GO_NEGATIVE_REGULATION_OF_VIRAL_RELEASE_FROM_HOST_CELL	15	0.206568	0.975692	0.461847	0.783904	1	10570	tags=93%, list=73%, signal=341%
GO_BONE_CELL_DEVELOPMENT	28	0.15258	0.975553	0.454369	0.783597	1	9729	tags=82%, list=67%, signal=248%
GO_POSITIVE_REGULATION_OF_REACTIVE_OXYGEN_SPECIES_METABOLIC_PROCESS	36	0.134925	0.975515	0.474	0.783057	1	2485	tags=31%, list=17%, signal=37%
GO_REGULATION_OF_LYASE_ACTIVITY	39	0.130725	0.974352	0.459677	0.784995	1	10780	tags=87%, list=74%, signal=336%
GO_POSITIVE_REGULATION_OF_ION_TRANSMEMBRANE_TRANSPORT	133	0.0754317	0.973942	0.471624	0.785237	1	6784	tags=54%, list=47%, signal=101%
GO_DNA_CONFORMATION_CHANGE	209	0.058107	0.973372	0.456647	0.785861	1	8350	tags=63%, list=57%, signal=146%
GO_REGULATION_OF_SENSORY_PERCEPTION	32	0.144598	0.973242	0.454357	0.785543	1	10170	tags=84%, list=70%, signal=280%
GO_ESTABLISHMENT_OF_PIGMENT_GRANULE_LOCALIZATION	21	0.173534	0.973035	0.452716	0.785359	1	9943	tags=86%, list=68%, signal=271%
GO_NEGATIVE_REGULATION_OF_HYDROLASE_ACTIVITY	328	0.0468538	0.971801	0.492693	0.787412	1	2259	tags=20%, list=16%, signal=23%
GO_GLYCEROPHOSPHOLIPID_CATABOLIC_PROCESS	21	0.173918	0.969953	0.475634	0.79083	1	4398	tags=48%, list=30%, signal=68%
GO_NEURAL_TUBE_PATTERNING	37	0.137617	0.969533	0.45674	0.791095	1	6649	tags=59%, list=46%, signal=109%
GO_RESPONSE_TO_NITRIC_OXIDE	16	0.203468	0.968981	0.450397	0.791698	1	9767	tags=88%, list=67%, signal=266%
GO_REGULATION_OF_RESPONSE_TO_DRUG	79	0.0915144	0.968407	0.490385	0.792301	1	8799	tags=70%, list=61%, signal=175%
GO_CEREBRAL_CORTEX_NEURON_DIFFERENTIATION	23	0.165689	0.967993	0.474026	0.792559	1	7709	tags=70%, list=53%, signal=148%
GO_ADIPOSE_TISSUE_DEVELOPMENT	38	0.131387	0.967884	0.481262	0.792174	1	5364	tags=50%, list=37%, signal=79%
GO_REGULATION_OF_NUCLEOBASE_CONTAINING_COMPOUND_TRANSPORT	16	0.202926	0.967859	0.460405	0.791613	1	4322	tags=50%, list=30%, signal=71%
GO_RNA_PHOSPHODIESTER_BOND_HYDROLYSIS_EXONUCLEOLYTIC	37	0.13679	0.967242	0.483871	0.79235	1	9412	tags=78%, list=65%, signal=222%
GO_NEURAL_TUBE_DEVELOPMENT	152	0.067879	0.966971	0.497143	0.792325	1	11650	tags=87%, list=80%, signal=432%
GO_ERROR_PRONE_TRANSLESION_SYNTHESIS	20	0.182043	0.966669	0.491525	0.792398	1	3899	tags=45%, list=27%, signal=61%
GO_REGULATION_OF_SODIUM_ION_TRANSMEMBRANE_TRANSPORT	58	0.109092	0.966607	0.470588	0.791906	1	8698	tags=71%, list=60%, signal=175%
GO_NEGATIVE_REGULATION_OF_MICROTUBULE_DEPOLYMERIZATION	21	0.176436	0.965864	0.508368	0.792945	1	3669	tags=43%, list=25%, signal=57%
GO_INTRINSIC_APOPTOTIC_SIGNALING_PATHWAY	260	0.0522173	0.965416	0.458824	0.79332	1	4063	tags=33%, list=28%, signal=45%
GO_NEGATIVE_REGULATION_OF_LIPID_CATABOLIC_PROCESS	18	0.187324	0.965249	0.502024	0.793043	1	9396	tags=83%, list=65%, signal=235%
GO_REGULATION_OF_TRIGLYCERIDE_BIOSYNTHETIC_PROCESS	16	0.19827	0.965196	0.470363	0.792549	1	2572	tags=38%, list=18%, signal=46%
GO_CYTOSOLIC_CALCIUM_ION_TRANSPORT	145	0.0678488	0.964819	0.468041	0.792739	1	7446	tags=58%, list=51%, signal=118%
GO_REGULATION_OF_PROTEIN_POLYMERIZATION	189	0.0599972	0.964241	0.469388	0.793374	1	2677	tags=24%, list=18%, signal=29%
GO_POSITIVE_REGULATION_OF_CATION_CHANNEL_ACTIVITY	61	0.103319	0.9642	0.487705	0.792851	1	6131	tags=52%, list=42%, signal=90%
GO_RESPONSE_TO_GONADOTROPIN	24	0.164393	0.963851	0.487572	0.792981	1	9730	tags=83%, list=67%, signal=251%
GO_POSITIVE_REGULATION_OF_TRANSCRIPTION_ELONGATION_FROM_RNA_POLYMERASE_II_PROMOTER	17	0.196385	0.963257	0.483495	0.79366	1	9977	tags=88%, list=69%, signal=281%
GO_POSITIVE_REGULATION_OF_HISTONE_H3_K4_METHYLATION	15	0.200978	0.962838	0.492632	0.793949	1	2896	tags=40%, list=20%, signal=50%
GO_ATP_DEPENDENT_CHROMATIN_REMODELING	64	0.103512	0.961942	0.492958	0.795229	1	9179	tags=73%, list=63%, signal=198%
GO_PLACENTA_DEVELOPMENT	128	0.0743822	0.961399	0.476654	0.795873	1	4039	tags=35%, list=28%, signal=48%
GO_DOPAMINE_TRANSPORT	43	0.121447	0.960666	0.485417	0.796864	1	6016	tags=53%, list=41%, signal=91%
GO_NEUROTRANSMITTER_RECEPTOR_INTERNALIZATION	25	0.160215	0.960043	0.46888	0.797637	1	4653	tags=48%, list=32%, signal=70%
GO_DNA_MODIFICATION	87	0.0873496	0.959837	0.47505	0.797471	1	9099	tags=71%, list=63%, signal=189%
GO_C4_DICARBOXYLATE_TRANSPORT	20	0.179557	0.959744	0.49323	0.797066	1	2481	tags=35%, list=17%, signal=42%
GO_NEGATIVE_REGULATION_OF_UBIQUITIN_DEPENDENT_PROTEIN_CATABOLIC_PROCESS	44	0.122217	0.958544	0.504912	0.798998	1	1532	tags=23%, list=11%, signal=25%
GO_NEGATIVE_REGULATION_OF_STEROID_METABOLIC_PROCESS	19	0.181587	0.958398	0.485944	0.79871	1	11903	tags=100%, list=82%, signal=550%
GO_NEGATIVE_REGULATION_OF_CELLULAR_PROTEIN_CATABOLIC_PROCESS	75	0.0935435	0.957941	0.49901	0.799116	1	1554	tags=20%, list=11%, signal=22%
GO_RNA_CAPPING	32	0.145033	0.957135	0.495798	0.800227	1	3802	tags=41%, list=26%, signal=55%
GO_POSITIVE_REGULATION_OF_STEM_CELL_PROLIFERATION	37	0.13086	0.956369	0.49497	0.801322	1	3603	tags=38%, list=25%, signal=50%
GO_CHROMATIN_DISASSEMBLY	17	0.189155	0.95337	0.500935	0.807365	1	10082	tags=88%, list=69%, signal=287%
GO_CELL_PROLIFERATION_INVOLVED_IN_KIDNEY_DEVELOPMENT	17	0.190269	0.95277	0.512621	0.808013	1	3223	tags=41%, list=22%, signal=53%
GO_VASODILATION	29	0.153184	0.951651	0.512146	0.809802	1	12317	tags=100%, list=85%, signal=653%
GO_VASCULAR_ENDOTHELIAL_CELL_PROLIFERATION	16	0.194101	0.951206	0.506849	0.810097	1	5359	tags=56%, list=37%, signal=89%
GO_POSITIVE_REGULATION_OF_SUBSTRATE_ADHESION_DEPENDENT_CELL_SPREADING	32	0.140098	0.949911	0.505519	0.812303	1	4328	tags=44%, list=30%, signal=62%
GO_CELLULAR_COMPONENT_DISASSEMBLY_INVOLVED_IN_EXECUTION_PHASE_OF_APOPTOSIS	32	0.140992	0.949122	0.516765	0.813366	1	2043	tags=28%, list=14%, signal=33%
GO_NEGATIVE_REGULATION_OF_CAMP_MEDIATED_SIGNALING	23	0.16725	0.949095	0.506823	0.812821	1	9583	tags=83%, list=66%, signal=242%
GO_MITOTIC_CYTOKINETIC_PROCESS	22	0.168068	0.948465	0.495798	0.813511	1	9456	tags=82%, list=65%, signal=234%
GO_REGULATION_OF_ACTIVIN_RECEPTOR_SIGNALING_PATHWAY	22	0.165949	0.947641	0.505814	0.814658	1	6182	tags=59%, list=43%, signal=103%
GO_RESPONSE_TO_PROSTAGLANDIN_E	20	0.176083	0.94755	0.509278	0.814222	1	10529	tags=90%, list=72%, signal=326%
GO_MICROTUBULE_ORGANIZING_CENTER_LOCALIZATION	26	0.156695	0.946895	0.507782	0.815066	1	2758	tags=35%, list=19%, signal=43%
GO_MICROTUBULE_ORGANIZING_CENTER_ORGANIZATION	125	0.0730744	0.946819	0.495069	0.814631	1	11160	tags=84%, list=77%, signal=358%
GO_VENTRICULAR_SEPTUM_MORPHOGENESIS	40	0.12665	0.946463	0.515748	0.814791	1	6160	tags=55%, list=42%, signal=95%
GO_REGULATION_OF_ANOIKIS	19	0.179648	0.946232	0.482897	0.814665	1	4278	tags=47%, list=29%, signal=67%
GO_G0_TO_G1_TRANSITION	40	0.130084	0.946204	0.511719	0.814117	1	3202	tags=35%, list=22%, signal=45%
GO_NEGATIVE_REGULATION_OF_PHAGOCYTOSIS	17	0.190184	0.945079	0.492218	0.81593	1	7501	tags=71%, list=52%, signal=146%
GO_DOPAMINERGIC_NEURON_DIFFERENTIATION	30	0.143622	0.944758	0.506048	0.816004	1	9063	tags=77%, list=62%, signal=203%
GO_MACROMOLECULE_METHYLATION	255	0.0500309	0.943731	0.518518	0.817623	1	3504	tags=29%, list=24%, signal=38%
GO_REGULATION_OF_AXONOGENESIS	180	0.0609452	0.943383	0.506667	0.817727	1	10595	tags=79%, list=73%, signal=287%
GO_SIALYLATION	19	0.182054	0.94304	0.522541	0.817799	1	6539	tags=63%, list=45%, signal=115%
GO_RESPONSE_TO_ETHANOL	113	0.0749636	0.942728	0.520243	0.817834	1	3936	tags=35%, list=27%, signal=47%
GO_REGULATION_OF_HEART_RATE_BY_CARDIAC_CONDUCTION	35	0.134167	0.942379	0.53167	0.817941	1	5531	tags=51%, list=38%, signal=83%
GO_REGULATION_OF_MAST_CELL_ACTIVATION	31	0.141184	0.942368	0.506876	0.817362	1	2172	tags=29%, list=15%, signal=34%
GO_POSITIVE_REGULATION_OF_LEUKOCYTE_APOPTOTIC_PROCESS	19	0.181945	0.941805	0.506148	0.817926	1	2714	tags=37%, list=19%, signal=45%
GO_RESPONSE_TO_UV	124	0.0701826	0.941473	0.510242	0.81806	1	8603	tags=66%, list=59%, signal=161%
GO_CELL_CELL_SIGNALING_INVOLVED_IN_CARDIAC_CONDUCTION	30	0.14518	0.940684	0.548583	0.819102	1	3224	tags=37%, list=22%, signal=47%
GO_HISTONE_H3_K9_TRIMETHYLATION	15	0.19872	0.939566	0.501961	0.82087	1	10684	tags=93%, list=73%, signal=352%
GO_PERK_MEDIATED_UNFOLDED_PROTEIN_RESPONSE	17	0.184518	0.939165	0.498047	0.821078	1	9294	tags=82%, list=64%, signal=228%
GO_FOREBRAIN_CELL_MIGRATION	58	0.104935	0.938429	0.501976	0.822087	1	1237	tags=19%, list=9%, signal=21%
GO_REGULATION_OF_ACTOMYOSIN_STRUCTURE_ORGANIZATION	83	0.0877806	0.938367	0.500967	0.82161	1	5212	tags=45%, list=36%, signal=69%
GO_CORPUS_CALLOSUM_DEVELOPMENT	16	0.194884	0.938181	0.515564	0.821419	1	3530	tags=44%, list=24%, signal=58%
GO_SOMATIC_STEM_CELL_DIVISION	21	0.17375	0.938006	0.519841	0.821191	1	3708	tags=43%, list=26%, signal=57%
GO_STEM_CELL_DIFFERENTIATION	223	0.0536357	0.93788	0.534274	0.82086	1	11229	tags=83%, list=77%, signal=357%
GO_FOREBRAIN_REGIONALIZATION	23	0.164815	0.93761	0.523438	0.820867	1	11515	tags=96%, list=79%, signal=459%
GO_SENSORY_PERCEPTION_OF_CHEMICAL_STIMULUS	59	0.102154	0.937271	0.530526	0.820976	1	7885	tags=64%, list=54%, signal=140%
GO_VESICLE_TARGETING	89	0.0831804	0.937067	0.522449	0.820783	1	10397	tags=80%, list=72%, signal=278%
GO_POSITIVE_REGULATION_OF_GLYCOPROTEIN_BIOSYNTHETIC_PROCESS	18	0.177925	0.936819	0.512397	0.820722	1	11956	tags=100%, list=82%, signal=562%
GO_INTRACELLULAR_STEROID_HORMONE_RECEPTOR_SIGNALING_PATHWAY	115	0.0761614	0.936765	0.534791	0.820231	1	8510	tags=66%, list=59%, signal=158%
GO_OUTFLOW_TRACT_MORPHOGENESIS	70	0.0940156	0.936586	0.519231	0.820002	1	5909	tags=50%, list=41%, signal=84%
GO_PLACENTA_BLOOD_VESSEL_DEVELOPMENT	28	0.148859	0.936514	0.521298	0.819561	1	9783	tags=82%, list=67%, signal=251%
GO_REGULATION_OF_CALCIUM_ION_TRANSPORT	199	0.0567872	0.934916	0.521649	0.822285	1	7953	tags=60%, list=55%, signal=131%
GO_CELLULAR_RESPONSE_TO_STEROID_HORMONE_STIMULUS	222	0.0538445	0.934717	0.507937	0.822119	1	9446	tags=70%, list=65%, signal=197%
GO_CHROMOSOME_ORGANIZATION_INVOLVED_IN_MEIOTIC_CELL_CYCLE	45	0.11703	0.934049	0.523614	0.822986	1	6704	tags=58%, list=46%, signal=107%
GO_REGULATION_OF_SYSTEMIC_ARTERIAL_BLOOD_PRESSURE_MEDIATED_BY_A_CHEMICAL_SIGNAL	36	0.133207	0.933603	0.519841	0.823329	1	11800	tags=94%, list=81%, signal=500%
GO_CELL_DIFFERENTIATION_INVOLVED_IN_METANEPHROS_DEVELOPMENT	23	0.160529	0.933277	0.533865	0.823449	1	10945	tags=91%, list=75%, signal=369%
GO_INORGANIC_ANION_TRANSPORT	136	0.0672469	0.9332	0.527383	0.823014	1	7370	tags=57%, list=51%, signal=115%
GO_GENE_SILENCING_BY_RNA	141	0.0658052	0.933044	0.542169	0.822745	1	7611	tags=59%, list=52%, signal=122%
GO_CELLULAR_RESPONSE_TO_CAMP	47	0.114834	0.932971	0.51434	0.822284	1	9163	tags=74%, list=63%, signal=201%
GO_DNA_DOUBLE_STRAND_BREAK_PROCESSING	24	0.163205	0.932441	0.56067	0.822816	1	6112	tags=58%, list=42%, signal=100%
GO_RESPONSE_TO_PH	33	0.133525	0.932325	0.52549	0.822444	1	5112	tags=48%, list=35%, signal=75%
GO_REGULATION_OF_CAMP_MEDIATED_SIGNALING	45	0.119044	0.931556	0.53629	0.82349	1	9583	tags=78%, list=66%, signal=227%
GO_REGULATION_OF_MAMMARY_GLAND_EPITHELIAL_CELL_PROLIFERATION	15	0.197109	0.930802	0.521657	0.824511	1	9738	tags=87%, list=67%, signal=262%
GO_REGULATION_OF_CYTOSKELETON_ORGANIZATION	474	0.0371666	0.929979	0.53	0.825669	1	1869	tags=16%, list=13%, signal=18%
GO_POSITIVE_REGULATION_OF_GTPASE_ACTIVITY	341	0.0425168	0.929297	0.533081	0.82661	1	7412	tags=55%, list=51%, signal=110%
GO_CLEAVAGE_INVOLVED_IN_RRNA_PROCESSING	21	0.17132	0.92848	0.558935	0.827747	1	11360	tags=95%, list=78%, signal=435%
GO_DORSAL_SPINAL_CORD_DEVELOPMENT	17	0.187471	0.927707	0.534737	0.82882	1	4119	tags=47%, list=28%, signal=66%
GO_FATTY_ACID_METABOLIC_PROCESS	211	0.0558068	0.927565	0.519348	0.828504	1	3472	tags=29%, list=24%, signal=38%
GO_LAMELLIPODIUM_MORPHOGENESIS	16	0.192818	0.927257	0.510504	0.828545	1	3560	tags=44%, list=24%, signal=58%
GO_HEART_TRABECULA_MORPHOGENESIS	30	0.140418	0.925759	0.549898	0.831184	1	6686	tags=60%, list=46%, signal=111%
GO_HISTONE_H2A_MONOUBIQUITINATION	16	0.195284	0.92564	0.503106	0.830824	1	4433	tags=50%, list=30%, signal=72%
GO_NEGATIVE_REGULATION_OF_PROTEIN_POLYMERIZATION	63	0.0975865	0.925021	0.534694	0.831526	1	4818	tags=43%, list=33%, signal=64%
GO_RIBONUCLEOTIDE_CATABOLIC_PROCESS	28	0.149413	0.924809	0.522634	0.831358	1	8217	tags=71%, list=57%, signal=164%
GO_MUSCLE_TISSUE_DEVELOPMENT	332	0.0440227	0.924567	0.542406	0.831257	1	6206	tags=47%, list=43%, signal=80%
GO_MATURATION_OF_5_8S_RRNA_FROM_TRICISTRONIC_RRNA_TRANSCRIPT_SSU_RRNA_5_8S_RRNA_LSU_RRNA_	21	0.166676	0.924538	0.563636	0.830708	1	10735	tags=90%, list=74%, signal=345%
GO_FIBROBLAST_GROWTH_FACTOR_RECEPTOR_SIGNALING_PATHWAY	96	0.0802375	0.923893	0.533981	0.831527	1	5959	tags=49%, list=41%, signal=82%
GO_PROTEIN_FOLDING	195	0.055873	0.923159	0.548193	0.832434	1	9488	tags=71%, list=65%, signal=201%
GO_BLASTOCYST_DEVELOPMENT	84	0.0852899	0.921937	0.554878	0.834426	1	6902	tags=56%, list=47%, signal=106%
GO_ACTIN_FILAMENT_POLYMERIZATION	158	0.0633549	0.921891	0.532389	0.833933	1	2677	tags=25%, list=18%, signal=30%
GO_FOREBRAIN_NEURON_DEVELOPMENT	30	0.14201	0.921614	0.543086	0.833932	1	3270	tags=37%, list=22%, signal=47%
GO_AGING	272	0.0487292	0.921489	0.565392	0.833587	1	9461	tags=70%, list=65%, signal=196%
GO_PROTEIN_HOMOOLIGOMERIZATION	293	0.0465877	0.921074	0.556936	0.833858	1	8169	tags=61%, list=56%, signal=136%
GO_POSITIVE_REGULATION_OF_B_CELL_PROLIFERATION	33	0.13345	0.920796	0.52975	0.83384	1	1588	tags=24%, list=11%, signal=27%
GO_OOGENESIS	66	0.0942001	0.920414	0.545455	0.834023	1	10092	tags=79%, list=69%, signal=256%
GO_NEGATIVE_REGULATION_OF_DNA_BINDING	46	0.118663	0.920019	0.527831	0.83431	1	9975	tags=80%, list=69%, signal=255%
GO_METANEPHRIC_RENAL_VESICLE_MORPHOGENESIS	15	0.19514	0.920019	0.562992	0.83371	1	10736	tags=93%, list=74%, signal=356%
GO_POSITIVE_REGULATION_OF_MUSCLE_CONTRACTION	41	0.121983	0.919806	0.558045	0.833546	1	8870	tags=73%, list=61%, signal=187%
GO_RNA_DEPENDENT_DNA_BIOSYNTHETIC_PROCESS	68	0.0955115	0.918848	0.561845	0.835	1	6101	tags=51%, list=42%, signal=88%
GO_REGULATION_OF_CELL_GROWTH_INVOLVED_IN_CARDIAC_MUSCLE_CELL_DEVELOPMENT	15	0.195553	0.918755	0.554475	0.834593	1	10730	tags=93%, list=74%, signal=356%
GO_REGULATION_OF_POTASSIUM_ION_TRANSPORT	89	0.0822195	0.918215	0.567829	0.835132	1	13025	tags=98%, list=90%, signal=932%
GO_POSITIVE_REGULATION_OF_LEUKOCYTE_DEGRANULATION	19	0.177147	0.918126	0.532129	0.834705	1	3549	tags=42%, list=24%, signal=56%
GO_CELLULAR_LIPID_CATABOLIC_PROCESS	170	0.0615439	0.917745	0.525194	0.834901	1	9892	tags=74%, list=68%, signal=229%
GO_GLUTAMATE_METABOLIC_PROCESS	15	0.194093	0.917602	0.529412	0.834586	1	7843	tags=73%, list=54%, signal=159%
GO_DEPHOSPHORYLATION	426	0.039259	0.917471	0.541752	0.834287	1	4838	tags=37%, list=33%, signal=54%
GO_CENTROMERE_COMPLEX_ASSEMBLY	40	0.124229	0.917233	0.547758	0.834195	1	4741	tags=45%, list=33%, signal=67%
GO_REGULATION_OF_RESPONSE_TO_ENDOPLASMIC_RETICULUM_STRESS	77	0.0887775	0.916633	0.543599	0.834846	1	5891	tags=49%, list=41%, signal=83%
GO_POSITIVE_REGULATION_OF_GRANULOCYTE_CHEMOTAXIS	18	0.176972	0.91655	0.553611	0.834436	1	1468	tags=28%, list=10%, signal=31%
GO_REGULATION_OF_PROTEIN_KINASE_A_SIGNALING	15	0.196462	0.916333	0.544031	0.834336	1	3931	tags=47%, list=27%, signal=64%
GO_POSITIVE_REGULATION_OF_LIPID_BIOSYNTHETIC_PROCESS	63	0.098741	0.916328	0.532039	0.833747	1	2724	tags=29%, list=19%, signal=35%
GO_ANGIOGENESIS_INVOLVED_IN_WOUND_HEALING	19	0.174566	0.916043	0.555556	0.83373	1	9709	tags=84%, list=67%, signal=253%
GO_RENAL_SYSTEM_PROCESS	96	0.0807805	0.916021	0.535433	0.83318	1	9132	tags=71%, list=63%, signal=189%
GO_POSITIVE_REGULATION_OF_AUTOPHAGY	104	0.0771635	0.915888	0.560729	0.832868	1	11888	tags=89%, list=82%, signal=487%
GO_REGULATION_OF_FATTY_ACID_BETA_OXIDATION	17	0.184032	0.915637	0.520629	0.832793	1	6735	tags=65%, list=46%, signal=120%
GO_REGULATION_OF_PROGRAMMED_NECROTIC_CELL_DEATH	16	0.189583	0.915526	0.528827	0.832406	1	3607	tags=44%, list=25%, signal=58%
GO_REGULATION_OF_MITOPHAGY	15	0.195512	0.914412	0.554656	0.834151	1	2006	tags=33%, list=14%, signal=39%
GO_REGULATION_OF_COLLATERAL_SPROUTING	19	0.17578	0.913833	0.549133	0.834796	1	11222	tags=95%, list=77%, signal=415%
GO_REGULATION_OF_UBIQUITIN_PROTEIN_LIGASE_ACTIVITY	19	0.173657	0.913743	0.552	0.834394	1	4365	tags=47%, list=30%, signal=68%
GO_FIBRINOLYSIS	15	0.19598	0.913214	0.561265	0.834896	1	3938	tags=47%, list=27%, signal=64%
GO_POSITIVE_REGULATION_OF_CELLULAR_RESPONSE_TO_INSULIN_STIMULUS	18	0.178579	0.913123	0.541339	0.834502	1	4676	tags=50%, list=32%, signal=74%
GO_REGULATION_OF_CELLULAR_COMPONENT_SIZE	340	0.0433919	0.912796	0.554415	0.834592	1	4130	tags=33%, list=28%, signal=45%
GO_NEGATIVE_REGULATION_OF_CARDIAC_MUSCLE_TISSUE_GROWTH	20	0.167296	0.912641	0.55819	0.834343	1	1932	tags=30%, list=13%, signal=35%
GO_CELLULAR_MODIFIED_AMINO_ACID_METABOLIC_PROCESS	29	0.145463	0.912343	0.534517	0.834422	1	3905	tags=41%, list=27%, signal=56%
GO_POSITIVE_REGULATION_OF_PROTEIN_POLYMERIZATION	118	0.0706416	0.912065	0.564356	0.834458	1	2677	tags=25%, list=18%, signal=31%
GO_REGULATION_OF_ER_TO_GOLGI_VESICLE_MEDIATED_TRANSPORT	16	0.19256	0.912021	0.557895	0.833965	1	7199	tags=69%, list=50%, signal=136%
GO_PROTEIN_LOCALIZATION_TO_ENDOSOME	23	0.158403	0.91193	0.572874	0.833568	1	8447	tags=74%, list=58%, signal=176%
GO_POSITIVE_REGULATION_OF_MICROTUBULE_POLYMERIZATION_OR_DEPOLYMERIZATION	29	0.144209	0.911788	0.556008	0.83329	1	10943	tags=90%, list=75%, signal=362%
GO_METANEPHRIC_NEPHRON_DEVELOPMENT	37	0.126586	0.911383	0.563953	0.833566	1	11132	tags=89%, list=77%, signal=379%
GO_REGULATION_OF_RHODOPSIN_MEDIATED_SIGNALING_PATHWAY	19	0.172461	0.911235	0.548255	0.83329	1	5913	tags=58%, list=41%, signal=97%
GO_RESPONSE_TO_CORTICOSTERONE	20	0.17422	0.910991	0.565489	0.833213	1	9829	tags=85%, list=68%, signal=262%
GO_MEMBRANE_DEPOLARIZATION	81	0.0853645	0.910918	0.570526	0.832774	1	7202	tags=58%, list=50%, signal=114%
GO_SPLICEOSOMAL_SNRNP_ASSEMBLY	37	0.125483	0.910859	0.554672	0.832312	1	2109	tags=27%, list=15%, signal=32%
GO_FOREBRAIN_GENERATION_OF_NEURONS	64	0.0973538	0.91056	0.555094	0.832322	1	12449	tags=95%, list=86%, signal=660%
GO_REGULATION_OF_PROTEIN_LOCALIZATION_TO_PLASMA_MEMBRANE	84	0.0860211	0.910548	0.571977	0.83176	1	11046	tags=85%, list=76%, signal=350%
GO_N_GLYCAN_PROCESSING	15	0.19587	0.910293	0.562372	0.831741	1	9756	tags=87%, list=67%, signal=263%
GO_RESPONSE_TO_MECHANICAL_STIMULUS	185	0.0578991	0.909999	0.560484	0.831772	1	897	tags=12%, list=6%, signal=13%
GO_CATECHOLAMINE_BIOSYNTHETIC_PROCESS	18	0.179038	0.909848	0.527559	0.831532	1	11132	tags=94%, list=77%, signal=402%
GO_REGULATION_OF_CELL_SIZE	169	0.0604578	0.909595	0.562376	0.831475	1	5153	tags=41%, list=35%, signal=63%
GO_HETEROPHILIC_CELL_CELL_ADHESION_VIA_PLASMA_MEMBRANE_CELL_ADHESION_MOLECULES	35	0.129074	0.908705	0.591518	0.832796	1	9344	tags=77%, list=64%, signal=215%
GO_REGULATION_OF_SYNAPTIC_TRANSMISSION_GLUTAMATERGIC	64	0.0942961	0.90841	0.539715	0.832835	1	7722	tags=63%, list=53%, signal=133%
GO_DETECTION_OF_STIMULUS	193	0.0561686	0.907903	0.540385	0.833315	1	7104	tags=54%, list=49%, signal=105%
GO_HISTONE_EXCHANGE	41	0.121457	0.907444	0.577603	0.833683	1	7459	tags=63%, list=51%, signal=130%
GO_NEGATIVE_REGULATION_OF_STEM_CELL_DIFFERENTIATION	18	0.176536	0.907124	0.564155	0.833795	1	7937	tags=72%, list=55%, signal=159%
GO_ESTABLISHMENT_OF_PLANAR_POLARITY_OF_EMBRYONIC_EPITHELIUM	17	0.182011	0.90678	0.561205	0.833952	1	5909	tags=59%, list=41%, signal=99%
GO_DETECTION_OF_ABIOTIC_STIMULUS	103	0.0766007	0.906736	0.558577	0.833466	1	6940	tags=55%, list=48%, signal=105%
GO_MAINTENANCE_OF_LOCATION_IN_CELL	85	0.0843598	0.905662	0.541582	0.835091	1	12123	tags=92%, list=83%, signal=549%
GO_REGULATION_OF_CARDIAC_MUSCLE_CELL_MEMBRANE_REPOLARIZATION	22	0.160761	0.905126	0.554493	0.835564	1	10884	tags=91%, list=75%, signal=361%
GO_REGULATION_OF_FATTY_ACID_OXIDATION	29	0.141146	0.905067	0.576687	0.835102	1	1962	tags=28%, list=13%, signal=32%
GO_TYPE_B_PANCREATIC_CELL_PROLIFERATION	16	0.184768	0.904329	0.56875	0.836051	1	8221	tags=75%, list=57%, signal=172%
GO_TRIGLYCERIDE_METABOLIC_PROCESS	27	0.14961	0.903628	0.570297	0.836896	1	6983	tags=63%, list=48%, signal=121%
GO_COLUMNAR_CUBOIDAL_EPITHELIAL_CELL_DEVELOPMENT	49	0.108031	0.901774	0.556485	0.840149	1	3775	tags=37%, list=26%, signal=49%
GO_MALE_MEIOSIS_I	19	0.169134	0.900754	0.574	0.841724	1	5196	tags=53%, list=36%, signal=82%
GO_NEGATIVE_REGULATION_OF_GTPASE_ACTIVITY	42	0.11788	0.900594	0.583501	0.841476	1	1752	tags=24%, list=12%, signal=27%
GO_REGULATION_OF_RAS_PROTEIN_SIGNAL_TRANSDUCTION	215	0.0522748	0.898566	0.573171	0.845016	1	6081	tags=47%, list=42%, signal=80%
GO_POSITIVE_REGULATION_OF_OSTEOBLAST_DIFFERENTIATION	55	0.0999372	0.898551	0.572008	0.84446	1	5954	tags=51%, list=41%, signal=86%
GO_ADULT_LOCOMOTORY_BEHAVIOR	71	0.0905808	0.898192	0.577299	0.844618	1	6266	tags=52%, list=43%, signal=91%
GO_POSITIVE_REGULATION_OF_MYELOID_LEUKOCYTE_MEDIATED_IMMUNITY	25	0.147933	0.89801	0.57002	0.844387	1	3668	tags=40%, list=25%, signal=53%
GO_DEVELOPMENT_OF_PRIMARY_SEXUAL_CHARACTERISTICS	184	0.0571297	0.897645	0.558386	0.84456	1	11428	tags=84%, list=79%, signal=389%
GO_INSULIN_RECEPTOR_SIGNALING_PATHWAY	122	0.0683416	0.897243	0.590551	0.84484	1	11290	tags=84%, list=78%, signal=374%
GO_BODY_MORPHOGENESIS	48	0.111903	0.897056	0.588235	0.844642	1	8980	tags=73%, list=62%, signal=190%
GO_UNSATURATED_FATTY_ACID_METABOLIC_PROCESS	51	0.10993	0.897025	0.583682	0.844114	1	2968	tags=31%, list=20%, signal=39%
GO_PROTEIN_LIPID_COMPLEX_SUBUNIT_ORGANIZATION	33	0.129784	0.896865	0.558282	0.843852	1	4285	tags=42%, list=29%, signal=60%
GO_DNA_DEPENDENT_DNA_REPLICATION	137	0.0661034	0.896574	0.578313	0.84387	1	6052	tags=48%, list=42%, signal=82%
GO_POSITIVE_REGULATION_OF_PHOSPHOPROTEIN_PHOSPHATASE_ACTIVITY	18	0.169995	0.896312	0.565217	0.843838	1	3185	tags=39%, list=22%, signal=50%
GO_TERMINATION_OF_RNA_POLYMERASE_II_TRANSCRIPTION	34	0.129353	0.895743	0.587426	0.844411	1	6676	tags=59%, list=46%, signal=109%
GO_POSITIVE_REGULATION_OF_SMOOTHENED_SIGNALING_PATHWAY	32	0.130938	0.89515	0.563107	0.845057	1	11277	tags=91%, list=78%, signal=403%
GO_REGULATION_OF_RENAL_SYSTEM_PROCESS	30	0.138419	0.894835	0.595285	0.845094	1	6715	tags=60%, list=46%, signal=111%
GO_LABYRINTHINE_LAYER_BLOOD_VESSEL_DEVELOPMENT	19	0.169471	0.894524	0.59252	0.845126	1	9783	tags=84%, list=67%, signal=257%
GO_MITOTIC_CYTOKINESIS	65	0.0939433	0.89424	0.57764	0.845151	1	10943	tags=85%, list=75%, signal=340%
GO_POSITIVE_REGULATION_OF_NEUROLOGICAL_SYSTEM_PROCESS	55	0.10142	0.894044	0.564777	0.84497	1	4875	tags=44%, list=34%, signal=65%
GO_PROTEIN_KINASE_B_SIGNALING	204	0.0550889	0.893492	0.577778	0.845547	1	7834	tags=59%, list=54%, signal=127%
GO_NEGATIVE_REGULATION_OF_SIGNAL_TRANSDUCTION_BY_P53_CLASS_MEDIATOR	28	0.140864	0.892574	0.558233	0.846883	1	11457	tags=93%, list=79%, signal=437%
GO_MRNA_TRANSCRIPTION	21	0.160075	0.892312	0.574236	0.846828	1	9446	tags=81%, list=65%, signal=231%
GO_PHOSPHOLIPID_DEPHOSPHORYLATION	36	0.124762	0.89184	0.578947	0.84718	1	4652	tags=44%, list=32%, signal=65%
GO_NEGATIVE_REGULATION_OF_NOTCH_SIGNALING_PATHWAY	36	0.128961	0.890748	0.592885	0.848885	1	9842	tags=81%, list=68%, signal=249%
GO_NEUROMUSCULAR_SYNAPTIC_TRANSMISSION	26	0.145555	0.890258	0.58502	0.849344	1	11868	tags=96%, list=82%, signal=522%
GO_POSITIVE_REGULATION_OF_TRANSCRIPTION_INITIATION_FROM_RNA_POLYMERASE_II_PROMOTER	17	0.182833	0.889469	0.584052	0.850401	1	3331	tags=41%, list=23%, signal=53%
GO_NEGATIVE_REGULATION_OF_SMOOTH_MUSCLE_CELL_PROLIFERATION	40	0.117007	0.889343	0.585127	0.85008	1	1574	tags=23%, list=11%, signal=25%
GO_MIDBRAIN_DEVELOPMENT	80	0.0850054	0.88874	0.594175	0.850758	1	6222	tags=51%, list=43%, signal=89%
GO_NEGATIVE_REGULATION_OF_CALCIUM_ION_TRANSPORT	48	0.107228	0.88818	0.60396	0.851332	1	7836	tags=65%, list=54%, signal=140%
GO_REGULATION_OF_MEMBRANE_REPOLARIZATION	29	0.133252	0.887781	0.579882	0.851544	1	11102	tags=90%, list=76%, signal=378%
GO_MITOTIC_RECOMBINATION	23	0.153971	0.88771	0.597917	0.851103	1	10408	tags=87%, list=72%, signal=305%
GO_REGULATION_OF_NEUTROPHIL_MIGRATION	26	0.143655	0.887473	0.609218	0.851001	1	2388	tags=31%, list=16%, signal=37%
GO_NEGATIVE_REGULATION_OF_POTASSIUM_ION_TRANSPORT	26	0.143915	0.886794	0.581532	0.851807	1	10214	tags=85%, list=70%, signal=284%
GO_INOSITOL_PHOSPHATE_METABOLIC_PROCESS	45	0.108775	0.886703	0.609615	0.851429	1	5208	tags=47%, list=36%, signal=72%
GO_POSITIVE_REGULATION_OF_CARDIAC_MUSCLE_CELL_DIFFERENTIATION	17	0.178913	0.88667	0.588694	0.850916	1	5954	tags=59%, list=41%, signal=99%
GO_CELL_CYCLE_DNA_REPLICATION	61	0.0987014	0.886086	0.609705	0.851499	1	6913	tags=57%, list=48%, signal=109%
GO_NAD_METABOLIC_PROCESS	22	0.156522	0.885816	0.598394	0.851449	1	4336	tags=45%, list=30%, signal=65%
GO_ROOF_OF_MOUTH_DEVELOPMENT	80	0.0869779	0.885738	0.620038	0.85103	1	6557	tags=54%, list=45%, signal=97%
GO_NEGATIVE_REGULATION_OF_INTRACELLULAR_TRANSPORT	58	0.0970936	0.885094	0.573643	0.851783	1	6114	tags=52%, list=42%, signal=89%
GO_ACTIN_POLYMERIZATION_OR_DEPOLYMERIZATION	185	0.0564363	0.885084	0.615546	0.851232	1	2883	tags=25%, list=20%, signal=31%
GO_L_GLUTAMATE_TRANSMEMBRANE_TRANSPORT	21	0.160153	0.885012	0.617063	0.850799	1	8060	tags=71%, list=55%, signal=160%
GO_PROTEIN_TRANSPORT_ALONG_MICROTUBULE	66	0.0927901	0.884777	0.589691	0.850708	1	11214	tags=86%, list=77%, signal=376%
GO_POSITIVE_REGULATION_OF_CYCLIN_DEPENDENT_PROTEIN_KINASE_ACTIVITY	33	0.129452	0.884497	0.590818	0.850711	1	6493	tags=58%, list=45%, signal=104%
GO_DIGESTIVE_TRACT_MORPHOGENESIS	44	0.11353	0.88364	0.58397	0.851892	1	7937	tags=66%, list=55%, signal=145%
GO_REGULATION_OF_DNA_BINDING	111	0.072973	0.883635	0.595876	0.851326	1	10998	tags=83%, list=76%, signal=338%
GO_CELL_DEATH_IN_RESPONSE_TO_HYDROGEN_PEROXIDE	25	0.146098	0.882017	0.584521	0.854153	1	3113	tags=36%, list=21%, signal=46%
GO_HISTONE_H3_ACETYLATION	55	0.104018	0.881983	0.58811	0.85364	1	10125	tags=80%, list=70%, signal=262%
GO_NEGATIVE_REGULATION_OF_ACTIN_FILAMENT_POLYMERIZATION	50	0.1053	0.881326	0.595918	0.854429	1	11560	tags=90%, list=79%, signal=438%
GO_POSITIVE_REGULATION_OF_ENDOTHELIAL_CELL_CHEMOTAXIS	15	0.187815	0.881087	0.581081	0.854336	1	5026	tags=53%, list=35%, signal=81%
GO_POSITIVE_REGULATION_OF_INTRACELLULAR_PROTEIN_TRANSPORT	142	0.0629543	0.880999	0.642308	0.853934	1	4827	tags=39%, list=33%, signal=58%
GO_RESPONSE_TO_OSMOTIC_STRESS	74	0.088097	0.880649	0.582996	0.854059	1	2065	tags=23%, list=14%, signal=27%
GO_LYTIC_VACUOLE_ORGANIZATION	60	0.0959188	0.8806	0.587302	0.853579	1	8304	tags=67%, list=57%, signal=155%
GO_RESPONSE_TO_KETONE	175	0.05616	0.880243	0.589942	0.853681	1	9911	tags=74%, list=68%, signal=229%
GO_EXECUTION_PHASE_OF_APOPTOSIS	65	0.0945268	0.879977	0.581109	0.853648	1	644	tags=14%, list=4%, signal=14%
GO_INTERLEUKIN_1_BETA_SECRETION	30	0.139226	0.879843	0.580169	0.853355	1	12035	tags=97%, list=83%, signal=560%
GO_HEPARAN_SULFATE_PROTEOGLYCAN_METABOLIC_PROCESS	35	0.125558	0.878691	0.607955	0.855066	1	9395	tags=77%, list=65%, signal=217%
GO_NEGATIVE_REGULATION_OF_INTERLEUKIN_2_PRODUCTION	18	0.176433	0.878616	0.61336	0.854657	1	5515	tags=56%, list=38%, signal=89%
GO_DOUBLE_STRAND_BREAK_REPAIR	199	0.0529747	0.877919	0.627376	0.855492	1	10419	tags=77%, list=72%, signal=268%
GO_NEGATIVE_REGULATION_OF_BLOOD_VESSEL_DIAMETER	66	0.0932549	0.877208	0.578732	0.856362	1	10326	tags=80%, list=71%, signal=276%
GO_NEPHRIC_DUCT_DEVELOPMENT	16	0.184935	0.877089	0.608163	0.856035	1	10945	tags=94%, list=75%, signal=379%
GO_PHENOL_CONTAINING_COMPOUND_BIOSYNTHETIC_PROCESS	37	0.119898	0.877083	0.606855	0.85548	1	11229	tags=89%, list=77%, signal=391%
GO_GLUCOSE_IMPORT	49	0.106657	0.87646	0.592079	0.856204	1	8543	tags=69%, list=59%, signal=168%
GO_CELLULAR_RESPONSE_TO_IONIZING_RADIATION	68	0.08948	0.87605	0.602713	0.856446	1	7899	tags=63%, list=54%, signal=138%
GO_CHROMATIN_REMODELING	147	0.0632959	0.875369	0.609603	0.857306	1	8683	tags=66%, list=60%, signal=162%
GO_NEGATIVE_REGULATION_OF_ESTABLISHMENT_OF_PROTEIN_LOCALIZATION	145	0.0616919	0.875256	0.591549	0.856985	1	4827	tags=39%, list=33%, signal=58%
GO_VIRAL_RNA_GENOME_REPLICATION	22	0.155896	0.875163	0.560082	0.856599	1	5667	tags=55%, list=39%, signal=89%
GO_B_CELL_PROLIFERATION	58	0.0980103	0.874824	0.604418	0.856703	1	1588	tags=21%, list=11%, signal=23%
GO_ACTIVIN_RECEPTOR_SIGNALING_PATHWAY	33	0.129264	0.874642	0.621951	0.856511	1	12224	tags=97%, list=84%, signal=607%
GO_POSITIVE_REGULATION_OF_ERK1_AND_ERK2_CASCADE	147	0.0617519	0.87424	0.624473	0.85673	1	10189	tags=76%, list=70%, signal=252%
GO_MULTICELLULAR_ORGANISMAL_HOMEOSTASIS	389	0.038529	0.87392	0.604607	0.856781	1	1248	tags=12%, list=9%, signal=13%
GO_REGULATION_OF_OXIDATIVE_STRESS_INDUCED_CELL_DEATH	54	0.10213	0.873339	0.605769	0.857395	1	3905	tags=37%, list=27%, signal=50%
GO_POSITIVE_REGULATION_OF_NUCLEAR_DIVISION	56	0.097834	0.872873	0.611969	0.857804	1	7670	tags=63%, list=53%, signal=132%
GO_REGULATION_OF_TRANSCRIPTION_BY_RNA_POLYMERASE_I	28	0.138273	0.872829	0.596639	0.857331	1	8898	tags=75%, list=61%, signal=193%
GO_NEGATIVE_REGULATION_OF_NEURAL_PRECURSOR_CELL_PROLIFERATION	20	0.163511	0.87212	0.597938	0.858214	1	2714	tags=35%, list=19%, signal=43%
GO_SUBSTANTIA_NIGRA_DEVELOPMENT	38	0.121296	0.87165	0.612524	0.858601	1	5893	tags=53%, list=41%, signal=88%
GO_ZINC_ION_HOMEOSTASIS	26	0.142471	0.871352	0.594705	0.858649	1	4083	tags=42%, list=28%, signal=59%
GO_NON_RECOMBINATIONAL_REPAIR	68	0.0904067	0.87127	0.619239	0.858251	1	11307	tags=87%, list=78%, signal=388%
GO_CARBOHYDRATE_PHOSPHORYLATION	24	0.14973	0.870595	0.611219	0.858975	1	4490	tags=46%, list=31%, signal=66%
GO_NEUROEPITHELIAL_CELL_DIFFERENTIATION	44	0.108612	0.870436	0.613333	0.858737	1	5034	tags=45%, list=35%, signal=69%
GO_MICROVILLUS_ASSEMBLY	16	0.176403	0.87006	0.602062	0.858867	1	1072	tags=25%, list=7%, signal=27%
GO_LIPID_DROPLET_ORGANIZATION	17	0.174968	0.869545	0.606119	0.859315	1	7722	tags=71%, list=53%, signal=150%
GO_RIBOSOMAL_SMALL_SUBUNIT_ASSEMBLY	16	0.176244	0.869273	0.61079	0.859312	1	7436	tags=69%, list=51%, signal=141%
GO_MITOCHONDRIAL_RNA_METABOLIC_PROCESS	21	0.157379	0.869148	0.624498	0.858994	1	1176	tags=24%, list=8%, signal=26%
GO_NEGATIVE_REGULATION_OF_TISSUE_REMODELING	16	0.181553	0.868794	0.6	0.859083	1	1906	tags=31%, list=13%, signal=36%
GO_SOMITE_DEVELOPMENT	77	0.0845027	0.868566	0.592292	0.858987	1	11807	tags=90%, list=81%, signal=474%
GO_POSITIVE_REGULATION_OF_VASCULAR_SMOOTH_MUSCLE_CELL_PROLIFERATION	31	0.128579	0.866131	0.644898	0.863303	1	10329	tags=84%, list=71%, signal=289%
GO_RESPONSE_TO_AMINE	43	0.112604	0.86554	0.630058	0.863922	1	9864	tags=79%, list=68%, signal=245%
GO_REGULATION_OF_OXIDOREDUCTASE_ACTIVITY	76	0.0842087	0.865109	0.611969	0.864172	1	9878	tags=76%, list=68%, signal=237%
GO_GLOBAL_GENOME_NUCLEOTIDE_EXCISION_REPAIR	25	0.145313	0.863526	0.609218	0.866723	1	11849	tags=96%, list=81%, signal=518%
GO_STRESS_GRANULE_ASSEMBLY	16	0.175542	0.863436	0.621569	0.86633	1	8355	tags=75%, list=57%, signal=176%
GO_GOLGI_TO_PLASMA_MEMBRANE_PROTEIN_TRANSPORT	36	0.121659	0.86332	0.635081	0.865984	1	9544	tags=78%, list=66%, signal=226%
GO_REGULATION_OF_VASCULAR_ENDOTHELIAL_GROWTH_FACTOR_RECEPTOR_SIGNALING_PATHWAY	32	0.128896	0.863074	0.633663	0.865884	1	9489	tags=78%, list=65%, signal=224%
GO_SKELETAL_MUSCLE_CELL_DIFFERENTIATION	59	0.0956641	0.862229	0.624506	0.867051	1	2064	tags=24%, list=14%, signal=28%
GO_SENSORY_PERCEPTION_OF_TEMPERATURE_STIMULUS	21	0.157497	0.860437	0.647177	0.870001	1	8791	tags=76%, list=60%, signal=192%
GO_CELLULAR_RESPONSE_TO_PH	18	0.168182	0.860219	0.614232	0.869851	1	4827	tags=50%, list=33%, signal=75%
GO_RESPONSE_TO_FATTY_ACID	69	0.0878759	0.860183	0.614644	0.869363	1	3785	tags=35%, list=26%, signal=47%
GO_RESPONSE_TO_ATP	27	0.142483	0.859916	0.630612	0.869304	1	12472	tags=100%, list=86%, signal=701%
GO_DETECTION_OF_STIMULUS_INVOLVED_IN_SENSORY_PERCEPTION	67	0.0889737	0.858586	0.623218	0.871351	1	4571	tags=40%, list=31%, signal=59%
GO_CARDIAC_MUSCLE_CELL_ACTION_POTENTIAL	64	0.0921926	0.858217	0.626459	0.871557	1	3890	tags=36%, list=27%, signal=49%
GO_CELLULAR_RESPONSE_TO_LIGHT_STIMULUS	103	0.073921	0.858104	0.638996	0.87123	1	767	tags=13%, list=5%, signal=13%
GO_POSITIVE_REGULATION_OF_CYTOSOLIC_CALCIUM_ION_CONCENTRATION_INVOLVED_IN_PHOSPHOLIPASE_C_ACTIVATING_G_PROTEIN_COUPLED_SIGNALING_PATHWAY	24	0.144994	0.857981	0.647702	0.870893	1	8194	tags=71%, list=56%, signal=162%
GO_REGULATION_OF_NEURON_MIGRATION	38	0.119545	0.857199	0.637827	0.871824	1	8597	tags=71%, list=59%, signal=173%
GO_REGULATION_OF_ANION_TRANSPORT	84	0.0818981	0.856892	0.612326	0.871815	1	8509	tags=67%, list=59%, signal=160%
GO_NEGATIVE_REGULATION_OF_MUSCLE_HYPERTROPHY	23	0.146065	0.856641	0.644491	0.871771	1	11155	tags=91%, list=77%, signal=391%
GO_POSITIVE_REGULATION_OF_G1_S_TRANSITION_OF_MITOTIC_CELL_CYCLE	35	0.118394	0.856226	0.603482	0.87204	1	8668	tags=71%, list=60%, signal=176%
GO_NEGATIVE_REGULATION_OF_SPROUTING_ANGIOGENESIS	23	0.149985	0.856103	0.647177	0.871707	1	7937	tags=70%, list=55%, signal=153%
GO_NEGATIVE_REGULATION_OF_PROTEIN_MATURATION	18	0.167527	0.85547	0.640082	0.872408	1	2413	tags=33%, list=17%, signal=40%
GO_DNA_REPLICATION_INDEPENDENT_NUCLEOSOME_ORGANIZATION	41	0.11476	0.854972	0.628	0.872827	1	11812	tags=93%, list=81%, signal=492%
GO_LONG_CHAIN_FATTY_ACYL_COA_BIOSYNTHETIC_PROCESS	17	0.166398	0.854773	0.647917	0.872667	1	1859	tags=29%, list=13%, signal=34%
GO_NEURON_DEATH_IN_RESPONSE_TO_OXIDATIVE_STRESS	23	0.150389	0.854685	0.636364	0.872287	1	10460	tags=87%, list=72%, signal=309%
GO_TOXIN_TRANSPORT	35	0.120695	0.854395	0.623247	0.87229	1	9881	tags=80%, list=68%, signal=249%
GO_PROTEIN_LOCALIZATION_TO_LYSOSOME	38	0.115517	0.852666	0.626506	0.875131	1	12482	tags=97%, list=86%, signal=686%
GO_NEGATIVE_REGULATION_OF_PROTEIN_CATABOLIC_PROCESS	115	0.0675079	0.852397	0.625259	0.875075	1	1554	tags=17%, list=11%, signal=19%
GO_MEMBRANE_REPOLARIZATION	40	0.11357	0.852035	0.636364	0.875216	1	3805	tags=38%, list=26%, signal=51%
GO_PHENOL_CONTAINING_COMPOUND_METABOLIC_PROCESS	48	0.105297	0.851501	0.642066	0.87572	1	3017	tags=31%, list=21%, signal=39%
GO_RETROGRADE_TRANSPORT_ENDOSOME_TO_PLASMA_MEMBRANE	24	0.147801	0.851427	0.633528	0.875295	1	9365	tags=79%, list=64%, signal=222%
GO_SECONDARY_METABOLIC_PROCESS	42	0.111717	0.851143	0.647059	0.875291	1	12574	tags=98%, list=86%, signal=720%
GO_RETINA_DEVELOPMENT_IN_CAMERA_TYPE_EYE	128	0.0633293	0.8505	0.632207	0.875962	1	11128	tags=83%, list=77%, signal=350%
GO_REGULATION_OF_TRANSMISSION_OF_NERVE_IMPULSE	16	0.175818	0.849784	0.646707	0.876768	1	8351	tags=75%, list=57%, signal=176%
GO_POSITIVE_REGULATION_OF_PROTEIN_COMPLEX_ASSEMBLY	215	0.0499872	0.849772	0.653928	0.876228	1	3679	tags=30%, list=25%, signal=40%
GO_REGULATION_OF_STEM_CELL_POPULATION_MAINTENANCE	23	0.149401	0.848752	0.655319	0.877742	1	12371	tags=100%, list=85%, signal=669%
GO_NEGATIVE_REGULATION_OF_MACROAUTOPHAGY	29	0.133568	0.848513	0.643154	0.877614	1	10596	tags=86%, list=73%, signal=317%
GO_POSITIVE_REGULATION_OF_FAT_CELL_DIFFERENTIATION	56	0.0954374	0.848262	0.636183	0.877526	1	9782	tags=77%, list=67%, signal=234%
GO_GLYCOSYL_COMPOUND_BIOSYNTHETIC_PROCESS	37	0.118519	0.848202	0.632231	0.877087	1	12821	tags=100%, list=88%, signal=843%
GO_RESPIRATORY_GASEOUS_EXCHANGE	54	0.0969528	0.848025	0.638672	0.876865	1	8827	tags=70%, list=61%, signal=178%
GO_TRANSCRIPTION_COUPLED_NUCLEOTIDE_EXCISION_REPAIR	71	0.0883284	0.847452	0.62749	0.87745	1	6913	tags=56%, list=48%, signal=107%
GO_ERAD_PATHWAY	89	0.0770859	0.847373	0.636929	0.877046	1	5747	tags=47%, list=40%, signal=78%
GO_NOTCH_SIGNALING_PATHWAY	172	0.055707	0.847307	0.643002	0.876627	1	10527	tags=78%, list=72%, signal=279%
GO_INTERLEUKIN_1_BETA_PRODUCTION	55	0.0958555	0.846947	0.646217	0.876762	1	10772	tags=84%, list=74%, signal=321%
GO_POSITIVE_REGULATION_OF_TRANSCRIPTION_BY_RNA_POLYMERASE_I	21	0.152332	0.84676	0.647887	0.876571	1	8866	tags=76%, list=61%, signal=195%
GO_NEGATIVE_REGULATION_OF_NEURON_PROJECTION_DEVELOPMENT	142	0.06169	0.846682	0.640719	0.876157	1	4538	tags=37%, list=31%, signal=54%
GO_MYELOID_CELL_HOMEOSTASIS	124	0.0657456	0.845875	0.650391	0.87716	1	1631	tags=18%, list=11%, signal=20%
GO_PHOSPHATIDYLCHOLINE_BIOSYNTHETIC_PROCESS	37	0.118657	0.845476	0.65	0.877385	1	2208	tags=27%, list=15%, signal=32%
GO_SYMPATHETIC_NERVOUS_SYSTEM_DEVELOPMENT	17	0.171554	0.845256	0.663386	0.877296	1	11193	tags=94%, list=77%, signal=408%
GO_CELLULAR_RESPONSE_TO_ORGANIC_CYCLIC_COMPOUND	472	0.0343585	0.845002	0.637255	0.877225	1	8881	tags=64%, list=61%, signal=160%
GO_SODIUM_ION_HOMEOSTASIS	40	0.11357	0.84472	0.653226	0.877211	1	3805	tags=38%, list=26%, signal=51%
GO_CHROMATIN_ASSEMBLY	83	0.0783558	0.84463	0.650699	0.876815	1	6925	tags=55%, list=48%, signal=105%
GO_MEIOTIC_CHROMOSOME_SEPARATION	18	0.164463	0.844353	0.670565	0.876813	1	34	tags=17%, list=0%, signal=17%
GO_REGULATION_OF_RECEPTOR_INTERNALIZATION	49	0.102393	0.844163	0.66998	0.876634	1	5934	tags=51%, list=41%, signal=86%
GO_POSITIVE_REGULATION_OF_GROWTH	221	0.0479784	0.843456	0.657676	0.87749	1	9313	tags=69%, list=64%, signal=188%
GO_REGULATION_OF_VASCULAR_SMOOTH_MUSCLE_CELL_PROLIFERATION	47	0.106108	0.843145	0.666667	0.877506	1	10527	tags=83%, list=72%, signal=300%
GO_DORSAL_VENTRAL_PATTERN_FORMATION	72	0.0834457	0.842518	0.660952	0.878169	1	11515	tags=88%, list=79%, signal=418%
GO_PROTEIN_LOCALIZATION_TO_VACUOLE	58	0.0938461	0.842299	0.664751	0.878032	1	12178	tags=93%, list=84%, signal=571%
GO_REGULATION_OF_RECEPTOR_RECYCLING	23	0.151608	0.841302	0.632613	0.879313	1	6649	tags=61%, list=46%, signal=112%
GO_GLYCEROLIPID_METABOLIC_PROCESS	194	0.0514562	0.840927	0.668041	0.879442	1	5332	tags=42%, list=37%, signal=65%
GO_REGULATION_OF_DOUBLE_STRAND_BREAK_REPAIR_VIA_HOMOLOGOUS_RECOMBINATION	37	0.117899	0.840555	0.673267	0.879642	1	7721	tags=65%, list=53%, signal=138%
GO_ATRIAL_CARDIAC_MUSCLE_CELL_TO_AV_NODE_CELL_SIGNALING	19	0.160943	0.840437	0.66129	0.879325	1	3019	tags=37%, list=21%, signal=46%
GO_NEGATIVE_REGULATION_OF_SUPRAMOLECULAR_FIBER_ORGANIZATION	116	0.0671774	0.839855	0.655172	0.879875	1	7554	tags=59%, list=52%, signal=121%
GO_RESPONSE_TO_ARSENIC_CONTAINING_SUBSTANCE	29	0.129391	0.839744	0.653689	0.879531	1	2634	tags=31%, list=18%, signal=38%
GO_NUCLEOSIDE_PHOSPHATE_METABOLIC_PROCESS	188	0.0525099	0.839492	0.664659	0.879444	1	9687	tags=72%, list=67%, signal=212%
GO_CELLULAR_PIGMENTATION	47	0.100366	0.839278	0.653465	0.879338	1	11229	tags=87%, list=77%, signal=382%
GO_SMAD_PROTEIN_SIGNAL_TRANSDUCTION	56	0.0945634	0.838686	0.673597	0.879929	1	9535	tags=75%, list=66%, signal=217%
GO_REGULATION_OF_CALCIUM_ION_IMPORT	26	0.137659	0.838223	0.656977	0.880282	1	8627	tags=73%, list=59%, signal=179%
GO_POSITIVE_REGULATION_OF_PROTEIN_KINASE_B_SIGNALING	134	0.0608343	0.837342	0.67451	0.881454	1	5959	tags=47%, list=41%, signal=79%
GO_NEGATIVE_REGULATION_OF_RESPONSE_TO_ENDOPLASMIC_RETICULUM_STRESS	41	0.110579	0.836035	0.670433	0.883407	1	10454	tags=83%, list=72%, signal=294%
GO_POSITIVE_REGULATION_OF_PROTEIN_TARGETING_TO_MITOCHONDRION	30	0.126621	0.835348	0.671488	0.8841	1	3978	tags=40%, list=27%, signal=55%
GO_REGULATION_OF_EPIDERMAL_CELL_DIFFERENTIATION	44	0.108491	0.835168	0.647834	0.88388	1	8671	tags=70%, list=60%, signal=174%
GO_CELL_COMMUNICATION_BY_ELECTRICAL_COUPLING_INVOLVED_IN_CARDIAC_CONDUCTION	24	0.143952	0.834799	0.659406	0.884004	1	3968	tags=42%, list=27%, signal=57%
GO_NEGATIVE_REGULATION_OF_DNA_RECOMBINATION	26	0.134158	0.834162	0.637681	0.884675	1	7000	tags=62%, list=48%, signal=118%
GO_POSITIVE_REGULATION_OF_PRI_MIRNA_TRANSCRIPTION_BY_RNA_POLYMERASE_II	27	0.131788	0.833212	0.663067	0.885929	1	10473	tags=85%, list=72%, signal=304%
GO_POSITIVE_REGULATION_OF_MRNA_CATABOLIC_PROCESS	45	0.103445	0.833147	0.670808	0.885504	1	4639	tags=42%, list=32%, signal=62%
GO_PROTEIN_DEMANNOSYLATION	19	0.159895	0.833044	0.638831	0.885143	1	12218	tags=100%, list=84%, signal=625%
GO_REGULATION_OF_TRANSCRIPTION_ELONGATION_FROM_RNA_POLYMERASE_II_PROMOTER	28	0.136225	0.833039	0.661088	0.884604	1	11005	tags=89%, list=76%, signal=366%
GO_LONG_CHAIN_FATTY_ACID_METABOLIC_PROCESS	61	0.0912836	0.833035	0.684848	0.884061	1	2968	tags=30%, list=20%, signal=37%
GO_POSITIVE_REGULATION_OF_DNA_RECOMBINATION	33	0.121269	0.832624	0.693676	0.884305	1	12340	tags=97%, list=85%, signal=639%
GO_POSITIVE_REGULATION_OF_MACROAUTOPHAGY	62	0.0903589	0.832016	0.648915	0.884912	1	4554	tags=40%, list=31%, signal=58%
GO_REGULATION_OF_POTASSIUM_ION_TRANSMEMBRANE_TRANSPORTER_ACTIVITY	50	0.099735	0.831184	0.632094	0.88599	1	11059	tags=86%, list=76%, signal=358%
GO_MAINTENANCE_OF_PROTEIN_LOCATION	98	0.0724382	0.831081	0.668639	0.885633	1	12010	tags=90%, list=83%, signal=512%
GO_NEGATIVE_REGULATION_OF_PEPTIDE_HORMONE_SECRETION	39	0.112987	0.831047	0.65996	0.885137	1	9173	tags=74%, list=63%, signal=201%
GO_REGULATION_OF_RESPONSE_TO_OXIDATIVE_STRESS	71	0.0853723	0.830925	0.676413	0.884825	1	8799	tags=69%, list=61%, signal=174%
GO_POSITIVE_REGULATION_OF_CELL_MORPHOGENESIS_INVOLVED_IN_DIFFERENTIATION	143	0.0580986	0.830916	0.680346	0.88429	1	1908	tags=19%, list=13%, signal=22%
GO_POSITIVE_REGULATION_OF_NEUROBLAST_PROLIFERATION	23	0.143681	0.830202	0.679612	0.885083	1	3603	tags=39%, list=25%, signal=52%
GO_PHOSPHOLIPID_METABOLIC_PROCESS	224	0.0482615	0.830097	0.662214	0.88473	1	4696	tags=37%, list=32%, signal=54%
GO_CELLULAR_CARBOHYDRATE_BIOSYNTHETIC_PROCESS	72	0.0816631	0.830041	0.697211	0.884293	1	837	tags=14%, list=6%, signal=15%
GO_FOREBRAIN_NEURON_DIFFERENTIATION	53	0.0966265	0.82986	0.672691	0.884058	1	12317	tags=94%, list=85%, signal=615%
GO_CYTOPLASMIC_PATTERN_RECOGNITION_RECEPTOR_SIGNALING_PATHWAY	57	0.0948924	0.829094	0.677355	0.88493	1	4492	tags=40%, list=31%, signal=58%
GO_N_TERMINAL_PROTEIN_AMINO_ACID_MODIFICATION	27	0.133465	0.828871	0.69556	0.884815	1	3986	tags=41%, list=27%, signal=56%
GO_NEGATIVE_REGULATION_OF_COAGULATION	38	0.113964	0.82855	0.686117	0.884864	1	6382	tags=55%, list=44%, signal=98%
GO_MACROMOLECULE_DEACYLATION	92	0.0731862	0.828457	0.661417	0.884491	1	3209	tags=29%, list=22%, signal=37%
GO_CARBOHYDRATE_TRANSMEMBRANE_TRANSPORT	83	0.0784691	0.82831	0.697087	0.884222	1	1142	tags=16%, list=8%, signal=17%
GO_DNA_SYNTHESIS_INVOLVED_IN_DNA_REPAIR	48	0.10374	0.828192	0.677104	0.883895	1	5766	tags=50%, list=40%, signal=83%
GO_REGULATION_OF_NECROTIC_CELL_DEATH	24	0.140792	0.828149	0.666023	0.883426	1	8255	tags=71%, list=57%, signal=164%
GO_CHAPERONE_MEDIATED_AUTOPHAGY	16	0.175181	0.827537	0.674897	0.883963	1	4725	tags=50%, list=32%, signal=74%
GO_METHYLATION	302	0.0412715	0.827298	0.69305	0.883888	1	3504	tags=28%, list=24%, signal=36%
GO_REGULATION_OF_CARDIAC_MUSCLE_CELL_ACTION_POTENTIAL	26	0.136286	0.827025	0.683778	0.883845	1	10884	tags=88%, list=75%, signal=351%
GO_REGULATION_OF_CELL_AGING	41	0.110823	0.827022	0.692748	0.883311	1	1584	tags=22%, list=11%, signal=25%
GO_ARF_PROTEIN_SIGNAL_TRANSDUCTION	19	0.156869	0.826805	0.696565	0.883156	1	9966	tags=84%, list=69%, signal=267%
GO_RESPONSE_TO_CORTICOSTEROID	142	0.0603137	0.82617	0.703781	0.883795	1	3329	tags=29%, list=23%, signal=37%
GO_NEGATIVE_REGULATION_OF_OXIDATIVE_STRESS_INDUCED_NEURON_DEATH	16	0.17361	0.826118	0.651485	0.883359	1	3839	tags=44%, list=26%, signal=59%
GO_REGULATION_OF_ENDOCYTOSIS	179	0.0527957	0.825668	0.677291	0.883669	1	4521	tags=36%, list=31%, signal=52%
GO_DRUG_CATABOLIC_PROCESS	68	0.0859613	0.825497	0.688889	0.883433	1	3887	tags=35%, list=27%, signal=48%
GO_REGULATION_OF_CELL_ADHESION_MEDIATED_BY_INTEGRIN	41	0.110407	0.825377	0.678423	0.883104	1	2654	tags=29%, list=18%, signal=36%
GO_CORTICAL_CYTOSKELETON_ORGANIZATION	43	0.105575	0.824779	0.70101	0.883644	1	1850	tags=23%, list=13%, signal=27%
GO_CENTROSOME_DUPLICATION	62	0.088151	0.824763	0.677932	0.88314	1	12091	tags=92%, list=83%, signal=543%
GO_REGULATION_OF_MICROTUBULE_DEPOLYMERIZATION	26	0.132462	0.824343	0.685832	0.883355	1	3669	tags=38%, list=25%, signal=51%
GO_REGULATION_OF_HISTONE_MODIFICATION	129	0.0617218	0.824332	0.664047	0.882833	1	5760	tags=46%, list=40%, signal=75%
GO_REGULATION_OF_NUCLEASE_ACTIVITY	19	0.157674	0.823639	0.683206	0.88359	1	9189	tags=79%, list=63%, signal=214%
GO_REGULATION_OF_EPIDERMIS_DEVELOPMENT	63	0.0886435	0.82363	0.683168	0.883066	1	12795	tags=97%, list=88%, signal=803%
GO_NEGATIVE_REGULATION_OF_PEPTIDASE_ACTIVITY	155	0.0557554	0.822531	0.702041	0.884598	1	7171	tags=55%, list=49%, signal=107%
GO_MUSCLE_CELL_CELLULAR_HOMEOSTASIS	20	0.152359	0.822401	0.696673	0.884286	1	3603	tags=40%, list=25%, signal=53%
GO_VITAMIN_TRANSPORT	26	0.130979	0.822368	0.691974	0.883809	1	2572	tags=31%, list=18%, signal=37%
GO_MUSCLE_FIBER_DEVELOPMENT	60	0.0908225	0.82177	0.688462	0.884342	1	11286	tags=87%, list=78%, signal=386%
GO_POSITIVE_REGULATION_OF_TRANSFORMING_GROWTH_FACTOR_BETA_PRODUCTION	15	0.17574	0.821176	0.692623	0.884879	1	4232	tags=47%, list=29%, signal=66%
GO_PROTEIN_DNA_COMPLEX_SUBUNIT_ORGANIZATION	195	0.0516177	0.821133	0.701903	0.884404	1	11115	tags=82%, list=76%, signal=341%
GO_MIRNA_METABOLIC_PROCESS	19	0.156043	0.82096	0.683301	0.884191	1	9978	tags=84%, list=69%, signal=268%
GO_POSITIVE_REGULATION_OF_EPITHELIAL_CELL_DIFFERENTIATION	45	0.103725	0.820479	0.669404	0.884539	1	2373	tags=27%, list=16%, signal=32%
GO_REGULATION_OF_PRESYNAPTIC_CYTOSOLIC_CALCIUM_ION_CONCENTRATION	15	0.172105	0.820338	0.679061	0.884253	1	7193	tags=67%, list=49%, signal=132%
GO_REGULATION_OF_TRANSMEMBRANE_RECEPTOR_PROTEIN_SERINE_THREONINE_KINASE_SIGNALING_PATHWAY	201	0.0491986	0.820265	0.668737	0.883845	1	12677	tags=92%, list=87%, signal=708%
GO_POLARIZED_EPITHELIAL_CELL_DIFFERENTIATION	19	0.159605	0.819959	0.700193	0.883882	1	6865	tags=63%, list=47%, signal=119%
GO_TRANSITION_METAL_ION_TRANSPORT	107	0.0700559	0.819189	0.688259	0.884781	1	9316	tags=71%, list=64%, signal=196%
GO_CELLULAR_RESPONSE_TO_REACTIVE_NITROGEN_SPECIES	17	0.166661	0.818496	0.709278	0.885541	1	8698	tags=76%, list=60%, signal=190%
GO_CELL_FATE_COMMITMENT	199	0.0513738	0.818489	0.677282	0.885013	1	12561	tags=91%, list=86%, signal=662%
GO_SEMI_LUNAR_VALVE_DEVELOPMENT	33	0.120278	0.818489	0.688755	0.884479	1	12795	tags=100%, list=88%, signal=831%
GO_PHAGOCYTOSIS	214	0.0474703	0.818284	0.69246	0.884294	1	11074	tags=81%, list=76%, signal=334%
GO_REGULATION_OF_PROTEIN_MODIFICATION_BY_SMALL_PROTEIN_CONJUGATION_OR_REMOVAL	201	0.0498741	0.81769	0.691715	0.884847	1	3118	tags=26%, list=21%, signal=33%
GO_RECEPTOR_BIOSYNTHETIC_PROCESS	19	0.157909	0.816946	0.670103	0.885724	1	5359	tags=53%, list=37%, signal=83%
GO_MAINTENANCE_OF_PROTEIN_LOCATION_IN_NUCLEUS	22	0.14471	0.816489	0.704255	0.886053	1	11778	tags=95%, list=81%, signal=502%
GO_POSITIVE_REGULATION_OF_ALCOHOL_BIOSYNTHETIC_PROCESS	19	0.156064	0.816439	0.696177	0.885618	1	10743	tags=89%, list=74%, signal=342%
GO_REGULATION_OF_INTRINSIC_APOPTOTIC_SIGNALING_PATHWAY_BY_P53_CLASS_MEDIATOR	27	0.135004	0.816063	0.691383	0.885756	1	2348	tags=30%, list=16%, signal=35%
GO_REGULATION_OF_PROTEIN_BINDING	193	0.0504954	0.815038	0.709746	0.887062	1	9521	tags=70%, list=65%, signal=201%
GO_REGULATION_OF_PHOSPHOLIPASE_C_ACTIVITY	38	0.110288	0.814513	0.681624	0.887506	1	5670	tags=50%, list=39%, signal=82%
GO_NEGATIVE_REGULATION_OF_CYSTEINE_TYPE_ENDOPEPTIDASE_ACTIVITY	76	0.0789983	0.814295	0.6875	0.887379	1	11484	tags=87%, list=79%, signal=411%
GO_HISTONE_METHYLATION	121	0.0612275	0.81429	0.702479	0.886856	1	3202	tags=28%, list=22%, signal=36%
GO_CHLORIDE_TRANSMEMBRANE_TRANSPORT	69	0.0826994	0.814278	0.708502	0.886345	1	2174	tags=23%, list=15%, signal=27%
GO_MELANIN_BIOSYNTHETIC_PROCESS	17	0.166422	0.813833	0.693069	0.886619	1	2714	tags=35%, list=19%, signal=43%
GO_NEURAL_TUBE_FORMATION	101	0.0687378	0.813699	0.696798	0.886324	1	5917	tags=48%, list=41%, signal=80%
GO_POLYSACCHARIDE_BIOSYNTHETIC_PROCESS	69	0.0840184	0.812107	0.697087	0.888635	1	10163	tags=78%, list=70%, signal=259%
GO_HOMOLOGOUS_RECOMBINATION	42	0.105234	0.812038	0.676289	0.888229	1	7821	tags=64%, list=54%, signal=139%
GO_STRIATED_MUSCLE_CELL_DIFFERENTIATION	226	0.0473249	0.811023	0.698603	0.889474	1	6206	tags=47%, list=43%, signal=81%
GO_LIPOPROTEIN_METABOLIC_PROCESS	19	0.156362	0.808742	0.708253	0.893101	1	11504	tags=95%, list=79%, signal=453%
GO_NEGATIVE_REGULATION_OF_LIPID_BIOSYNTHETIC_PROCESS	39	0.110282	0.808276	0.711066	0.893434	1	12195	tags=95%, list=84%, signal=586%
GO_PULMONARY_VALVE_DEVELOPMENT	18	0.160653	0.808271	0.677932	0.892908	1	1705	tags=28%, list=12%, signal=31%
GO_RESPONSE_TO_MORPHINE	31	0.117654	0.808217	0.697959	0.892472	1	6735	tags=58%, list=46%, signal=108%
GO_TRANSLATIONAL_ELONGATION	131	0.0619709	0.808027	0.716942	0.892267	1	13092	tags=96%, list=90%, signal=957%
GO_GOLGI_VESICLE_BUDDING	77	0.0775369	0.807927	0.711693	0.891906	1	10397	tags=79%, list=72%, signal=277%
GO_NUCLEOSIDE_BISPHOSPHATE_METABOLIC_PROCESS	54	0.0917297	0.807859	0.699411	0.891498	1	2440	tags=26%, list=17%, signal=31%
GO_CYTOPLASMIC_SEQUESTERING_OF_PROTEIN	23	0.14077	0.807753	0.681452	0.891153	1	8703	tags=74%, list=60%, signal=184%
GO_REGULATION_OF_NOTCH_SIGNALING_PATHWAY	89	0.0726364	0.80717	0.694231	0.891648	1	10386	tags=79%, list=71%, signal=274%
GO_POSITIVE_REGULATION_OF_HEART_CONTRACTION	32	0.122183	0.806929	0.692898	0.891591	1	9132	tags=75%, list=63%, signal=201%
GO_NEGATIVE_REGULATION_OF_PROTEIN_DEPHOSPHORYLATION	53	0.0951093	0.806466	0.6875	0.891897	1	1639	tags=21%, list=11%, signal=23%
GO_RESPONSE_TO_STEROID_HORMONE	335	0.0389386	0.806033	0.718	0.892149	1	3526	tags=28%, list=24%, signal=36%
GO_PHOTOTRANSDUCTION_VISIBLE_LIGHT	26	0.131986	0.805718	0.711423	0.892202	1	5913	tags=54%, list=41%, signal=91%
GO_NEGATIVE_REGULATION_OF_NUCLEOBASE_CONTAINING_COMPOUND_METABOLIC_PROCESS	126	0.062691	0.80568	0.684105	0.891742	1	10982	tags=82%, list=76%, signal=331%
GO_NEGATIVE_REGULATION_OF_NERVOUS_SYSTEM_DEVELOPMENT	278	0.0428971	0.805064	0.7	0.89231	1	1584	tags=15%, list=11%, signal=17%
GO_CELLULAR_RESPONSE_TO_OXIDATIVE_STRESS	259	0.0428111	0.804516	0.731707	0.892768	1	8988	tags=66%, list=62%, signal=170%
GO_INTRACELLULAR_ESTROGEN_RECEPTOR_SIGNALING_PATHWAY	51	0.0952787	0.803339	0.713427	0.894319	1	9738	tags=76%, list=67%, signal=231%
GO_NUCLEOTIDE_BINDING_DOMAIN_LEUCINE_RICH_REPEAT_CONTAINING_RECEPTOR_SIGNALING_PATHWAY	35	0.112407	0.802509	0.712302	0.895308	1	2523	tags=29%, list=17%, signal=34%
GO_MORPHOGENESIS_OF_EMBRYONIC_EPITHELIUM	141	0.0580511	0.801958	0.717172	0.895772	1	11229	tags=83%, list=77%, signal=361%
GO_CELLULAR_RESPONSE_TO_GAMMA_RADIATION	28	0.12615	0.801693	0.722793	0.895718	1	5958	tags=54%, list=41%, signal=91%
GO_NUCLEOTIDE_EXCISION_REPAIR_DNA_INCISION	38	0.110199	0.801151	0.71875	0.896129	1	3758	tags=37%, list=26%, signal=50%
GO_REGULATION_OF_ORGANIC_ACID_TRANSPORT	51	0.093939	0.80109	0.735113	0.895697	1	1489	tags=20%, list=10%, signal=22%
GO_REGULATION_OF_TELOMERASE_ACTIVITY	48	0.0950416	0.801089	0.707317	0.895172	1	11042	tags=85%, list=76%, signal=354%
GO_REGULATION_OF_REACTIVE_OXYGEN_SPECIES_METABOLIC_PROCESS	86	0.0736568	0.799406	0.732692	0.89751	1	2485	tags=24%, list=17%, signal=29%
GO_DEOXYRIBONUCLEOTIDE_BIOSYNTHETIC_PROCESS	15	0.175052	0.799199	0.720497	0.897387	1	9089	tags=80%, list=63%, signal=213%
GO_NEGATIVE_REGULATION_OF_PROTEOLYSIS_INVOLVED_IN_CELLULAR_PROTEIN_CATABOLIC_PROCESS	63	0.0839007	0.798954	0.702087	0.897283	1	1554	tags=19%, list=11%, signal=21%
GO_REGULATION_OF_BONE_REMODELING	36	0.113765	0.798621	0.72	0.897315	1	2388	tags=28%, list=16%, signal=33%
GO_RESPONSE_TO_AMINO_ACID	99	0.0685941	0.797827	0.718876	0.898152	1	9143	tags=70%, list=63%, signal=186%
GO_MUSCLE_CELL_DIFFERENTIATION	298	0.0400687	0.797039	0.716327	0.899032	1	8797	tags=64%, list=60%, signal=160%
GO_APOPTOTIC_DNA_FRAGMENTATION	21	0.147875	0.79701	0.715835	0.898566	1	1314	tags=24%, list=9%, signal=26%
GO_PROTEIN_POLYMERIZATION	243	0.0450084	0.796948	0.693227	0.898159	1	2886	tags=24%, list=20%, signal=30%
GO_NEGATIVE_REGULATION_OF_INTRINSIC_APOPTOTIC_SIGNALING_PATHWAY_IN_RESPONSE_TO_DNA_DAMAGE	30	0.123114	0.796858	0.700803	0.897773	1	5483	tags=50%, list=38%, signal=80%
GO_DNA_REPLICATION	255	0.0426901	0.796001	0.696099	0.898752	1	6346	tags=48%, list=44%, signal=83%
GO_REGULATION_OF_PROTON_TRANSPORT	16	0.162349	0.795886	0.689109	0.898411	1	6729	tags=63%, list=46%, signal=116%
GO_POSITIVE_REGULATION_OF_BLOOD_CIRCULATION	58	0.0881271	0.795444	0.704918	0.898657	1	11258	tags=86%, list=77%, signal=380%
GO_ACID_SECRETION	101	0.0670497	0.794697	0.731855	0.899452	1	2918	tags=27%, list=20%, signal=33%
GO_REGULATION_OF_DELAYED_RECTIFIER_POTASSIUM_CHANNEL_ACTIVITY	15	0.172904	0.79459	0.675835	0.899108	1	11059	tags=93%, list=76%, signal=389%
GO_MONOSACCHARIDE_CATABOLIC_PROCESS	34	0.118184	0.794155	0.733051	0.899323	1	5555	tags=50%, list=38%, signal=81%
GO_POSITIVE_REGULATION_OF_ISOTYPE_SWITCHING	19	0.151494	0.793317	0.731656	0.900346	1	12340	tags=100%, list=85%, signal=660%
GO_ANTIGEN_RECEPTOR_MEDIATED_SIGNALING_PATHWAY	192	0.0495679	0.79266	0.739496	0.900909	1	12617	tags=92%, list=87%, signal=684%
GO_POSITIVE_REGULATION_OF_DNA_REPAIR	58	0.0880093	0.792453	0.713987	0.900753	1	11009	tags=84%, list=76%, signal=346%
GO_GLYCOSPHINGOLIPID_BIOSYNTHETIC_PROCESS	25	0.133205	0.792267	0.727273	0.900549	1	6790	tags=60%, list=47%, signal=112%
GO_POSITIVE_REGULATION_OF_TISSUE_REMODELING	23	0.137386	0.791109	0.746032	0.902047	1	11281	tags=91%, list=78%, signal=407%
GO_T_CELL_RECEPTOR_SIGNALING_PATHWAY	158	0.0540234	0.791089	0.727969	0.901554	1	10910	tags=80%, list=75%, signal=318%
GO_NEGATIVE_REGULATION_OF_NEURON_DIFFERENTIATION	205	0.0468951	0.790431	0.73913	0.902187	1	4221	tags=34%, list=29%, signal=47%
GO_HISTONE_H4_K5_ACETYLATION	16	0.16633	0.789282	0.726899	0.903682	1	7580	tags=69%, list=52%, signal=143%
GO_PROGRAMMED_NECROTIC_CELL_DEATH	36	0.109675	0.789019	0.727273	0.903595	1	4063	tags=39%, list=28%, signal=54%
GO_ANTIGEN_PROCESSING_AND_PRESENTATION	192	0.0500775	0.788237	0.727463	0.904428	1	11095	tags=81%, list=76%, signal=338%
GO_NEGATIVE_REGULATION_OF_MORPHOGENESIS_OF_AN_EPITHELIUM	15	0.166612	0.788066	0.720978	0.904224	1	5334	tags=53%, list=37%, signal=84%
GO_REGULATION_OF_SODIUM_ION_TRANSMEMBRANE_TRANSPORTER_ACTIVITY	49	0.0959614	0.787914	0.70101	0.903962	1	8698	tags=69%, list=60%, signal=172%
GO_SECRETION_BY_TISSUE	29	0.121479	0.787311	0.744283	0.904497	1	1746	tags=24%, list=12%, signal=27%
GO_MAST_CELL_ACTIVATION	47	0.0930906	0.785381	0.757322	0.907329	1	8550	tags=68%, list=59%, signal=165%
GO_REGULATION_OF_NEURON_PROJECTION_REGENERATION	29	0.121761	0.785258	0.756048	0.907025	1	12773	tags=100%, list=88%, signal=821%
GO_ALTERNATIVE_MRNA_SPLICING_VIA_SPLICEOSOME	70	0.0792728	0.784618	0.727619	0.907583	1	9446	tags=73%, list=65%, signal=207%
GO_DIGESTIVE_SYSTEM_DEVELOPMENT	116	0.0629487	0.783238	0.718929	0.909462	1	7615	tags=59%, list=52%, signal=122%
GO_REGULATION_OF_RECEPTOR_BIOSYNTHETIC_PROCESS	17	0.160987	0.783057	0.718876	0.909228	1	5359	tags=53%, list=37%, signal=84%
GO_INOSITOL_PHOSPHATE_MEDIATED_SIGNALING	48	0.0949036	0.781892	0.739583	0.910693	1	6197	tags=52%, list=43%, signal=90%
GO_MEMBRANE_DEPOLARIZATION_DURING_CARDIAC_MUSCLE_CELL_ACTION_POTENTIAL	21	0.141401	0.781654	0.73913	0.910568	1	11102	tags=90%, list=76%, signal=382%
GO_MUSCLE_CELL_DEVELOPMENT	149	0.0549205	0.781583	0.75	0.910166	1	11505	tags=85%, list=79%, signal=401%
GO_POSITIVE_REGULATION_OF_OSTEOCLAST_DIFFERENTIATION	17	0.155046	0.781492	0.73494	0.909777	1	7156	tags=65%, list=49%, signal=127%
GO_MUSCLE_SYSTEM_PROCESS	385	0.0347251	0.781285	0.747475	0.909583	1	11178	tags=80%, list=77%, signal=338%
GO_POSITIVE_REGULATION_OF_EPIDERMIS_DEVELOPMENT	30	0.12075	0.780501	0.722868	0.910343	1	10849	tags=87%, list=75%, signal=341%
GO_POSITIVE_REGULATION_OF_TRANSCRIPTION_FROM_RNA_POLYMERASE_II_PROMOTER_IN_RESPONSE_TO_STRESS	27	0.120987	0.779889	0.746562	0.910846	1	7937	tags=67%, list=55%, signal=147%
GO_CARDIAC_SEPTUM_DEVELOPMENT	94	0.0676854	0.779228	0.757322	0.911477	1	12634	tags=94%, list=87%, signal=709%
GO_POSITIVE_REGULATION_OF_NEURON_DEATH	82	0.0740858	0.778901	0.733193	0.911491	1	4425	tags=38%, list=30%, signal=54%
GO_REGULATION_OF_CELLULAR_RESPONSE_TO_INSULIN_STIMULUS	58	0.0873331	0.778881	0.719439	0.911006	1	3999	tags=36%, list=28%, signal=50%
GO_REGULATION_OF_MEIOTIC_NUCLEAR_DIVISION	24	0.132595	0.778733	0.741811	0.910739	1	8374	tags=71%, list=58%, signal=167%
GO_INTRACELLULAR_LIPID_TRANSPORT	37	0.105488	0.778666	0.749491	0.910337	1	6722	tags=57%, list=46%, signal=105%
GO_NEUROMUSCULAR_PROCESS	96	0.0675926	0.778443	0.74498	0.910184	1	2052	tags=21%, list=14%, signal=24%
GO_REGULATION_OF_GENE_EXPRESSION_BY_GENETIC_IMPRINTING	15	0.164684	0.777612	0.758836	0.911085	1	10209	tags=87%, list=70%, signal=291%
GO_REGULATION_OF_EPITHELIAL_TUBE_FORMATION	18	0.149303	0.777008	0.748971	0.911567	1	5909	tags=56%, list=41%, signal=93%
GO_REGULATION_OF_LIPID_TRANSPORT	86	0.0707054	0.776912	0.757062	0.911186	1	9460	tags=72%, list=65%, signal=205%
GO_REGULATION_OF_HISTONE_H3_K9_METHYLATION	21	0.141076	0.776069	0.777096	0.912114	1	3490	tags=38%, list=24%, signal=50%
GO_PROTEIN_KINASE_A_SIGNALING	24	0.12866	0.775787	0.784708	0.912074	1	9037	tags=75%, list=62%, signal=198%
GO_NEGATIVE_REGULATION_OF_RESPONSE_TO_WOUNDING	67	0.0788155	0.775721	0.730382	0.911657	1	4501	tags=39%, list=31%, signal=56%
GO_EXPORT_ACROSS_PLASMA_MEMBRANE	26	0.123093	0.775438	0.747573	0.911614	1	3805	tags=38%, list=26%, signal=52%
GO_HISTONE_H4_ACETYLATION	63	0.0835422	0.774774	0.763359	0.912204	1	11484	tags=87%, list=79%, signal=413%
GO_RNA_EXPORT_FROM_NUCLEUS	129	0.0591271	0.774311	0.752918	0.912463	1	6361	tags=50%, list=44%, signal=87%
GO_REGULATION_OF_COFACTOR_METABOLIC_PROCESS	30	0.119496	0.7743	0.759921	0.911958	1	12806	tags=100%, list=88%, signal=836%
GO_DEVELOPMENTAL_GROWTH_INVOLVED_IN_MORPHOGENESIS	217	0.0464111	0.774172	0.75498	0.911664	1	5097	tags=40%, list=35%, signal=60%
GO_FATTY_ACID_TRANSPORT	77	0.0761084	0.774081	0.74898	0.911287	1	7585	tags=60%, list=52%, signal=124%
GO_REGULATION_OF_ACUTE_INFLAMMATORY_RESPONSE	32	0.113679	0.773327	0.759223	0.91204	1	11073	tags=88%, list=76%, signal=366%
GO_ORGANIC_HYDROXY_COMPOUND_CATABOLIC_PROCESS	51	0.0939837	0.772913	0.773234	0.912232	1	5480	tags=47%, list=38%, signal=75%
GO_POSITIVE_REGULATION_OF_MITOTIC_NUCLEAR_DIVISION	45	0.0973786	0.772476	0.756098	0.912454	1	7312	tags=60%, list=50%, signal=120%
GO_POSITIVE_REGULATION_OF_CARBOHYDRATE_METABOLIC_PROCESS	53	0.0909068	0.772014	0.759921	0.912681	1	10205	tags=79%, list=70%, signal=265%
GO_CANONICAL_WNT_SIGNALING_PATHWAY	301	0.0390029	0.771754	0.737864	0.912582	1	5917	tags=45%, list=41%, signal=74%
GO_PROTEIN_DEGLYCOSYLATION	27	0.122878	0.770918	0.772074	0.913464	1	12218	tags=96%, list=84%, signal=602%
GO_NEGATIVE_REGULATION_OF_RESPONSE_TO_EXTERNAL_STIMULUS	263	0.040892	0.769862	0.778905	0.914708	1	6658	tags=50%, list=46%, signal=90%
GO_EPIDERMAL_CELL_DIFFERENTIATION	148	0.0536372	0.769333	0.751503	0.915083	1	13375	tags=97%, list=92%, signal=1201%
GO_PULMONARY_VALVE_MORPHOGENESIS	15	0.161724	0.768817	0.738878	0.915382	1	10252	tags=87%, list=71%, signal=294%
GO_REGULATION_OF_MUSCLE_CELL_DIFFERENTIATION	127	0.0589125	0.767992	0.748016	0.916208	1	8882	tags=67%, list=61%, signal=170%
GO_CARDIAC_MUSCLE_CELL_MEMBRANE_REPOLARIZATION	32	0.113507	0.766711	0.756487	0.917833	1	3805	tags=38%, list=26%, signal=51%
GO_UROGENITAL_SYSTEM_DEVELOPMENT	301	0.038149	0.766389	0.780718	0.917837	1	11533	tags=83%, list=79%, signal=393%
GO_NEGATIVE_REGULATION_OF_NIK_NF_KAPPAB_SIGNALING	19	0.145768	0.766233	0.73348	0.917561	1	4770	tags=47%, list=33%, signal=70%
GO_NEUROTRANSMITTER_UPTAKE	37	0.107419	0.765768	0.747899	0.917827	1	9838	tags=78%, list=68%, signal=242%
GO_REPLICATION_FORK_PROCESSING	30	0.120033	0.765452	0.74269	0.917811	1	5043	tags=47%, list=35%, signal=71%
GO_CHAPERONE_COFACTOR_DEPENDENT_PROTEIN_REFOLDING	28	0.12083	0.76458	0.740286	0.918712	1	842	tags=18%, list=6%, signal=19%
GO_AMYLOID_PRECURSOR_PROTEIN_CATABOLIC_PROCESS	37	0.106522	0.764389	0.765306	0.918514	1	7493	tags=62%, list=52%, signal=128%
GO_DETECTION_OF_MECHANICAL_STIMULUS_INVOLVED_IN_SENSORY_PERCEPTION	25	0.126415	0.764098	0.777351	0.918493	1	4562	tags=44%, list=31%, signal=64%
GO_NEGATIVE_REGULATION_OF_CELL_PROJECTION_ORGANIZATION	167	0.0515093	0.763464	0.771484	0.91902	1	7008	tags=53%, list=48%, signal=102%
GO_ENDOPLASMIC_RETICULUM_TO_CYTOSOL_TRANSPORT	27	0.123452	0.762955	0.768463	0.91932	1	5747	tags=52%, list=40%, signal=86%
GO_NUCLEAR_ENVELOPE_ORGANIZATION	50	0.0905721	0.762017	0.78835	0.920334	1	2758	tags=28%, list=19%, signal=34%
GO_AMINE_CATABOLIC_PROCESS	19	0.147171	0.761672	0.765408	0.920426	1	3219	tags=37%, list=22%, signal=47%
GO_METENCEPHALON_DEVELOPMENT	105	0.0631537	0.760945	0.762397	0.92105	1	6981	tags=54%, list=48%, signal=104%
GO_REGULATION_OF_NATURAL_KILLER_CELL_ACTIVATION	25	0.127718	0.760924	0.766932	0.920564	1	6288	tags=56%, list=43%, signal=98%
GO_ELECTRON_TRANSPORT_CHAIN	168	0.0508046	0.7603	0.76701	0.921102	1	4462	tags=36%, list=31%, signal=51%
GO_REGULATION_OF_KERATINOCYTE_DIFFERENTIATION	28	0.118768	0.760022	0.759842	0.921021	1	12297	tags=96%, list=85%, signal=624%
GO_SOMITOGENESIS	58	0.0848415	0.759796	0.763158	0.920858	1	11807	tags=90%, list=81%, signal=475%
GO_REGIONALIZATION	262	0.0408642	0.75868	0.774704	0.922148	1	6686	tags=50%, list=46%, signal=91%
GO_POSITIVE_REGULATION_OF_CAMP_MEDIATED_SIGNALING	19	0.146243	0.75707	0.755144	0.924211	1	9355	tags=79%, list=64%, signal=221%
GO_CELLULAR_RESPONSE_TO_AMINO_ACID_STIMULUS	61	0.0818778	0.757065	0.750515	0.923705	1	9302	tags=72%, list=64%, signal=199%
GO_CELLULAR_PROTEIN_CONTAINING_COMPLEX_LOCALIZATION	24	0.130511	0.756312	0.776423	0.924366	1	9616	tags=79%, list=66%, signal=233%
GO_POSITIVE_REGULATION_OF_MUSCLE_CELL_DIFFERENTIATION	71	0.0764019	0.755665	0.791423	0.924861	1	8724	tags=68%, list=60%, signal=168%
GO_NUCLEOSIDE_METABOLIC_PROCESS	49	0.0926662	0.755546	0.791753	0.924543	1	8449	tags=67%, list=58%, signal=160%
GO_CARDIAC_VENTRICLE_MORPHOGENESIS	61	0.0837922	0.7555	0.759259	0.924091	1	5937	tags=49%, list=41%, signal=83%
GO_INTERLEUKIN_4_PRODUCTION	25	0.128308	0.755328	0.756436	0.923854	1	8606	tags=72%, list=59%, signal=176%
GO_NEGATIVE_REGULATION_OF_STRESS_ACTIVATED_PROTEIN_KINASE_SIGNALING_CASCADE	39	0.103275	0.755148	0.755556	0.923626	1	8941	tags=72%, list=61%, signal=186%
GO_POSITIVE_REGULATION_OF_FIBROBLAST_PROLIFERATION	46	0.0961996	0.755038	0.777336	0.923274	1	2714	tags=28%, list=19%, signal=35%
GO_RESPONSE_TO_ENDOPLASMIC_RETICULUM_STRESS	249	0.0420186	0.754678	0.782787	0.923334	1	5939	tags=45%, list=41%, signal=75%
GO_REGULATION_OF_ADENYLATE_CYCLASE_ACTIVITY	28	0.115945	0.754324	0.791667	0.923371	1	10780	tags=86%, list=74%, signal=331%
GO_NUCLEOTIDE_EXCISION_REPAIR_DNA_GAP_FILLING	23	0.133004	0.754191	0.778689	0.923073	1	3758	tags=39%, list=26%, signal=53%
GO_ADENYLATE_CYCLASE_INHIBITING_G_PROTEIN_COUPLED_RECEPTOR_SIGNALING_PATHWAY	68	0.0769506	0.75403	0.775194	0.922814	1	596	tags=12%, list=4%, signal=12%
GO_RENAL_SYSTEM_DEVELOPMENT	268	0.0396142	0.753281	0.757282	0.923478	1	11533	tags=83%, list=79%, signal=395%
GO_POSITIVE_REGULATION_OF_SMOOTH_MUSCLE_CONTRACTION	28	0.12192	0.752416	0.754902	0.924303	1	8616	tags=71%, list=59%, signal=175%
GO_SECONDARY_METABOLITE_BIOSYNTHETIC_PROCESS	22	0.135409	0.752255	0.791353	0.92406	1	12574	tags=100%, list=86%, signal=738%
GO_POSITIVE_REGULATION_OF_NUCLEOCYTOPLASMIC_TRANSPORT	59	0.0836971	0.751959	0.777563	0.924022	1	6920	tags=56%, list=48%, signal=106%
GO_DICARBOXYLIC_ACID_METABOLIC_PROCESS	52	0.0863148	0.75112	0.770751	0.924879	1	2104	tags=23%, list=14%, signal=27%
GO_REGULATION_OF_LIPID_STORAGE	36	0.103866	0.750546	0.777989	0.925275	1	5359	tags=47%, list=37%, signal=75%
GO_CARDIAC_MUSCLE_CELL_CONTRACTION	63	0.0819733	0.750346	0.77621	0.92504	1	3890	tags=35%, list=27%, signal=47%
GO_VENTRICULAR_CARDIAC_MUSCLE_CELL_ACTION_POTENTIAL	30	0.113404	0.74986	0.77621	0.925309	1	7078	tags=60%, list=49%, signal=117%
GO_REGULATION_OF_APPETITE	19	0.142821	0.749568	0.775424	0.925272	1	10170	tags=84%, list=70%, signal=280%
GO_MANNOSYLATION	31	0.11343	0.749393	0.783231	0.925036	1	11956	tags=94%, list=82%, signal=525%
GO_STEROID_METABOLIC_PROCESS	220	0.0426011	0.748801	0.804348	0.925463	1	12608	tags=91%, list=87%, signal=674%
GO_POSITIVE_REGULATION_OF_NEUTROPHIL_MIGRATION	21	0.137269	0.748662	0.80117	0.925158	1	1468	tags=24%, list=10%, signal=26%
GO_HYALURONAN_CATABOLIC_PROCESS	15	0.158447	0.748569	0.795132	0.924782	1	6422	tags=60%, list=44%, signal=107%
GO_NUCLEOTIDE_EXCISION_REPAIR_DNA_DUPLEX_UNWINDING	21	0.137643	0.747981	0.767442	0.925187	1	11849	tags=95%, list=81%, signal=514%
GO_RESPONSE_TO_OXIDATIVE_STRESS	391	0.0331671	0.747558	0.804554	0.925311	1	8827	tags=64%, list=61%, signal=158%
GO_INORGANIC_ANION_TRANSMEMBRANE_TRANSPORT	88	0.0669317	0.747432	0.769088	0.924999	1	8285	tags=64%, list=57%, signal=147%
GO_AXIS_SPECIFICATION	69	0.0771896	0.745631	0.781377	0.927159	1	11737	tags=88%, list=81%, signal=456%
GO_POLYSACCHARIDE_METABOLIC_PROCESS	95	0.0648637	0.745493	0.79845	0.92689	1	3960	tags=34%, list=27%, signal=46%
GO_PURINE_CONTAINING_COMPOUND_CATABOLIC_PROCESS	44	0.0940054	0.745213	0.802708	0.926813	1	8881	tags=70%, list=61%, signal=180%
GO_REGULATION_OF_INTERLEUKIN_4_PRODUCTION	21	0.135242	0.744428	0.789883	0.927511	1	5652	tags=52%, list=39%, signal=86%
GO_VESICLE_TARGETING_TO_FROM_OR_WITHIN_GOLGI	71	0.0740123	0.743432	0.772374	0.928575	1	10397	tags=79%, list=72%, signal=275%
GO_RENAL_SODIUM_EXCRETION	20	0.138324	0.74281	0.765591	0.929054	1	6715	tags=60%, list=46%, signal=111%
GO_POSITIVE_REGULATION_OF_PROTEIN_LOCALIZATION_TO_CELL_PERIPHERY	57	0.0838203	0.742201	0.799611	0.929455	1	11030	tags=84%, list=76%, signal=347%
GO_REGULATION_OF_SYSTEMIC_ARTERIAL_BLOOD_PRESSURE_BY_HORMONE	27	0.120435	0.741213	0.785859	0.930489	1	12792	tags=100%, list=88%, signal=830%
GO_NUCLEAR_TRANSPORT	311	0.0364781	0.739565	0.804622	0.932493	1	10561	tags=76%, list=73%, signal=272%
GO_CIRCADIAN_SLEEP_WAKE_CYCLE	20	0.139209	0.738998	0.790099	0.932848	1	4521	tags=45%, list=31%, signal=65%
GO_POSITIVE_REGULATION_OF_DEPHOSPHORYLATION	49	0.0871163	0.73816	0.785563	0.933626	1	12684	tags=96%, list=87%, signal=749%
GO_FEMALE_GENITALIA_DEVELOPMENT	17	0.150481	0.736724	0.822222	0.935288	1	8933	tags=76%, list=61%, signal=198%
GO_REGULATION_OF_MULTICELLULAR_ORGANISM_GROWTH	62	0.0803009	0.736537	0.807128	0.935049	1	11032	tags=84%, list=76%, signal=346%
GO_IMMUNE_RESPONSE_REGULATING_SIGNALING_PATHWAY	438	0.0314069	0.735963	0.810021	0.935383	1	10910	tags=78%, list=75%, signal=303%
GO_REGULATION_OF_WNT_SIGNALING_PATHWAY	327	0.0356297	0.735751	0.803774	0.935177	1	5807	tags=43%, list=40%, signal=71%
GO_RESPONSE_TO_MINERALOCORTICOID	29	0.112706	0.734412	0.80404	0.936668	1	12403	tags=97%, list=85%, signal=655%
GO_CELLULAR_IRON_ION_HOMEOSTASIS	57	0.0831262	0.733802	0.821138	0.937091	1	8489	tags=67%, list=58%, signal=160%
GO_EPIDERMIS_MORPHOGENESIS	22	0.133152	0.733117	0.81893	0.93762	1	9302	tags=77%, list=64%, signal=214%
GO_MESENCHYMAL_CELL_PROLIFERATION	43	0.0949514	0.733055	0.814499	0.93721	1	4033	tags=37%, list=28%, signal=51%
GO_NEGATIVE_REGULATION_OF_INTRINSIC_APOPTOTIC_SIGNALING_PATHWAY	88	0.0664285	0.731607	0.8	0.938877	1	12258	tags=91%, list=84%, signal=576%
GO_ACETYL_COA_BIOSYNTHETIC_PROCESS	20	0.134939	0.731547	0.820296	0.938451	1	4583	tags=45%, list=32%, signal=66%
GO_STEROL_HOMEOSTASIS	53	0.0857092	0.731272	0.795745	0.938353	1	6988	tags=57%, list=48%, signal=109%
GO_NATURAL_KILLER_CELL_MEDIATED_IMMUNITY	32	0.108097	0.730717	0.801242	0.938677	1	11154	tags=88%, list=77%, signal=375%
GO_RESPONSE_TO_AMPHETAMINE	31	0.11265	0.730172	0.807836	0.938968	1	9622	tags=77%, list=66%, signal=228%
GO_INNERVATION	26	0.122852	0.730058	0.808102	0.938618	1	11079	tags=88%, list=76%, signal=371%
GO_RESPONSE_TO_INTERLEUKIN_7	25	0.123516	0.729034	0.806723	0.939625	1	6349	tags=56%, list=44%, signal=99%
GO_NEURON_MATURATION	47	0.0909357	0.72846	0.82846	0.939949	1	9200	tags=72%, list=63%, signal=196%
GO_MEIOTIC_CHROMOSOME_SEGREGATION	63	0.077862	0.728431	0.818367	0.939492	1	949	tags=14%, list=7%, signal=15%
GO_NEGATIVE_REGULATION_OF_NEUROLOGICAL_SYSTEM_PROCESS	19	0.138168	0.727715	0.823875	0.940041	1	6411	tags=58%, list=44%, signal=103%
GO_CELL_AGING	95	0.0640513	0.726168	0.808943	0.941758	1	7033	tags=55%, list=48%, signal=105%
GO_FATTY_ACID_DERIVATIVE_TRANSPORT	35	0.105686	0.725774	0.811069	0.941807	1	12176	tags=94%, list=84%, signal=578%
GO_LIPOPROTEIN_BIOSYNTHETIC_PROCESS	89	0.0655288	0.725183	0.829746	0.942112	1	2483	tags=24%, list=17%, signal=28%
GO_TRABECULA_FORMATION	23	0.12815	0.72499	0.829317	0.941875	1	8254	tags=70%, list=57%, signal=161%
GO_POSITIVE_REGULATION_OF_P38MAPK_CASCADE	23	0.124778	0.724629	0.819802	0.941868	1	2613	tags=30%, list=18%, signal=37%
GO_DOPAMINE_RECEPTOR_SIGNALING_PATHWAY	38	0.100587	0.724501	0.826693	0.941547	1	6576	tags=55%, list=45%, signal=101%
GO_POSITIVE_REGULATION_OF_LIPID_STORAGE	17	0.144694	0.724362	0.831041	0.941225	1	6451	tags=59%, list=44%, signal=106%
GO_MICROVILLUS_ORGANIZATION	22	0.129457	0.724337	0.794179	0.940753	1	4068	tags=41%, list=28%, signal=57%
GO_LUNG_CELL_DIFFERENTIATION	19	0.135584	0.723712	0.829502	0.941169	1	326	tags=16%, list=2%, signal=16%
GO_NEPHRON_TUBULE_FORMATION	18	0.14337	0.723036	0.825581	0.941656	1	11650	tags=94%, list=80%, signal=474%
GO_PROTEIN_DEPOLYMERIZATION	99	0.0615356	0.722837	0.801942	0.941417	1	11595	tags=86%, list=80%, signal=421%
GO_DNA_RECOMBINATION	226	0.0415524	0.722556	0.818725	0.941318	1	12401	tags=89%, list=85%, signal=598%
GO_REGULATION_OF_MICROTUBULE_BASED_PROCESS	196	0.0443015	0.72254	0.815287	0.940827	1	10566	tags=77%, list=73%, signal=278%
GO_IN_UTERO_EMBRYONIC_DEVELOPMENT	309	0.0357584	0.722405	0.826	0.940498	1	11537	tags=83%, list=79%, signal=393%
GO_NEURON_PROJECTION_GUIDANCE	255	0.0394801	0.722358	0.818182	0.940072	1	1887	tags=17%, list=13%, signal=19%
GO_NEGATIVE_REGULATION_OF_LYASE_ACTIVITY	21	0.130008	0.72181	0.788119	0.940316	1	10575	tags=86%, list=73%, signal=314%
GO_REGULATION_OF_DEFENSE_RESPONSE_TO_VIRUS_BY_HOST	27	0.11438	0.721028	0.811069	0.940976	1	9110	tags=74%, list=63%, signal=198%
GO_CYTOPLASMIC_SEQUESTERING_OF_TRANSCRIPTION_FACTOR	16	0.152216	0.719236	0.818737	0.942985	1	7785	tags=69%, list=54%, signal=148%
GO_LYMPHOID_PROGENITOR_CELL_DIFFERENTIATION	19	0.138487	0.718457	0.823762	0.943554	1	7937	tags=68%, list=55%, signal=150%
GO_MITOCHONDRIAL_CALCIUM_ION_HOMEOSTASIS	21	0.131926	0.718393	0.809237	0.943125	1	2238	tags=29%, list=15%, signal=34%
GO_RESPONSE_TO_BMP	135	0.0524488	0.718168	0.842975	0.942957	1	13569	tags=99%, list=93%, signal=1460%
GO_HISTONE_H2A_UBIQUITINATION	24	0.122365	0.718058	0.805556	0.942606	1	10946	tags=88%, list=75%, signal=353%
GO_VENTRAL_SPINAL_CORD_DEVELOPMENT	34	0.104349	0.717992	0.818367	0.942186	1	4045	tags=38%, list=28%, signal=53%
GO_REGULATION_OF_OXIDATIVE_STRESS_INDUCED_INTRINSIC_APOPTOTIC_SIGNALING_PATHWAY	23	0.122879	0.717867	0.846939	0.941864	1	3905	tags=39%, list=27%, signal=53%
GO_PEPTIDYL_CYSTEINE_MODIFICATION	42	0.0961791	0.717188	0.820158	0.942312	1	1028	tags=17%, list=7%, signal=18%
GO_STRIATUM_DEVELOPMENT	19	0.137367	0.712537	0.828283	0.948302	1	4892	tags=47%, list=34%, signal=71%
GO_DICARBOXYLIC_ACID_TRANSPORT	87	0.0640081	0.7124	0.832311	0.947979	1	2918	tags=26%, list=20%, signal=33%
GO_NEGATIVE_REGULATION_OF_EPITHELIAL_CELL_MIGRATION	58	0.0795166	0.712294	0.831915	0.94762	1	11132	tags=84%, list=77%, signal=359%
GO_TUBE_FORMATION	138	0.0533901	0.712138	0.824152	0.947326	1	11769	tags=86%, list=81%, signal=448%
GO_NEGATIVE_REGULATION_OF_CHROMATIN_ORGANIZATION	47	0.089111	0.711731	0.844444	0.947429	1	6442	tags=53%, list=44%, signal=95%
GO_MALE_GENITALIA_DEVELOPMENT	17	0.14569	0.710896	0.853801	0.948102	1	12424	tags=100%, list=85%, signal=686%
GO_REGULATION_OF_PHOSPHOPROTEIN_PHOSPHATASE_ACTIVITY	101	0.0600148	0.710723	0.853503	0.94782	1	1004	tags=13%, list=7%, signal=14%
GO_ENDOPLASMIC_RETICULUM_UNFOLDED_PROTEIN_RESPONSE	108	0.0589891	0.710715	0.845238	0.947326	1	5341	tags=43%, list=37%, signal=67%
GO_MRNA_EXPORT_FROM_NUCLEUS	103	0.0580352	0.710596	0.852883	0.947003	1	6361	tags=50%, list=44%, signal=87%
GO_TIGHT_JUNCTION_ORGANIZATION	53	0.0827334	0.710233	0.817623	0.947011	1	13067	tags=98%, list=90%, signal=964%
GO_CELL_CELL_ADHESION_MEDIATED_BY_CADHERIN	37	0.0945946	0.710214	0.834275	0.946532	1	7666	tags=62%, list=53%, signal=131%
GO_IRON_ION_HOMEOSTASIS	75	0.0683644	0.709862	0.849485	0.9465	1	2306	tags=23%, list=16%, signal=27%
GO_POSITIVE_REGULATION_OF_TRANSMEMBRANE_RECEPTOR_PROTEIN_SERINE_THREONINE_KINASE_SIGNALING_PATHWAY	90	0.0648514	0.709776	0.849372	0.946114	1	12795	tags=94%, list=88%, signal=782%
GO_POSITIVE_REGULATION_OF_CELL_CYCLE_G2_M_PHASE_TRANSITION	29	0.109118	0.709548	0.830867	0.94592	1	9948	tags=79%, list=68%, signal=251%
GO_MESODERM_DEVELOPMENT	101	0.0604632	0.708998	0.850299	0.946162	1	13235	tags=97%, list=91%, signal=1073%
GO_LIPID_STORAGE	55	0.0796531	0.708797	0.839034	0.945933	1	12593	tags=95%, list=87%, signal=703%
GO_NEGATIVE_REGULATION_OF_AMINE_TRANSPORT	26	0.115242	0.708421	0.845691	0.945969	1	12308	tags=96%, list=85%, signal=625%
GO_REGULATION_OF_EXTENT_OF_CELL_GROWTH	105	0.0596347	0.708269	0.814313	0.945678	1	9940	tags=74%, list=68%, signal=233%
GO_POSITIVE_REGULATION_OF_CELL_CYCLE_PHASE_TRANSITION	86	0.0668538	0.707953	0.816667	0.94564	1	10192	tags=77%, list=70%, signal=255%
GO_LIPID_LOCALIZATION	304	0.0357852	0.707573	0.837524	0.945656	1	7908	tags=58%, list=54%, signal=124%
GO_REGULATION_OF_PROTEIN_DEPHOSPHORYLATION	121	0.0545495	0.707077	0.832627	0.94579	1	1015	tags=12%, list=7%, signal=13%
GO_RESPONSE_TO_MAGNESIUM_ION	16	0.147539	0.707067	0.824597	0.945298	1	12397	tags=100%, list=85%, signal=677%
GO_RESPIRATORY_SYSTEM_PROCESS	26	0.117799	0.706963	0.809709	0.944941	1	8356	tags=69%, list=57%, signal=162%
GO_INTERLEUKIN_7_MEDIATED_SIGNALING_PATHWAY	15	0.153793	0.70673	0.842742	0.944783	1	12306	tags=100%, list=85%, signal=650%
GO_SUBPALLIUM_DEVELOPMENT	24	0.122038	0.706552	0.820158	0.944504	1	4892	tags=46%, list=34%, signal=69%
GO_TUBE_CLOSURE	87	0.0646641	0.70629	0.83913	0.944327	1	5917	tags=47%, list=41%, signal=79%
GO_POSITIVE_REGULATION_OF_RESPONSE_TO_CYTOKINE_STIMULUS	46	0.090703	0.705945	0.814229	0.944307	1	3742	tags=35%, list=26%, signal=47%
GO_NEGATIVE_REGULATION_OF_POTASSIUM_ION_TRANSMEMBRANE_TRANSPORT	18	0.138895	0.705764	0.849802	0.944063	1	6868	tags=61%, list=47%, signal=116%
GO_STORE_OPERATED_CALCIUM_ENTRY	17	0.142855	0.705608	0.815299	0.943765	1	4767	tags=47%, list=33%, signal=70%
GO_POSITIVE_REGULATION_OF_ANION_TRANSPORT	45	0.0889533	0.705523	0.814664	0.943372	1	11958	tags=91%, list=82%, signal=511%
GO_SENSORY_PERCEPTION	415	0.0307484	0.705156	0.831683	0.943393	1	1702	tags=15%, list=12%, signal=16%
GO_AORTIC_VALVE_DEVELOPMENT	25	0.120212	0.705019	0.838174	0.943084	1	12795	tags=100%, list=88%, signal=831%
GO_PROTEIN_N_LINKED_GLYCOSYLATION	73	0.0714633	0.703574	0.835907	0.944571	1	10319	tags=78%, list=71%, signal=268%
GO_UBIQUITIN_DEPENDENT_ERAD_PATHWAY	69	0.0704239	0.702996	0.854617	0.944872	1	5302	tags=43%, list=36%, signal=68%
GO_CYTOKINE_SECRETION_INVOLVED_IN_IMMUNE_RESPONSE	16	0.145645	0.702565	0.830078	0.944975	1	5154	tags=50%, list=35%, signal=77%
GO_POSITIVE_REGULATION_OF_ENDOTHELIAL_CELL_PROLIFERATION	81	0.066285	0.701474	0.853909	0.945952	1	3708	tags=32%, list=26%, signal=43%
GO_CARDIAC_CHAMBER_MORPHOGENESIS	111	0.0579349	0.701474	0.84265	0.945455	1	12656	tags=93%, list=87%, signal=710%
GO_NEGATIVE_REGULATION_OF_ACTIN_FILAMENT_BUNDLE_ASSEMBLY	22	0.126834	0.701271	0.845574	0.94526	1	5428	tags=50%, list=37%, signal=80%
GO_REGULATION_OF_LIPID_METABOLIC_PROCESS	328	0.0330003	0.70103	0.845996	0.945084	1	12608	tags=90%, list=87%, signal=661%
GO_REGULATION_OF_RECEPTOR_MEDIATED_ENDOCYTOSIS	87	0.063488	0.70031	0.849462	0.945572	1	5934	tags=47%, list=41%, signal=79%
GO_LACTATION	43	0.0887276	0.700306	0.848544	0.94508	1	9872	tags=77%, list=68%, signal=238%
GO_PATHWAY_RESTRICTED_SMAD_PROTEIN_PHOSPHORYLATION	53	0.0825707	0.700166	0.839104	0.944767	1	12795	tags=96%, list=88%, signal=798%
GO_KERATINOCYTE_PROLIFERATION	32	0.103356	0.69965	0.848361	0.944938	1	12586	tags=97%, list=87%, signal=719%
GO_HEAD_MORPHOGENESIS	35	0.096886	0.699286	0.876228	0.944927	1	8980	tags=71%, list=62%, signal=186%
GO_CILIARY_BASAL_BODY_PLASMA_MEMBRANE_DOCKING	95	0.0600137	0.69908	0.844758	0.944693	1	3877	tags=33%, list=27%, signal=44%
GO_NUCLEOTIDE_TRANSPORT	17	0.140955	0.698666	0.846154	0.944747	1	8216	tags=71%, list=57%, signal=162%
GO_NEGATIVE_REGULATION_OF_CARDIAC_MUSCLE_TISSUE_DEVELOPMENT	27	0.11167	0.69842	0.851224	0.944557	1	10765	tags=85%, list=74%, signal=327%
GO_POSITIVE_REGULATION_OF_B_CELL_MEDIATED_IMMUNITY	26	0.113037	0.697792	0.852697	0.944897	1	12340	tags=96%, list=85%, signal=634%
GO_MYOBLAST_PROLIFERATION	15	0.147708	0.697116	0.846457	0.945257	1	11425	tags=93%, list=79%, signal=435%
GO_ANDROGEN_RECEPTOR_SIGNALING_PATHWAY	53	0.0818114	0.696434	0.838115	0.945634	1	12806	tags=96%, list=88%, signal=804%
GO_BILE_ACID_METABOLIC_PROCESS	30	0.108945	0.696318	0.843511	0.945301	1	11505	tags=90%, list=79%, signal=430%
GO_NEGATIVE_REGULATION_OF_NEUROTRANSMITTER_TRANSPORT	21	0.125364	0.695182	0.819444	0.946286	1	9950	tags=81%, list=68%, signal=256%
GO_FILOPODIUM_ASSEMBLY	54	0.0813335	0.694697	0.856075	0.946442	1	8784	tags=69%, list=60%, signal=172%
GO_GROOMING_BEHAVIOR	16	0.144548	0.694684	0.847358	0.945966	1	9714	tags=81%, list=67%, signal=244%
GO_TYPE_2_IMMUNE_RESPONSE	27	0.110522	0.692942	0.841797	0.947743	1	4319	tags=41%, list=30%, signal=58%
GO_MUCOPOLYSACCHARIDE_METABOLIC_PROCESS	17	0.140153	0.69284	0.856557	0.947384	1	9083	tags=76%, list=62%, signal=203%
GO_NEGATIVE_REGULATION_OF_LOCOMOTION	279	0.0358287	0.692348	0.8583	0.947502	1	3449	tags=27%, list=24%, signal=35%
GO_CHAPERONE_MEDIATED_PROTEIN_FOLDING	54	0.0805665	0.691652	0.870293	0.947893	1	7718	tags=61%, list=53%, signal=130%
GO_HISTONE_H4_K16_ACETYLATION	20	0.128824	0.691635	0.872	0.947418	1	7580	tags=65%, list=52%, signal=136%
GO_APOPTOTIC_PROCESS_INVOLVED_IN_DEVELOPMENT	29	0.108833	0.69124	0.861111	0.947427	1	4938	tags=45%, list=34%, signal=68%
GO_NEGATIVE_REGULATION_OF_PROTEASOMAL_PROTEIN_CATABOLIC_PROCESS	48	0.0848944	0.690897	0.850649	0.947365	1	1798	tags=21%, list=12%, signal=24%
GO_RESPONSE_TO_THYROID_HORMONE	23	0.119809	0.689704	0.854685	0.94841	1	5214	tags=48%, list=36%, signal=74%
GO_NEGATIVE_REGULATION_OF_INTERLEUKIN_1_BETA_PRODUCTION	15	0.147969	0.688909	0.848837	0.948901	1	3666	tags=40%, list=25%, signal=53%
GO_ENDOPLASMIC_RETICULUM_ORGANIZATION	51	0.080311	0.688175	0.855711	0.949348	1	10240	tags=78%, list=70%, signal=264%
GO_CELL_RECOGNITION	108	0.0559924	0.688042	0.877193	0.94904	1	1749	tags=18%, list=12%, signal=20%
GO_POSITIVE_REGULATION_OF_BINDING	164	0.046047	0.687674	0.875	0.949004	1	13080	tags=95%, list=90%, signal=930%
GO_POSITIVE_REGULATION_OF_VASOCONSTRICTION	25	0.114877	0.687344	0.838	0.948908	1	658	tags=16%, list=5%, signal=17%
GO_NEGATIVE_REGULATION_OF_SMOOTH_MUSCLE_CELL_DIFFERENTIATION	15	0.147515	0.68691	0.869141	0.948955	1	9489	tags=80%, list=65%, signal=230%
GO_REGULATION_OF_NEURAL_PRECURSOR_CELL_PROLIFERATION	80	0.0650068	0.686283	0.859961	0.949218	1	3603	tags=31%, list=25%, signal=41%
GO_POSITIVE_REGULATION_OF_AMINE_TRANSPORT	34	0.0991144	0.685759	0.856855	0.94937	1	6687	tags=56%, list=46%, signal=103%
GO_DNA_REPAIR	480	0.0274705	0.685652	0.843687	0.94902	1	7065	tags=51%, list=49%, signal=96%
GO_POSITIVE_REGULATION_OF_DNA_TEMPLATED_TRANSCRIPTION_INITIATION	23	0.118869	0.685008	0.857715	0.949359	1	3331	tags=35%, list=23%, signal=45%
GO_LABYRINTHINE_LAYER_DEVELOPMENT	41	0.0912329	0.684956	0.862288	0.948941	1	3996	tags=37%, list=27%, signal=50%
GO_CILIUM_MOVEMENT_INVOLVED_IN_CELL_MOTILITY	18	0.132445	0.684739	0.861771	0.948715	1	5346	tags=50%, list=37%, signal=79%
GO_TRNA_MODIFICATION	80	0.0662463	0.684072	0.873239	0.949066	1	9765	tags=74%, list=67%, signal=223%
GO_GLYCOSYLATION	228	0.0391896	0.683907	0.833663	0.948769	1	12576	tags=90%, list=86%, signal=658%
GO_REGULATION_OF_ESTABLISHMENT_OR_MAINTENANCE_OF_CELL_POLARITY	23	0.119441	0.683432	0.84898	0.948862	1	7116	tags=61%, list=49%, signal=119%
GO_CELLULAR_RESPONSE_TO_ATP	16	0.142375	0.6834	0.864097	0.948406	1	12472	tags=100%, list=86%, signal=702%
GO_POSITIVE_REGULATION_OF_EMBRYONIC_DEVELOPMENT	34	0.0970992	0.683238	0.871595	0.948114	1	10993	tags=85%, list=76%, signal=349%
GO_NEGATIVE_REGULATION_OF_SMALL_MOLECULE_METABOLIC_PROCESS	56	0.0786639	0.682652	0.864603	0.948368	1	8467	tags=66%, list=58%, signal=158%
GO_INOSITOL_PHOSPHATE_CATABOLIC_PROCESS	16	0.141928	0.682198	0.863341	0.948469	1	5208	tags=50%, list=36%, signal=78%
GO_PEPTIDYL_TYROSINE_DEPHOSPHORYLATION	93	0.0609951	0.681972	0.872832	0.948271	1	10688	tags=80%, list=74%, signal=298%
GO_INTERLEUKIN_6_MEDIATED_SIGNALING_PATHWAY	17	0.136188	0.681833	0.867704	0.947969	1	12562	tags=100%, list=86%, signal=734%
GO_CHROMATIN_REMODELING_AT_CENTROMERE	32	0.100115	0.681678	0.882012	0.947675	1	10361	tags=81%, list=71%, signal=282%
GO_FATTY_ACID_BETA_OXIDATION	68	0.0704568	0.679639	0.878486	0.949703	1	8602	tags=66%, list=59%, signal=161%
GO_REGULATION_OF_ERAD_PATHWAY	29	0.106224	0.677301	0.87251	0.952069	1	9990	tags=79%, list=69%, signal=253%
GO_PROTEIN_MANNOSYLATION	21	0.124174	0.676046	0.883399	0.953106	1	7890	tags=67%, list=54%, signal=146%
GO_REGULATION_OF_CELLULAR_EXTRAVASATION	21	0.124626	0.675466	0.873767	0.953314	1	12038	tags=95%, list=83%, signal=552%
GO_INTERSTRAND_CROSS_LINK_REPAIR	51	0.0815086	0.675238	0.885827	0.953076	1	6231	tags=51%, list=43%, signal=89%
GO_NEURON_CELLULAR_HOMEOSTASIS	30	0.105479	0.675173	0.846	0.952665	1	7193	tags=60%, list=49%, signal=118%
GO_ORGANOPHOSPHATE_CATABOLIC_PROCESS	117	0.053529	0.675161	0.879473	0.95219	1	5441	tags=43%, list=37%, signal=68%
GO_POSITIVE_REGULATION_OF_ACTIN_NUCLEATION	17	0.136739	0.674496	0.89916	0.952486	1	12554	tags=100%, list=86%, signal=731%
GO_NEGATIVE_REGULATION_OF_CELL_DEVELOPMENT	295	0.0340618	0.673755	0.878296	0.952863	1	1584	tags=14%, list=11%, signal=16%
GO_REGULATION_OF_RESPONSE_TO_FOOD	18	0.134029	0.673733	0.879668	0.9524	1	10170	tags=83%, list=70%, signal=277%
GO_POSITIVE_REGULATION_OF_GLYCOLYTIC_PROCESS	17	0.136391	0.673387	0.859719	0.952334	1	9993	tags=82%, list=69%, signal=263%
GO_CELLULAR_RESPONSE_TO_TOXIC_SUBSTANCE	195	0.0408584	0.671987	0.894737	0.953515	1	3887	tags=31%, list=27%, signal=41%
GO_NEGATIVE_REGULATION_OF_INTRACELLULAR_STEROID_HORMONE_RECEPTOR_SIGNALING_PATHWAY	30	0.102633	0.671821	0.868369	0.953203	1	12566	tags=97%, list=86%, signal=710%
GO_TOXIN_METABOLIC_PROCESS	17	0.135362	0.67015	0.877083	0.954697	1	12574	tags=100%, list=86%, signal=738%
GO_NEGATIVE_REGULATION_OF_VASCULAR_SMOOTH_MUSCLE_CELL_PROLIFERATION	16	0.141842	0.670052	0.884211	0.954323	1	1574	tags=25%, list=11%, signal=28%
GO_AMINOGLYCAN_METABOLIC_PROCESS	125	0.0520849	0.669973	0.884314	0.953924	1	2389	tags=22%, list=16%, signal=26%
GO_ANTERIOR_POSTERIOR_PATTERN_SPECIFICATION	148	0.0473668	0.669789	0.897119	0.953649	1	6686	tags=51%, list=46%, signal=93%
GO_CELLULAR_BIOGENIC_AMINE_METABOLIC_PROCESS	46	0.0831681	0.669496	0.889113	0.953495	1	3219	tags=30%, list=22%, signal=39%
GO_NUCLEOBASE_CONTAINING_SMALL_MOLECULE_METABOLIC_PROCESS	308	0.0335695	0.669292	0.883858	0.953245	1	9766	tags=70%, list=67%, signal=210%
GO_NEGATIVE_REGULATION_OF_B_CELL_ACTIVATION	28	0.105187	0.667911	0.895954	0.954312	1	2627	tags=29%, list=18%, signal=35%
GO_INTRACELLULAR_STEROL_TRANSPORT	20	0.125473	0.666796	0.870155	0.955115	1	12718	tags=100%, list=87%, signal=797%
GO_GLYCEROPHOSPHOLIPID_METABOLIC_PROCESS	149	0.0465872	0.664385	0.882704	0.957408	1	4696	tags=37%, list=32%, signal=54%
GO_MELANOCYTE_DIFFERENTIATION	23	0.113589	0.664264	0.863179	0.957042	1	1511	tags=22%, list=10%, signal=24%
GO_INTERLEUKIN_13_PRODUCTION	15	0.143646	0.664056	0.90927	0.956782	1	11484	tags=93%, list=79%, signal=443%
GO_INFLAMMATORY_RESPONSE_TO_ANTIGENIC_STIMULUS	35	0.0958027	0.663858	0.876228	0.956519	1	11073	tags=86%, list=76%, signal=359%
GO_POSITIVE_REGULATION_OF_PROTEIN_SERINE_THREONINE_KINASE_ACTIVITY	302	0.0330733	0.663061	0.877953	0.956879	1	10169	tags=73%, list=70%, signal=238%
GO_TRACHEA_DEVELOPMENT	18	0.126799	0.661542	0.900415	0.958098	1	581	tags=17%, list=4%, signal=17%
GO_IRON_ION_TRANSPORT	63	0.0701853	0.660537	0.883168	0.958732	1	12139	tags=90%, list=83%, signal=545%
GO_CARDIAC_MUSCLE_CELL_ACTION_POTENTIAL_INVOLVED_IN_CONTRACTION	47	0.0831305	0.659933	0.906122	0.958895	1	4363	tags=38%, list=30%, signal=55%
GO_ENDOCRINE_SYSTEM_DEVELOPMENT	100	0.057962	0.658639	0.880478	0.959819	1	11231	tags=83%, list=77%, signal=362%
GO_REGULATION_OF_GLIAL_CELL_PROLIFERATION	28	0.103845	0.658241	0.884298	0.959772	1	8359	tags=68%, list=57%, signal=159%
GO_TRNA_METABOLIC_PROCESS	168	0.0438384	0.657094	0.912245	0.960524	1	10015	tags=73%, list=69%, signal=233%
GO_RESPONSE_TO_ALKALOID	99	0.0572551	0.656319	0.910603	0.960859	1	9013	tags=68%, list=62%, signal=177%
GO_NEGATIVE_REGULATION_OF_RNA_SPLICING	25	0.110066	0.656239	0.869141	0.960453	1	11779	tags=92%, list=81%, signal=484%
GO_REGULATION_OF_ICOSANOID_SECRETION	15	0.140204	0.656014	0.907757	0.960198	1	6687	tags=60%, list=46%, signal=111%
GO_LIVER_REGENERATION	28	0.101581	0.655782	0.893004	0.959967	1	2160	tags=25%, list=15%, signal=29%
GO_SMOOTH_MUSCLE_CELL_DIFFERENTIATION	52	0.0788702	0.655323	0.876543	0.959949	1	9762	tags=75%, list=67%, signal=227%
GO_REGULATION_OF_ACTIN_FILAMENT_ORGANIZATION	231	0.0372013	0.65327	0.90593	0.961597	1	2677	tags=22%, list=18%, signal=27%
GO_POSITIVE_REGULATION_OF_CELLULAR_CARBOHYDRATE_METABOLIC_PROCESS	38	0.0878257	0.652031	0.885081	0.962397	1	10205	tags=79%, list=70%, signal=264%
GO_PROTEIN_REFOLDING	31	0.0975412	0.651316	0.916828	0.96266	1	929	tags=16%, list=6%, signal=17%
GO_NCRNA_CATABOLIC_PROCESS	24	0.111292	0.650795	0.868787	0.962737	1	9895	tags=79%, list=68%, signal=247%
GO_NEGATIVE_CHEMOTAXIS	42	0.0846906	0.650084	0.915058	0.963054	1	1887	tags=21%, list=13%, signal=25%
GO_POSITIVE_REGULATION_OF_NATURAL_KILLER_CELL_ACTIVATION	19	0.125374	0.645501	0.885312	0.96732	1	11954	tags=95%, list=82%, signal=532%
GO_POSITIVE_REGULATION_OF_LIPID_KINASE_ACTIVITY	31	0.0973744	0.644275	0.900398	0.968074	1	5153	tags=45%, list=35%, signal=70%
GO_VENTRICULAR_CARDIAC_MUSCLE_CELL_MEMBRANE_REPOLARIZATION	22	0.115238	0.644152	0.884086	0.96771	1	10884	tags=86%, list=75%, signal=343%
GO_RENAL_FILTRATION	17	0.129907	0.643362	0.903226	0.968032	1	2389	tags=29%, list=16%, signal=35%
GO_NEGATIVE_REGULATION_OF_RESPONSE_TO_OXIDATIVE_STRESS	40	0.0861561	0.643227	0.907216	0.967679	1	3839	tags=35%, list=26%, signal=47%
GO_RESPONSE_TO_LEAD_ION	22	0.114715	0.642447	0.888462	0.967955	1	4943	tags=45%, list=34%, signal=69%
GO_LINOLEIC_ACID_METABOLIC_PROCESS	15	0.135963	0.641929	0.924644	0.967996	1	2871	tags=33%, list=20%, signal=41%
GO_NEGATIVE_REGULATION_OF_RESPONSE_TO_DRUG	25	0.106029	0.641753	0.913295	0.967687	1	3113	tags=32%, list=21%, signal=41%
[truncated: 132 more rows]

## Sheet: WT-MV; C5 BP - Down
Supplementary Table 6. GSEA results (C5-CC, C5-BP, and C5-MF domains) for WT-M/V and WT-M/KO-V transcripts.
NAME	SIZE	ES	NES	NOM p-val	FDR q-val	FWER p-val	RANK AT MAX	LEADING EDGE
GO_EXTRACELLULAR_STRUCTURE_ORGANIZATION	350	-0.167985	-3.59361	0	0	0	7048	tags=65%, list=48%, signal=123%
GO_COLLAGEN_FIBRIL_ORGANIZATION	48	-0.347814	-2.88081	0	0.00517987	0.012	5260	tags=71%, list=36%, signal=111%
GO_ADAPTIVE_IMMUNE_RESPONSE_BASED_ON_SOMATIC_RECOMBINATION_OF_IMMUNE_RECEPTORS_BUILT_FROM_IMMUNOGLOBULIN_SUPERFAMILY_DOMAINS	183	-0.166507	-2.66499	0	0.018218	0.062	6907	tags=64%, list=48%, signal=120%
GO_ADAPTIVE_IMMUNE_RESPONSE	262	-0.135899	-2.55397	0	0.0401336	0.174	6774	tags=60%, list=47%, signal=110%
GO_POSITIVE_REGULATION_OF_INTERLEUKIN_12_PRODUCTION	25	-0.415271	-2.53299	0	0.0373683	0.196	6769	tags=88%, list=47%, signal=164%
GO_SKELETAL_SYSTEM_DEVELOPMENT	420	-0.108259	-2.53039	0	0.0321425	0.2	8374	tags=68%, list=58%, signal=156%
GO_NEGATIVE_REGULATION_OF_EPITHELIAL_CELL_DIFFERENTIATION	32	-0.368226	-2.52254	0	0.0293782	0.212	8745	tags=97%, list=60%, signal=243%
GO_LEUKOCYTE_PROLIFERATION	210	-0.148846	-2.51675	0.00200803	0.0271105	0.222	6454	tags=59%, list=44%, signal=105%
GO_ENDOTHELIUM_DEVELOPMENT	107	-0.208664	-2.48465	0	0.0313824	0.277	3784	tags=47%, list=26%, signal=63%
GO_POSITIVE_REGULATION_OF_CELL_ACTIVATION	249	-0.135898	-2.47167	0	0.0319058	0.309	6468	tags=58%, list=44%, signal=102%
GO_RESPONSE_TO_MOLECULE_OF_BACTERIAL_ORIGIN	249	-0.133375	-2.45301	0	0.0346545	0.356	7964	tags=68%, list=55%, signal=147%
GO_INTEGRIN_MEDIATED_SIGNALING_PATHWAY	89	-0.22122	-2.417	0	0.0434022	0.457	7097	tags=71%, list=49%, signal=137%
GO_POSITIVE_REGULATION_OF_LYMPHOCYTE_ACTIVATION	211	-0.145598	-2.41693	0	0.0401305	0.458	6460	tags=59%, list=44%, signal=104%
GO_GLUTATHIONE_METABOLIC_PROCESS	33	-0.347263	-2.409	0	0.0398233	0.487	8182	tags=91%, list=56%, signal=207%
GO_T_CELL_DIFFERENTIATION	185	-0.150515	-2.36993	0	0.047811	0.573	5936	tags=56%, list=41%, signal=93%
GO_RESPONSE_TO_BACTERIUM	386	-0.102773	-2.31301	0	0.0671516	0.717	7964	tags=65%, list=55%, signal=139%
GO_CHROMATIN_ORGANIZATION_INVOLVED_IN_REGULATION_OF_TRANSCRIPTION	75	-0.22185	-2.29787	0	0.0707615	0.756	7649	tags=75%, list=53%, signal=157%
GO_AXON_ENSHEATHMENT_IN_CENTRAL_NERVOUS_SYSTEM	20	-0.439684	-2.29689	0.00189036	0.0673462	0.758	3068	tags=65%, list=21%, signal=82%
GO_LYMPHOCYTE_MEDIATED_IMMUNITY	159	-0.153614	-2.28729	0.00215983	0.0688853	0.782	6937	tags=63%, list=48%, signal=119%
GO_T_CELL_ACTIVATION	346	-0.107712	-2.26389	0.00204918	0.07623	0.825	6499	tags=55%, list=45%, signal=97%
GO_POSITIVE_REGULATION_OF_CYTOKINE_BIOSYNTHETIC_PROCESS	49	-0.264244	-2.25483	0	0.0778677	0.847	6558	tags=71%, list=45%, signal=130%
GO_POSITIVE_REGULATION_OF_LEUKOCYTE_CELL_CELL_ADHESION	167	-0.150349	-2.25076	0	0.0764605	0.856	6460	tags=59%, list=44%, signal=105%
GO_RESPONSE_TO_TYPE_I_INTERFERON	69	-0.230346	-2.22931	0	0.0833646	0.903	5097	tags=58%, list=35%, signal=89%
GO_EXTRACELLULAR_MATRIX_DISASSEMBLY	54	-0.253357	-2.21491	0	0.0878795	0.922	7371	tags=76%, list=51%, signal=153%
GO_MONONUCLEAR_CELL_DIFFERENTIATION	30	-0.335042	-2.20594	0.00200401	0.0891996	0.933	1925	tags=47%, list=13%, signal=54%
GO_TOLL_LIKE_RECEPTOR_SIGNALING_PATHWAY	118	-0.175313	-2.20258	0	0.0880283	0.939	7454	tags=69%, list=51%, signal=140%
GO_POSITIVE_REGULATION_OF_INTERLEUKIN_2_PRODUCTION	27	-0.352158	-2.16418	0.00203252	0.10903	0.976	6738	tags=81%, list=46%, signal=152%
GO_LEUKOCYTE_CELL_CELL_ADHESION	255	-0.115943	-2.15675	0	0.110222	0.981	6499	tags=56%, list=45%, signal=100%
GO_CELLULAR_RESPONSE_TO_BIOTIC_STIMULUS	170	-0.141216	-2.14567	0	0.113865	0.984	7466	tags=65%, list=51%, signal=133%
GO_T_CELL_PROLIFERATION	135	-0.159737	-2.14202	0.00766283	0.112335	0.985	6209	tags=59%, list=43%, signal=101%
GO_POSITIVE_REGULATION_OF_CELL_ADHESION	330	-0.103614	-2.13803	0	0.111913	0.986	6460	tags=55%, list=44%, signal=96%
GO_CELLULAR_AMINO_ACID_CATABOLIC_PROCESS	67	-0.222288	-2.1299	0.00197628	0.114376	0.987	6984	tags=70%, list=48%, signal=134%
GO_EPIBOLY	28	-0.338718	-2.12299	0.00200401	0.115795	0.989	2875	tags=54%, list=20%, signal=67%
GO_REGULATION_OF_LEUKOCYTE_DIFFERENTIATION	216	-0.127141	-2.11819	0.00423729	0.115996	0.992	6460	tags=57%, list=44%, signal=101%
GO_REGULATION_OF_T_CELL_ACTIVATION	238	-0.118084	-2.11567	0	0.114658	0.993	6499	tags=56%, list=45%, signal=100%
GO_REGULATION_OF_MONOCYTE_DIFFERENTIATION	16	-0.430658	-2.1067	0.00408998	0.118366	0.994	1925	tags=56%, list=13%, signal=65%
GO_REGULATION_OF_LEUKOCYTE_PROLIFERATION	163	-0.140619	-2.09893	0.00196078	0.121135	0.996	6454	tags=58%, list=44%, signal=104%
GO_LEUKOCYTE_DIFFERENTIATION	395	-0.0898953	-2.09723	0.00988142	0.119315	0.997	6460	tags=53%, list=44%, signal=93%
GO_POSITIVE_REGULATION_OF_PROTEIN_LOCALIZATION_TO_CELL_SURFACE	15	-0.451439	-2.09528	0.00596422	0.117481	0.997	7015	tags=93%, list=48%, signal=180%
GO_POSITIVE_REGULATION_OF_CELL_CELL_ADHESION	194	-0.129703	-2.0921	0.00391389	0.116906	0.997	6460	tags=57%, list=44%, signal=102%
GO_REGULATION_OF_LYMPHOCYTE_ACTIVATION	321	-0.100516	-2.08221	0.00201207	0.121191	0.999	6499	tags=55%, list=45%, signal=96%
GO_POSITIVE_REGULATION_OF_T_CELL_PROLIFERATION	67	-0.214642	-2.06789	0.00199203	0.129251	1	9482	tags=87%, list=65%, signal=248%
GO_REGULATION_OF_PRODUCTION_OF_MOLECULAR_MEDIATOR_OF_IMMUNE_RESPONSE	104	-0.169907	-2.04696	0.00403226	0.143686	1	6776	tags=63%, list=47%, signal=118%
GO_HUMORAL_IMMUNE_RESPONSE_MEDIATED_BY_CIRCULATING_IMMUNOGLOBULIN	31	-0.2999	-2.04284	0.004158	0.143658	1	6907	tags=77%, list=48%, signal=147%
GO_NEGATIVE_REGULATION_OF_INNATE_IMMUNE_RESPONSE	37	-0.279302	-2.00408	0.00373832	0.177473	1	4203	tags=57%, list=29%, signal=80%
GO_POSITIVE_REGULATION_OF_LEUKOCYTE_PROLIFERATION	101	-0.171271	-2.00355	0.00393701	0.174209	1	6454	tags=61%, list=44%, signal=110%
GO_REGULATION_OF_CELL_CELL_ADHESION	308	-0.0976221	-1.99652	0.00199601	0.177168	1	6543	tags=55%, list=45%, signal=97%
GO_POSITIVE_REGULATION_OF_MITOCHONDRIAL_TRANSLATION	17	-0.396877	-1.98393	0.00609756	0.187114	1	4501	tags=71%, list=31%, signal=102%
GO_HEME_BIOSYNTHETIC_PROCESS	21	-0.364335	-1.98154	0.00598802	0.186057	1	7867	tags=90%, list=54%, signal=197%
GO_REGULATION_OF_T_CELL_DIFFERENTIATION	111	-0.160638	-1.98004	0.00784314	0.183956	1	6460	tags=60%, list=44%, signal=108%
GO_POSITIVE_REGULATION_OF_I_KAPPAB_KINASE_NF_KAPPAB_SIGNALING	155	-0.13834	-1.97598	0.0106157	0.185497	1	6454	tags=58%, list=44%, signal=103%
GO_LYMPHOCYTE_ACTIVATION_INVOLVED_IN_IMMUNE_RESPONSE	118	-0.154061	-1.9688	0.004158	0.189769	1	6405	tags=59%, list=44%, signal=105%
GO_REGULATION_OF_CELL_ACTIVATION	415	-0.0836634	-1.96855	0.0122951	0.186414	1	6843	tags=55%, list=47%, signal=101%
GO_REGULATION_OF_IMMUNE_EFFECTOR_PROCESS	280	-0.0999281	-1.95895	0.00386847	0.193978	1	6937	tags=58%, list=48%, signal=108%
GO_TOLL_LIKE_RECEPTOR_9_SIGNALING_PATHWAY	19	-0.374793	-1.95707	0.00204499	0.192605	1	6038	tags=79%, list=42%, signal=135%
GO_REGULATION_OF_EXTRACELLULAR_MATRIX_ORGANIZATION	34	-0.280733	-1.95523	0.00420168	0.191084	1	7048	tags=76%, list=48%, signal=148%
GO_RNA_SPLICING	393	-0.0847469	-1.9546	0.0083682	0.188464	1	2798	tags=27%, list=19%, signal=33%
GO_ENSHEATHMENT_OF_NEURONS	120	-0.150345	-1.9394	0.00796813	0.202466	1	2074	tags=29%, list=14%, signal=34%
GO_HUMORAL_IMMUNE_RESPONSE	105	-0.16326	-1.93865	0.0100604	0.199945	1	4153	tags=45%, list=29%, signal=62%
GO_RESPONSE_TO_INTERFERON_GAMMA	144	-0.135674	-1.93357	0.00386847	0.202259	1	6328	tags=57%, list=44%, signal=100%
GO_GASTRULATION	147	-0.13323	-1.92697	0.00403226	0.2067	1	5700	tags=52%, list=39%, signal=85%
GO_POSITIVE_REGULATION_OF_INTERLEUKIN_6_PRODUCTION	64	-0.206226	-1.92264	0.00814664	0.20804	1	6558	tags=66%, list=45%, signal=119%
GO_LYMPHOCYTE_DIFFERENTIATION	266	-0.101214	-1.91907	0.0162602	0.209197	1	5936	tags=51%, list=41%, signal=84%
GO_MITOCHONDRIAL_DEPOLARIZATION	22	-0.338184	-1.91556	0.00787402	0.21	1	8310	tags=91%, list=57%, signal=212%
GO_PEPTIDE_METABOLIC_PROCESS	97	-0.168604	-1.9103	0.01002	0.213126	1	8359	tags=74%, list=57%, signal=173%
GO_T_CELL_MEDIATED_IMMUNITY	70	-0.197446	-1.90997	0.00598802	0.210219	1	6907	tags=67%, list=48%, signal=127%
GO_RESPONSE_TO_VITAMIN_D	32	-0.284151	-1.90569	0.00604839	0.211878	1	6784	tags=75%, list=47%, signal=140%
GO_LYMPHOCYTE_CHEMOTAXIS	33	-0.281556	-1.90165	0.00192678	0.2137	1	8254	tags=85%, list=57%, signal=196%
GO_LEUKOCYTE_MEDIATED_CYTOTOXICITY	62	-0.206632	-1.90107	0.0105042	0.211271	1	6625	tags=66%, list=46%, signal=121%
GO_COMPLEMENT_ACTIVATION	40	-0.249005	-1.8975	0.00996016	0.212758	1	1116	tags=33%, list=8%, signal=35%
GO_GLIAL_CELL_DEVELOPMENT	103	-0.159138	-1.89535	0.00647948	0.21246	1	3068	tags=37%, list=21%, signal=46%
GO_NEGATIVE_REGULATION_OF_CELL_CYCLE_ARREST	20	-0.36064	-1.89493	0.0204499	0.210149	1	7124	tags=85%, list=49%, signal=166%
GO_CYTOKINE_METABOLIC_PROCESS	87	-0.17078	-1.88321	0.0157791	0.221482	1	6558	tags=62%, list=45%, signal=112%
GO_INTERLEUKIN_12_PRODUCTION	38	-0.260527	-1.88162	0.0122699	0.22055	1	6937	tags=74%, list=48%, signal=141%
GO_LIPOPOLYSACCHARIDE_MEDIATED_SIGNALING_PATHWAY	47	-0.234236	-1.87818	0.00974659	0.221732	1	7125	tags=72%, list=49%, signal=141%
GO_INTERLEUKIN_10_PRODUCTION	35	-0.270745	-1.8771	0.0148305	0.220105	1	6460	tags=71%, list=44%, signal=128%
GO_POSITIVE_REGULATION_OF_NIK_NF_KAPPAB_SIGNALING	62	-0.200632	-1.876	0.0102041	0.218727	1	7650	tags=73%, list=53%, signal=153%
GO_PHOSPHATIDYLCHOLINE_METABOLIC_PROCESS	25	-0.313282	-1.87491	0.0138889	0.217311	1	4178	tags=60%, list=29%, signal=84%
GO_ACTIVATION_OF_NF_KAPPAB_INDUCING_KINASE_ACTIVITY	15	-0.403773	-1.8727	0.00404858	0.217254	1	6738	tags=87%, list=46%, signal=161%
GO_NEGATIVE_REGULATION_OF_VIRAL_PROCESS	65	-0.197497	-1.86984	0.016	0.218112	1	7880	tags=74%, list=54%, signal=160%
GO_POSITIVE_REGULATION_OF_INTERFERON_ALPHA_PRODUCTION	19	-0.354823	-1.86279	0.0114068	0.224059	1	6328	tags=79%, list=44%, signal=140%
GO_ENDOTHELIAL_CELL_DEVELOPMENT	57	-0.214364	-1.84844	0.0139442	0.239089	1	3784	tags=47%, list=26%, signal=64%
GO_SULFUR_COMPOUND_CATABOLIC_PROCESS	40	-0.252014	-1.84577	0.010142	0.239618	1	2890	tags=45%, list=20%, signal=56%
GO_POSITIVE_REGULATION_OF_TYPE_I_INTERFERON_PRODUCTION	71	-0.186865	-1.84209	0.0134875	0.24169	1	7742	tags=72%, list=53%, signal=153%
GO_PATTERN_RECOGNITION_RECEPTOR_SIGNALING_PATHWAY	156	-0.128108	-1.83681	0.0165289	0.245318	1	6454	tags=57%, list=44%, signal=101%
GO_B_CELL_MEDIATED_IMMUNITY	80	-0.176036	-1.82527	0.00996016	0.258675	1	6907	tags=65%, list=48%, signal=123%
GO_NEGATIVE_REGULATION_OF_VIRAL_GENOME_REPLICATION	35	-0.260072	-1.82481	0.0120482	0.256396	1	4953	tags=60%, list=34%, signal=91%
GO_CHONDROCYTE_DEVELOPMENT_INVOLVED_IN_ENDOCHONDRAL_BONE_MORPHOGENESIS	20	-0.328655	-1.82474	0.0142276	0.253599	1	1045	tags=40%, list=7%, signal=43%
GO_POSITIVE_REGULATION_OF_IMMUNE_EFFECTOR_PROCESS	152	-0.128533	-1.82471	0.0181818	0.250817	1	6857	tags=60%, list=47%, signal=112%
GO_LYMPHOCYTE_MIGRATION	66	-0.190875	-1.82024	0.0210728	0.254277	1	8254	tags=76%, list=57%, signal=174%
GO_LEUKOCYTE_CHEMOTAXIS	144	-0.129696	-1.81495	0.0135135	0.2584	1	6717	tags=59%, list=46%, signal=109%
GO_BONE_DEVELOPMENT	182	-0.117588	-1.81421	0.0133588	0.256759	1	10217	tags=82%, list=70%, signal=272%
GO_POSITIVE_REGULATION_OF_TUMOR_NECROSIS_FACTOR_SUPERFAMILY_CYTOKINE_PRODUCTION	66	-0.18927	-1.81221	0.0114943	0.25698	1	6735	tags=65%, list=46%, signal=121%
GO_POSITIVE_REGULATION_OF_PRODUCTION_OF_MOLECULAR_MEDIATOR_OF_IMMUNE_RESPONSE	71	-0.182856	-1.80635	0.0140562	0.26188	1	6776	tags=65%, list=47%, signal=121%
GO_PODOSOME_ASSEMBLY	16	-0.379015	-1.80416	0.0162272	0.262147	1	8128	tags=94%, list=56%, signal=212%
GO_ISOPRENOID_BIOSYNTHETIC_PROCESS	18	-0.349698	-1.80316	0.0142857	0.260854	1	6232	tags=78%, list=43%, signal=136%
GO_POSITIVE_REGULATION_OF_TOLL_LIKE_RECEPTOR_SIGNALING_PATHWAY	22	-0.322283	-1.80046	0.0143737	0.262277	1	6558	tags=77%, list=45%, signal=141%
GO_SUPEROXIDE_METABOLIC_PROCESS	53	-0.209093	-1.78631	0.0190476	0.280766	1	7946	tags=75%, list=55%, signal=166%
GO_INTERFERON_ALPHA_PRODUCTION	25	-0.29472	-1.78492	0.013834	0.279832	1	6774	tags=76%, list=47%, signal=142%
GO_MATURE_B_CELL_DIFFERENTIATION	20	-0.328411	-1.78139	0.019802	0.282125	1	7592	tags=85%, list=52%, signal=178%
GO_T_CELL_DIFFERENTIATION_INVOLVED_IN_IMMUNE_RESPONSE	50	-0.213497	-1.77454	0.00978474	0.289122	1	5341	tags=58%, list=37%, signal=91%
GO_MATURE_B_CELL_DIFFERENTIATION_INVOLVED_IN_IMMUNE_RESPONSE	16	-0.353348	-1.77063	0.0163599	0.29247	1	7592	tags=88%, list=52%, signal=183%
GO_REGULATION_OF_NON_CANONICAL_WNT_SIGNALING_PATHWAY	20	-0.326327	-1.76949	0.025974	0.291594	1	3987	tags=60%, list=27%, signal=83%
GO_T_CELL_ACTIVATION_INVOLVED_IN_IMMUNE_RESPONSE	64	-0.186414	-1.76477	0.0145228	0.295933	1	5936	tags=59%, list=41%, signal=100%
GO_GPI_ANCHOR_BIOSYNTHETIC_PROCESS	31	-0.270054	-1.76333	0.0195312	0.295254	1	6871	tags=74%, list=47%, signal=140%
GO_INTERFERON_GAMMA_MEDIATED_SIGNALING_PATHWAY	67	-0.181174	-1.762	0.0144628	0.294816	1	6928	tags=66%, list=48%, signal=125%
GO_ALPHA_BETA_T_CELL_PROLIFERATION	26	-0.289075	-1.75917	0.0243408	0.296136	1	8109	tags=85%, list=56%, signal=191%
GO_T_HELPER_1_TYPE_IMMUNE_RESPONSE	34	-0.25286	-1.75157	0.024	0.305345	1	6597	tags=71%, list=45%, signal=129%
GO_GROWTH_PLATE_CARTILAGE_CHONDROCYTE_DIFFERENTIATION	20	-0.328655	-1.7506	0.011976	0.304094	1	1045	tags=40%, list=7%, signal=43%
GO_T_HELPER_1_CELL_DIFFERENTIATION	15	-0.366474	-1.75036	0.01	0.301655	1	5341	tags=73%, list=37%, signal=116%
GO_TISSUE_REMODELING	132	-0.13033	-1.74961	0.0242424	0.300113	1	6385	tags=57%, list=44%, signal=100%
GO_T_CELL_MEDIATED_CYTOTOXICITY	29	-0.269135	-1.74858	0.021322	0.298988	1	6625	tags=72%, list=46%, signal=133%
GO_RESPONSE_TO_VITAMIN	76	-0.171638	-1.745	0.0211416	0.301832	1	8424	tags=75%, list=58%, signal=177%
GO_COLLAGEN_CATABOLIC_PROCESS	34	-0.250674	-1.74243	0.01417	0.302988	1	4918	tags=59%, list=34%, signal=89%
GO_TYROSINE_PHOSPHORYLATION_OF_STAT_PROTEIN	52	-0.195172	-1.73752	0.00208333	0.308186	1	7240	tags=69%, list=50%, signal=137%
GO_POSITIVE_REGULATION_OF_INTERLEUKIN_10_PRODUCTION	21	-0.318172	-1.73623	0.0277228	0.307374	1	6460	tags=76%, list=44%, signal=137%
GO_FORMATION_OF_PRIMARY_GERM_LAYER	98	-0.1499	-1.73609	0.0410678	0.304885	1	5700	tags=54%, list=39%, signal=88%
GO_CELL_KILLING	75	-0.171376	-1.73078	0.0318725	0.31078	1	7022	tags=65%, list=48%, signal=126%
GO_NEGATIVE_REGULATION_OF_GENE_SILENCING	22	-0.315039	-1.72498	0.0283401	0.317054	1	9307	tags=95%, list=64%, signal=265%
GO_CHONDROCYTE_DIFFERENTIATION	104	-0.147553	-1.71998	0.0391389	0.32261	1	6120	tags=57%, list=42%, signal=97%
GO_REGULATION_OF_ENDOTHELIAL_CELL_DIFFERENTIATION	27	-0.274585	-1.71512	0.0234375	0.328163	1	4094	tags=56%, list=28%, signal=77%
GO_PREASSEMBLY_OF_GPI_ANCHOR_IN_ER_MEMBRANE	17	-0.351483	-1.71111	0.0271967	0.331839	1	6871	tags=82%, list=47%, signal=156%
GO_EPITHELIAL_CELL_APOPTOTIC_PROCESS	84	-0.159008	-1.71003	0.0298805	0.331047	1	7050	tags=64%, list=48%, signal=124%
GO_CELL_MATRIX_ADHESION	193	-0.105259	-1.70037	0.026616	0.345128	1	3614	tags=35%, list=25%, signal=46%
GO_BONE_MORPHOGENESIS	95	-0.146981	-1.69687	0.0240481	0.348058	1	5837	tags=55%, list=40%, signal=91%
GO_REGULATION_OF_HUMORAL_IMMUNE_RESPONSE	38	-0.229085	-1.69584	0.0373444	0.347299	1	7393	tags=74%, list=51%, signal=150%
GO_SPERM_MOTILITY	49	-0.204869	-1.6943	0.029148	0.347096	1	9199	tags=84%, list=63%, signal=227%
GO_RRNA_METHYLATION	21	-0.308747	-1.69395	0.0354331	0.345044	1	5212	tags=67%, list=36%, signal=104%
GO_REGULATION_OF_NIK_NF_KAPPAB_SIGNALING	88	-0.156737	-1.6924	0.0285714	0.345052	1	7650	tags=68%, list=53%, signal=143%
GO_COLLAGEN_BIOSYNTHETIC_PROCESS	37	-0.226282	-1.69054	0.0320513	0.345504	1	6937	tags=70%, list=48%, signal=134%
GO_POSITIVE_REGULATION_OF_TYROSINE_PHOSPHORYLATION_OF_STAT_PROTEIN	41	-0.225593	-1.68976	0.0221729	0.344077	1	7015	tags=71%, list=48%, signal=136%
GO_REGULATION_OF_T_CELL_MEDIATED_IMMUNITY	46	-0.211271	-1.68563	0.026616	0.3482	1	6738	tags=67%, list=46%, signal=125%
GO_NEGATIVE_REGULATION_OF_OXIDOREDUCTASE_ACTIVITY	15	-0.362082	-1.68358	0.0394477	0.349177	1	8313	tags=93%, list=57%, signal=218%
GO_TETRAPYRROLE_BIOSYNTHETIC_PROCESS	27	-0.274371	-1.68212	0.0297619	0.349001	1	7867	tags=81%, list=54%, signal=177%
GO_POSITIVE_REGULATION_OF_LYMPHOCYTE_MIGRATION	26	-0.276375	-1.68138	0.0441767	0.347728	1	5497	tags=65%, list=38%, signal=105%
GO_REGULATION_OF_LEUKOCYTE_ADHESION_TO_VASCULAR_ENDOTHELIAL_CELL	15	-0.355735	-1.68026	0.030888	0.347076	1	5497	tags=73%, list=38%, signal=118%
GO_REGULATION_OF_LYMPHOCYTE_MIGRATION	40	-0.227402	-1.67677	0.0342052	0.350499	1	4701	tags=55%, list=32%, signal=81%
GO_CYTOKINE_PRODUCTION_INVOLVED_IN_INFLAMMATORY_RESPONSE	32	-0.252669	-1.67655	0.0348837	0.34828	1	8604	tags=84%, list=59%, signal=206%
GO_POSITIVE_REGULATION_OF_LEUKOCYTE_MIGRATION	92	-0.14783	-1.67509	0.0295203	0.348325	1	6558	tags=60%, list=45%, signal=108%
GO_REGULATION_OF_IMMUNOGLOBULIN_PRODUCTION	46	-0.208649	-1.6748	0.0282828	0.346294	1	6776	tags=67%, list=47%, signal=126%
GO_INTERLEUKIN_6_PRODUCTION	105	-0.140559	-1.67419	0.026616	0.344836	1	6558	tags=59%, list=45%, signal=107%
GO_CHONDROCYTE_DIFFERENTIATION_INVOLVED_IN_ENDOCHONDRAL_BONE_MORPHOGENESIS	26	-0.274848	-1.67316	0.037037	0.344253	1	1045	tags=35%, list=7%, signal=37%
GO_PRODUCTION_OF_MOLECULAR_MEDIATOR_OF_IMMUNE_RESPONSE	142	-0.119753	-1.67251	0.0293542	0.342935	1	6776	tags=58%, list=47%, signal=108%
GO_POSITIVE_REGULATION_OF_MONONUCLEAR_CELL_MIGRATION	16	-0.349036	-1.67193	0.034413	0.341584	1	5837	tags=75%, list=40%, signal=125%
GO_SNRNA_TRANSCRIPTION	68	-0.176864	-1.66123	0.0349794	0.357511	1	8347	tags=75%, list=57%, signal=175%
GO_MULTICELLULAR_ORGANISMAL_MOVEMENT	49	-0.200999	-1.65959	0.0399202	0.358021	1	4507	tags=51%, list=31%, signal=74%
GO_POSITIVE_REGULATION_OF_ACTIVATED_T_CELL_PROLIFERATION	18	-0.326367	-1.6595	0.0301205	0.355725	1	5763	tags=72%, list=40%, signal=119%
GO_REGULATION_OF_LEUKOCYTE_MEDIATED_IMMUNITY	137	-0.1227	-1.65544	0.0345528	0.360488	1	6937	tags=60%, list=48%, signal=113%
GO_CARTILAGE_DEVELOPMENT_INVOLVED_IN_ENDOCHONDRAL_BONE_MORPHOGENESIS	39	-0.227921	-1.64945	0.0387597	0.368748	1	5644	tags=62%, list=39%, signal=100%
GO_REGULATION_OF_LYMPHOCYTE_DIFFERENTIATION	134	-0.124116	-1.64713	0.033264	0.370643	1	6460	tags=57%, list=44%, signal=101%
GO_REGULATION_OF_VIRAL_GENOME_REPLICATION	65	-0.176616	-1.64635	0.0301811	0.369536	1	3037	tags=38%, list=21%, signal=48%
GO_POSITIVE_REGULATION_OF_RESPONSE_TO_BIOTIC_STIMULUS	32	-0.244932	-1.64408	0.037037	0.371173	1	5081	tags=59%, list=35%, signal=91%
GO_T_CELL_MIGRATION	42	-0.217902	-1.64254	0.0253906	0.37156	1	5497	tags=60%, list=38%, signal=95%
GO_DETERMINATION_OF_HEART_LEFT_RIGHT_ASYMMETRY	50	-0.191999	-1.64082	0.0477137	0.372026	1	9724	tags=86%, list=67%, signal=259%
GO_POSITIVE_REGULATION_OF_LEUKOCYTE_DIFFERENTIATION	123	-0.125979	-1.64001	0.0321888	0.371121	1	6460	tags=57%, list=44%, signal=102%
GO_MITOCHONDRIAL_RESPIRATORY_CHAIN_COMPLEX_IV_ASSEMBLY	18	-0.31426	-1.63838	0.0412371	0.371595	1	9978	tags=100%, list=69%, signal=318%
GO_CARTILAGE_DEVELOPMENT	169	-0.10936	-1.63725	0.0239044	0.371228	1	6173	tags=53%, list=42%, signal=91%
GO_I_KAPPAB_KINASE_NF_KAPPAB_SIGNALING	223	-0.0921456	-1.63276	0.0338645	0.377013	1	6376	tags=53%, list=44%, signal=93%
GO_REGULATION_OF_SYMBIOSIS_ENCOMPASSING_MUTUALISM_THROUGH_PARASITISM	173	-0.106823	-1.62759	0.045098	0.383982	1	7880	tags=65%, list=54%, signal=140%
GO_MITOCHONDRIAL_TRANSLATION	135	-0.119407	-1.62689	0.0412574	0.382914	1	6790	tags=59%, list=47%, signal=109%
GO_EPITHELIAL_CELL_DEVELOPMENT	187	-0.10424	-1.62118	0.0483871	0.391265	1	4881	tags=44%, list=34%, signal=65%
GO_ALPHA_BETA_T_CELL_DIFFERENTIATION	81	-0.152128	-1.62023	0.054326	0.390774	1	5341	tags=52%, list=37%, signal=81%
GO_CELLULAR_RESPONSE_TO_VITAMIN	28	-0.258987	-1.61959	0.0506823	0.389453	1	10264	tags=96%, list=71%, signal=327%
GO_NEGATIVE_REGULATION_OF_ADAPTIVE_IMMUNE_RESPONSE	33	-0.237599	-1.61546	0.0345489	0.394951	1	4926	tags=58%, list=34%, signal=87%
GO_CELL_CHEMOTAXIS	204	-0.0983367	-1.61116	0.0371134	0.400824	1	6717	tags=56%, list=46%, signal=102%
GO_RNA_PHOSPHODIESTER_BOND_HYDROLYSIS_ENDONUCLEOLYTIC	67	-0.163148	-1.60766	0.0336134	0.405125	1	7840	tags=70%, list=54%, signal=152%
GO_POSITIVE_REGULATION_OF_WOUND_HEALING	37	-0.22118	-1.60353	0.035343	0.410901	1	7404	tags=73%, list=51%, signal=148%
GO_LEUKOCYTE_ACTIVATION_INVOLVED_IN_INFLAMMATORY_RESPONSE	28	-0.256521	-1.60117	0.0534653	0.412907	1	952	tags=32%, list=7%, signal=34%
GO_PLATELET_AGGREGATION	53	-0.183844	-1.59871	0.0489796	0.415249	1	3099	tags=40%, list=21%, signal=50%
GO_RNA_SPLICING_VIA_TRANSESTERIFICATION_REACTIONS	314	-0.0779105	-1.59817	0.0483559	0.41388	1	9451	tags=73%, list=65%, signal=203%
GO_PROTEIN_MATURATION	226	-0.0915112	-1.59502	0.0396825	0.417995	1	4353	tags=39%, list=30%, signal=55%
GO_MORPHOGENESIS_OF_AN_EPITHELIAL_SHEET	48	-0.191597	-1.59256	0.040568	0.420149	1	2980	tags=40%, list=20%, signal=50%
GO_RESPIRATORY_BURST	26	-0.260534	-1.58822	0.0466531	0.426154	1	7964	tags=81%, list=55%, signal=178%
GO_CELLULAR_RESPONSE_TO_VASCULAR_ENDOTHELIAL_GROWTH_FACTOR_STIMULUS	50	-0.186459	-1.58562	0.0403226	0.429014	1	8641	tags=78%, list=59%, signal=192%
GO_REGULATION_OF_LIPOPOLYSACCHARIDE_MEDIATED_SIGNALING_PATHWAY	19	-0.304076	-1.58227	0.0442656	0.433567	1	4769	tags=63%, list=33%, signal=94%
GO_NEGATIVE_REGULATION_OF_GENE_EXPRESSION_EPIGENETIC	81	-0.149967	-1.58068	0.04	0.434091	1	7706	tags=68%, list=53%, signal=144%
GO_REGULATION_OF_CARTILAGE_DEVELOPMENT	57	-0.176372	-1.57893	0.0601942	0.435337	1	6120	tags=60%, list=42%, signal=103%
GO_POSITIVE_REGULATION_OF_LYMPHOCYTE_DIFFERENTIATION	81	-0.149232	-1.57823	0.0424242	0.434297	1	6460	tags=59%, list=44%, signal=106%
GO_INTERLEUKIN_6_SECRETION	29	-0.245889	-1.57706	0.049896	0.434023	1	8968	tags=86%, list=62%, signal=224%
GO_NEGATIVE_REGULATION_OF_IMMUNE_RESPONSE	107	-0.129546	-1.57632	0.0545073	0.43302	1	4926	tags=47%, list=34%, signal=70%
GO_MORPHOGENESIS_OF_AN_ENDOTHELIUM	15	-0.337684	-1.57503	0.0545113	0.432957	1	2851	tags=53%, list=20%, signal=66%
GO_IMMUNOGLOBULIN_PRODUCTION	72	-0.159868	-1.57318	0.0478088	0.434423	1	6776	tags=63%, list=47%, signal=116%
GO_RESPONSE_TO_HYDROPEROXIDE	19	-0.300169	-1.57295	0.0435644	0.432464	1	7887	tags=84%, list=54%, signal=184%
GO_POSITIVE_REGULATION_OF_T_CELL_MIGRATION	23	-0.274643	-1.57102	0.0714286	0.433922	1	5497	tags=65%, list=38%, signal=105%
GO_RRNA_MODIFICATION	30	-0.242134	-1.57017	0.0450098	0.433239	1	5212	tags=60%, list=36%, signal=93%
GO_REGULATION_OF_MITOCHONDRIAL_TRANSLATION	25	-0.26593	-1.56891	0.0526316	0.433406	1	5447	tags=64%, list=37%, signal=102%
GO_MEMBRANE_PROTEIN_INTRACELLULAR_DOMAIN_PROTEOLYSIS	18	-0.312011	-1.5674	0.0557692	0.43397	1	8395	tags=89%, list=58%, signal=210%
GO_CELLULAR_RESPONSE_TO_VITAMIN_D	20	-0.291223	-1.5657	0.0561122	0.435237	1	8132	tags=85%, list=56%, signal=193%
GO_SYNAPTIC_VESICLE_CYTOSKELETAL_TRANSPORT	18	-0.298148	-1.56036	0.0491803	0.444056	1	5365	tags=67%, list=37%, signal=106%
GO_REGULATION_OF_T_HELPER_CELL_DIFFERENTIATION	29	-0.24751	-1.55995	0.0535714	0.442583	1	5936	tags=66%, list=41%, signal=110%
GO_CELL_SUBSTRATE_ADHESION	301	-0.0774278	-1.55181	0.0491803	0.457044	1	3053	tags=29%, list=21%, signal=35%
GO_RETINOIC_ACID_RECEPTOR_SIGNALING_PATHWAY	27	-0.246681	-1.55107	0.0533333	0.456328	1	4499	tags=56%, list=31%, signal=80%
GO_INTERLEUKIN_8_PRODUCTION	53	-0.178284	-1.55098	0.0570265	0.454158	1	8118	tags=74%, list=56%, signal=166%
GO_POSITIVE_REGULATION_OF_CYTOKINE_SECRETION	90	-0.136563	-1.54308	0.0646465	0.468914	1	6429	tags=58%, list=44%, signal=103%
GO_HEART_MORPHOGENESIS	222	-0.0895663	-1.54187	0.0425532	0.469094	1	6120	tags=51%, list=42%, signal=87%
GO_NEGATIVE_REGULATION_OF_T_CELL_DIFFERENTIATION	32	-0.224296	-1.54097	0.0601942	0.468585	1	4926	tags=56%, list=34%, signal=85%
GO_POSITIVE_REGULATION_OF_EPITHELIAL_CELL_APOPTOTIC_PROCESS	27	-0.244775	-1.53828	0.06	0.472046	1	7758	tags=78%, list=53%, signal=166%
GO_MAMMARY_GLAND_MORPHOGENESIS	40	-0.202619	-1.53823	0.0657371	0.469756	1	6878	tags=68%, list=47%, signal=128%
GO_REGULATION_OF_LEUKOCYTE_MIGRATION	137	-0.112169	-1.5358	0.0677291	0.472748	1	6558	tags=56%, list=45%, signal=101%
GO_MEMBRANE_RAFT_ORGANIZATION	19	-0.304783	-1.53456	0.0523256	0.472971	1	7820	tags=84%, list=54%, signal=182%
GO_GLIOGENESIS	260	-0.0825783	-1.53254	0.067623	0.47505	1	3184	tags=30%, list=22%, signal=38%
GO_DNA_CATABOLIC_PROCESS_ENDONUCLEOLYTIC	28	-0.239586	-1.53236	0.0425101	0.473066	1	6391	tags=68%, list=44%, signal=121%
GO_POSITIVE_REGULATION_OF_RESPONSE_TO_EXTERNAL_STIMULUS	231	-0.0880784	-1.53226	0.0536082	0.470916	1	6735	tags=55%, list=46%, signal=101%
GO_REGULATION_OF_CHROMATIN_SILENCING	22	-0.267878	-1.53101	0.0669291	0.471217	1	6026	tags=68%, list=41%, signal=116%
GO_SKELETAL_MUSCLE_CONTRACTION	37	-0.208287	-1.52684	0.0542169	0.477669	1	4840	tags=54%, list=33%, signal=81%
GO_ENDOCHONDRAL_BONE_MORPHOGENESIS	64	-0.163868	-1.5241	0.0652174	0.481207	1	5808	tags=56%, list=40%, signal=93%
GO_REGULATION_OF_ADAPTIVE_IMMUNE_RESPONSE	121	-0.119738	-1.52175	0.0521921	0.484152	1	6326	tags=55%, list=44%, signal=97%
GO_TISSUE_REGENERATION	50	-0.180712	-1.51837	0.0633947	0.489505	1	7561	tags=70%, list=52%, signal=145%
GO_NEGATIVE_REGULATION_OF_REACTIVE_OXYGEN_SPECIES_BIOSYNTHETIC_PROCESS	24	-0.261314	-1.51811	0.0721248	0.487706	1	8325	tags=83%, list=57%, signal=195%
GO_EMBRYONIC_SKELETAL_SYSTEM_DEVELOPMENT	91	-0.132778	-1.51769	0.0536082	0.486332	1	8309	tags=70%, list=57%, signal=163%
GO_B_CELL_ACTIVATION	182	-0.0943104	-1.51526	0.06875	0.489243	1	7675	tags=62%, list=53%, signal=130%
GO_REGULATION_OF_CYTOKINE_PRODUCTION_INVOLVED_IN_IMMUNE_RESPONSE	66	-0.159912	-1.51337	0.0720165	0.491028	1	6499	tags=61%, list=45%, signal=109%
GO_CERAMIDE_CATABOLIC_PROCESS	17	-0.303498	-1.50973	0.072	0.496489	1	10134	tags=100%, list=70%, signal=330%
GO_RESPONSE_TO_VIRUS	239	-0.083446	-1.50461	0.063655	0.505377	1	6291	tags=51%, list=43%, signal=89%
GO_FIBROBLAST_MIGRATION	38	-0.207511	-1.50318	0.075	0.506299	1	3114	tags=42%, list=21%, signal=53%
GO_PSEUDOURIDINE_SYNTHESIS	17	-0.29984	-1.50243	0.0605469	0.505624	1	5055	tags=65%, list=35%, signal=99%
GO_CELLULAR_RESPONSE_TO_OXYGEN_RADICAL	21	-0.263518	-1.50121	0.0638723	0.505988	1	7946	tags=81%, list=55%, signal=178%
GO_NEGATIVE_REGULATION_OF_UBIQUITIN_PROTEIN_TRANSFERASE_ACTIVITY	15	-0.32426	-1.4967	0.0728347	0.51391	1	7893	tags=87%, list=54%, signal=189%
GO_REGULATION_OF_CHONDROCYTE_DIFFERENTIATION	42	-0.200467	-1.4967	0.0652174	0.511571	1	6096	tags=62%, list=42%, signal=106%
GO_POSITIVE_REGULATION_OF_CYTOKINE_PRODUCTION_INVOLVED_IN_IMMUNE_RESPONSE	43	-0.190053	-1.49424	0.0810235	0.514986	1	6376	tags=63%, list=44%, signal=111%
GO_B_CELL_DIFFERENTIATION	95	-0.129511	-1.49368	0.0601202	0.513827	1	7620	tags=65%, list=52%, signal=136%
GO_POSITIVE_REGULATION_OF_RESPONSE_TO_WOUNDING	46	-0.187132	-1.49162	0.0568627	0.516136	1	7404	tags=70%, list=51%, signal=141%
GO_FAT_SOLUBLE_VITAMIN_METABOLIC_PROCESS	31	-0.223221	-1.48895	0.0631365	0.519846	1	10834	tags=97%, list=75%, signal=379%
GO_NEGATIVE_REGULATION_OF_LEUKOCYTE_CELL_CELL_ADHESION	91	-0.131942	-1.4887	0.0885827	0.518133	1	6084	tags=55%, list=42%, signal=94%
GO_INTERLEUKIN_2_BIOSYNTHETIC_PROCESS	18	-0.293477	-1.48515	0.0766129	0.5238	1	9472	tags=94%, list=65%, signal=271%
GO_ORGANIC_HYDROXY_COMPOUND_BIOSYNTHETIC_PROCESS	215	-0.0867673	-1.48455	0.0848861	0.522934	1	7956	tags=63%, list=55%, signal=138%
GO_OLIGODENDROCYTE_DEVELOPMENT	42	-0.195501	-1.48319	0.0909091	0.523705	1	1321	tags=29%, list=9%, signal=31%
GO_CELLULAR_RESPONSE_TO_ALKALOID	33	-0.21397	-1.48309	0.0640496	0.521625	1	2625	tags=39%, list=18%, signal=48%
GO_REGULATION_OF_ANTIGEN_PROCESSING_AND_PRESENTATION	16	-0.30346	-1.48168	0.083004	0.522675	1	6499	tags=75%, list=45%, signal=135%
GO_TYPE_I_INTERFERON_PRODUCTION	111	-0.118503	-1.48046	0.0640496	0.523095	1	9819	tags=79%, list=68%, signal=242%
GO_GLAND_MORPHOGENESIS	104	-0.123605	-1.47464	0.0731707	0.53422	1	7025	tags=61%, list=48%, signal=116%
GO_BONE_GROWTH	38	-0.202475	-1.47395	0.0772358	0.533511	1	4335	tags=50%, list=30%, signal=71%
GO_REGULATION_OF_T_CELL_MEDIATED_CYTOTOXICITY	20	-0.265388	-1.4732	0.0680934	0.532983	1	6326	tags=70%, list=44%, signal=124%
GO_POSITIVE_REGULATION_OF_SMOOTH_MUSCLE_CELL_MIGRATION	35	-0.207817	-1.4724	0.0961924	0.532485	1	5711	tags=60%, list=39%, signal=99%
GO_RESPONSE_TO_INTERFERON_BETA	24	-0.250233	-1.46813	0.07431	0.54009	1	3033	tags=46%, list=21%, signal=58%
GO_HOMOTYPIC_CELL_CELL_ADHESION	69	-0.155379	-1.46551	0.0910931	0.544064	1	9343	tags=80%, list=64%, signal=222%
GO_T_CELL_CHEMOTAXIS	15	-0.312694	-1.46486	0.0727273	0.543329	1	8061	tags=87%, list=55%, signal=194%
GO_MRNA_METABOLIC_PROCESS	481	-0.0591859	-1.46459	0.0693277	0.541652	1	2857	tags=25%, list=20%, signal=31%
GO_SULFUR_COMPOUND_BIOSYNTHETIC_PROCESS	156	-0.101436	-1.46404	0.0782779	0.540677	1	7863	tags=64%, list=54%, signal=138%
GO_REGULATION_OF_T_CELL_MIGRATION	30	-0.222493	-1.46253	0.0718447	0.542146	1	5497	tags=60%, list=38%, signal=96%
GO_KERATINIZATION	45	-0.188047	-1.45909	0.0935673	0.548259	1	9231	tags=82%, list=63%, signal=224%
GO_INTESTINAL_ABSORPTION	20	-0.266214	-1.45634	0.0843137	0.552543	1	6314	tags=70%, list=43%, signal=124%
GO_ZYMOGEN_ACTIVATION	38	-0.201234	-1.45578	0.0954199	0.551676	1	4353	tags=50%, list=30%, signal=71%
GO_INTERMEDIATE_FILAMENT_BASED_PROCESS	40	-0.193509	-1.45555	0.0856031	0.54996	1	5556	tags=58%, list=38%, signal=93%
GO_POSITIVE_REGULATION_OF_COLLAGEN_BIOSYNTHETIC_PROCESS	20	-0.275098	-1.45548	0.0958647	0.547882	1	6185	tags=70%, list=43%, signal=122%
GO_SPINAL_CORD_MOTOR_NEURON_DIFFERENTIATION	23	-0.250618	-1.455	0.0786749	0.546838	1	6478	tags=70%, list=45%, signal=125%
GO_REGULATION_OF_LYMPHOCYTE_CHEMOTAXIS	15	-0.312694	-1.45487	0.0843621	0.544925	1	8061	tags=87%, list=55%, signal=194%
GO_CELLULAR_DEFENSE_RESPONSE	33	-0.21714	-1.45472	0.0877863	0.543058	1	7426	tags=73%, list=51%, signal=148%
GO_NUCLEOTIDE_SUGAR_BIOSYNTHETIC_PROCESS	22	-0.260436	-1.45433	0.0866142	0.541789	1	6795	tags=73%, list=47%, signal=136%
GO_POSITIVE_REGULATION_OF_LIPID_TRANSPORT	53	-0.171382	-1.45258	0.0887574	0.543614	1	8218	tags=74%, list=57%, signal=169%
GO_ENDODERM_FORMATION	41	-0.193558	-1.45132	0.0938776	0.544454	1	741	tags=24%, list=5%, signal=26%
GO_DENDRITIC_CELL_DIFFERENTIATION	29	-0.228512	-1.45046	0.092	0.544355	1	10223	tags=93%, list=70%, signal=313%
GO_COFACTOR_METABOLIC_PROCESS	361	-0.0654131	-1.44888	0.0766208	0.545961	1	6928	tags=54%, list=48%, signal=101%
GO_CHONDROCYTE_DEVELOPMENT	43	-0.187615	-1.44884	0.0742188	0.543908	1	7764	tags=72%, list=53%, signal=154%
GO_RESPONSE_TO_TOPOLOGICALLY_INCORRECT_PROTEIN	180	-0.0909384	-1.44877	0.0795699	0.541916	1	4673	tags=41%, list=32%, signal=60%
GO_POSITIVE_REGULATION_OF_CELL_SUBSTRATE_ADHESION	107	-0.117294	-1.44823	0.0977131	0.540873	1	2249	tags=27%, list=15%, signal=32%
GO_REGULATION_OF_T_CELL_RECEPTOR_SIGNALING_PATHWAY	32	-0.215696	-1.44596	0.10495	0.54431	1	6414	tags=66%, list=44%, signal=117%
GO_PROTEIN_PROCESSING	165	-0.0957341	-1.44466	0.0693069	0.545217	1	4353	tags=39%, list=30%, signal=56%
GO_B_CELL_ACTIVATION_INVOLVED_IN_IMMUNE_RESPONSE	55	-0.165512	-1.44358	0.0972763	0.545623	1	6328	tags=60%, list=44%, signal=106%
GO_ALPHA_BETA_T_CELL_ACTIVATION	109	-0.117961	-1.44184	0.0703125	0.547563	1	6036	tags=53%, list=42%, signal=90%
GO_POSITIVE_REGULATION_OF_GENE_EXPRESSION_EPIGENETIC	49	-0.172433	-1.43894	0.0752475	0.552113	1	6108	tags=59%, list=42%, signal=102%
GO_REGULATORY_T_CELL_DIFFERENTIATION	21	-0.260744	-1.43808	0.10515	0.552021	1	5909	tags=67%, list=41%, signal=112%
GO_NEGATIVE_REGULATION_OF_CELL_CELL_ADHESION	132	-0.107975	-1.43127	0.0948454	0.566016	1	5936	tags=52%, list=41%, signal=86%
GO_DERMATAN_SULFATE_PROTEOGLYCAN_BIOSYNTHETIC_PROCESS	15	-0.310354	-1.43049	0.115721	0.565704	1	3248	tags=53%, list=22%, signal=69%
GO_LEUKOCYTE_MIGRATION	305	-0.0707654	-1.42923	0.0899796	0.566478	1	6717	tags=53%, list=46%, signal=97%
GO_REGULATION_OF_LYMPHOCYTE_MEDIATED_IMMUNITY	93	-0.12596	-1.42448	0.0849257	0.575942	1	6937	tags=60%, list=48%, signal=114%
GO_POSITIVE_REGULATION_OF_HEMOPOIESIS	155	-0.0987963	-1.42285	0.0871369	0.577817	1	6460	tags=54%, list=44%, signal=96%
GO_DEFENSE_RESPONSE_TO_GRAM_POSITIVE_BACTERIUM	37	-0.19567	-1.41977	0.0994036	0.583178	1	7381	tags=70%, list=51%, signal=142%
GO_FUCOSYLATION	16	-0.292526	-1.41705	0.106061	0.587711	1	5749	tags=69%, list=40%, signal=114%
GO_NEGATIVE_REGULATION_OF_LEUKOCYTE_DIFFERENTIATION	78	-0.134138	-1.41613	0.0974659	0.587773	1	6450	tags=58%, list=44%, signal=103%
GO_REGULATION_OF_LEUKOCYTE_CHEMOTAXIS	81	-0.136899	-1.41506	0.10099	0.588398	1	8254	tags=70%, list=57%, signal=162%
GO_POSITIVE_REGULATION_OF_JNK_CASCADE	119	-0.111757	-1.41397	0.0833333	0.589006	1	6454	tags=55%, list=44%, signal=99%
GO_RESPONSE_TO_OXYGEN_RADICAL	25	-0.232213	-1.41367	0.111324	0.587538	1	8263	tags=80%, list=57%, signal=185%
GO_REGULATION_OF_ALPHA_BETA_T_CELL_ACTIVATION	77	-0.138273	-1.4129	0.104294	0.58725	1	6499	tags=58%, list=45%, signal=105%
GO_GLIAL_CELL_DIFFERENTIATION	198	-0.0868959	-1.41179	0.111336	0.587712	1	9844	tags=76%, list=68%, signal=233%
GO_CELLULAR_DETOXIFICATION	81	-0.133369	-1.41074	0.0892116	0.587969	1	7946	tags=68%, list=55%, signal=149%
GO_POSITIVE_REGULATION_OF_PEPTIDYL_TYROSINE_PHOSPHORYLATION	144	-0.101983	-1.40916	0.10058	0.589678	1	7015	tags=58%, list=48%, signal=112%
GO_KERATAN_SULFATE_BIOSYNTHETIC_PROCESS	26	-0.234725	-1.40905	0.0996016	0.587803	1	4983	tags=58%, list=34%, signal=88%
GO_LUNG_MORPHOGENESIS	46	-0.177757	-1.40816	0.101594	0.587813	1	7856	tags=72%, list=54%, signal=156%
GO_EMBRYONIC_ORGAN_MORPHOGENESIS	228	-0.0812916	-1.408	0.109756	0.586132	1	9807	tags=75%, list=67%, signal=228%
GO_T_HELPER_17_TYPE_IMMUNE_RESPONSE	20	-0.261662	-1.408	0.124748	0.584046	1	4926	tags=60%, list=34%, signal=91%
GO_MONOCYTE_CHEMOTAXIS	34	-0.19994	-1.40792	0.111969	0.582144	1	5654	tags=59%, list=39%, signal=96%
GO_GROWTH_PLATE_CARTILAGE_MORPHOGENESIS	15	-0.305315	-1.40687	0.120763	0.582813	1	5260	tags=67%, list=36%, signal=104%
GO_REGULATION_OF_CELL_SHAPE	133	-0.104888	-1.40641	0.110874	0.581928	1	3191	tags=32%, list=22%, signal=41%
GO_POLYOL_BIOSYNTHETIC_PROCESS	67	-0.147117	-1.40634	0.103586	0.580024	1	7855	tags=69%, list=54%, signal=149%
GO_REGULATION_OF_CHEMOTAXIS	170	-0.0938614	-1.40622	0.106299	0.578282	1	8061	tags=65%, list=55%, signal=144%
GO_MYD88_DEPENDENT_TOLL_LIKE_RECEPTOR_SIGNALING_PATHWAY	32	-0.206654	-1.40514	0.10148	0.578945	1	7454	tags=72%, list=51%, signal=147%
GO_VASCULAR_ENDOTHELIAL_GROWTH_FACTOR_SIGNALING_PATHWAY	34	-0.200404	-1.40412	0.11674	0.579254	1	8641	tags=79%, list=59%, signal=195%
GO_AMEBOIDAL_TYPE_CELL_MIGRATION	353	-0.0652363	-1.40387	0.102	0.577791	1	8179	tags=63%, list=56%, signal=140%
GO_ANTIMICROBIAL_HUMORAL_RESPONSE	36	-0.195749	-1.40292	0.0826613	0.578024	1	5240	tags=56%, list=36%, signal=87%
GO_GLUTATHIONE_DERIVATIVE_BIOSYNTHETIC_PROCESS	18	-0.271053	-1.40252	0.0896414	0.577029	1	8182	tags=83%, list=56%, signal=190%
GO_POSITIVE_REGULATION_OF_GLIOGENESIS	63	-0.147656	-1.40232	0.109127	0.575491	1	6634	tags=60%, list=46%, signal=110%
GO_ESTABLISHMENT_OF_ENDOTHELIAL_BARRIER	38	-0.190679	-1.39718	0.124236	0.585746	1	7950	tags=74%, list=55%, signal=162%
GO_NEURAL_CREST_CELL_MIGRATION	53	-0.160721	-1.39452	0.106589	0.590212	1	3434	tags=40%, list=24%, signal=52%
GO_SULFUR_COMPOUND_METABOLIC_PROCESS	163	-0.0937676	-1.39345	0.134298	0.590919	1	6860	tags=56%, list=47%, signal=106%
GO_PLASMA_MEMBRANE_ORGANIZATION	82	-0.132287	-1.39345	0.0967742	0.588928	1	9792	tags=80%, list=67%, signal=245%
GO_SKIN_DEVELOPMENT	209	-0.0842582	-1.39232	0.112735	0.58973	1	10134	tags=78%, list=70%, signal=254%
GO_NEGATIVE_REGULATION_OF_HEMOPOIESIS	110	-0.115412	-1.38936	0.0992366	0.594969	1	8382	tags=69%, list=58%, signal=162%
GO_POSITIVE_REGULATION_OF_MULTICELLULAR_ORGANISM_GROWTH	30	-0.217152	-1.38927	0.102467	0.593187	1	7998	tags=77%, list=55%, signal=170%
GO_BONE_REMODELING	71	-0.13911	-1.38772	0.120792	0.595057	1	6385	tags=58%, list=44%, signal=102%
GO_REGULATION_OF_EXIT_FROM_MITOSIS	17	-0.28699	-1.38764	0.119522	0.593267	1	6097	tags=71%, list=42%, signal=121%
GO_TONGUE_DEVELOPMENT	16	-0.28904	-1.38749	0.120482	0.591674	1	3982	tags=56%, list=27%, signal=77%
GO_LYMPH_VESSEL_MORPHOGENESIS	19	-0.268217	-1.38479	0.104046	0.596209	1	8351	tags=84%, list=57%, signal=198%
GO_REGULATION_OF_T_HELPER_17_TYPE_IMMUNE_RESPONSE	16	-0.291562	-1.38343	0.0930233	0.597368	1	5763	tags=69%, list=40%, signal=114%
GO_DNA_LIGATION	16	-0.291523	-1.38197	0.1079	0.598937	1	8490	tags=88%, list=58%, signal=210%
GO_RIBOSOME_BIOGENESIS	260	-0.0734726	-1.3819	0.10142	0.597183	1	9466	tags=72%, list=65%, signal=203%
GO_POSITIVE_REGULATION_OF_RECEPTOR_SIGNALING_PATHWAY_VIA_STAT	57	-0.156656	-1.38142	0.114228	0.596329	1	7426	tags=67%, list=51%, signal=136%
GO_MITOCHONDRION_MORPHOGENESIS	20	-0.26001	-1.38061	0.114286	0.596317	1	4950	tags=60%, list=34%, signal=91%
GO_PHOSPHATIDYLCHOLINE_ACYL_CHAIN_REMODELING	18	-0.268631	-1.38048	0.135922	0.594663	1	4178	tags=56%, list=29%, signal=78%
GO_NCRNA_PROCESSING	340	-0.0640141	-1.38007	0.109053	0.593799	1	7731	tags=59%, list=53%, signal=124%
GO_REGULATION_OF_MICROTUBULE_BASED_MOVEMENT	23	-0.241505	-1.37887	0.125506	0.594713	1	2817	tags=43%, list=19%, signal=54%
GO_AXONEME_ASSEMBLY	56	-0.155084	-1.37868	0.124016	0.593272	1	9699	tags=82%, list=67%, signal=246%
GO_PRODUCTION_OF_MOLECULAR_MEDIATOR_INVOLVED_IN_INFLAMMATORY_RESPONSE	52	-0.159922	-1.37695	0.111336	0.595505	1	8310	tags=73%, list=57%, signal=170%
GO_DNA_CATABOLIC_PROCESS	34	-0.198681	-1.37689	0.118896	0.593773	1	8666	tags=79%, list=60%, signal=196%
GO_POSITIVE_REGULATION_OF_T_CELL_MEDIATED_CYTOTOXICITY	15	-0.298664	-1.37518	0.134146	0.59614	1	6326	tags=73%, list=44%, signal=130%
GO_SULFATE_TRANSPORT	15	-0.294479	-1.37446	0.125253	0.59601	1	9295	tags=93%, list=64%, signal=258%
GO_RESPONSE_TO_ESTROGEN	65	-0.146197	-1.37429	0.1222	0.594503	1	5267	tags=51%, list=36%, signal=79%
GO_REGULATION_OF_PROTEIN_MATURATION	45	-0.172871	-1.37373	0.108108	0.593909	1	4604	tags=49%, list=32%, signal=71%
GO_RETINA_HOMEOSTASIS	47	-0.167695	-1.3716	0.131524	0.596961	1	5305	tags=53%, list=36%, signal=83%
GO_AMINOGLYCAN_CATABOLIC_PROCESS	56	-0.156109	-1.3706	0.119284	0.597483	1	2154	tags=30%, list=15%, signal=35%
GO_NOTOCHORD_DEVELOPMENT	17	-0.274479	-1.36628	0.132411	0.605872	1	4568	tags=59%, list=31%, signal=86%
GO_RESPONSE_TO_PLATELET_DERIVED_GROWTH_FACTOR	19	-0.26294	-1.36523	0.115942	0.606516	1	6897	tags=74%, list=47%, signal=140%
GO_MESENCHYME_DEVELOPMENT	232	-0.0760936	-1.36521	0.121569	0.604676	1	6120	tags=50%, list=42%, signal=84%
GO_POSITIVE_REGULATION_OF_SPROUTING_ANGIOGENESIS	35	-0.188789	-1.36351	0.135802	0.607012	1	1417	tags=29%, list=10%, signal=32%
GO_REGULATION_OF_B_CELL_DIFFERENTIATION	24	-0.235052	-1.36247	0.128421	0.607875	1	9918	tags=92%, list=68%, signal=288%
GO_NEGATIVE_REGULATION_OF_T_CELL_RECEPTOR_SIGNALING_PATHWAY	17	-0.272924	-1.36216	0.129159	0.606789	1	8012	tags=82%, list=55%, signal=183%
GO_REGULATION_OF_COLLAGEN_BIOSYNTHETIC_PROCESS	29	-0.213084	-1.36169	0.122486	0.606004	1	6937	tags=69%, list=48%, signal=132%
GO_RRNA_METABOLIC_PROCESS	192	-0.0845736	-1.36132	0.139918	0.604962	1	9466	tags=73%, list=65%, signal=208%
GO_AMMONIUM_ION_METABOLIC_PROCESS	44	-0.167796	-1.36111	0.125749	0.603646	1	4178	tags=45%, list=29%, signal=64%
GO_POSITIVE_REGULATION_OF_VASCULATURE_DEVELOPMENT	159	-0.0920412	-1.36035	0.141454	0.603722	1	3067	tags=30%, list=21%, signal=38%
GO_PROXIMAL_DISTAL_PATTERN_FORMATION	25	-0.223318	-1.35964	0.145161	0.603622	1	3739	tags=48%, list=26%, signal=65%
GO_PEPTIDE_CROSS_LINKING	24	-0.233984	-1.35962	0.133065	0.601837	1	7510	tags=75%, list=52%, signal=155%
GO_REGULATION_OF_TOLL_LIKE_RECEPTOR_SIGNALING_PATHWAY	59	-0.149071	-1.35637	0.134021	0.608101	1	7454	tags=66%, list=51%, signal=135%
GO_MONONUCLEAR_CELL_MIGRATION	54	-0.154782	-1.35415	0.125245	0.611809	1	5837	tags=56%, list=40%, signal=92%
GO_CELL_SUBSTRATE_JUNCTION_ASSEMBLY	93	-0.119132	-1.35364	0.116732	0.611236	1	2345	tags=28%, list=16%, signal=33%
GO_POSITIVE_REGULATION_OF_CARTILAGE_DEVELOPMENT	26	-0.221127	-1.35314	0.121569	0.61073	1	8536	tags=81%, list=59%, signal=195%
GO_REGULATION_OF_CELL_SUBSTRATE_ADHESION	185	-0.0848565	-1.35293	0.125704	0.609358	1	4049	tags=36%, list=28%, signal=50%
GO_GLYCOPROTEIN_CATABOLIC_PROCESS	17	-0.272583	-1.35046	0.137177	0.613526	1	10583	tags=100%, list=73%, signal=367%
GO_NCRNA_TRANSCRIPTION	94	-0.117338	-1.35029	0.117864	0.612119	1	7742	tags=65%, list=53%, signal=138%
GO_CORNIFICATION	39	-0.186255	-1.35006	0.14433	0.61089	1	9231	tags=82%, list=63%, signal=224%
GO_INCLUSION_BODY_ASSEMBLY	20	-0.246729	-1.3494	0.123552	0.610694	1	7324	tags=75%, list=50%, signal=151%
GO_NEGATIVE_REGULATION_OF_ADHERENS_JUNCTION_ORGANIZATION	19	-0.261433	-1.34797	0.148676	0.612428	1	2327	tags=42%, list=16%, signal=50%
GO_NEGATIVE_REGULATION_OF_RESPONSE_TO_CYTOKINE_STIMULUS	40	-0.17795	-1.3479	0.140684	0.610814	1	3964	tags=45%, list=27%, signal=62%
GO_MYD88_INDEPENDENT_TOLL_LIKE_RECEPTOR_SIGNALING_PATHWAY	30	-0.203418	-1.34697	0.126437	0.611268	1	3835	tags=47%, list=26%, signal=63%
GO_INTERMEDIATE_FILAMENT_ORGANIZATION	19	-0.255232	-1.34655	0.146	0.610553	1	4713	tags=58%, list=32%, signal=86%
GO_EXTRACELLULAR_MATRIX_ASSEMBLY	25	-0.232833	-1.34616	0.141748	0.609719	1	8254	tags=80%, list=57%, signal=185%
GO_REGULATION_OF_T_CELL_APOPTOTIC_PROCESS	25	-0.222629	-1.34599	0.133603	0.608408	1	3749	tags=48%, list=26%, signal=65%
GO_ASTROCYTE_DEVELOPMENT	35	-0.192634	-1.34525	0.130612	0.608441	1	8424	tags=77%, list=58%, signal=183%
GO_HISTONE_H3_DEACETYLATION	17	-0.263742	-1.34491	0.142308	0.607474	1	7290	tags=76%, list=50%, signal=153%
GO_REGULATION_OF_FIBROBLAST_MIGRATION	30	-0.20973	-1.34472	0.149515	0.606213	1	2774	tags=40%, list=19%, signal=49%
GO_CALCIUM_MEDIATED_SIGNALING_USING_INTRACELLULAR_CALCIUM_SOURCE	17	-0.272924	-1.34187	0.16047	0.611404	1	8012	tags=82%, list=55%, signal=183%
GO_MYELIN_ASSEMBLY	19	-0.254634	-1.34182	0.150713	0.609761	1	5487	tags=63%, list=38%, signal=101%
GO_NITRIC_OXIDE_SYNTHASE_BIOSYNTHETIC_PROCESS	16	-0.278812	-1.34138	0.134387	0.609163	1	6857	tags=75%, list=47%, signal=142%
GO_REGULATION_OF_CELL_MATRIX_ADHESION	104	-0.115043	-1.34106	0.156313	0.6082	1	3793	tags=38%, list=26%, signal=50%
GO_CD4_POSITIVE_ALPHA_BETA_T_CELL_ACTIVATION	68	-0.133386	-1.3393	0.148077	0.610861	1	5341	tags=50%, list=37%, signal=79%
GO_NEGATIVE_REGULATION_OF_LEUKOCYTE_APOPTOTIC_PROCESS	40	-0.175746	-1.33854	0.126482	0.610927	1	4723	tags=50%, list=32%, signal=74%
GO_OSSIFICATION	333	-0.0636027	-1.33811	0.128205	0.610293	1	6346	tags=50%, list=44%, signal=86%
GO_LATE_ENDOSOME_TO_VACUOLE_TRANSPORT	16	-0.277823	-1.33796	0.136905	0.608943	1	8689	tags=88%, list=60%, signal=217%
GO_RESPIRATORY_SYSTEM_DEVELOPMENT	177	-0.086832	-1.33792	0.135729	0.607323	1	6969	tags=56%, list=48%, signal=107%
GO_DEFENSE_RESPONSE_TO_BACTERIUM	107	-0.110102	-1.33625	0.127451	0.609748	1	7381	tags=62%, list=51%, signal=124%
GO_RESPONSE_TO_ANGIOTENSIN	24	-0.230686	-1.33462	0.144309	0.612062	1	6952	tags=71%, list=48%, signal=135%
GO_DEFENSE_RESPONSE_TO_OTHER_ORGANISM	280	-0.0682488	-1.33246	0.143149	0.615396	1	6454	tags=51%, list=44%, signal=90%
GO_GLIAL_CELL_ACTIVATION	36	-0.185057	-1.33182	0.146444	0.615214	1	952	tags=25%, list=7%, signal=27%
GO_PHOSPHATIDIC_ACID_BIOSYNTHETIC_PROCESS	32	-0.197085	-1.3305	0.157258	0.616736	1	4412	tags=50%, list=30%, signal=72%
GO_MACROPHAGE_DIFFERENTIATION	36	-0.191641	-1.33016	0.146341	0.615891	1	3280	tags=42%, list=23%, signal=54%
GO_TISSUE_HOMEOSTASIS	169	-0.0886227	-1.32983	0.134021	0.615036	1	6385	tags=53%, list=44%, signal=93%
GO_REGULATION_OF_DOUBLE_STRAND_BREAK_REPAIR_VIA_NONHOMOLOGOUS_END_JOINING	15	-0.281509	-1.32972	0.135246	0.613637	1	8514	tags=87%, list=59%, signal=209%
GO_RESPIRATORY_CHAIN_COMPLEX_IV_ASSEMBLY	23	-0.227274	-1.32917	0.14862	0.61333	1	9978	tags=91%, list=69%, signal=291%
GO_DENDRITIC_CELL_MIGRATION	19	-0.253945	-1.3282	0.146586	0.614024	1	5497	tags=63%, list=38%, signal=101%
GO_REGULATION_OF_RESPONSE_TO_INTERFERON_GAMMA	21	-0.24147	-1.32746	0.142285	0.614096	1	9651	tags=90%, list=66%, signal=269%
GO_NEGATIVE_REGULATION_OF_CYTOKINE_BIOSYNTHETIC_PROCESS	24	-0.222946	-1.32505	0.135628	0.618195	1	4035	tags=50%, list=28%, signal=69%
GO_ALCOHOL_BIOSYNTHETIC_PROCESS	147	-0.0933254	-1.32338	0.140244	0.620682	1	7956	tags=64%, list=55%, signal=140%
GO_REGULATION_OF_T_HELPER_1_TYPE_IMMUNE_RESPONSE	21	-0.236856	-1.32055	0.141153	0.625783	1	9718	tags=90%, list=67%, signal=272%
GO_POSITIVE_REGULATION_OF_MYOTUBE_DIFFERENTIATION	21	-0.238282	-1.32036	0.156057	0.624578	1	7620	tags=76%, list=52%, signal=160%
GO_GROWTH_PLATE_CARTILAGE_DEVELOPMENT	29	-0.204473	-1.32033	0.137736	0.622972	1	1045	tags=28%, list=7%, signal=30%
GO_THYMOCYTE_APOPTOTIC_PROCESS	16	-0.27611	-1.3192	0.152505	0.623988	1	3261	tags=50%, list=22%, signal=64%
GO_VITAMIN_BIOSYNTHETIC_PROCESS	17	-0.264111	-1.31865	0.143725	0.623599	1	8140	tags=82%, list=56%, signal=187%
GO_MRNA_SPLICE_SITE_SELECTION	27	-0.219772	-1.31826	0.172691	0.62292	1	9198	tags=85%, list=63%, signal=231%
GO_REGULATION_OF_EPITHELIAL_CELL_APOPTOTIC_PROCESS	62	-0.136489	-1.31735	0.149606	0.623413	1	6937	tags=61%, list=48%, signal=117%
GO_EPITHELIAL_CELL_DIFFERENTIATION	489	-0.0510161	-1.31672	0.135983	0.623256	1	4934	tags=39%, list=34%, signal=57%
GO_POSITIVE_REGULATION_OF_T_HELPER_1_TYPE_IMMUNE_RESPONSE	16	-0.277242	-1.31611	0.15507	0.623015	1	5971	tags=69%, list=41%, signal=117%
GO_URETER_DEVELOPMENT	16	-0.272302	-1.31481	0.161165	0.62458	1	9678	tags=94%, list=67%, signal=280%
GO_MODULATION_BY_SYMBIONT_OF_HOST_CELLULAR_PROCESS	23	-0.222303	-1.30994	0.147705	0.634995	1	3728	tags=48%, list=26%, signal=64%
GO_CELL_JUNCTION_ORGANIZATION	271	-0.0687658	-1.30674	0.154297	0.641267	1	8356	tags=64%, list=57%, signal=148%
GO_POSITIVE_REGULATION_OF_CYTOKINE_PRODUCTION	333	-0.0617258	-1.30665	0.148221	0.639825	1	6460	tags=50%, list=44%, signal=89%
GO_CARTILAGE_MORPHOGENESIS	22	-0.229589	-1.30591	0.159176	0.639959	1	5260	tags=59%, list=36%, signal=92%
GO_MRNA_3_END_PROCESSING	96	-0.112124	-1.30548	0.162651	0.639326	1	9893	tags=79%, list=68%, signal=246%
GO_REGULATION_OF_BLOOD_PRESSURE	143	-0.0927455	-1.30483	0.163934	0.639266	1	11478	tags=88%, list=79%, signal=414%
GO_POSITIVE_REGULATION_OF_IMMUNOGLOBULIN_PRODUCTION	30	-0.202488	-1.30262	0.171548	0.643142	1	6272	tags=63%, list=43%, signal=111%
GO_EMBRYONIC_MORPHOGENESIS	479	-0.0522409	-1.30206	0.156522	0.642922	1	5611	tags=44%, list=39%, signal=69%
GO_NEUROINFLAMMATORY_RESPONSE	45	-0.165531	-1.30131	0.162313	0.643151	1	8588	tags=76%, list=59%, signal=184%
GO_ASTROCYTE_DIFFERENTIATION	70	-0.134625	-1.29952	0.162921	0.645876	1	8647	tags=73%, list=59%, signal=179%
GO_NEGATIVE_REGULATION_OF_PROTEIN_MODIFICATION_BY_SMALL_PROTEIN_CONJUGATION_OR_REMOVAL	75	-0.128541	-1.29915	0.1639	0.645122	1	7060	tags=61%, list=49%, signal=119%
GO_PINOCYTOSIS	20	-0.235091	-1.29837	0.168067	0.645378	1	7493	tags=75%, list=52%, signal=155%
GO_STEROID_BIOSYNTHETIC_PROCESS	146	-0.0933876	-1.29777	0.168932	0.645197	1	10409	tags=81%, list=72%, signal=282%
GO_POSITIVE_REGULATION_OF_B_CELL_ACTIVATION	60	-0.140132	-1.29731	0.174603	0.644655	1	6454	tags=58%, list=44%, signal=104%
GO_MESODERMAL_CELL_DIFFERENTIATION	25	-0.215373	-1.29672	0.144869	0.644462	1	10834	tags=96%, list=75%, signal=376%
GO_REGULATION_OF_SUPEROXIDE_METABOLIC_PROCESS	27	-0.213388	-1.29203	0.158763	0.654693	1	7675	tags=74%, list=53%, signal=157%
GO_REACTIVE_OXYGEN_SPECIES_METABOLIC_PROCESS	132	-0.0951315	-1.29201	0.168	0.653105	1	4689	tags=42%, list=32%, signal=61%
GO_CONNECTIVE_TISSUE_DEVELOPMENT	225	-0.075577	-1.29111	0.16699	0.653738	1	7062	tags=56%, list=49%, signal=107%
GO_ENDODERM_DEVELOPMENT	59	-0.144586	-1.28984	0.160256	0.65518	1	4315	tags=44%, list=30%, signal=62%
GO_ARTERY_DEVELOPMENT	77	-0.125308	-1.28948	0.146939	0.654463	1	6120	tags=55%, list=42%, signal=94%
GO_POSITIVE_REGULATION_OF_COAGULATION	19	-0.247055	-1.28907	0.174538	0.653854	1	7893	tags=79%, list=54%, signal=172%
GO_NEGATIVE_REGULATION_OF_OSTEOBLAST_DIFFERENTIATION	37	-0.173676	-1.28881	0.169072	0.652852	1	10058	tags=86%, list=69%, signal=280%
GO_PIGMENT_GRANULE_ORGANIZATION	24	-0.218735	-1.2861	0.163636	0.657848	1	9549	tags=88%, list=66%, signal=254%
GO_NEUROMUSCULAR_PROCESS_CONTROLLING_POSTURE	15	-0.274115	-1.28597	0.168627	0.656508	1	7652	tags=80%, list=53%, signal=169%
GO_RRNA_CONTAINING_RIBONUCLEOPROTEIN_COMPLEX_EXPORT_FROM_NUCLEUS	16	-0.264303	-1.28413	0.198488	0.659552	1	10703	tags=100%, list=74%, signal=378%
GO_REGULATION_OF_MESONEPHROS_DEVELOPMENT	23	-0.221764	-1.2831	0.161157	0.660514	1	10058	tags=91%, list=69%, signal=296%
GO_NEGATIVE_REGULATION_OF_CD4_POSITIVE_ALPHA_BETA_T_CELL_ACTIVATION	21	-0.233068	-1.28244	0.158458	0.660489	1	4926	tags=57%, list=34%, signal=86%
GO_REGULATION_OF_MACROPHAGE_DIFFERENTIATION	19	-0.248509	-1.28169	0.194726	0.6607	1	3280	tags=47%, list=23%, signal=61%
GO_CILIUM_MOVEMENT	57	-0.142833	-1.27963	0.163347	0.664212	1	2269	tags=30%, list=16%, signal=35%
GO_NEGATIVE_REGULATION_OF_CELL_JUNCTION_ASSEMBLY	22	-0.226205	-1.27839	0.15873	0.665822	1	7292	tags=73%, list=50%, signal=146%
GO_COFACTOR_TRANSPORT	39	-0.169764	-1.27838	0.174442	0.664251	1	9843	tags=85%, list=68%, signal=261%
GO_REGULATION_OF_HETEROTYPIC_CELL_CELL_ADHESION	16	-0.26682	-1.27797	0.197872	0.663676	1	7940	tags=81%, list=55%, signal=179%
GO_POSITIVE_REGULATION_OF_CELL_DIVISION	66	-0.129684	-1.27555	0.175105	0.668191	1	10021	tags=82%, list=69%, signal=262%
GO_ORGANIC_ACID_CATABOLIC_PROCESS	209	-0.0755775	-1.27431	0.172917	0.669708	1	7058	tags=56%, list=49%, signal=107%
GO_NEGATIVE_REGULATION_OF_IMMUNE_SYSTEM_PROCESS	345	-0.0595771	-1.27085	0.164948	0.676992	1	6784	tags=52%, list=47%, signal=96%
GO_PEPTIDE_CATABOLIC_PROCESS	21	-0.234888	-1.27074	0.173737	0.675635	1	5592	tags=62%, list=38%, signal=100%
GO_REGULATION_OF_ADHERENS_JUNCTION_ORGANIZATION	66	-0.133566	-1.26944	0.180583	0.677261	1	7321	tags=64%, list=50%, signal=128%
GO_POSITIVE_REGULATION_OF_CHONDROCYTE_DIFFERENTIATION	18	-0.246678	-1.26912	0.176349	0.676398	1	8536	tags=83%, list=59%, signal=202%
GO_POSITIVE_REGULATION_OF_VIRAL_TRANSCRIPTION	41	-0.164952	-1.26677	0.181996	0.680593	1	6121	tags=59%, list=42%, signal=101%
GO_VASCULOGENESIS	69	-0.130248	-1.26659	0.192982	0.679419	1	3806	tags=39%, list=26%, signal=53%
GO_METANEPHROS_MORPHOGENESIS	31	-0.187857	-1.26618	0.190669	0.678839	1	10409	tags=90%, list=72%, signal=317%
GO_MRNA_CIS_SPLICING_VIA_SPLICEOSOME	29	-0.197993	-1.26555	0.163386	0.678813	1	7156	tags=69%, list=49%, signal=136%
GO_MUSCLE_ORGAN_MORPHOGENESIS	71	-0.125799	-1.26348	0.174699	0.68243	1	6168	tags=55%, list=42%, signal=95%
GO_REGULATION_OF_MYELINATION	34	-0.181529	-1.26315	0.190476	0.681622	1	2072	tags=32%, list=14%, signal=38%
GO_KIDNEY_MORPHOGENESIS	87	-0.113647	-1.26009	0.197605	0.687988	1	10058	tags=80%, list=69%, signal=259%
GO_REGULATION_OF_INFLAMMATORY_RESPONSE	247	-0.0701832	-1.25972	0.184676	0.687295	1	9359	tags=71%, list=64%, signal=197%
GO_REGULATION_OF_MYELOID_LEUKOCYTE_DIFFERENTIATION	94	-0.110401	-1.25947	0.171548	0.68638	1	6450	tags=55%, list=44%, signal=99%
GO_DIOL_BIOSYNTHETIC_PROCESS	17	-0.25661	-1.25923	0.169291	0.685398	1	10815	tags=100%, list=74%, signal=390%
GO_REGULATION_OF_EPITHELIAL_CELL_DIFFERENTIATION	112	-0.102614	-1.2588	0.187259	0.684855	1	7998	tags=65%, list=55%, signal=144%
GO_REGULATION_OF_T_CELL_CYTOKINE_PRODUCTION	22	-0.218839	-1.25848	0.177419	0.684025	1	6738	tags=68%, list=46%, signal=127%
GO_REGULATION_OF_PLATELET_ACTIVATION	26	-0.209364	-1.25836	0.211066	0.682722	1	9266	tags=85%, list=64%, signal=233%
GO_ARTERY_MORPHOGENESIS	55	-0.143369	-1.25815	0.195171	0.681683	1	6120	tags=56%, list=42%, signal=97%
GO_REGULATION_OF_MYOTUBE_DIFFERENTIATION	39	-0.168794	-1.25755	0.205285	0.681592	1	7620	tags=69%, list=52%, signal=145%
GO_POSITIVE_REGULATION_OF_MYELOID_LEUKOCYTE_DIFFERENTIATION	43	-0.162006	-1.2572	0.203065	0.680921	1	3401	tags=40%, list=23%, signal=51%
GO_REGULATION_OF_INCLUSION_BODY_ASSEMBLY	15	-0.265799	-1.25629	0.190776	0.68174	1	5834	tags=67%, list=40%, signal=111%
GO_REGULATION_OF_VIRAL_LIFE_CYCLE	104	-0.104895	-1.25549	0.182711	0.682225	1	11210	tags=88%, list=77%, signal=379%
GO_LYMPH_VESSEL_DEVELOPMENT	25	-0.212855	-1.25515	0.217565	0.681554	1	8544	tags=80%, list=59%, signal=194%
GO_SPLEEN_DEVELOPMENT	24	-0.208514	-1.25477	0.182773	0.68094	1	6668	tags=67%, list=46%, signal=123%
GO_POSITIVE_REGULATION_OF_SODIUM_ION_TRANSMEMBRANE_TRANSPORTER_ACTIVITY	16	-0.256867	-1.25439	0.182927	0.68037	1	10811	tags=100%, list=74%, signal=389%
GO_REGULATION_OF_GASTRULATION	31	-0.186421	-1.25388	0.215352	0.680192	1	4332	tags=48%, list=30%, signal=69%
GO_SOMATIC_DIVERSIFICATION_OF_IMMUNE_RECEPTORS	50	-0.149952	-1.25337	0.203156	0.679968	1	5971	tags=56%, list=41%, signal=95%
GO_CENTRIOLE_ASSEMBLY	36	-0.177818	-1.25264	0.185629	0.680238	1	5904	tags=58%, list=41%, signal=98%
GO_BLOOD_VESSEL_ENDOTHELIAL_CELL_PROLIFERATION_INVOLVED_IN_SPROUTING_ANGIOGENESIS	17	-0.252098	-1.25262	0.187867	0.678772	1	2327	tags=41%, list=16%, signal=49%
GO_BRANCHING_MORPHOGENESIS_OF_AN_EPITHELIAL_TUBE	134	-0.092094	-1.25238	0.179226	0.677856	1	8115	tags=65%, list=56%, signal=146%
GO_EPITHELIAL_STRUCTURE_MAINTENANCE	18	-0.237876	-1.25057	0.191358	0.680783	1	7856	tags=78%, list=54%, signal=169%
GO_ACUTE_INFLAMMATORY_RESPONSE	70	-0.124141	-1.25056	0.192872	0.679289	1	10876	tags=87%, list=75%, signal=344%
GO_SKELETAL_SYSTEM_MORPHOGENESIS	188	-0.0779806	-1.24719	0.193676	0.686094	1	8782	tags=68%, list=60%, signal=170%
GO_NEGATIVE_REGULATION_OF_CD4_POSITIVE_ALPHA_BETA_T_CELL_DIFFERENTIATION	17	-0.24983	-1.24675	0.177645	0.68563	1	4926	tags=59%, list=34%, signal=89%
GO_POSITIVE_REGULATION_OF_INTERFERON_BETA_PRODUCTION	29	-0.192371	-1.24454	0.179798	0.689742	1	7739	tags=72%, list=53%, signal=154%
GO_MYELOID_LEUKOCYTE_MIGRATION	136	-0.0904501	-1.24427	0.225743	0.688893	1	6717	tags=55%, list=46%, signal=102%
GO_BIOMINERAL_TISSUE_DEVELOPMENT	123	-0.0942758	-1.2434	0.176357	0.689516	1	6326	tags=53%, list=44%, signal=93%
GO_NEGATIVE_REGULATION_OF_LYMPHOCYTE_ACTIVATION	110	-0.0993606	-1.24293	0.184369	0.689171	1	3326	tags=33%, list=23%, signal=42%
GO_PROTEIN_HYDROXYLATION	26	-0.201582	-1.24157	0.211297	0.69114	1	3227	tags=42%, list=22%, signal=54%
GO_GLIAL_CELL_PROLIFERATION	40	-0.168728	-1.24105	0.221007	0.690888	1	826	tags=23%, list=6%, signal=24%
GO_AXONEMAL_DYNEIN_COMPLEX_ASSEMBLY	29	-0.195517	-1.24099	0.202381	0.68954	1	9699	tags=86%, list=67%, signal=258%
GO_NEGATIVE_REGULATION_OF_TRANSLATIONAL_INITIATION	18	-0.241341	-1.24015	0.180361	0.690162	1	11037	tags=100%, list=76%, signal=414%
GO_MICROTUBULE_BUNDLE_FORMATION	83	-0.115751	-1.23938	0.204741	0.690545	1	9715	tags=78%, list=67%, signal=235%
GO_MEMBRANE_LIPID_BIOSYNTHETIC_PROCESS	136	-0.0910019	-1.23861	0.185897	0.690971	1	8099	tags=65%, list=56%, signal=145%
GO_MAMMARY_GLAND_EPITHELIUM_DEVELOPMENT	63	-0.134365	-1.23619	0.203922	0.695683	1	10981	tags=89%, list=76%, signal=361%
GO_TUMOR_NECROSIS_FACTOR_SUPERFAMILY_CYTOKINE_PRODUCTION	116	-0.099642	-1.23447	0.184369	0.698577	1	8968	tags=72%, list=62%, signal=185%
GO_DEFENSE_RESPONSE_TO_VIRUS	169	-0.0808907	-1.23015	0.188285	0.708183	1	6238	tags=51%, list=43%, signal=88%
GO_NEGATIVE_REGULATION_OF_ENDOPLASMIC_RETICULUM_STRESS_INDUCED_INTRINSIC_APOPTOTIC_SIGNALING_PATHWAY	17	-0.247266	-1.22984	0.204678	0.707359	1	9240	tags=88%, list=64%, signal=242%
GO_DEFENSE_RESPONSE_TO_GRAM_NEGATIVE_BACTERIUM	35	-0.178614	-1.22851	0.207243	0.709229	1	7381	tags=69%, list=51%, signal=139%
GO_REGULATION_OF_POSITIVE_CHEMOTAXIS	22	-0.218338	-1.22719	0.222004	0.711096	1	10711	tags=95%, list=74%, signal=362%
GO_CELL_JUNCTION_ASSEMBLY	228	-0.0708419	-1.22608	0.201646	0.712467	1	5556	tags=45%, list=38%, signal=72%
GO_NEGATIVE_REGULATION_OF_CELL_MATRIX_ADHESION	33	-0.181392	-1.22557	0.212476	0.712192	1	2657	tags=36%, list=18%, signal=44%
GO_MITOCHONDRIAL_TRANSLATIONAL_TERMINATION	89	-0.115399	-1.22363	0.211045	0.715722	1	9770	tags=79%, list=67%, signal=238%
GO_EPITHELIAL_CELL_MORPHOGENESIS	33	-0.17663	-1.2232	0.210421	0.715298	1	4048	tags=45%, list=28%, signal=63%
GO_MEMBRANE_LIPID_METABOLIC_PROCESS	188	-0.0770671	-1.22244	0.216599	0.71577	1	8099	tags=63%, list=56%, signal=141%
GO_REGULATION_OF_HOMOTYPIC_CELL_CELL_ADHESION	21	-0.220297	-1.22215	0.200378	0.715003	1	9266	tags=86%, list=64%, signal=236%
GO_PYRIMIDINE_RIBONUCLEOTIDE_BIOSYNTHETIC_PROCESS	21	-0.220996	-1.22189	0.191837	0.714151	1	7871	tags=76%, list=54%, signal=166%
GO_NEGATIVE_REGULATION_OF_BLOOD_PRESSURE	40	-0.162192	-1.22078	0.209256	0.715464	1	11463	tags=95%, list=79%, signal=448%
GO_MAMMARY_GLAND_DUCT_MORPHOGENESIS	29	-0.187018	-1.22046	0.21328	0.714765	1	11828	tags=100%, list=81%, signal=535%
GO_FERTILIZATION	101	-0.102726	-1.21902	0.222868	0.716966	1	11331	tags=88%, list=78%, signal=396%
GO_RNA_PHOSPHODIESTER_BOND_HYDROLYSIS	129	-0.0928829	-1.21849	0.221344	0.716927	1	11738	tags=90%, list=81%, signal=462%
GO_REGULATION_OF_ALCOHOL_BIOSYNTHETIC_PROCESS	66	-0.123979	-1.21791	0.200418	0.716931	1	9002	tags=74%, list=62%, signal=194%
GO_NEUTROPHIL_MIGRATION	64	-0.127755	-1.2177	0.222664	0.715963	1	6558	tags=58%, list=45%, signal=105%
GO_NEGATIVE_REGULATION_OF_CHEMOTAXIS	48	-0.148007	-1.21767	0.221095	0.714556	1	7247	tags=65%, list=50%, signal=128%
GO_ENTRY_INTO_OTHER_ORGANISM_INVOLVED_IN_SYMBIOTIC_INTERACTION	110	-0.0973574	-1.21698	0.22869	0.714812	1	2033	tags=24%, list=14%, signal=27%
GO_POSITIVE_REGULATION_OF_T_CELL_MEDIATED_IMMUNITY	31	-0.182239	-1.21692	0.204918	0.713469	1	6738	tags=65%, list=46%, signal=120%
GO_POSITIVE_REGULATION_OF_LEUKOCYTE_CHEMOTAXIS	63	-0.131414	-1.21413	0.226531	0.71916	1	8254	tags=70%, list=57%, signal=161%
GO_INTERLEUKIN_2_PRODUCTION	53	-0.141228	-1.2138	0.223849	0.718553	1	6460	tags=58%, list=44%, signal=105%
GO_PROTEIN_TRIMERIZATION	46	-0.156294	-1.21367	0.204545	0.717451	1	7851	tags=70%, list=54%, signal=151%
GO_SOMATIC_STEM_CELL_POPULATION_MAINTENANCE	61	-0.131525	-1.21288	0.207965	0.718128	1	9777	tags=80%, list=67%, signal=244%
GO_NEGATIVE_REGULATION_OF_MULTI_ORGANISM_PROCESS	117	-0.0953397	-1.21262	0.222222	0.717294	1	7077	tags=58%, list=49%, signal=112%
GO_REGULATION_OF_ALPHA_BETA_T_CELL_DIFFERENTIATION	53	-0.141687	-1.21254	0.206413	0.716016	1	6179	tags=57%, list=42%, signal=98%
GO_MATURATION_OF_SSU_RRNA	42	-0.157001	-1.21242	0.216165	0.714918	1	6380	tags=60%, list=44%, signal=106%
GO_RNA_MODIFICATION	140	-0.0881501	-1.21164	0.221532	0.715545	1	5275	tags=45%, list=36%, signal=70%
GO_REGULATION_OF_TUMOR_NECROSIS_FACTOR_MEDIATED_SIGNALING_PATHWAY	45	-0.153472	-1.21065	0.213573	0.716568	1	6824	tags=62%, list=47%, signal=117%
GO_REGULATION_OF_EXTRINSIC_APOPTOTIC_SIGNALING_PATHWAY_VIA_DEATH_DOMAIN_RECEPTORS	49	-0.148386	-1.21064	0.218688	0.715158	1	7050	tags=63%, list=48%, signal=122%
GO_STRESS_ACTIVATED_PROTEIN_KINASE_SIGNALING_CASCADE	268	-0.0642344	-1.20891	0.212058	0.718003	1	6843	tags=53%, list=47%, signal=99%
GO_POSITIVE_REGULATION_OF_CELL_KILLING	36	-0.173124	-1.20799	0.234469	0.718832	1	6376	tags=61%, list=44%, signal=109%
GO_RIBOSOMAL_LARGE_SUBUNIT_ASSEMBLY	27	-0.197281	-1.20787	0.212928	0.717685	1	5216	tags=56%, list=36%, signal=86%
GO_TUMOR_NECROSIS_FACTOR_BIOSYNTHETIC_PROCESS	20	-0.226066	-1.20731	0.215415	0.717742	1	6897	tags=70%, list=47%, signal=133%
GO_REGULATION_OF_CELL_KILLING	50	-0.143497	-1.20666	0.221311	0.717936	1	6937	tags=62%, list=48%, signal=118%
GO_CYTOKINE_SECRETION	151	-0.0831229	-1.20518	0.237911	0.720251	1	6605	tags=54%, list=45%, signal=97%
GO_INTRINSIC_APOPTOTIC_SIGNALING_PATHWAY_IN_RESPONSE_TO_DNA_DAMAGE	97	-0.102717	-1.20325	0.246436	0.723678	1	5563	tags=48%, list=38%, signal=78%
GO_MYELOID_DENDRITIC_CELL_ACTIVATION	17	-0.238478	-1.20146	0.24187	0.726774	1	10223	tags=94%, list=70%, signal=317%
GO_DETOXIFICATION	85	-0.113099	-1.1997	0.244813	0.729851	1	7946	tags=66%, list=55%, signal=144%
GO_NEGATIVE_REGULATION_OF_MYOBLAST_DIFFERENTIATION	21	-0.21281	-1.1994	0.246493	0.7291	1	6605	tags=67%, list=45%, signal=122%
GO_RESPONSE_TO_HYPEROXIA	18	-0.233079	-1.19615	0.243542	0.735837	1	1463	tags=33%, list=10%, signal=37%
GO_CELL_REDOX_HOMEOSTASIS	68	-0.125415	-1.19479	0.242086	0.737745	1	11230	tags=90%, list=77%, signal=392%
GO_NUCLEAR_BODY_ORGANIZATION	15	-0.260196	-1.19473	0.210428	0.736441	1	9793	tags=93%, list=67%, signal=286%
GO_INDOLE_CONTAINING_COMPOUND_METABOLIC_PROCESS	17	-0.24077	-1.1944	0.233471	0.735827	1	8479	tags=82%, list=58%, signal=197%
GO_REGULATION_OF_EXECUTION_PHASE_OF_APOPTOSIS	23	-0.210923	-1.19403	0.226824	0.735281	1	3261	tags=43%, list=22%, signal=56%
GO_EMBRYONIC_SKELETAL_SYSTEM_MORPHOGENESIS	66	-0.126192	-1.19399	0.225681	0.733925	1	8309	tags=70%, list=57%, signal=162%
GO_DEOXYRIBOSE_PHOSPHATE_CATABOLIC_PROCESS	20	-0.221176	-1.19394	0.242481	0.732614	1	6968	tags=70%, list=48%, signal=134%
GO_REGULATION_OF_ANTIGEN_RECEPTOR_MEDIATED_SIGNALING_PATHWAY	49	-0.142326	-1.19357	0.22869	0.732145	1	3280	tags=37%, list=23%, signal=47%
GO_ACTIVATED_T_CELL_PROLIFERATION	29	-0.187771	-1.19357	0.229703	0.730717	1	9310	tags=83%, list=64%, signal=230%
GO_NEGATIVE_REGULATION_OF_CYTOKINE_PRODUCTION	202	-0.0717441	-1.19128	0.240987	0.735082	1	5091	tags=42%, list=35%, signal=64%
GO_FORELIMB_MORPHOGENESIS	35	-0.168957	-1.19109	0.243948	0.734118	1	8352	tags=74%, list=57%, signal=174%
GO_GLYCOPROTEIN_METABOLIC_PROCESS	124	-0.0922119	-1.1907	0.218876	0.733733	1	8991	tags=71%, list=62%, signal=184%
GO_REGULATION_OF_CD4_POSITIVE_ALPHA_BETA_T_CELL_DIFFERENTIATION	38	-0.161493	-1.18921	0.246253	0.736076	1	6460	tags=61%, list=44%, signal=109%
GO_TISSUE_MIGRATION	259	-0.0642167	-1.18846	0.232	0.736611	1	8179	tags=63%, list=56%, signal=140%
GO_REGULATION_OF_MONONUCLEAR_CELL_MIGRATION	35	-0.170491	-1.1881	0.239754	0.736093	1	5837	tags=57%, list=40%, signal=95%
GO_NEGATIVE_REGULATION_OF_LYMPHOCYTE_DIFFERENTIATION	38	-0.161725	-1.18783	0.244898	0.735393	1	4926	tags=50%, list=34%, signal=75%
GO_POSITIVE_REGULATION_OF_POTASSIUM_ION_TRANSMEMBRANE_TRANSPORTER_ACTIVITY	23	-0.206709	-1.18582	0.257143	0.739281	1	11541	tags=100%, list=79%, signal=484%
GO_NEGATIVE_REGULATION_OF_ATPASE_ACTIVITY	15	-0.259603	-1.1853	0.255187	0.739272	1	5924	tags=67%, list=41%, signal=112%
GO_POSITIVE_REGULATION_OF_MYELOID_LEUKOCYTE_CYTOKINE_PRODUCTION_INVOLVED_IN_IMMUNE_RESPONSE	18	-0.231839	-1.1836	0.248555	0.742216	1	6328	tags=67%, list=44%, signal=118%
GO_STEROL_METABOLIC_PROCESS	77	-0.117316	-1.18337	0.25261	0.741375	1	4536	tags=43%, list=31%, signal=62%
GO_CARBOHYDRATE_DERIVATIVE_CATABOLIC_PROCESS	156	-0.0817331	-1.18256	0.229209	0.742102	1	3113	tags=29%, list=21%, signal=37%
GO_IRON_ION_TRANSMEMBRANE_TRANSPORT	16	-0.243107	-1.18234	0.24197	0.741247	1	5558	tags=63%, list=38%, signal=101%
GO_T_CELL_CYTOKINE_PRODUCTION	29	-0.183515	-1.18173	0.227545	0.741437	1	10876	tags=93%, list=75%, signal=369%
GO_MAINTENANCE_OF_CELL_NUMBER	140	-0.0856617	-1.18162	0.256785	0.740331	1	9777	tags=76%, list=67%, signal=229%
GO_NEGATIVE_REGULATION_OF_EXTRINSIC_APOPTOTIC_SIGNALING_PATHWAY_VIA_DEATH_DOMAIN_RECEPTORS	29	-0.183793	-1.18078	0.251485	0.74107	1	4855	tags=52%, list=33%, signal=77%
GO_T_CELL_SELECTION	34	-0.16931	-1.17898	0.248	0.744278	1	5243	tags=53%, list=36%, signal=83%
GO_REGULATION_OF_GLYCOPROTEIN_BIOSYNTHETIC_PROCESS	35	-0.166926	-1.17843	0.274354	0.744244	1	7966	tags=71%, list=55%, signal=158%
GO_INTERACTION_WITH_HOST	174	-0.0764384	-1.17836	0.255319	0.742999	1	2162	tags=22%, list=15%, signal=26%
GO_RESPONSE_TO_CHEMOKINE	52	-0.137951	-1.17692	0.269151	0.745204	1	5832	tags=54%, list=40%, signal=90%
GO_SCHWANN_CELL_DEVELOPMENT	29	-0.185525	-1.17624	0.251894	0.745548	1	9844	tags=86%, list=68%, signal=266%
GO_TETRAPYRROLE_METABOLIC_PROCESS	20	-0.219038	-1.17593	0.260606	0.744938	1	6272	tags=65%, list=43%, signal=114%
GO_POSITIVE_REGULATION_OF_CHEMOKINE_PRODUCTION	43	-0.151485	-1.17377	0.252033	0.749049	1	6597	tags=60%, list=45%, signal=110%
GO_NEGATIVE_REGULATION_OF_LYMPHOCYTE_MEDIATED_IMMUNITY	24	-0.203305	-1.17361	0.242545	0.748074	1	4926	tags=54%, list=34%, signal=82%
GO_HISTONE_H2A_ACETYLATION	15	-0.249759	-1.17293	0.263374	0.748456	1	6067	tags=67%, list=42%, signal=114%
GO_MITOCHONDRIAL_GENE_EXPRESSION	157	-0.0817668	-1.17231	0.280534	0.74865	1	6790	tags=55%, list=47%, signal=102%
GO_BONE_RESORPTION	48	-0.144777	-1.17123	0.245902	0.750045	1	6385	tags=58%, list=44%, signal=104%
GO_POSITIVE_REGULATION_OF_G_PROTEIN_COUPLED_RECEPTOR_SIGNALING_PATHWAY	25	-0.19264	-1.17036	0.233266	0.750931	1	11164	tags=96%, list=77%, signal=413%
GO_OSTEOBLAST_PROLIFERATION	22	-0.203614	-1.17029	0.252546	0.749714	1	7620	tags=73%, list=52%, signal=153%
GO_POSITIVE_REGULATION_OF_CELLULAR_RESPONSE_TO_TRANSFORMING_GROWTH_FACTOR_BETA_STIMULUS	28	-0.18511	-1.16961	0.259481	0.750072	1	4585	tags=50%, list=32%, signal=73%
GO_CARDIAC_MUSCLE_CONTRACTION	120	-0.0916042	-1.16897	0.248936	0.750329	1	6314	tags=52%, list=43%, signal=92%
GO_OSTEOBLAST_DIFFERENTIATION	185	-0.0731402	-1.16783	0.244	0.751966	1	5239	tags=43%, list=36%, signal=67%
GO_CELLULAR_ALDEHYDE_METABOLIC_PROCESS	31	-0.17539	-1.16777	0.259714	0.750743	1	4023	tags=45%, list=28%, signal=62%
GO_RESPONSE_TO_INTERLEUKIN_4	28	-0.188139	-1.16667	0.260116	0.752252	1	6099	tags=61%, list=42%, signal=104%
GO_SINGLE_FERTILIZATION	79	-0.113667	-1.16643	0.268722	0.751469	1	6640	tags=57%, list=46%, signal=104%
GO_ESTABLISHMENT_OF_EPITHELIAL_CELL_POLARITY	29	-0.179336	-1.16631	0.245935	0.750424	1	8931	tags=79%, list=61%, signal=205%
GO_POSITIVE_REGULATION_OF_VASCULAR_ENDOTHELIAL_GROWTH_FACTOR_RECEPTOR_SIGNALING_PATHWAY	15	-0.253876	-1.1658	0.272152	0.750397	1	7946	tags=80%, list=55%, signal=176%
GO_METANEPHRIC_NEPHRON_MORPHOGENESIS	24	-0.20123	-1.16368	0.26294	0.754514	1	10409	tags=92%, list=72%, signal=322%
GO_LYMPHANGIOGENESIS	16	-0.238524	-1.1625	0.267717	0.756295	1	8351	tags=81%, list=57%, signal=191%
GO_JNK_CASCADE	186	-0.0732868	-1.16153	0.285408	0.757477	1	6454	tags=52%, list=44%, signal=92%
GO_CELLULAR_RESPONSE_TO_NUTRIENT	60	-0.128064	-1.15998	0.262097	0.759965	1	10264	tags=83%, list=71%, signal=282%
GO_RHO_PROTEIN_SIGNAL_TRANSDUCTION	183	-0.0735068	-1.15984	0.26506	0.758945	1	2998	tags=28%, list=21%, signal=35%
GO_CARDIAC_MUSCLE_FIBER_DEVELOPMENT	17	-0.230851	-1.15923	0.278656	0.759145	1	6057	tags=65%, list=42%, signal=111%
GO_IRE1_MEDIATED_UNFOLDED_PROTEIN_RESPONSE	62	-0.125209	-1.15775	0.25	0.761647	1	4755	tags=45%, list=33%, signal=67%
GO_REGULATION_OF_STEROID_BIOSYNTHETIC_PROCESS	75	-0.117782	-1.1573	0.287785	0.761395	1	6634	tags=57%, list=46%, signal=105%
GO_MEMBRANE_PROTEIN_PROTEOLYSIS	55	-0.132327	-1.15692	0.260194	0.76107	1	8395	tags=71%, list=58%, signal=167%
GO_MITOCHONDRIAL_FISSION	31	-0.172426	-1.15649	0.282258	0.760796	1	4066	tags=45%, list=28%, signal=63%
GO_POSITIVE_T_CELL_SELECTION	24	-0.19596	-1.15605	0.29375	0.760605	1	8062	tags=75%, list=55%, signal=168%
GO_REGULATION_OF_JUN_KINASE_ACTIVITY	79	-0.110241	-1.15604	0.27027	0.759268	1	10923	tags=86%, list=75%, signal=344%
GO_PEPTIDYL_TYROSINE_MODIFICATION	301	-0.0576799	-1.15558	0.260521	0.759037	1	7054	tags=54%, list=49%, signal=103%
GO_REGULATION_OF_TRANSCRIPTION_REGULATORY_REGION_DNA_BINDING	44	-0.146664	-1.15434	0.27	0.760971	1	9772	tags=82%, list=67%, signal=249%
GO_ALPHA_AMINO_ACID_CATABOLIC_PROCESS	63	-0.123909	-1.15296	0.273663	0.763183	1	6747	tags=59%, list=46%, signal=109%
GO_NEGATIVE_REGULATION_OF_T_CELL_APOPTOTIC_PROCESS	16	-0.242513	-1.15203	0.290043	0.764138	1	3749	tags=50%, list=26%, signal=67%
GO_PARASYMPATHETIC_NERVOUS_SYSTEM_DEVELOPMENT	15	-0.250626	-1.15192	0.285429	0.763067	1	5085	tags=60%, list=35%, signal=92%
GO_BICARBONATE_TRANSPORT	36	-0.164162	-1.15149	0.278846	0.762863	1	1659	tags=28%, list=11%, signal=31%
GO_CEREBELLAR_CORTEX_MORPHOGENESIS	30	-0.176135	-1.15114	0.295503	0.76234	1	5685	tags=57%, list=39%, signal=93%
GO_METANEPHRIC_NEPHRON_EPITHELIUM_DEVELOPMENT	20	-0.215061	-1.15044	0.270588	0.762738	1	9965	tags=90%, list=69%, signal=286%
GO_POSITIVE_REGULATION_OF_STRESS_ACTIVATED_PROTEIN_KINASE_SIGNALING_CASCADE	140	-0.0836718	-1.14835	0.294	0.76668	1	6482	tags=53%, list=45%, signal=94%
GO_MORPHOGENESIS_OF_A_BRANCHING_STRUCTURE	176	-0.0735638	-1.1481	0.259635	0.765929	1	8115	tags=63%, list=56%, signal=141%
GO_NEPHRON_MORPHOGENESIS	72	-0.114492	-1.14582	0.293996	0.770584	1	10058	tags=81%, list=69%, signal=260%
GO_POSITIVE_REGULATION_OF_LEUKOCYTE_MEDIATED_IMMUNITY	87	-0.10384	-1.14581	0.283673	0.769265	1	6857	tags=57%, list=47%, signal=108%
GO_RNA_DESTABILIZATION	29	-0.180571	-1.14452	0.277108	0.771256	1	6406	tags=62%, list=44%, signal=111%
GO_POSITIVE_REGULATION_OF_EXTRINSIC_APOPTOTIC_SIGNALING_PATHWAY	48	-0.140697	-1.14362	0.278656	0.772279	1	7050	tags=63%, list=48%, signal=121%
GO_PHOSPHATIDYLETHANOLAMINE_ACYL_CHAIN_REMODELING	15	-0.246331	-1.14358	0.292969	0.771044	1	4178	tags=53%, list=29%, signal=75%
GO_EMBRYONIC_HEART_TUBE_DEVELOPMENT	59	-0.12847	-1.14273	0.28125	0.771875	1	9724	tags=80%, list=67%, signal=239%
GO_MESONEPHRIC_TUBULE_MORPHOGENESIS	60	-0.125554	-1.14205	0.277228	0.772338	1	10058	tags=82%, list=69%, signal=264%
GO_POSITIVE_REGULATION_OF_TRANSCRIPTION_OF_NOTCH_RECEPTOR_TARGET	18	-0.223737	-1.14063	0.302419	0.774673	1	9677	tags=89%, list=67%, signal=265%
GO_EXTRINSIC_APOPTOTIC_SIGNALING_PATHWAY_VIA_DEATH_DOMAIN_RECEPTORS	72	-0.113974	-1.13748	0.284848	0.781549	1	7642	tags=64%, list=53%, signal=134%
GO_COFACTOR_BIOSYNTHETIC_PROCESS	186	-0.0702026	-1.13679	0.256842	0.781959	1	8140	tags=63%, list=56%, signal=141%
GO_REGULATION_OF_CELL_JUNCTION_ASSEMBLY	85	-0.105401	-1.13628	0.285417	0.78187	1	7373	tags=61%, list=51%, signal=123%
GO_SEMAPHORIN_PLEXIN_SIGNALING_PATHWAY	39	-0.154578	-1.13607	0.282772	0.781031	1	3352	tags=38%, list=23%, signal=50%
GO_REGULATION_OF_PLATELET_AGGREGATION	16	-0.238098	-1.13607	0.286	0.77971	1	9266	tags=88%, list=64%, signal=241%
GO_BONE_MINERALIZATION	94	-0.0975687	-1.13576	0.291115	0.77914	1	6326	tags=53%, list=44%, signal=94%
GO_REGULATION_OF_B_CELL_ACTIVATION	94	-0.0994162	-1.13501	0.275862	0.779822	1	6454	tags=54%, list=44%, signal=97%
GO_MAMMARY_GLAND_ALVEOLUS_DEVELOPMENT	15	-0.248038	-1.1341	0.291506	0.780832	1	10939	tags=100%, list=75%, signal=403%
GO_CELL_ADHESION_MEDIATED_BY_INTEGRIN	60	-0.123955	-1.1338	0.294589	0.780203	1	3053	tags=33%, list=21%, signal=42%
GO_MUSCLE_FILAMENT_SLIDING	35	-0.157807	-1.13279	0.273101	0.781506	1	6021	tags=57%, list=41%, signal=97%
GO_PLATELET_ACTIVATION	137	-0.0810293	-1.13164	0.271375	0.783133	1	9660	tags=74%, list=66%, signal=220%
GO_REGULATION_OF_CD4_POSITIVE_ALPHA_BETA_T_CELL_ACTIVATION	47	-0.140049	-1.13154	0.294845	0.782032	1	7562	tags=66%, list=52%, signal=137%
GO_CHEMOKINE_SECRETION	16	-0.234144	-1.13071	0.308429	0.78271	1	6597	tags=69%, list=45%, signal=126%
GO_REGULATION_OF_RNA_METABOLIC_PROCESS	201	-0.0682144	-1.12816	0.300403	0.787984	1	2857	tags=26%, list=20%, signal=32%
GO_MACROPHAGE_ACTIVATION	67	-0.11747	-1.1275	0.304167	0.788424	1	7416	tags=63%, list=51%, signal=127%
GO_SCHWANN_CELL_DIFFERENTIATION	37	-0.161335	-1.12708	0.29106	0.788223	1	9844	tags=84%, list=68%, signal=259%
GO_POSITIVE_REGULATION_OF_GLYCOGEN_METABOLIC_PROCESS	16	-0.233946	-1.12574	0.285714	0.790383	1	1147	tags=31%, list=8%, signal=34%
GO_REGULATION_OF_MRNA_POLYADENYLATION	15	-0.243728	-1.12442	0.305668	0.792484	1	7124	tags=73%, list=49%, signal=144%
GO_RESPONSE_TO_ANTIBIOTIC	285	-0.0584892	-1.12442	0.264414	0.791158	1	1157	tags=14%, list=8%, signal=15%
GO_INTERLEUKIN_8_SECRETION	20	-0.211876	-1.12405	0.28125	0.790765	1	6376	tags=65%, list=44%, signal=116%
GO_CELL_CELL_RECOGNITION	44	-0.142738	-1.12386	0.29979	0.789961	1	8507	tags=73%, list=59%, signal=175%
GO_NEURAL_RETINA_DEVELOPMENT	56	-0.128139	-1.12386	0.285132	0.78865	1	8791	tags=73%, list=60%, signal=184%
GO_MYELOID_LEUKOCYTE_MEDIATED_IMMUNITY	461	-0.0444876	-1.12333	0.294239	0.788734	1	8238	tags=61%, list=57%, signal=136%
GO_NUCLEOSIDE_DIPHOSPHATE_METABOLIC_PROCESS	28	-0.176856	-1.12076	0.304082	0.793959	1	9898	tags=86%, list=68%, signal=268%
GO_IRON_SULFUR_CLUSTER_ASSEMBLY	18	-0.216989	-1.12051	0.293763	0.793265	1	4928	tags=56%, list=34%, signal=84%
GO_FATTY_ACID_DERIVATIVE_BIOSYNTHETIC_PROCESS	46	-0.140642	-1.11899	0.281124	0.795906	1	5549	tags=52%, list=38%, signal=84%
GO_POSITIVE_REGULATION_OF_PROTEIN_MATURATION	19	-0.208816	-1.11887	0.308151	0.794894	1	7683	tags=74%, list=53%, signal=156%
GO_REGULATION_OF_PEPTIDYL_TYROSINE_PHOSPHORYLATION	200	-0.0689523	-1.11882	0.291913	0.793728	1	6937	tags=55%, list=48%, signal=103%
GO_TOLL_LIKE_RECEPTOR_4_SIGNALING_PATHWAY	29	-0.177458	-1.11741	0.293139	0.796083	1	7454	tags=69%, list=51%, signal=141%
GO_NEGATIVE_REGULATION_OF_ORGANELLE_ASSEMBLY	32	-0.165165	-1.11544	0.309569	0.799803	1	10328	tags=88%, list=71%, signal=301%
GO_NUCLEOBASE_CONTAINING_SMALL_MOLECULE_CATABOLIC_PROCESS	39	-0.148659	-1.11179	0.330544	0.808176	1	7912	tags=69%, list=54%, signal=151%
GO_POSITIVE_REGULATION_OF_DNA_BINDING	53	-0.128593	-1.11159	0.290448	0.807295	1	9661	tags=79%, list=66%, signal=235%
GO_CELL_CELL_JUNCTION_ORGANIZATION	143	-0.0803939	-1.1108	0.305613	0.808125	1	7080	tags=57%, list=49%, signal=109%
GO_NEGATIVE_REGULATION_OF_MUSCLE_TISSUE_DEVELOPMENT	45	-0.138912	-1.1079	0.327122	0.814459	1	4450	tags=44%, list=31%, signal=64%
GO_NEGATIVE_REGULATION_OF_ORGANIC_ACID_TRANSPORT	18	-0.221235	-1.10731	0.316973	0.814639	1	6482	tags=67%, list=45%, signal=120%
GO_EMBRYONIC_FORELIMB_MORPHOGENESIS	28	-0.176032	-1.10714	0.318533	0.81377	1	8352	tags=75%, list=57%, signal=176%
GO_REGULATION_OF_CALCIUM_ION_TRANSPORT_INTO_CYTOSOL	86	-0.103396	-1.10619	0.306452	0.81493	1	12202	tags=94%, list=84%, signal=582%
GO_NEURONAL_STEM_CELL_POPULATION_MAINTENANCE	20	-0.208653	-1.10616	0.314852	0.813663	1	9331	tags=85%, list=64%, signal=237%
GO_POSITIVE_REGULATION_OF_ENDOTHELIAL_CELL_APOPTOTIC_PROCESS	16	-0.225551	-1.10349	0.324272	0.819259	1	5813	tags=63%, list=40%, signal=104%
GO_POSITIVE_REGULATION_OF_JUN_KINASE_ACTIVITY	67	-0.115084	-1.10348	0.331384	0.817968	1	10923	tags=87%, list=75%, signal=346%
GO_POSITIVE_REGULATION_OF_CELL_MATRIX_ADHESION	46	-0.134001	-1.10304	0.325301	0.817872	1	10703	tags=87%, list=74%, signal=328%
GO_POSITIVE_REGULATION_OF_TRANSCRIPTION_REGULATORY_REGION_DNA_BINDING	22	-0.19961	-1.10282	0.313492	0.817171	1	9661	tags=86%, list=66%, signal=257%
GO_NEGATIVE_REGULATION_OF_CHONDROCYTE_DIFFERENTIATION	18	-0.216014	-1.10227	0.336	0.817296	1	10597	tags=94%, list=73%, signal=348%
GO_AUTOPHAGOSOME_ORGANIZATION	88	-0.0979295	-1.10138	0.333996	0.818356	1	11309	tags=88%, list=78%, signal=391%
GO_NEGATIVE_REGULATION_OF_ANTIGEN_RECEPTOR_MEDIATED_SIGNALING_PATHWAY	22	-0.195631	-1.1009	0.319767	0.818333	1	6414	tags=64%, list=44%, signal=114%
GO_POSITIVE_REGULATION_OF_SIGNAL_TRANSDUCTION_BY_P53_CLASS_MEDIATOR	19	-0.213951	-1.10061	0.358763	0.817792	1	11435	tags=100%, list=79%, signal=468%
GO_PROTEIN_HETEROTETRAMERIZATION	28	-0.168689	-1.1003	0.313725	0.817279	1	4304	tags=46%, list=30%, signal=66%
GO_POSITIVE_REGULATION_OF_LYMPHOCYTE_MEDIATED_IMMUNITY	65	-0.117952	-1.0999	0.339806	0.817035	1	6347	tags=55%, list=44%, signal=98%
GO_PROTEIN_O_LINKED_GLYCOSYLATION	86	-0.101206	-1.09987	0.334004	0.815801	1	4625	tags=42%, list=32%, signal=61%
GO_PHOSPHATIDYLGLYCEROL_METABOLIC_PROCESS	17	-0.219304	-1.09737	0.311065	0.820903	1	4514	tags=53%, list=31%, signal=77%
GO_POSITIVE_REGULATION_OF_PHAGOCYTOSIS	50	-0.132401	-1.09662	0.316794	0.821568	1	10006	tags=82%, list=69%, signal=262%
GO_REGULATION_OF_PROTEIN_SUMOYLATION	19	-0.208888	-1.09638	0.321649	0.820854	1	5386	tags=58%, list=37%, signal=92%
GO_FLUID_TRANSPORT	18	-0.216519	-1.09296	0.315385	0.828602	1	8974	tags=83%, list=62%, signal=217%
GO_GLYCOPROTEIN_BIOSYNTHETIC_PROCESS	298	-0.055349	-1.09272	0.338912	0.82792	1	8191	tags=62%, list=56%, signal=138%
GO_STRIATED_MUSCLE_CONTRACTION	149	-0.0767013	-1.0913	0.34413	0.830297	1	6314	tags=51%, list=43%, signal=89%
GO_DEFENSE_RESPONSE_TO_FUNGUS	15	-0.235922	-1.0907	0.337917	0.83065	1	6268	tags=67%, list=43%, signal=117%
GO_NEGATIVE_REGULATION_OF_JNK_CASCADE	30	-0.167204	-1.09032	0.324597	0.830301	1	6784	tags=63%, list=47%, signal=118%
GO_PHARYNGEAL_SYSTEM_DEVELOPMENT	23	-0.193217	-1.08945	0.358149	0.831214	1	9208	tags=83%, list=63%, signal=225%
GO_RECEPTOR_SIGNALING_PATHWAY_VIA_STAT	102	-0.0917837	-1.08937	0.338677	0.830136	1	10223	tags=79%, list=70%, signal=266%
GO_METANEPHRIC_EPITHELIUM_DEVELOPMENT	22	-0.193615	-1.08709	0.344423	0.834725	1	10409	tags=91%, list=72%, signal=319%
GO_GLOMERULAR_EPITHELIAL_CELL_DIFFERENTIATION	15	-0.236211	-1.08671	0.359408	0.83441	1	4325	tags=53%, list=30%, signal=76%
GO_ENDOTHELIAL_CELL_APOPTOTIC_PROCESS	45	-0.138217	-1.08625	0.329457	0.834354	1	6722	tags=60%, list=46%, signal=111%
GO_ADAPTATION_OF_SIGNALING_PATHWAY	19	-0.207486	-1.08569	0.319277	0.834563	1	6937	tags=68%, list=48%, signal=131%
GO_REGULATION_OF_TYPE_I_INTERFERON_MEDIATED_SIGNALING_PATHWAY	28	-0.1694	-1.08532	0.336557	0.834156	1	4813	tags=50%, list=33%, signal=75%
GO_CYTOKINE_PRODUCTION_INVOLVED_IN_IMMUNE_RESPONSE	80	-0.103696	-1.08168	0.338086	0.842368	1	6499	tags=55%, list=45%, signal=99%
GO_NEGATIVE_REGULATION_OF_CELL_ADHESION	218	-0.0612453	-1.08116	0.341131	0.842494	1	3326	tags=29%, list=23%, signal=37%
GO_REGULATION_OF_MITOCHONDRIAL_FISSION	21	-0.196921	-1.07981	0.345756	0.844728	1	4066	tags=48%, list=28%, signal=66%
GO_REGULATION_OF_VIRAL_ENTRY_INTO_HOST_CELL	21	-0.198091	-1.07905	0.357422	0.845442	1	4049	tags=48%, list=28%, signal=66%
GO_NEGATIVE_REGULATION_OF_CARTILAGE_DEVELOPMENT	23	-0.189836	-1.07873	0.376344	0.844983	1	6096	tags=61%, list=42%, signal=105%
GO_REGULATION_OF_MONOCYTE_CHEMOTAXIS	17	-0.217032	-1.07769	0.343882	0.846366	1	4547	tags=53%, list=31%, signal=77%
GO_REGULATION_OF_VASCULATURE_DEVELOPMENT	274	-0.0566385	-1.07741	0.355769	0.845832	1	3067	tags=27%, list=21%, signal=33%
GO_ENDOTHELIAL_CELL_MIGRATION	183	-0.0673344	-1.07553	0.337374	0.849514	1	8172	tags=63%, list=56%, signal=142%
GO_POSITIVE_REGULATION_OF_EPITHELIAL_CELL_PROLIFERATION	157	-0.0743793	-1.07517	0.349609	0.849152	1	8656	tags=67%, list=60%, signal=163%
GO_EXIT_FROM_MITOSIS	29	-0.167312	-1.07459	0.341053	0.84937	1	6097	tags=59%, list=42%, signal=101%
GO_LABYRINTHINE_LAYER_MORPHOGENESIS	17	-0.216506	-1.07415	0.356838	0.849229	1	5410	tags=59%, list=37%, signal=94%
GO_SPERM_CAPACITATION	15	-0.23197	-1.07396	0.353877	0.848484	1	10203	tags=93%, list=70%, signal=313%
GO_POSITIVE_REGULATION_OF_DEFENSE_RESPONSE	372	-0.0495533	-1.07363	0.349785	0.848047	1	6843	tags=52%, list=47%, signal=95%
GO_NAD_BIOSYNTHETIC_PROCESS	24	-0.185481	-1.07311	0.34638	0.848214	1	3973	tags=46%, list=27%, signal=63%
GO_NEGATIVE_REGULATION_OF_PRODUCTION_OF_MOLECULAR_MEDIATOR_OF_IMMUNE_RESPONSE	25	-0.179198	-1.07304	0.344697	0.847132	1	6706	tags=64%, list=46%, signal=119%
GO_MACROPHAGE_CYTOKINE_PRODUCTION	15	-0.231791	-1.07281	0.365269	0.846408	1	6328	tags=67%, list=44%, signal=118%
GO_POSITIVE_REGULATION_OF_ALPHA_BETA_T_CELL_ACTIVATION	52	-0.125755	-1.07278	0.345041	0.845209	1	3492	tags=37%, list=24%, signal=48%
GO_INFLAMMATORY_CELL_APOPTOTIC_PROCESS	15	-0.225761	-1.07222	0.34236	0.845398	1	7385	tags=73%, list=51%, signal=149%
GO_MEMBRANE_LIPID_CATABOLIC_PROCESS	28	-0.171942	-1.07168	0.354902	0.845558	1	9450	tags=82%, list=65%, signal=234%
GO_POSITIVE_REGULATION_OF_INFLAMMATORY_RESPONSE	100	-0.0909279	-1.07143	0.354902	0.844977	1	5813	tags=49%, list=40%, signal=81%
GO_REGULATION_OF_RHO_PROTEIN_SIGNAL_TRANSDUCTION	125	-0.0834434	-1.07121	0.336049	0.844318	1	543	tags=12%, list=4%, signal=12%
GO_POSITIVE_REGULATION_OF_ADAPTIVE_IMMUNE_RESPONSE	78	-0.104043	-1.06998	0.340771	0.846267	1	6326	tags=54%, list=44%, signal=95%
GO_CYTOCHROME_COMPLEX_ASSEMBLY	33	-0.155682	-1.06886	0.341513	0.847904	1	7877	tags=70%, list=54%, signal=152%
GO_FATTY_ACYL_COA_BIOSYNTHETIC_PROCESS	27	-0.176068	-1.06865	0.363636	0.847145	1	6601	tags=63%, list=45%, signal=115%
GO_PROTEOGLYCAN_METABOLIC_PROCESS	71	-0.106588	-1.06771	0.356164	0.848228	1	7470	tags=62%, list=51%, signal=127%
GO_REGULATION_OF_EXTRINSIC_APOPTOTIC_SIGNALING_PATHWAY	137	-0.0780116	-1.06754	0.356299	0.847364	1	7050	tags=56%, list=48%, signal=108%
GO_REGULATION_OF_STEROID_METABOLIC_PROCESS	97	-0.0937599	-1.06721	0.361616	0.847014	1	6292	tags=53%, list=43%, signal=92%
GO_RESPONSE_TO_UV_B	16	-0.218886	-1.06719	0.351852	0.845796	1	5001	tags=56%, list=34%, signal=86%
GO_LENS_DEVELOPMENT_IN_CAMERA_TYPE_EYE	62	-0.115106	-1.06467	0.367265	0.851151	1	10061	tags=81%, list=69%, signal=261%
GO_MATURATION_OF_SSU_RRNA_FROM_TRICISTRONIC_RRNA_TRANSCRIPT_SSU_RRNA_5_8S_RRNA_LSU_RRNA_	32	-0.157954	-1.06418	0.365079	0.851108	1	8615	tags=75%, list=59%, signal=184%
GO_SPHINGOLIPID_METABOLIC_PROCESS	70	-0.108395	-1.06307	0.389937	0.852818	1	4872	tags=44%, list=34%, signal=66%
GO_POSITIVE_REGULATION_OF_MESONEPHROS_DEVELOPMENT	19	-0.203372	-1.06242	0.334043	0.853221	1	10058	tags=89%, list=69%, signal=290%
GO_RESPONSE_TO_FLUID_SHEAR_STRESS	31	-0.159165	-1.06231	0.364865	0.852229	1	8480	tags=74%, list=58%, signal=178%
GO_PYRIMIDINE_NUCLEOSIDE_TRIPHOSPHATE_BIOSYNTHETIC_PROCESS	18	-0.209449	-1.06213	0.375734	0.851427	1	7461	tags=72%, list=51%, signal=148%
GO_POSITIVE_REGULATION_OF_INTRINSIC_APOPTOTIC_SIGNALING_PATHWAY	48	-0.134423	-1.06177	0.348008	0.851078	1	1991	tags=27%, list=14%, signal=31%
GO_POSITIVE_REGULATION_OF_RNA_METABOLIC_PROCESS	63	-0.112127	-1.06148	0.360934	0.850588	1	2763	tags=30%, list=19%, signal=37%
GO_RIBOSOMAL_SMALL_SUBUNIT_BIOGENESIS	60	-0.117968	-1.06104	0.35249	0.850465	1	12349	tags=97%, list=85%, signal=639%
GO_GRANULOCYTE_MIGRATION	82	-0.100501	-1.05926	0.367304	0.853916	1	6705	tags=56%, list=46%, signal=104%
GO_SULFUR_COMPOUND_TRANSPORT	39	-0.14241	-1.05875	0.373077	0.854024	1	9494	tags=79%, list=65%, signal=228%
GO_REGULATION_OF_COAGULATION	62	-0.113061	-1.05508	0.39	0.862398	1	9387	tags=76%, list=65%, signal=213%
GO_SOMATIC_DIVERSIFICATION_OF_IMMUNE_RECEPTORS_VIA_GERMLINE_RECOMBINATION_WITHIN_A_SINGLE_LOCUS	44	-0.137679	-1.05462	0.370079	0.862368	1	6267	tags=57%, list=43%, signal=100%
GO_TRANSCRIPTION_BY_RNA_POLYMERASE_III	52	-0.121925	-1.05362	0.358974	0.863914	1	7742	tags=65%, list=53%, signal=139%
GO_REGULATION_OF_RECEPTOR_SIGNALING_PATHWAY_VIA_STAT	85	-0.0975927	-1.05052	0.36722	0.870753	1	10223	tags=80%, list=70%, signal=268%
GO_REGULATION_OF_CARDIAC_MUSCLE_CONTRACTION	68	-0.110483	-1.05002	0.378151	0.870796	1	6314	tags=54%, list=43%, signal=96%
GO_DENDRITE_SELF_AVOIDANCE	16	-0.220013	-1.04925	0.40121	0.871523	1	3167	tags=44%, list=22%, signal=56%
GO_VIRAL_GENOME_REPLICATION	89	-0.0951643	-1.04827	0.353783	0.872908	1	3037	tags=30%, list=21%, signal=38%
GO_REGULATION_OF_PRODUCTION_OF_SMALL_RNA_INVOLVED_IN_GENE_SILENCING_BY_RNA	19	-0.202477	-1.04721	0.381339	0.874412	1	10071	tags=89%, list=69%, signal=291%
GO_CARDIAC_EPITHELIAL_TO_MESENCHYMAL_TRANSITION	30	-0.161539	-1.0464	0.388769	0.875271	1	3958	tags=43%, list=27%, signal=59%
GO_CILIUM_OR_FLAGELLUM_DEPENDENT_CELL_MOTILITY	32	-0.158871	-1.04618	0.380117	0.874585	1	2240	tags=31%, list=15%, signal=37%
GO_RNA_SPLICING_VIA_ENDONUCLEOLYTIC_CLEAVAGE_AND_LIGATION	15	-0.224948	-1.04615	0.348425	0.873389	1	10305	tags=93%, list=71%, signal=320%
GO_REGULATION_OF_SMALL_GTPASE_MEDIATED_SIGNAL_TRANSDUCTION	312	-0.0509516	-1.04492	0.404412	0.875405	1	814	tags=11%, list=6%, signal=11%
GO_MONOCARBOXYLIC_ACID_BIOSYNTHETIC_PROCESS	146	-0.0725276	-1.04233	0.402834	0.881023	1	7821	tags=61%, list=54%, signal=131%
GO_EMBRYONIC_CRANIAL_SKELETON_MORPHOGENESIS	44	-0.134598	-1.04106	0.388211	0.883103	1	8625	tags=73%, list=59%, signal=178%
GO_HORMONE_METABOLIC_PROCESS	153	-0.072491	-1.04064	0.388889	0.882971	1	8652	tags=67%, list=60%, signal=163%
GO_EPITHELIAL_TUBE_MORPHOGENESIS	284	-0.0542242	-1.0398	0.382178	0.883927	1	4604	tags=37%, list=32%, signal=53%
GO_MACROPHAGE_CHEMOTAXIS	25	-0.169667	-1.03855	0.361746	0.886017	1	7426	tags=68%, list=51%, signal=139%
GO_POSITIVE_REGULATION_OF_T_HELPER_CELL_DIFFERENTIATION	18	-0.203206	-1.0378	0.4	0.886672	1	5936	tags=61%, list=41%, signal=103%
GO_MATERNAL_PLACENTA_DEVELOPMENT	33	-0.151346	-1.03766	0.388778	0.88581	1	6618	tags=61%, list=46%, signal=111%
GO_KILLING_OF_CELLS_OF_OTHER_ORGANISM	17	-0.207604	-1.0374	0.391129	0.88522	1	7250	tags=71%, list=50%, signal=141%
GO_RETINAL_GANGLION_CELL_AXON_GUIDANCE	19	-0.195714	-1.03713	0.390946	0.884727	1	4812	tags=53%, list=33%, signal=79%
GO_REGULATION_OF_NEUROINFLAMMATORY_RESPONSE	24	-0.177068	-1.03681	0.395131	0.884352	1	4701	tags=50%, list=32%, signal=74%
GO_ENDOPLASMIC_RETICULUM_MANNOSE_TRIMMING	15	-0.223572	-1.03573	0.408081	0.886079	1	5478	tags=60%, list=38%, signal=96%
GO_POSITIVE_REGULATION_OF_FOCAL_ADHESION_ASSEMBLY	24	-0.179316	-1.03549	0.409639	0.885433	1	1639	tags=29%, list=11%, signal=33%
GO_LIVER_MORPHOGENESIS	15	-0.221727	-1.03528	0.38664	0.884688	1	3566	tags=47%, list=25%, signal=62%
GO_T_CELL_LINEAGE_COMMITMENT	17	-0.215015	-1.03502	0.40568	0.884131	1	6287	tags=65%, list=43%, signal=114%
GO_NEGATIVE_REGULATION_OF_DEFENSE_RESPONSE	151	-0.0716511	-1.03456	0.395918	0.884109	1	10622	tags=80%, list=73%, signal=294%
GO_GLOMERULAR_EPITHELIUM_DEVELOPMENT	18	-0.202885	-1.03414	0.384458	0.883897	1	4325	tags=50%, list=30%, signal=71%
GO_REGULATION_OF_LEUKOCYTE_APOPTOTIC_PROCESS	65	-0.108987	-1.03402	0.422562	0.882949	1	4016	tags=38%, list=28%, signal=53%
GO_POSITIVE_REGULATION_OF_RECEPTOR_INTERNALIZATION	21	-0.188085	-1.03345	0.371595	0.883259	1	11811	tags=100%, list=81%, signal=532%
GO_RESPONSE_TO_HEPATOCYTE_GROWTH_FACTOR	18	-0.20487	-1.03329	0.414141	0.88245	1	9951	tags=89%, list=68%, signal=281%
GO_NEGATIVE_REGULATION_OF_ALPHA_BETA_T_CELL_ACTIVATION	30	-0.161636	-1.03308	0.374502	0.881783	1	4926	tags=50%, list=34%, signal=75%
GO_REGULATION_OF_SYSTEMIC_ARTERIAL_BLOOD_PRESSURE_BY_RENIN_ANGIOTENSIN	17	-0.208888	-1.03276	0.396975	0.881375	1	6376	tags=65%, list=44%, signal=115%
GO_REGULATION_OF_MACROPHAGE_CHEMOTAXIS	20	-0.196595	-1.03187	0.386139	0.882456	1	8052	tags=75%, list=55%, signal=168%
GO_C21_STEROID_HORMONE_METABOLIC_PROCESS	26	-0.169149	-1.03075	0.402985	0.884138	1	10409	tags=88%, list=72%, signal=311%
GO_BRANCHING_INVOLVED_IN_MAMMARY_GLAND_DUCT_MORPHOGENESIS	21	-0.186915	-1.03066	0.383333	0.883135	1	11828	tags=100%, list=81%, signal=535%
GO_ACTIN_CYTOSKELETON_REORGANIZATION	96	-0.0892805	-1.02829	0.395257	0.888028	1	7648	tags=61%, list=53%, signal=129%
GO_DNA_DAMAGE_RESPONSE_SIGNAL_TRANSDUCTION_RESULTING_IN_TRANSCRIPTION	16	-0.207496	-1.02818	0.414141	0.887078	1	2440	tags=38%, list=17%, signal=45%
GO_POSITIVE_REGULATION_OF_NITRIC_OXIDE_BIOSYNTHETIC_PROCESS	33	-0.15134	-1.02738	0.409449	0.887937	1	7940	tags=70%, list=55%, signal=153%
GO_3_UTR_MEDIATED_MRNA_STABILIZATION	15	-0.223117	-1.02726	0.412229	0.88702	1	6454	tags=67%, list=44%, signal=120%
GO_ENDOCRINE_PROCESS	66	-0.104465	-1.02667	0.403162	0.887323	1	11047	tags=86%, list=76%, signal=358%
GO_NEGATIVE_REGULATION_OF_STRIATED_MUSCLE_CELL_APOPTOTIC_PROCESS	18	-0.199523	-1.02567	0.376471	0.888811	1	3566	tags=44%, list=25%, signal=59%
GO_PLASMA_MEMBRANE_TUBULATION	20	-0.191709	-1.02407	0.401274	0.891817	1	8850	tags=80%, list=61%, signal=204%
GO_WOUND_HEALING	431	-0.0430397	-1.02381	0.420082	0.891335	1	7592	tags=56%, list=52%, signal=114%
GO_POSITIVE_REGULATION_OF_MACROPHAGE_ACTIVATION	22	-0.183027	-1.02357	0.426829	0.890714	1	6597	tags=64%, list=45%, signal=116%
GO_EAR_MORPHOGENESIS	97	-0.0887509	-1.02258	0.429448	0.892033	1	5315	tags=45%, list=37%, signal=71%
GO_NEGATIVE_REGULATION_OF_INTERFERON_GAMMA_PRODUCTION	19	-0.195776	-1.02194	0.401186	0.89248	1	9403	tags=84%, list=65%, signal=238%
GO_SPROUTING_ANGIOGENESIS	105	-0.0848592	-1.02141	0.422131	0.892662	1	8193	tags=65%, list=56%, signal=147%
GO_REGULATION_OF_MEMBRANE_LIPID_DISTRIBUTION	40	-0.134427	-1.02129	0.399606	0.891732	1	10048	tags=83%, list=69%, signal=266%
GO_COCHLEA_MORPHOGENESIS	20	-0.19665	-1.02048	0.422414	0.892648	1	5143	tags=55%, list=35%, signal=85%
GO_HORMONE_BIOSYNTHETIC_PROCESS	62	-0.111026	-1.01847	0.40257	0.896555	1	9651	tags=77%, list=66%, signal=229%
GO_CELL_DIFFERENTIATION_IN_SPINAL_CORD	39	-0.135944	-1.01832	0.417515	0.895709	1	6605	tags=59%, list=45%, signal=108%
GO_REGULATION_OF_ANDROGEN_RECEPTOR_SIGNALING_PATHWAY	24	-0.178515	-1.01808	0.405941	0.895098	1	9527	tags=83%, list=66%, signal=241%
GO_REGULATION_OF_HEMOPOIESIS	373	-0.0456657	-1.01767	0.414683	0.894948	1	6644	tags=50%, list=46%, signal=90%
GO_CEREBELLAR_CORTEX_FORMATION	21	-0.180795	-1.01676	0.414894	0.89615	1	5685	tags=57%, list=39%, signal=94%
GO_NITRIC_OXIDE_BIOSYNTHETIC_PROCESS	59	-0.112261	-1.0159	0.432806	0.897074	1	8480	tags=69%, list=58%, signal=166%
GO_PIGMENT_CELL_DIFFERENTIATION	33	-0.153401	-1.01587	0.403727	0.895918	1	9232	tags=79%, list=63%, signal=215%
GO_METHYLATION_DEPENDENT_CHROMATIN_SILENCING	16	-0.21364	-1.01523	0.429461	0.896339	1	5986	tags=63%, list=41%, signal=106%
GO_T_CELL_APOPTOTIC_PROCESS	36	-0.1409	-1.01461	0.446	0.896821	1	4016	tags=42%, list=28%, signal=57%
GO_PYRIMIDINE_CONTAINING_COMPOUND_CATABOLIC_PROCESS	30	-0.156275	-1.01449	0.434951	0.895912	1	7912	tags=70%, list=54%, signal=153%
GO_NEGATIVE_REGULATION_OF_RESPONSE_TO_DNA_DAMAGE_STIMULUS	68	-0.103007	-1.01443	0.421907	0.894856	1	5353	tags=47%, list=37%, signal=74%
GO_LENS_FIBER_CELL_DIFFERENTIATION	27	-0.166582	-1.01353	0.429423	0.895935	1	5123	tags=52%, list=35%, signal=80%
GO_NITRIC_OXIDE_MEDIATED_SIGNAL_TRANSDUCTION	24	-0.173943	-1.0134	0.39485	0.895069	1	6564	tags=63%, list=45%, signal=114%
GO_REGULATION_OF_MICROTUBULE_POLYMERIZATION_OR_DEPOLYMERIZATION	69	-0.104907	-1.01338	0.416136	0.89392	1	8809	tags=71%, list=61%, signal=179%
GO_OUTER_DYNEIN_ARM_ASSEMBLY	16	-0.208287	-1.01292	0.427711	0.893932	1	9699	tags=88%, list=67%, signal=262%
GO_GLYCOLIPID_BIOSYNTHETIC_PROCESS	64	-0.106135	-1.01261	0.425101	0.893562	1	6871	tags=58%, list=47%, signal=109%
GO_REGULATION_OF_EPITHELIAL_TO_MESENCHYMAL_TRANSITION	77	-0.0968145	-1.0126	0.416667	0.892374	1	4266	tags=39%, list=29%, signal=55%
GO_NEGATIVE_REGULATION_OF_INFLAMMATORY_RESPONSE	104	-0.0834354	-1.01156	0.430233	0.89381	1	11380	tags=87%, list=78%, signal=395%
GO_RESPONSE_TO_CATECHOLAMINE	33	-0.145318	-1.01148	0.425781	0.892841	1	8468	tags=73%, list=58%, signal=174%
GO_ADHERENS_JUNCTION_ASSEMBLY	88	-0.0920405	-1.01087	0.403579	0.893261	1	5776	tags=49%, list=40%, signal=81%
GO_NEGATIVE_REGULATION_OF_ALPHA_BETA_T_CELL_DIFFERENTIATION	21	-0.189266	-1.01012	0.450207	0.894	1	5562	tags=57%, list=38%, signal=92%
GO_ASPARTATE_FAMILY_AMINO_ACID_CATABOLIC_PROCESS	20	-0.191602	-1.00949	0.425703	0.894436	1	854	tags=25%, list=6%, signal=27%
GO_CELLULAR_RESPONSE_TO_LIPID	492	-0.0396956	-1.00947	0.438272	0.893328	1	8428	tags=62%, list=58%, signal=142%
GO_RESPONSE_TO_ACIDIC_PH	18	-0.198731	-1.00735	0.438272	0.89759	1	10848	tags=94%, list=75%, signal=371%
GO_HETEROCHROMATIN_ORGANIZATION	15	-0.216205	-1.00686	0.454167	0.897651	1	10432	tags=93%, list=72%, signal=330%
GO_CHEMOKINE_PRODUCTION	66	-0.10748	-1.0063	0.400406	0.897906	1	6597	tags=56%, list=45%, signal=102%
GO_THIOESTER_BIOSYNTHETIC_PROCESS	48	-0.124849	-1.00628	0.461538	0.896767	1	5765	tags=52%, list=40%, signal=86%
GO_POSITIVE_REGULATION_OF_NF_KAPPAB_TRANSCRIPTION_FACTOR_ACTIVITY	136	-0.0737729	-1.00628	0.440501	0.895591	1	11234	tags=85%, list=77%, signal=368%
GO_EPITHELIAL_TUBE_BRANCHING_INVOLVED_IN_LUNG_MORPHOGENESIS	27	-0.163957	-1.00616	0.426229	0.89478	1	8931	tags=78%, list=61%, signal=201%
GO_MONOVALENT_INORGANIC_ANION_HOMEOSTASIS	17	-0.202411	-1.00593	0.433054	0.89419	1	3904	tags=47%, list=27%, signal=64%
GO_POSITIVE_REGULATION_OF_MULTI_ORGANISM_PROCESS	155	-0.068181	-1.00504	0.437126	0.89527	1	8120	tags=63%, list=56%, signal=140%
GO_ISOPRENOID_METABOLIC_PROCESS	70	-0.101681	-1.00428	0.426804	0.89601	1	8916	tags=71%, list=61%, signal=184%
GO_CHONDROITIN_SULFATE_PROTEOGLYCAN_BIOSYNTHETIC_PROCESS	30	-0.153332	-1.00408	0.444882	0.89535	1	7470	tags=67%, list=51%, signal=137%
GO_MATURATION_OF_LSU_RRNA	19	-0.190676	-1.00302	0.411067	0.896911	1	11773	tags=100%, list=81%, signal=525%
GO_RESPONSE_TO_NICOTINE	41	-0.131581	-1.00257	0.453155	0.89691	1	1285	tags=22%, list=9%, signal=24%
GO_FATTY_ACID_CATABOLIC_PROCESS	91	-0.0876246	-1.00193	0.450397	0.89735	1	10080	tags=78%, list=69%, signal=253%
GO_POSITIVE_REGULATION_OF_MYELOID_CELL_DIFFERENTIATION	72	-0.100007	-1.00154	0.443775	0.897177	1	3401	tags=33%, list=23%, signal=43%
GO_POSITIVE_REGULATION_OF_ANTIGEN_RECEPTOR_MEDIATED_SIGNALING_PATHWAY	19	-0.196888	-1.00067	0.424742	0.898244	1	2499	tags=37%, list=17%, signal=44%
GO_POSITIVE_REGULATION_OF_LIPID_LOCALIZATION	69	-0.102059	-0.999712	0.435743	0.899583	1	8218	tags=67%, list=57%, signal=153%
GO_AORTA_MORPHOGENESIS	28	-0.155085	-0.999258	0.442191	0.89959	1	8656	tags=75%, list=60%, signal=185%
GO_COPPER_ION_TRANSPORT	17	-0.198195	-0.998264	0.462366	0.901027	1	8242	tags=76%, list=57%, signal=176%
GO_POSITIVE_REGULATION_OF_MORPHOGENESIS_OF_AN_EPITHELIUM	30	-0.151209	-0.997412	0.435039	0.90209	1	10409	tags=87%, list=72%, signal=304%
GO_REGULATION_OF_BONE_MINERALIZATION	62	-0.106934	-0.996839	0.430528	0.90237	1	7834	tags=65%, list=54%, signal=139%
GO_INTERFERON_GAMMA_PRODUCTION	66	-0.104955	-0.996527	0.437632	0.902014	1	9718	tags=77%, list=67%, signal=232%
GO_TERMINATION_OF_RNA_POLYMERASE_I_TRANSCRIPTION	29	-0.157613	-0.996526	0.438	0.900854	1	7742	tags=69%, list=53%, signal=147%
GO_TOLL_LIKE_RECEPTOR_3_SIGNALING_PATHWAY	19	-0.188045	-0.996012	0.44	0.901003	1	6454	tags=63%, list=44%, signal=113%
GO_POSITIVE_REGULATION_OF_ALPHA_BETA_T_CELL_DIFFERENTIATION	40	-0.131169	-0.995831	0.432749	0.900297	1	6460	tags=58%, list=44%, signal=103%
GO_NUCLEOTIDE_PHOSPHORYLATION	20	-0.189725	-0.995756	0.440079	0.899313	1	11787	tags=100%, list=81%, signal=527%
GO_REGULATION_OF_INNATE_IMMUNE_RESPONSE	335	-0.0473246	-0.994942	0.441718	0.900273	1	7272	tags=55%, list=50%, signal=107%
GO_CELLULAR_RESPONSE_TO_INTERFERON_BETA	16	-0.207956	-0.994809	0.444653	0.89947	1	8795	tags=81%, list=60%, signal=205%
GO_G2_DNA_DAMAGE_CHECKPOINT	27	-0.158353	-0.994499	0.4334	0.899122	1	10628	tags=89%, list=73%, signal=330%
GO_ESTABLISHMENT_OR_MAINTENANCE_OF_BIPOLAR_CELL_POLARITY	45	-0.125069	-0.994201	0.450617	0.898743	1	3035	tags=33%, list=21%, signal=42%
GO_POSITIVE_REGULATION_OF_INTERLEUKIN_1_SECRETION	19	-0.189767	-0.994123	0.448898	0.897772	1	6429	tags=63%, list=44%, signal=113%
GO_EPITHELIAL_TO_MESENCHYMAL_TRANSITION_INVOLVED_IN_ENDOCARDIAL_CUSHION_FORMATION	15	-0.212722	-0.994081	0.43361	0.896752	1	6605	tags=67%, list=45%, signal=122%
GO_NCRNA_METABOLIC_PROCESS	410	-0.0429908	-0.993865	0.448637	0.896131	1	12374	tags=89%, list=85%, signal=582%
GO_REGULATION_OF_PROTEIN_IMPORT	54	-0.117139	-0.993814	0.470356	0.895103	1	7998	tags=67%, list=55%, signal=148%
GO_OSTEOBLAST_DEVELOPMENT	16	-0.2025	-0.993609	0.461538	0.894485	1	5239	tags=56%, list=36%, signal=88%
GO_NEGATIVE_REGULATION_OF_LYMPHOCYTE_APOPTOTIC_PROCESS	25	-0.164166	-0.992677	0.448421	0.895692	1	4016	tags=44%, list=28%, signal=61%
GO_HYPEROSMOTIC_RESPONSE	24	-0.169353	-0.992606	0.449791	0.894728	1	9660	tags=83%, list=66%, signal=248%
GO_ACUTE_PHASE_RESPONSE	22	-0.178255	-0.992597	0.464503	0.893633	1	10632	tags=91%, list=73%, signal=338%
GO_REGULATION_OF_DNA_DAMAGE_RESPONSE_SIGNAL_TRANSDUCTION_BY_P53_CLASS_MEDIATOR	28	-0.158464	-0.992559	0.468691	0.892613	1	7049	tags=64%, list=48%, signal=125%
GO_REGULATION_OF_MULTI_ORGANISM_PROCESS	303	-0.0499528	-0.991933	0.438878	0.893041	1	7880	tags=59%, list=54%, signal=126%
GO_REGULATION_OF_MACROPHAGE_MIGRATION	27	-0.156332	-0.991278	0.427403	0.893531	1	7426	tags=67%, list=51%, signal=136%
GO_CHONDROITIN_SULFATE_BIOSYNTHETIC_PROCESS	25	-0.166635	-0.991213	0.467368	0.892573	1	7470	tags=68%, list=51%, signal=140%
GO_VASCULAR_SMOOTH_MUSCLE_CONTRACTION	21	-0.180549	-0.991059	0.44246	0.891874	1	6381	tags=62%, list=44%, signal=110%
GO_POSITIVE_REGULATION_OF_INTERLEUKIN_6_SECRETION	20	-0.183582	-0.989371	0.456033	0.894933	1	8968	tags=80%, list=62%, signal=208%
GO_PRI_MIRNA_TRANSCRIPTION_BY_RNA_POLYMERASE_II	41	-0.131223	-0.987645	0.448771	0.898207	1	9802	tags=80%, list=67%, signal=246%
GO_AXONAL_TRANSPORT	53	-0.114617	-0.987404	0.433198	0.897662	1	11784	tags=92%, list=81%, signal=486%
GO_NEUROTRANSMITTER_METABOLIC_PROCESS	112	-0.0807593	-0.987289	0.46332	0.896816	1	8573	tags=67%, list=59%, signal=162%
GO_HISTONE_DEACETYLATION	67	-0.10282	-0.986915	0.447034	0.896678	1	7411	tags=61%, list=51%, signal=124%
GO_MODULATION_BY_HOST_OF_VIRAL_PROCESS	20	-0.18256	-0.986814	0.445161	0.895804	1	11164	tags=95%, list=77%, signal=408%
GO_RESPONSE_TO_IRON_ION	29	-0.154868	-0.985886	0.446894	0.897036	1	6779	tags=62%, list=47%, signal=116%
GO_REGULATION_OF_SPROUTING_ANGIOGENESIS	61	-0.109217	-0.985877	0.444008	0.895941	1	8193	tags=67%, list=56%, signal=153%
GO_HIPPO_SIGNALING	36	-0.138274	-0.985418	0.453975	0.895971	1	9305	tags=78%, list=64%, signal=215%
GO_POSITIVE_REGULATION_OF_DEFENSE_RESPONSE_TO_VIRUS_BY_HOST	18	-0.190525	-0.983588	0.439122	0.899547	1	6928	tags=67%, list=48%, signal=127%
GO_RESPONSE_TO_FUNGUS	25	-0.165169	-0.981598	0.484787	0.903477	1	6328	tags=60%, list=44%, signal=106%
GO_ACUTE_INFLAMMATORY_RESPONSE_TO_ANTIGENIC_STIMULUS	18	-0.193785	-0.981389	0.458498	0.902857	1	5265	tags=56%, list=36%, signal=87%
GO_RETROGRADE_AXONAL_TRANSPORT	15	-0.2095	-0.981292	0.457806	0.902002	1	4713	tags=53%, list=32%, signal=79%
GO_CELLULAR_MODIFIED_AMINO_ACID_BIOSYNTHETIC_PROCESS	35	-0.141148	-0.981253	0.494208	0.900972	1	2939	tags=34%, list=20%, signal=43%
GO_SERTOLI_CELL_DIFFERENTIATION	17	-0.194712	-0.980052	0.442387	0.902829	1	11714	tags=100%, list=81%, signal=514%
GO_LEUKOCYTE_ADHESION_TO_VASCULAR_ENDOTHELIAL_CELL	26	-0.160783	-0.979176	0.469062	0.903915	1	5497	tags=54%, list=38%, signal=86%
GO_POSITIVE_REGULATION_OF_INTERLEUKIN_4_PRODUCTION	17	-0.194712	-0.978937	0.478261	0.903416	1	11714	tags=100%, list=81%, signal=514%
GO_O_GLYCAN_PROCESSING	44	-0.124237	-0.978738	0.447619	0.902819	1	4479	tags=43%, list=31%, signal=62%
GO_INTERFERON_BETA_PRODUCTION	46	-0.123186	-0.978138	0.469786	0.903238	1	8647	tags=72%, list=59%, signal=176%
GO_ANATOMICAL_STRUCTURE_HOMEOSTASIS	351	-0.04458	-0.977914	0.493952	0.902713	1	8441	tags=62%, list=58%, signal=145%
GO_INNER_EAR_MORPHOGENESIS	81	-0.0918524	-0.976462	0.484436	0.905229	1	5315	tags=46%, list=37%, signal=72%
GO_POSITIVE_REGULATION_OF_KIDNEY_DEVELOPMENT	35	-0.141715	-0.976084	0.470135	0.905102	1	10409	tags=86%, list=72%, signal=301%
GO_PEPTIDYL_TYROSINE_AUTOPHOSPHORYLATION	31	-0.146373	-0.974953	0.458418	0.906845	1	11480	tags=94%, list=79%, signal=443%
GO_POSITIVE_REGULATION_OF_EXTRINSIC_APOPTOTIC_SIGNALING_PATHWAY_VIA_DEATH_DOMAIN_RECEPTORS	16	-0.202956	-0.974768	0.494845	0.906222	1	7050	tags=69%, list=48%, signal=133%
GO_ACTIVATION_OF_CYSTEINE_TYPE_ENDOPEPTIDASE_ACTIVITY_INVOLVED_IN_APOPTOTIC_PROCESS	70	-0.0973761	-0.972638	0.487805	0.910377	1	4616	tags=41%, list=32%, signal=60%
GO_REACTIVE_OXYGEN_SPECIES_BIOSYNTHETIC_PROCESS	87	-0.0891532	-0.972357	0.472617	0.90998	1	6735	tags=55%, list=46%, signal=102%
GO_PEPTIDYL_GLUTAMIC_ACID_MODIFICATION	25	-0.164076	-0.972213	0.465726	0.909237	1	10997	tags=92%, list=76%, signal=377%
GO_REPLACEMENT_OSSIFICATION	26	-0.160534	-0.971783	0.47379	0.909215	1	2145	tags=31%, list=15%, signal=36%
GO_MYELOID_LEUKOCYTE_DIFFERENTIATION	164	-0.0646121	-0.97132	0.459302	0.909254	1	2264	tags=22%, list=16%, signal=26%
GO_NEGATIVE_REGULATION_OF_PEPTIDYL_SERINE_PHOSPHORYLATION	24	-0.162999	-0.971108	0.452381	0.9087	1	10964	tags=92%, list=75%, signal=372%
GO_RESPONSE_TO_TUMOR_NECROSIS_FACTOR	234	-0.0547437	-0.97108	0.470942	0.907677	1	11211	tags=82%, list=77%, signal=354%
GO_PROTEIN_TRANSMEMBRANE_TRANSPORT	58	-0.10797	-0.971037	0.462168	0.906683	1	2950	tags=31%, list=20%, signal=39%
GO_POSITIVE_REGULATION_OF_CALCIUM_ION_TRANSPORT	94	-0.0870187	-0.970866	0.460446	0.905991	1	12202	tags=93%, list=84%, signal=572%
GO_NEGATIVE_REGULATION_OF_DNA_REPAIR	23	-0.168106	-0.970487	0.471074	0.905834	1	10837	tags=91%, list=75%, signal=358%
GO_POSITIVE_REGULATION_OF_ORGANELLE_ASSEMBLY	61	-0.106852	-0.969381	0.475	0.907491	1	8704	tags=70%, list=60%, signal=175%
GO_NEGATIVE_REGULATION_OF_ENDOTHELIAL_CELL_APOPTOTIC_PROCESS	24	-0.16931	-0.969316	0.474542	0.906583	1	2996	tags=38%, list=21%, signal=47%
GO_REGULATION_OF_BIOMINERAL_TISSUE_DEVELOPMENT	74	-0.0975669	-0.968395	0.496957	0.907741	1	7039	tags=58%, list=48%, signal=112%
GO_NEGATIVE_REGULATION_OF_REACTIVE_OXYGEN_SPECIES_METABOLIC_PROCESS	25	-0.163924	-0.967856	0.49	0.90803	1	8091	tags=72%, list=56%, signal=162%
GO_EPITHELIAL_CILIUM_MOVEMENT	21	-0.175974	-0.967637	0.495918	0.907446	1	908	tags=24%, list=6%, signal=25%
GO_POSITIVE_REGULATION_OF_PROTEIN_EXPORT_FROM_NUCLEUS	21	-0.171006	-0.96733	0.463221	0.907095	1	12059	tags=100%, list=83%, signal=585%
GO_ACTOMYOSIN_STRUCTURE_ORGANIZATION	171	-0.0637414	-0.966318	0.504202	0.908463	1	3847	tags=33%, list=26%, signal=44%
GO_POSITIVE_REGULATION_OF_SODIUM_ION_TRANSMEMBRANE_TRANSPORT	21	-0.178345	-0.966007	0.476954	0.908101	1	11260	tags=95%, list=77%, signal=421%
GO_MEMBRANE_INVAGINATION	60	-0.105642	-0.96575	0.481262	0.907684	1	10104	tags=80%, list=69%, signal=261%
GO_REGULATION_OF_EMBRYONIC_DEVELOPMENT	113	-0.0791897	-0.964232	0.495935	0.910351	1	12370	tags=93%, list=85%, signal=618%
GO_HEART_DEVELOPMENT	489	-0.0385645	-0.96325	0.493827	0.911723	1	6120	tags=46%, list=42%, signal=76%
GO_POSITIVE_REGULATION_OF_MAPK_CASCADE	431	-0.0413966	-0.96222	0.46822	0.913127	1	6738	tags=50%, list=46%, signal=91%
GO_PATTERN_SPECIFICATION_PROCESS	345	-0.0443726	-0.961308	0.489152	0.914304	1	5904	tags=45%, list=41%, signal=74%
GO_VIRAL_BUDDING	24	-0.16454	-0.960525	0.516327	0.915212	1	9124	tags=79%, list=63%, signal=212%
GO_ENDOCARDIAL_CUSHION_DEVELOPMENT	38	-0.132167	-0.960172	0.483333	0.914962	1	6120	tags=55%, list=42%, signal=95%
GO_SPECIFICATION_OF_SYMMETRY	103	-0.0812883	-0.959052	0.475538	0.916581	1	4192	tags=37%, list=29%, signal=51%
GO_POSITIVE_REGULATION_OF_EXTRACELLULAR_MATRIX_ORGANIZATION	18	-0.19064	-0.957616	0.487288	0.918988	1	3695	tags=44%, list=25%, signal=60%
GO_CELLULAR_RESPONSE_TO_TOPOLOGICALLY_INCORRECT_PROTEIN	142	-0.0699134	-0.956748	0.486653	0.919998	1	5036	tags=42%, list=35%, signal=63%
GO_REGULATION_OF_CELL_FATE_COMMITMENT	20	-0.180174	-0.956724	0.474849	0.918999	1	1747	tags=30%, list=12%, signal=34%
GO_EMBRYO_IMPLANTATION	42	-0.126516	-0.955004	0.524	0.922205	1	6822	tags=60%, list=47%, signal=112%
GO_REGULATION_OF_LYMPHOCYTE_APOPTOTIC_PROCESS	40	-0.124226	-0.954821	0.504016	0.921555	1	4016	tags=40%, list=28%, signal=55%
GO_MRNA_CLEAVAGE	22	-0.171434	-0.954093	0.49004	0.922323	1	11392	tags=95%, list=78%, signal=440%
GO_POSITIVE_REGULATION_OF_CHEMOTAXIS	106	-0.07705	-0.953872	0.488934	0.921753	1	6708	tags=54%, list=46%, signal=99%
GO_RNA_3_END_PROCESSING	129	-0.072296	-0.953825	0.496945	0.920789	1	9893	tags=75%, list=68%, signal=233%
GO_MESODERM_MORPHOGENESIS	59	-0.10615	-0.95231	0.513889	0.923359	1	5611	tags=49%, list=39%, signal=80%
GO_POSITIVE_REGULATION_OF_EPITHELIAL_TO_MESENCHYMAL_TRANSITION	44	-0.121208	-0.950773	0.494024	0.926113	1	3201	tags=34%, list=22%, signal=44%
GO_NIK_NF_KAPPAB_SIGNALING	145	-0.067194	-0.950359	0.490364	0.926077	1	12271	tags=91%, list=84%, signal=577%
GO_MYELOID_CELL_DIFFERENTIATION	323	-0.0460938	-0.950234	0.508197	0.925298	1	7494	tags=56%, list=52%, signal=113%
GO_BRANCH_ELONGATION_OF_AN_EPITHELIUM	18	-0.188586	-0.950069	0.488462	0.924664	1	7764	tags=72%, list=53%, signal=155%
GO_INTERLEUKIN_6_BIOSYNTHETIC_PROCESS	17	-0.191901	-0.949877	0.485089	0.924075	1	4912	tags=53%, list=34%, signal=80%
GO_NEGATIVE_REGULATION_OF_CELL_ACTIVATION	150	-0.0653436	-0.949639	0.485207	0.92358	1	3326	tags=29%, list=23%, signal=38%
GO_B_CELL_RECEPTOR_SIGNALING_PATHWAY	47	-0.119485	-0.949609	0.499072	0.922591	1	5385	tags=49%, list=37%, signal=77%
GO_POSITIVE_REGULATION_OF_MACROPHAGE_MIGRATION	16	-0.198201	-0.949351	0.507968	0.922139	1	2575	tags=38%, list=18%, signal=46%
GO_NEGATIVE_REGULATION_OF_GLIOGENESIS	36	-0.131903	-0.947629	0.483168	0.925331	1	11417	tags=92%, list=79%, signal=426%
GO_MYELOID_CELL_APOPTOTIC_PROCESS	24	-0.162241	-0.946996	0.493927	0.92578	1	1281	tags=25%, list=9%, signal=27%
GO_REGULATION_OF_STEM_CELL_PROLIFERATION	57	-0.105739	-0.946927	0.488048	0.924882	1	4592	tags=42%, list=32%, signal=61%
GO_DENTATE_GYRUS_DEVELOPMENT	16	-0.192685	-0.9465	0.5	0.9248	1	8108	tags=75%, list=56%, signal=169%
GO_REGULATION_OF_OSTEOCLAST_DIFFERENTIATION	49	-0.117654	-0.945529	0.503802	0.926087	1	670	tags=16%, list=5%, signal=17%
GO_NEGATIVE_REGULATION_OF_TOLL_LIKE_RECEPTOR_SIGNALING_PATHWAY	34	-0.134823	-0.944675	0.513185	0.927155	1	7454	tags=65%, list=51%, signal=132%
GO_WALKING_BEHAVIOR	30	-0.147805	-0.943824	0.521212	0.928153	1	9489	tags=80%, list=65%, signal=230%
GO_MACROPHAGE_MIGRATION	34	-0.137191	-0.943097	0.506356	0.928909	1	8275	tags=71%, list=57%, signal=163%
GO_ACTIN_FILAMENT_BUNDLE_ORGANIZATION	143	-0.0681947	-0.941636	0.531568	0.931414	1	11018	tags=83%, list=76%, signal=337%
GO_EMBRYONIC_DIGESTIVE_TRACT_MORPHOGENESIS	17	-0.186122	-0.941533	0.511387	0.930578	1	7562	tags=71%, list=52%, signal=147%
GO_STEROID_HORMONE_SECRETION	20	-0.173872	-0.941501	0.525194	0.92961	1	9109	tags=80%, list=63%, signal=214%
GO_ASTROCYTE_ACTIVATION	17	-0.188653	-0.940773	0.519192	0.930246	1	11802	tags=100%, list=81%, signal=530%
GO_NUCLEOSIDE_BISPHOSPHATE_BIOSYNTHETIC_PROCESS	63	-0.0992935	-0.940411	0.510978	0.930068	1	7565	tags=62%, list=52%, signal=128%
GO_MODIFIED_AMINO_ACID_TRANSPORT	20	-0.175525	-0.940296	0.513672	0.929304	1	9085	tags=80%, list=62%, signal=213%
GO_VIRAL_BUDDING_VIA_HOST_ESCRT_COMPLEX	20	-0.172839	-0.940048	0.4926	0.928811	1	9124	tags=80%, list=63%, signal=214%
GO_SENSORY_PERCEPTION_OF_LIGHT_STIMULUS	159	-0.0646616	-0.939862	0.505703	0.928209	1	1083	tags=14%, list=7%, signal=15%
GO_NEGATIVE_REGULATION_OF_DNA_REPLICATION	35	-0.130744	-0.939832	0.510081	0.927226	1	2259	tags=29%, list=16%, signal=34%
GO_AUTONOMIC_NERVOUS_SYSTEM_DEVELOPMENT	38	-0.130323	-0.939437	0.532389	0.92713	1	9208	tags=76%, list=63%, signal=208%
GO_REGULATION_OF_PLATELET_DERIVED_GROWTH_FACTOR_RECEPTOR_SIGNALING_PATHWAY	20	-0.17744	-0.938767	0.515337	0.927702	1	6149	tags=60%, list=42%, signal=104%
GO_POSITIVE_REGULATION_OF_REACTIVE_OXYGEN_SPECIES_BIOSYNTHETIC_PROCESS	42	-0.121043	-0.938134	0.54661	0.928239	1	7940	tags=67%, list=55%, signal=146%
GO_NEURON_PROJECTION_EXTENSION_INVOLVED_IN_NEURON_PROJECTION_GUIDANCE	36	-0.130984	-0.937064	0.520548	0.92978	1	3352	tags=36%, list=23%, signal=47%
GO_ACTIN_FILAMENT_ORGANIZATION	359	-0.0427795	-0.936039	0.510331	0.931221	1	11019	tags=80%, list=76%, signal=322%
GO_POSITIVE_REGULATION_OF_CELL_JUNCTION_ASSEMBLY	32	-0.137656	-0.935928	0.526217	0.930393	1	1639	tags=25%, list=11%, signal=28%
GO_NEGATIVE_REGULATION_OF_PEPTIDE_SECRETION	102	-0.0815887	-0.935459	0.513292	0.930465	1	11083	tags=84%, list=76%, signal=352%
GO_ANTIGEN_PROCESSING_AND_PRESENTATION_OF_PEPTIDE_ANTIGEN_VIA_MHC_CLASS_I	88	-0.0851978	-0.934813	0.516194	0.931044	1	8023	tags=64%, list=55%, signal=141%
GO_SMALL_MOLECULE_CATABOLIC_PROCESS	324	-0.0450321	-0.934682	0.532	0.930353	1	6362	tags=48%, list=44%, signal=84%
GO_POSITIVE_REGULATION_OF_AMINO_ACID_TRANSPORT	18	-0.179703	-0.934384	0.533074	0.930055	1	7893	tags=72%, list=54%, signal=158%
GO_ACTIN_MEDIATED_CELL_CONTRACTION	106	-0.0771265	-0.933735	0.512048	0.930541	1	6021	tags=49%, list=41%, signal=83%
GO_GLANDULAR_EPITHELIAL_CELL_DEVELOPMENT	24	-0.157514	-0.933521	0.519751	0.930064	1	4379	tags=46%, list=30%, signal=65%
GO_TOOTH_MINERALIZATION	18	-0.177879	-0.933461	0.49501	0.929161	1	5496	tags=56%, list=38%, signal=89%
GO_LIPID_CATABOLIC_PROCESS	247	-0.0507228	-0.933366	0.512245	0.92833	1	10167	tags=75%, list=70%, signal=245%
GO_NEGATIVE_REGULATION_OF_OSSIFICATION	58	-0.104478	-0.931208	0.521825	0.932435	1	7764	tags=64%, list=53%, signal=136%
GO_CELLULAR_RESPONSE_TO_MECHANICAL_STIMULUS	68	-0.095857	-0.931012	0.533066	0.931869	1	6098	tags=51%, list=42%, signal=88%
GO_POSITIVE_REGULATION_OF_GLIAL_CELL_DIFFERENTIATION	40	-0.121169	-0.930409	0.530303	0.932301	1	6605	tags=58%, list=45%, signal=105%
GO_REGULATION_OF_REACTIVE_OXYGEN_SPECIES_BIOSYNTHETIC_PROCESS	71	-0.0934026	-0.929551	0.533199	0.933334	1	8480	tags=68%, list=58%, signal=161%
GO_ENDOCRINE_PANCREAS_DEVELOPMENT	36	-0.130926	-0.929497	0.512922	0.932419	1	12239	tags=97%, list=84%, signal=613%
GO_REGULATION_OF_FATTY_ACID_BIOSYNTHETIC_PROCESS	35	-0.1327	-0.928484	0.521212	0.933833	1	3477	tags=37%, list=24%, signal=49%
GO_NEGATIVE_REGULATION_OF_GLIAL_CELL_DIFFERENTIATION	21	-0.167532	-0.928454	0.522863	0.932846	1	11417	tags=95%, list=79%, signal=443%
GO_REGULATION_OF_MEMBRANE_DEPOLARIZATION	41	-0.123938	-0.928045	0.516966	0.93282	1	8489	tags=71%, list=58%, signal=169%
GO_POSITIVE_REGULATION_OF_FILOPODIUM_ASSEMBLY	28	-0.146585	-0.926538	0.524558	0.935393	1	9818	tags=82%, list=68%, signal=252%
GO_VESICLE_MEDIATED_TRANSPORT_BETWEEN_ENDOSOMAL_COMPARTMENTS	40	-0.1258	-0.925917	0.550098	0.935875	1	8719	tags=73%, list=60%, signal=181%
GO_RELAXATION_OF_CARDIAC_MUSCLE	16	-0.194225	-0.925842	0.533333	0.935032	1	6268	tags=63%, list=43%, signal=110%
GO_EMBRYONIC_ORGAN_DEVELOPMENT	350	-0.0430768	-0.92581	0.549242	0.934065	1	4209	tags=33%, list=29%, signal=46%
GO_EPITHELIAL_CELL_PROLIFERATION	319	-0.0452782	-0.92563	0.513684	0.93347	1	8656	tags=64%, list=60%, signal=155%
GO_EXTRINSIC_APOPTOTIC_SIGNALING_PATHWAY	198	-0.0564049	-0.924105	0.55106	0.936168	1	7050	tags=54%, list=48%, signal=103%
GO_MONOCARBOXYLIC_ACID_TRANSPORT	126	-0.0703434	-0.923742	0.552209	0.935979	1	8681	tags=67%, list=60%, signal=164%
GO_C21_STEROID_HORMONE_BIOSYNTHETIC_PROCESS	21	-0.167828	-0.923242	0.531746	0.936107	1	3796	tags=43%, list=26%, signal=58%
GO_SMOOTH_MUSCLE_CELL_MIGRATION	63	-0.0998132	-0.92175	0.538307	0.938667	1	5711	tags=49%, list=39%, signal=81%
GO_POSITIVE_REGULATION_OF_HISTONE_METHYLATION	33	-0.135317	-0.921628	0.532692	0.937967	1	5088	tags=48%, list=35%, signal=74%
GO_RNA_POLYADENYLATION	42	-0.123339	-0.920076	0.560784	0.940598	1	5137	tags=48%, list=35%, signal=73%
GO_INTRINSIC_APOPTOTIC_SIGNALING_PATHWAY_BY_P53_CLASS_MEDIATOR	74	-0.0909311	-0.918544	0.542683	0.943225	1	5563	tags=47%, list=38%, signal=76%
GO_POSITIVE_REGULATION_OF_SODIUM_ION_TRANSPORT	33	-0.130806	-0.918168	0.568273	0.943051	1	11763	tags=94%, list=81%, signal=491%
[truncated: 665 more rows]

## Sheet: WT-MV; C5 MF - Up
Supplementary Table 6. GSEA results (C5-CC, C5-BP, and C5-MF domains) for WT-M/V and WT-M/KO-V transcripts.
[truncated: 392 more rows]

[truncated: 7 more sheets: WT-MV; C5 MF - Down, WT-M_KO-V; C5 CC - Up, WT-M_KO-V; C5 CC - Down, WT-M_KO-V; C5 BP - Up, WT-M_KO-V; C5 BP - Down, WT-M_KO-V; C5 MF - Up, WT-M_KO-V; C5 MF - Down]
