# Supplementary material for: Early Chronic Memantine Treatment-Induced Transcriptomic Changes in Wild-Type and Shank2-Mutant Mice
Source: Front Mol Neurosci. 2021 Sep 14;14:712576. doi: 10.3389/fnmol.2021.712576 (PMC8477010; doi:10.3389/fnmol.2021.712576)
Supplement: Supplementary Table 7 — Details on the top enriched gene sets in Veh-K/W, Mem-KO/WT, and KO-M/V transcript groups, showing information on individual genes contributed to the enrichments such as original rank and running enrichment score. The rank metric score for each gene in GSEA is calculated by using a default signal-to-noise ratio ranking metric. The rank of 14 for HTR2A indicates its rank in the whole-gene input list. A tap also indicates the association of the genes that significantly contributed to the enrichment of Veh-K/W transcripts for “postsynaptic membrane” gene sets with excitatory, inhibitory, and both excitatory and inhibitory synaptic functions. [file Table_7.XLSX]

## Sheet: C5 CC - Up
Supplementary Table 7. Details on the top enriched gene sets in Veh-K/W, Mem-KO/WT, and KO-M/V transcript groups, showing information on individual genes contributed to the enrichments such as original rank and running enrichment score.
Veh-K/W						Mem-K/W						KO-M/V						KO-M/V
GO_POSTSYNAPTIC_MEMBRANE						GO_NUCLEAR_SPECK						GO_CHROMATIN						GO_U2_TYPE_SPLICEOSOMAL_COMPLEX
PROBE	RANK IN GENE LIST	RANK METRIC SCORE	RUNNING ES	CORE ENRICHMENT		PROBE	RANK IN GENE LIST	RANK METRIC SCORE	RUNNING ES	CORE ENRICHMENT		PROBE	RANK IN GENE LIST	RANK METRIC SCORE	RUNNING ES	CORE ENRICHMENT		PROBE	RANK IN GENE LIST	RANK METRIC SCORE	RUNNING ES	CORE ENRICHMENT
HTR2A	14	5.0629	0.00229608	Yes		YLPM1	93	4.18228	-0.00431351	Yes		MUC1	24	3.18404	0.000646896	Yes		SF3B1	40	2.73918	0.00980983	Yes
ABI1	30	4.32097	0.00451404	Yes		SF3B1	123	3.77618	-0.00367538	Yes		LDB1	54	2.65236	0.000928962	Yes		DHX15	303	1.68954	0.00381108	Yes
EFNB2	47	3.89743	0.00665387	Yes		EHMT2	139	3.69009	-0.00195408	Yes		CBX7	55	2.61777	0.00332704	Yes		SNRPA1	360	1.59294	0.0124816	Yes
GRIK4	68	3.42931	0.0084812	Yes		TRIP12	176	3.43568	-0.00185754	Yes		PLK2	79	2.43578	0.00404691	Yes		SNRPB	397	1.53285	0.0225762	Yes
SLC6A3	118	2.88112	0.0080429	Yes		RBM11	182	3.39215	0.000637461	Yes		ACTR8	87	2.38384	0.00593422	Yes		CWC27	528	1.38441	0.0259772	Yes
HTR3A	176	2.59566	0.00697961	Yes		CWC22	217	3.1738	0.000888744	Yes		NSD1	101	2.31104	0.00738375	Yes		XAB2	772	1.17432	0.0213314	Yes
ARHGAP32	283	2.19609	0.00208819	Yes		DDX17	221	3.1505	0.00353848	Yes		EHMT2	102	2.30508	0.00978183	Yes		IK	789	1.16278	0.0328503	Yes
GLRA2	285	2.18542	0.00539989	Yes		BCLAF1	250	3.0441	0.00425398	Yes		SUV39H1	155	2.05471	0.00838568	Yes		SF3A3	806	1.14646	0.0443692	Yes
HOMER3	369	1.96852	0.00230535	Yes		PIAS3	258	3.00592	0.00659424	Yes		NR1D1	159	2.04006	0.0105649	Yes		GCFC2	876	1.10078	0.0521139	Yes
TENM2	375	1.95436	0.00530456	Yes		JADE1	287	2.90416	0.00730974	Yes		USF1	167	2.0229	0.0124522	Yes		PRPF40A	960	1.05235	0.0588617	Yes
GRID2	402	1.89039	0.00666314	Yes		SRSF11	298	2.84969	0.00941789	Yes		NCOR1	181	1.98598	0.0139017	Yes		PRPF6	1075	0.992896	0.063402	Yes
PLPPR4	424	1.86187	0.00841234	Yes		PABPN1	310	2.79705	0.0114487	Yes		MORC2	186	1.96332	0.0160079	Yes		HTATSF1	1132	0.963818	0.0720725	Yes
GPHN	429	1.85123	0.0114897	Yes		DYRK1A	327	2.72488	0.0130926	Yes		MCM7	211	1.90353	0.0166548	Yes		CASC3	1166	0.950094	0.0823808	Yes
OPRK1	452	1.8061	0.0131608	Yes		PIP5K1A	359	2.62206	0.013576	Yes		HMGA1	230	1.86147	0.0177395	Yes		PRPF39	1233	0.923705	0.0903392	Yes
GRID2IP	468	1.78469	0.0153787	Yes		KMT2E	381	2.54968	0.0148331	Yes		HMGB3	245	1.81231	0.0191161	Yes		PRPF40B	1238	0.92197	0.102713	Yes
KCTD8	477	1.77061	0.0181435	Yes		LUC7L3	384	2.54246	0.0175602	Yes		ING2	273	1.7551	0.0195441	Yes		EFTUD2	1242	0.920914	0.115157	Yes
GABRG3	527	1.67126	0.0177052	Yes		S100PBP	439	2.41087	0.0162641	Yes		KDM3A	307	1.6765	0.0195343	Yes		RBM22	1334	0.876957	0.121335	Yes
LRRC4C	572	1.60445	0.0176576	Yes		HP1BP3	440	2.40718	0.0191459	Yes		HMGB1	333	1.63393	0.0201082	Yes		EIF4A3	1368	0.862853	0.131644	Yes
TIAM1	674	1.49806	0.0131568	Yes		FNBP4	478	2.32552	0.0191651	Yes		CDK9	366	1.582	0.0201714	Yes		LUC7L3	1372	0.862282	0.144088	Yes
ANK2	723	1.45367	0.0127966	Yes		DDX3X	502	2.28229	0.0202674	Yes		GLYR1	405	1.52487	0.0197967	Yes		SYF2	1386	0.857236	0.155821	Yes
CPEB4	734	1.44062	0.0154052	Yes		SREK1	514	2.25736	0.0222982	Yes		IST1	411	1.51907	0.02183	Yes		SNW1	1418	0.844972	0.166271	Yes
GOPC	763	1.41322	0.0166075	Yes		SFPQ	524	2.23441	0.0244837	Yes		RUNX2	428	1.5032	0.0230606	Yes		LSM3	1830	0.703333	0.149662	Yes
CPEB3	834	1.34334	0.0145286	Yes		BRD1	527	2.23011	0.0272109	Yes		RBL2	435	1.49455	0.0250209	Yes		CWC22	1881	0.684786	0.15876	Yes
NLGN2	842	1.33583	0.0173716	Yes		FBXL4	551	2.18513	0.0283132	Yes		INO80C	454	1.4611	0.0261056	Yes		WBP4	2013	0.652648	0.16209	Yes
F2R	871	1.31081	0.0185739	Yes		SRP54	555	2.18266	0.0309629	Yes		PHF10	462	1.45347	0.0279929	Yes		MFAP1	2093	0.6329	0.169123	Yes
CTNNB1	913	1.27342	0.0187606	Yes		SGK1	582	2.14098	0.0318332	Yes		ING3	481	1.43641	0.0290776	Yes		SF3B2	2097	0.631192	0.181567	Yes
CHRNA4	936	1.25576	0.0204317	Yes		DGKZ	610	2.09002	0.032626	Yes		PAF1	512	1.40154	0.0292867	Yes		SF3B4	2138	0.622216	0.191377	Yes
CDK5	951	1.24589	0.0227278	Yes		DHX15	623	2.07047	0.0345795	Yes		SIN3A	523	1.3897	0.0309551	Yes		RNF113A	2260	0.58699	0.195419	Yes
NLGN1	992	1.21374	0.0229926	Yes		FAM76B	625	2.06307	0.0373839	Yes		TBP	548	1.36001	0.031602	Yes		PRPF19	2397	0.552961	0.198392	Yes
PJA2	1024	1.1914	0.0239605	Yes		PSME4	646	2.01349	0.0387184	Yes		CALCOCO1	553	1.35794	0.0337082	Yes		SNRNP40	2527	0.527444	0.201865	Yes
GRIA2	1058	1.17122	0.0247722	Yes		GLYR1	651	2.00864	0.0412908	Yes		ATRX	575	1.33044	0.034574	Yes		ZMAT2	2562	0.517495	0.212102	Yes
GRIN2B	1060	1.16992	0.028084	Yes		EP400	654	2.00099	0.0440179	Yes		KAT6B	629	1.28224	0.0331049	Yes		LSM7	2628	0.504912	0.220131	Yes
DLG5	1074	1.15859	0.0304582	Yes		PHF7	686	1.95568	0.0445012	Yes		PPARGC1A	634	1.28044	0.0352111	Yes		PLRG1	2654	0.499627	0.231009	Yes
DLG2	1129	1.1192	0.0296292	Yes		BRD2	728	1.89157	0.0442109	Yes		RNF40	642	1.2733	0.0370984	Yes		RBMX2	2820	0.46739	0.231918	Yes
PCDH17	1188	1.08745	0.0284878	Yes		RBM39	731	1.88914	0.0469381	Yes		CHD4	648	1.26852	0.0391317	Yes		TFIP11	2866	0.457664	0.241372	Yes
LRRTM4	1189	1.08706	0.0318776	Yes		SNRPA1	736	1.87698	0.0495104	Yes		ACTL6A	699	1.23099	0.0378815	Yes		CDC40	2877	0.455785	0.253318	Yes
PCDH8	1221	1.06974	0.0328456	Yes		BAZ2A	789	1.8179	0.048369	Yes		SETD1A	728	1.21025	0.0382365	Yes		SF3A2	3319	0.378395	0.234572	Yes
GRID1	1237	1.0592	0.0350636	Yes		SETD1A	809	1.79263	0.0497809	Yes		PCGF2	755	1.18696	0.0387375	Yes		BCAS2	3775	0.313461	0.21483	Yes
CHRM4	1249	1.05489	0.037594	Yes		EFTUD2	851	1.73602	0.0494906	Yes		XRCC1	760	1.18449	0.0408437	Yes		PRPF4	3857	0.301589	0.22172	Yes
GRIK2	1265	1.04285	0.039812	Yes		HNRNPU	852	1.73374	0.0523724	Yes		NCAPD3	773	1.17313	0.0423662	Yes		SNRPB2	3858	0.301488	0.234379	Yes
LRFN5	1281	1.03567	0.0420299	Yes		SNRNP70	907	1.67148	0.0510763	Yes		BRD8	811	1.14151	0.0420645	Yes		PHF5A	3902	0.295539	0.243975	Yes
ARHGEF9	1298	1.02669	0.0441698	Yes		RNF34	912	1.66315	0.0536487	Yes		STAT3	824	1.13629	0.043587	Yes		PRPF38A	4066	0.274909	0.245026	Yes
SHISA8	1329	1.00712	0.0452158	Yes		CRY2	978	1.58839	0.0515015	Yes		MAU2	883	1.09717	0.041753	Yes		SNRPN	4071	0.274523	0.257399	Yes
ADAM22	1340	1.00024	0.0478244	Yes		TAP2	980	1.58681	0.054306	Yes		MAGED1	885	1.09479	0.0440782	Yes		PRPF3	4286	0.248808	0.254819	Yes
GRIN3A	1349	0.993329	0.0505893	Yes		FYTTD1	1000	1.56136	0.0557178	Yes		MBD2	916	1.07455	0.0442873	Yes		SMU1	4359	0.239237	0.26235	Yes
CACNA1C	1366	0.984288	0.0527291	Yes		TAF5L	1024	1.53921	0.0568202	Yes		BAZ2A	942	1.05984	0.0448612	Yes		CDC5L	4398	0.233929	0.272302	Yes
SLITRK3	1377	0.98021	0.0553377	Yes		DENND1B	1032	1.52682	0.0591604	Yes		HP1BP3	948	1.05588	0.0468944	Yes		CWC15	4495	0.222553	0.278124	Yes
FABP5	1387	0.975711	0.0580244	Yes		SAP130	1036	1.52292	0.0618102	Yes		BPTF	973	1.04607	0.0475413	Yes		SART1	4601	0.210991	0.283305	Yes
GABRB2	1390	0.975601	0.0612579	Yes		TCF12	1042	1.51222	0.0643052	Yes		TRIM28	995	1.03689	0.0484071	Yes		LSM5	4618	0.20945	0.294824	Yes
CACNG5	1401	0.969504	0.0638665	Yes		HAUS6	1047	1.51089	0.0668775	Yes		TP53	996	1.03628	0.0508052	Yes		SNRPD1	4796	0.188245	0.294878	Yes
IL1RAPL1	1485	0.926712	0.060772	Yes		ERBIN	1059	1.50196	0.0689083	Yes		TCF12	1000	1.035	0.0529844	Yes		SNRPC	4822	0.184363	0.305756	Yes
GABRQ	1510	0.917499	0.0622868	Yes		PRKAA1	1090	1.47247	0.0694691	Yes		CHAF1B	1012	1.0241	0.0545798	Yes		LSM8	5365	0.128796	0.279819	Yes
KCNMA1	1511	0.917461	0.0656766	Yes		PRPF6	1098	1.46593	0.0718093	Yes		RBBP7	1019	1.02158	0.0565401	Yes		SF3B5	5641	0.100898	0.272894	Yes
NTRK3	1518	0.914814	0.0685977	Yes		NAMPT	1156	1.4179	0.0702811	Yes		BEND3	1028	1.01489	0.0583545	Yes		BUD31	5808	0.0850652	0.273732	Yes
DNM1	1538	0.907373	0.0705032	Yes		GLI2	1165	1.4101	0.072544	Yes		CBX3	1033	1.01204	0.0604607	Yes		PRPF8	5853	0.0815898	0.283257	Yes
PICALM	1546	0.904495	0.0733461	Yes		HIF3A	1170	1.40573	0.0751163	Yes		SAP130	1042	1.00805	0.0622751	Yes		SF3A1	6071	0.0638184	0.280462	Yes
GABRE	1568	0.893184	0.0750953	Yes		CARMIL1	1222	1.36852	0.0740524	Yes		RARG	1059	1.00146	0.0635057	Yes		PRPF31	6098	0.0619235	0.291269	Yes
KCNA1	1577	0.889704	0.0778602	Yes		FAM107A	1238	1.35745	0.0757737	Yes		HNRNPK	1065	0.997033	0.0655389	Yes		SNRPE	6325	0.0445627	0.287834	Yes
DLGAP1	1581	0.887516	0.0810156	Yes		NRIP1	1253	1.3434	0.0775723	Yes		EOMES	1086	0.986566	0.0664777	Yes		SRRM2	6605	0.0238395	0.280625	Yes
GRIK5	1610	0.875339	0.082218	Yes		SRSF5	1255	1.34226	0.0803768	Yes		RSF1	1102	0.978724	0.0677813	Yes		LUC7L	6706	0.0159587	0.286162	Yes
CBLN1	1632	0.865012	0.0839672	Yes		CCNL2	1268	1.33586	0.0823302	Yes		PINK1	1123	0.968629	0.0687201	Yes		SF3B3	6707	0.0157251	0.29882	Yes
CHRM5	1675	0.845789	0.0840757	Yes		RBBP6	1283	1.32364	0.0841289	Yes		SMARCC2	1127	0.965628	0.0708992	Yes		CRNKL1	6717	0.0151612	0.310837	Yes
LRRTM3	1709	0.833186	0.0848874	Yes		HEXIM2	1324	1.29082	0.083916	Yes		ASF1B	1164	0.950132	0.0706705	Yes		PPIE	6851	0.00637537	0.314025	Yes
GRIA1	1718	0.828526	0.0876523	Yes		KAT6A	1329	1.28736	0.0864883	Yes		ASXL1	1174	0.946712	0.0724119	Yes		BUD13	6870	0.00495402	0.325401	Yes
GRIP1	1744	0.817387	0.089089	Yes		CIR1	1340	1.27899	0.0885965	Yes		KMT2E	1184	0.94292	0.0741533	Yes		DHX8	6950	-0.000572502	0.332434	Yes
CHRNB2	1827	0.787329	0.0860726	Yes		DHX36	1421	1.2191	0.0852888	Yes		SFPQ	1248	0.914592	0.0719545	Yes		PRPF18	7804	-0.0658852	0.28435	No
KCND2	1907	0.763355	0.0832905	Yes		SART3	1448	1.20625	0.086159	Yes		STAG1	1261	0.909707	0.073477	Yes		PPIL1	8464	-0.121886	0.250081	No
KCNJ4	1965	0.740592	0.0822272	Yes		PIAS1	1457	1.19866	0.0884219	Yes		MXD1	1267	0.906522	0.0755103	Yes		LSM4	8723	-0.148248	0.244367	No
ABHD17B	1977	0.736739	0.0847577	Yes		DDX42	1460	1.19758	0.091149	Yes		CHRAC1	1281	0.896608	0.0769598	Yes		SNRPF	9560	-0.234014	0.197494	No
CHRNB4	2081	0.702034	0.0801006	Yes		TENM1	1472	1.18552	0.0931798	Yes		MEF2D	1321	0.880313	0.0765122	Yes		RBM8A	10162	-0.305765	0.167355	No
SLC8A1	2119	0.690698	0.0805998	Yes		FTO	1519	1.15591	0.0925026	Yes		TRRAP	1325	0.879489	0.0786914	Yes		LUC7L2	10595	-0.36509	0.14925	No
NSG1	2134	0.685563	0.0828959	Yes		POLDIP3	1571	1.12545	0.0914386	Yes		CECR2	1337	0.876303	0.0802868	Yes		TXNL4A	10658	-0.374822	0.157494	No
KCND3	2229	0.657864	0.078942	Yes		IK	1584	1.11877	0.093392	Yes		WBP2	1365	0.863657	0.0807148	Yes		SNRPD3	10684	-0.37884	0.168372	No
GABRB3	2246	0.653432	0.0810818	Yes		DDX46	1603	1.10852	0.0948812	Yes		SUPT6H	1402	0.850778	0.0804861	Yes		SNRPG	10911	-0.411057	0.164936	No
LZTS1	2265	0.647039	0.0830654	Yes		RCHY1	1609	1.10577	0.0973762	Yes		KDM1A	1420	0.843816	0.0816438	Yes		LSM6	11000	-0.426444	0.171328	No
LHFPL4	2283	0.640681	0.0851271	Yes		SDCBP2	1618	1.10061	0.0996391	Yes		NUCKS1	1480	0.818933	0.0797369	Yes		U2AF2	11385	-0.499398	0.156642	No
CHRM2	2329	0.627684	0.0850013	Yes		PRPF40B	1629	1.09458	0.101747	Yes		WAPL	1526	0.802216	0.0788515	Yes		SNRPD2	11501	-0.522725	0.161111	No
GABRG1	2338	0.623012	0.0877662	Yes		NFATC4	1657	1.07909	0.10254	Yes		PDS5A	1530	0.800632	0.0810307	Yes		LSM2	11983	-0.630632	0.139517	No
GRIN2D	2343	0.622216	0.0908435	Yes		EIF4A3	1691	1.06271	0.102869	Yes		CSNK2B	1531	0.800572	0.0834287	Yes		AQR	12841	-0.904387	0.0911486	No
CHRM1	2357	0.618776	0.0932177	Yes		ZMIZ1	1701	1.05817	0.105054	Yes		KLHDC3	1558	0.793275	0.0839297	Yes
DNM3	2403	0.604949	0.0930919	Yes		SF3A2	1730	1.04226	0.10577	Yes		PHF12	1599	0.778477	0.0834092	Yes
ARF1	2411	0.603184	0.0959349	Yes		PNN	1749	1.03316	0.107259	Yes		HIST1H2BH	1616	0.773047	0.0846398	Yes
FLRT3	2446	0.593972	0.0966684	Yes		DUSP10	1758	1.02707	0.109522	Yes		SUZ12	1639	0.766282	0.0854326	Yes
HTR5A	2469	0.589118	0.0983395	Yes		TATDN2	1779	1.01616	0.110856	Yes		DVL3	1641	0.765914	0.0877577	Yes
GRM1	2475	0.587236	0.101339	Yes		PPP1CC	1781	1.01611	0.113661	Yes		SMAD4	1655	0.761812	0.0892072	Yes
GRIA3	2507	0.577358	0.102307	Yes		SYF2	1831	0.994441	0.112752	Yes		UHRF2	1698	0.745145	0.0885408	Yes
P2RX6	2513	0.575762	0.105306	Yes		ARL6IP4	1924	0.947273	0.108515	Yes		CITED2	1710	0.740826	0.0901362	Yes
EPHA4	2539	0.569415	0.106743	Yes		HIF1A	1964	0.930325	0.10838	Yes		DLX5	1731	0.734608	0.091075	Yes
DAGLB	2542	0.568594	0.109976	Yes		GCAT	2013	0.909852	0.107548	Yes		CBX8	1738	0.732971	0.0930352	Yes
DAG1	2603	0.551919	0.108678	Yes		RBM27	2014	0.908609	0.11043	Yes		MTA1	1769	0.722769	0.0932444	Yes
GABRA5	2604	0.551712	0.112068	Yes		ZC3H14	2022	0.904874	0.11277	Yes		TRIM24	1810	0.707405	0.0927238	Yes
CTNNA2	2616	0.549247	0.114599	Yes		SMC5	2028	0.90291	0.115265	Yes		NFRKB	1828	0.703923	0.0938814	Yes
GLRA1	2623	0.548102	0.11752	Yes		MBD1	2041	0.894312	0.117218	Yes		KAT6A	1846	0.697103	0.0950391	Yes
KCTD12	2664	0.538974	0.117785	Yes		SMC6	2058	0.887999	0.118862	Yes		SPI1	1891	0.681305	0.0942267	Yes
CHRNB3	2685	0.53611	0.119612	Yes		GLI3	2078	0.876746	0.120274	Yes		BAZ1A	1915	0.675079	0.0949465	Yes
STRN	2771	0.513188	0.116361	Yes		SRSF4	2080	0.87545	0.123079	Yes		DFFB	1921	0.673959	0.0969798	Yes
GABRA2	2873	0.490789	0.11186	Yes		THOC2	2108	0.859919	0.123872	Yes		CCAR2	1934	0.670221	0.0985023	Yes
CAMK2A	2876	0.490429	0.115094	Yes		PNISR	2111	0.858792	0.126599	Yes		CENPB	1962	0.664302	0.0989303	Yes
CDH2	2898	0.48603	0.116843	Yes		WAC	2147	0.845586	0.126773	Yes		EIF3E	2012	0.652694	0.097753	Yes
GRIK3	2914	0.483159	0.119061	Yes		THRAP3	2152	0.842408	0.129345	Yes		SRCAP	2020	0.65071	0.0996403	Yes
ABHD17C	2926	0.479898	0.121592	Yes		THOC1	2198	0.827006	0.128745	Yes		MCRS1	2023	0.649853	0.101892	Yes
ERBB4	2941	0.47687	0.123888	Yes		ZCCHC12	2268	0.801862	0.126289	Yes		YY1	2024	0.649752	0.104291	Yes
GLRA3	2948	0.474926	0.126809	Yes		SRSF1	2313	0.785783	0.125766	Yes		HMGN5	2043	0.646487	0.105375	Yes
SLITRK1	2963	0.470917	0.129105	Yes		PRPF19	2355	0.764812	0.125476	Yes		HMGN3	2134	0.622854	0.101206	Yes
PTEN	2981	0.465646	0.131167	Yes		AFDN	2366	0.761103	0.127584	Yes		POGZ	2176	0.608592	0.100613	Yes
DLG3	3081	0.443541	0.126822	Yes		SRSF2	2381	0.757063	0.129383	Yes		ARID1A	2205	0.601913	0.100968	Yes
PRRT2	3118	0.437014	0.127399	Yes		HIPK1	2382	0.756952	0.132265	Yes		JUND	2271	0.584138	0.0986232	Yes
ATAD1	3246	0.412818	0.120867	Yes		MAML2	2397	0.753347	0.134063	Yes		ANP32E	2326	0.56996	0.0970811	Yes
LRRC4B	3256	0.410639	0.123554	Yes		SF3A3	2439	0.736391	0.133773	Yes		IPO4	2353	0.563253	0.0975821	Yes
NETO1	3296	0.403025	0.123897	Yes		COPS4	2518	0.711844	0.13062	Yes		PELP1	2368	0.560139	0.0989586	Yes
ZC4H2	3320	0.398763	0.12549	Yes		CASC3	2531	0.709994	0.132573	Yes		JMJD1C	2415	0.550835	0.0980003	Yes
CNKSR2	3338	0.395679	0.127552	Yes		IL16	2547	0.704121	0.134295	Yes		GATAD2B	2443	0.544288	0.0984283	Yes
GABRB1	3349	0.393907	0.13016	Yes		HBP1	2574	0.697537	0.135165	Yes		HMGB2	2460	0.541313	0.0996589	Yes
GRIN1	3384	0.388531	0.130894	Yes		PIAS2	2577	0.69749	0.137892	Yes		KAT7	2523	0.52815	0.0975331	Yes
SHISA6	3435	0.377896	0.130377	Yes		DAZAP2	2592	0.691411	0.139691	Yes		UBR2	2546	0.522906	0.0983259	Yes
GRM7	3438	0.377099	0.133611	Yes		BCAS2	2599	0.690139	0.142108	Yes		KAT2A	2619	0.505819	0.0954704	Yes
ADRA2C	3443	0.375448	0.136688	Yes		WRN	2608	0.687508	0.144371	Yes		SHPRH	2625	0.50501	0.0975037	Yes
SLC8A3	3463	0.37109	0.138594	Yes		RNF113A	2618	0.683807	0.146557	Yes		CHAF1A	2669	0.496813	0.0967642	Yes
CADPS2	3612	0.33963	0.130421	Yes		GATAD2B	2665	0.671058	0.145879	Yes		EP400	2717	0.488786	0.0957329	Yes
SLC30A1	3698	0.325218	0.12717	Yes		PRPF40A	2681	0.666295	0.147601	Yes		RIF1	2750	0.481916	0.0957961	Yes
CHRNA7	3742	0.318516	0.127201	Yes		RUFY1	2691	0.662564	0.149786	Yes		E2F1	2768	0.47841	0.0969537	Yes
NLGN3	3765	0.315351	0.128872	Yes		PQBP1	2694	0.662149	0.152513	Yes		SIRT2	2769	0.478105	0.0993518	Yes
SLC16A3	3837	0.305226	0.126715	Yes		CDK13	2699	0.659925	0.155086	Yes		RRP8	2798	0.471044	0.0997068	Yes
ANKS1B	3908	0.293833	0.124636	Yes		SRSF12	2736	0.649138	0.155182	Yes		RAD51AP1	2801	0.470147	0.101959	Yes
FBXO45	3934	0.290005	0.126073	Yes		ZC3H13	2761	0.642492	0.156207	Yes		CEBPB	2858	0.458942	0.100271	Yes
LRRTM2	3986	0.281054	0.125478	Yes		RAF1	2779	0.632265	0.157774	Yes		TTC37	2900	0.451717	0.0996774	Yes
GRM5	3999	0.279096	0.12793	Yes		PSKH1	2807	0.624933	0.158567	Yes		ASXL3	2917	0.448783	0.100908	Yes
EPHA7	4013	0.277132	0.130305	Yes		CPSF6	2842	0.614655	0.158818	Yes		COPS5	2933	0.446545	0.102212	Yes
SLC6A1	4030	0.274205	0.132444	Yes		DDX39B	2852	0.611255	0.161004	Yes		BRMS1	2934	0.446477	0.10461	Yes
CHRNA6	4071	0.267423	0.132709	Yes		SURF2	2916	0.596134	0.159011	Yes		ALKBH1	2935	0.446399	0.107008	Yes
SHISA7	4197	0.250189	0.126333	Yes		RBM25	2945	0.588232	0.159727	Yes		KDM4D	2954	0.442967	0.108093	Yes
PRR12	4272	0.241078	0.123942	Yes		SRSF10	2976	0.578793	0.160287	Yes		KAT8	2971	0.439944	0.109323	Yes
DRP2	4278	0.239795	0.126941	Yes		PRPF4	3080	0.548876	0.1552	Yes		YEATS4	2980	0.437898	0.111137	Yes
ADAM10	4359	0.22826	0.124081	Yes		ELL	3102	0.543623	0.156457	Yes		H3F3B	3026	0.430916	0.110252	Yes
GRM2	4371	0.225807	0.126611	Yes		AFF2	3186	0.516777	0.152917	Yes		KDM4A	3027	0.430758	0.11265	Yes
CNTN1	4411	0.219792	0.126954	Yes		ATPAF2	3206	0.511796	0.154329	Yes		MTA2	3062	0.4247	0.112567	Yes
PDLIM4	4416	0.21869	0.130032	Yes		TAB1	3280	0.497532	0.151563	Yes		NRIP1	3092	0.418496	0.112849	Yes
SYAP1	4445	0.214829	0.131234	Yes		SF3B2	3336	0.486649	0.15019	Yes		ETV3	3093	0.418352	0.115248	Yes
SRCIN1	4505	0.208581	0.130015	Yes		NONO	3362	0.478719	0.151137	Yes		TCP1	3108	0.414367	0.116624	Yes
ARRB1	4508	0.208145	0.133248	Yes		CBX4	3374	0.475992	0.153168	Yes		NCOA1	3109	0.414351	0.119022	Yes
LIN7C	4527	0.206112	0.135232	Yes		SMU1	3424	0.466869	0.152259	Yes		PAX6	3111	0.414074	0.121347	Yes
KCNC2	4555	0.202976	0.136512	Yes		VPS72	3461	0.458932	0.152355	Yes		NIPBL	3155	0.405788	0.120608	Yes
KCNA3	4572	0.200519	0.138652	Yes		APEX1	3470	0.45629	0.154618	Yes		ELL	3156	0.405714	0.123006	Yes
CHRM3	4645	0.191298	0.136417	Yes		PRPF8	3532	0.440298	0.152781	Yes		CBX2	3168	0.404295	0.124601	Yes
NECTIN3	4652	0.190198	0.139338	Yes		CKAP4	3535	0.439644	0.155508	Yes		ASXL2	3202	0.398708	0.124592	Yes
TMUB1	4683	0.186928	0.140384	Yes		SNW1	3540	0.438319	0.15808	Yes		SETD3	3246	0.390997	0.123852	Yes
RGS14	4695	0.185509	0.142914	Yes		ATXN2L	3565	0.431925	0.159105	Yes		SP1	3248	0.390573	0.126177	Yes
GABRA1	4706	0.184597	0.145523	Yes		RREB1	3577	0.428683	0.161136	Yes		CDK13	3264	0.387882	0.127481	Yes
ARRB2	4738	0.180697	0.146491	Yes		SON	3629	0.416219	0.160072	Yes		HIRA	3268	0.387371	0.12966	Yes
ANK3	4792	0.173573	0.14574	Yes		TFIP11	3630	0.415922	0.162954	Yes		KDM4C	3299	0.381104	0.129869	Yes
DAGLA	4803	0.171889	0.148349	Yes		SNRPB2	3649	0.41223	0.164443	Yes		SMAD3	3337	0.376373	0.129567	Yes
MAGEE1	4912	0.157782	0.143301	Yes		THAP7	3705	0.400676	0.163069	Yes		SMARCA5	3352	0.374017	0.130944	Yes
OPRM1	4913	0.157656	0.146691	Yes		U2AF1	3722	0.397901	0.164713	Yes		PAWR	3359	0.373171	0.132904	Yes
DGKI	4914	0.15723	0.150081	Yes		PLAG1	3744	0.393052	0.16597	Yes		ACTR5	3360	0.373054	0.135302	Yes
GABRG2	4979	0.149724	0.148471	Yes		PUM1	3752	0.391869	0.168311	Yes		SMCR8	3361	0.373044	0.1377	Yes
GRIN2A	4988	0.148385	0.151235	Yes		LMNA	3781	0.384225	0.169026	Yes		UCHL5	3395	0.366613	0.137691	Yes
FMR1	5048	0.141626	0.150016	Yes		PPIG	3830	0.375962	0.168194	Yes		CDK4	3405	0.365287	0.139432	Yes
GRIK1	5066	0.140166	0.152078	Yes		CSNK1A1	3938	0.351514	0.162798	Yes		TOX4	3417	0.363054	0.141028	Yes
SLC6A11	5124	0.13245	0.151014	Yes		SRRM1	3997	0.339632	0.161192	Yes		MYC	3454	0.358307	0.140799	Yes
DTNBP1	5154	0.127397	0.152139	Yes		MEF2C	4016	0.334562	0.162681	Yes		DHX9	3475	0.355434	0.141738	Yes
DLGAP2	5214	0.120781	0.150919	No		GLIS2	4033	0.330761	0.164325	Yes		TTI2	3493	0.352994	0.142895	Yes
PSD3	5299	0.111156	0.147746	No		KIF22	4058	0.325233	0.16535	Yes		INO80	3500	0.351908	0.144856	Yes
DCC	5324	0.108589	0.149261	No		SRRM2	4112	0.315678	0.164131	Yes		MEF2A	3501	0.351584	0.147254	Yes
GABBR2	5421	0.0958617	0.145151	No		SNRNP40	4122	0.31446	0.166317	Yes		KIF22	3517	0.34825	0.148557	Yes
CRKL	5422	0.0956074	0.148541	No		RBM19	4221	0.296221	0.161616	Yes		CREBBP	3539	0.346316	0.149423	Yes
LIN7A	5463	0.0914103	0.148806	No		UNC45A	4238	0.29284	0.16326	Yes		TCF3	3540	0.34623	0.151821	Yes
HOMER2	5540	0.0831417	0.146258	No		MBD4	4276	0.285329	0.16328	Yes		EXOSC4	3565	0.341999	0.152468	Yes
P2RY1	5643	0.072248	0.141679	No		WBP4	4281	0.284272	0.165852	Yes		USP3	3615	0.335053	0.151291	Yes
TANC1	5747	0.059879	0.137022	No		PRPF3	4308	0.277815	0.166722	Yes		MORF4L1	3636	0.331161	0.152229	Yes
DNM2	5763	0.0580302	0.13924	No		KAZN	4329	0.274337	0.168057	Yes		RELA	3637	0.330582	0.154628	Yes
SORCS3	5834	0.0494219	0.137161	No		SETD1B	4406	0.261419	0.165058	Yes		AHCTF1	3641	0.330069	0.156807	Yes
SRGAP2	5894	0.0431825	0.135941	No		CCNL1	4407	0.261293	0.16794	Yes		SMC3	3643	0.329846	0.159132	Yes
LRFN2	5896	0.0431432	0.139253	No		THOC3	4440	0.252983	0.168346	Yes		IRF1	3647	0.329569	0.161311	Yes
BCR	5903	0.0426001	0.142174	No		MAML1	4475	0.246441	0.168598	Yes		CHD3	3674	0.326706	0.161812	Yes
DLG1	5933	0.0397623	0.143298	No		PATL1	4549	0.233	0.165831	Yes		POU4F1	3716	0.322382	0.161218	Yes
LRRTM1	5970	0.0368475	0.143876	No		ITPKC	4550	0.232978	0.168713	Yes		SMAD2	3718	0.321956	0.163544	Yes
CLSTN3	5972	0.0364734	0.147187	No		WTAP	4558	0.231865	0.171054	Yes		SIN3B	3757	0.315783	0.163169	Yes
LRRC4	5979	0.0357171	0.150109	No		PLRG1	4664	0.217131	0.165812	Yes		TMPO	3765	0.314961	0.165056	Yes
LRFN1	6060	0.0286561	0.147248	No		SART1	4734	0.205146	0.163355	Yes		MED1	3780	0.312997	0.166433	Yes
PTPRO	6079	0.0261429	0.149232	No		NCAPG2	4774	0.199815	0.163219	Yes		PCNA	3795	0.310142	0.167809	Yes
ADCY8	6266	0.00979844	0.138091	No		CDYL	4847	0.186519	0.160531	Yes		TFPT	3826	0.305286	0.168018	Yes
GABRA3	6377	-0.0014681	0.132887	No		SPRTN	4886	0.181969	0.160472	Yes		EED	3836	0.304076	0.16976	Yes
KCNB1	6463	-0.00981548	0.129636	No		SFMBT2	4905	0.179583	0.161962	Yes		CREB3L1	3895	0.296285	0.167926	Yes
SLC6A4	6496	-0.0122673	0.130526	No		CWC25	4912	0.178903	0.164379	Yes		MIS18A	3996	0.283397	0.163027	Yes
SHISA9	6541	-0.0158435	0.130478	No		CLK2	4932	0.175727	0.165791	Yes		PHC2	4010	0.281487	0.164477	Yes
CDH10	6626	-0.022306	0.127305	No		RNPS1	4939	0.174646	0.168209	Yes		HMGN2	4024	0.279923	0.165926	Yes
CACNG8	6695	-0.028541	0.125383	No		CDK12	4962	0.171378	0.169388	Yes		RNF2	4042	0.277674	0.167084	Yes
GRASP	6744	-0.0330524	0.125023	No		SMNDC1	4998	0.166948	0.169562	Yes		SUV39H2	4075	0.273798	0.167147	Yes
SH2D5	6858	-0.0447053	0.119584	No		CYGB	5055	0.157594	0.168111	Yes		RPA2	4124	0.267793	0.166043	Yes
CLSTN2	6877	-0.0474131	0.121568	No		ASCC3	5082	0.153109	0.168982	Yes		YY2	4133	0.266345	0.167857	Yes
ABHD17A	6917	-0.051926	0.121911	No		HSF4	5125	0.14727	0.168614	Yes		RB1	4146	0.264565	0.16938	Yes
NPTN	6933	-0.052805	0.124129	No		ASCC2	5210	0.134893	0.164997	Yes		SLX4	4248	0.252415	0.164408	Yes
LRRC7	7005	-0.0596584	0.121972	No		AAGAB	5297	0.122799	0.161225	Yes		TIPIN	4316	0.243696	0.161918	Yes
CPEB1	7029	-0.062187	0.123565	No		EIF4ENIF1	5300	0.122457	0.163952	Yes		NFATC1	4387	0.235493	0.159208	Yes
ACTN2	7038	-0.0626632	0.126329	No		PPP1R8	5320	0.120428	0.165364	Yes		SNAI1	4407	0.233532	0.16022	Yes
MUSK	7255	-0.0856556	0.112844	No		PPIH	5529	0.0929369	0.152153	Yes		TAF4	4417	0.232238	0.161961	Yes
NRP2	7377	-0.0985578	0.106781	No		TARDBP	5531	0.092574	0.154957	Yes		MECP2	4432	0.230664	0.163338	Yes
SEMA4F	7405	-0.101842	0.108061	No		DYRK3	5561	0.0887257	0.155595	Yes		LEMD2	4525	0.218698	0.159023	Yes
CLSTN1	7446	-0.105774	0.108326	No		CD2BP2	5579	0.0868992	0.157162	Yes		RCC1	4529	0.218106	0.161202	Yes
DMD	7460	-0.107567	0.1107	No		NCBP3	5580	0.0865477	0.160044	Yes		MSH6	4542	0.216786	0.162725	Yes
ADCY1	7545	-0.117291	0.107528	No		BNIP3L	5581	0.0865195	0.162926	Yes		CENPC	4546	0.216404	0.164904	Yes
EPHB2	7559	-0.118446	0.109902	No		PSPC1	5599	0.0846027	0.164492	Yes		SMARCA1	4565	0.214086	0.165989	Yes
PTPRS	7586	-0.120379	0.111261	No		PRKAA2	5628	0.0822458	0.165208	Yes		SLF1	4586	0.212667	0.166927	Yes
SYNE1	7638	-0.125079	0.110666	No		CNOT7	5659	0.0789156	0.165769	Yes		RAD51	4612	0.210046	0.167501	Yes
NEURL1	7693	-0.132246	0.109837	No		ZNF106	5691	0.0745683	0.166252	Yes		CPSF6	4645	0.205447	0.167564	Yes
KCTD16	7732	-0.136139	0.110258	No		ZNF217	5844	0.0577787	0.157374	Yes		MAX	4651	0.204944	0.169598	Yes
CNIH3	7741	-0.136988	0.113023	No		CWC15	5849	0.0574515	0.159946	Yes		MBD3	4666	0.20321	0.170974	Yes
KPNA2	7830	-0.145662	0.109538	No		DPP3	5885	0.0530691	0.16012	Yes		MBD4	4671	0.202594	0.17308	Yes
APBB1	7928	-0.157503	0.10535	No		PRKACA	5917	0.0501521	0.160603	Yes		ANKRD17	4735	0.194938	0.170882	Yes
CDH9	7971	-0.163432	0.105458	No		AR	5941	0.0474645	0.161706	Yes		HTRA2	4761	0.19259	0.171456	Yes
ADRA1A	8048	-0.173007	0.10291	No		PRPF31	5982	0.0428043	0.161493	Yes		GATA3	4863	0.180323	0.166484	Yes
GABRA4	8114	-0.182779	0.101222	No		GATAD2A	5995	0.0413209	0.163446	Yes		SMARCD1	4903	0.175938	0.166037	Yes
GLRB	8325	-0.209425	0.0882058	No		POLR2D	6043	0.0355928	0.162692	Yes		RAD21	4904	0.175822	0.168435	Yes
LRFN3	8338	-0.211134	0.0906581	No		MAGOH	6044	0.0353946	0.165573	Yes		ARID1B	4927	0.173669	0.169227	Yes
SSPN	8344	-0.211543	0.0936573	No		POLR3D	6063	0.0339117	0.167063	Yes		E2F4	4929	0.173493	0.171553	Yes
CHRNA5	8412	-0.220858	0.0918128	No		EAF1	6067	0.0330813	0.169712	Yes		BRD9	4990	0.167402	0.169573	Yes
PRR7	8519	-0.235438	0.0869213	No		RBM15	6082	0.0312033	0.171511	Yes		POLR3G	4998	0.166802	0.17146	Yes
ADGRB1	8629	-0.251733	0.0817956	No		SUMO1	6090	0.0305142	0.173851	Yes		SS18L1	4999	0.166792	0.173858	Yes
SIPA1L1	8666	-0.256352	0.0823729	No		ASCC1	6113	0.0282832	0.175031	Yes		CDK12	5037	0.163422	0.173556	Yes
AKAP9	8671	-0.256612	0.0854502	No		NSRP1	6138	0.0255935	0.176056	Yes		PML	5093	0.157257	0.171941	Yes
SEMA4C	8704	-0.260746	0.0863401	No		GTF2H2C	6162	0.0234492	0.177158	Yes		CHEK1	5095	0.157113	0.174266	Yes
LRFN4	8731	-0.264556	0.0876986	No		AKAP8L	6185	0.0211974	0.178338	Yes		ZC3H8	5148	0.1506	0.17287	No
CHRNB1	8817	-0.277222	0.0844478	No		NFKBIZ	6231	0.0156669	0.177738	Yes		TRNP1	5285	0.136875	0.165345	No
CABP1	8820	-0.277804	0.0876814	No		APBB1	6259	0.0133458	0.178531	Yes		RAN	5297	0.135761	0.16694	No
NCS1	9090	-0.32284	0.0700556	No		ZNF638	6299	0.0101777	0.178396	Yes		RAD17	5299	0.135585	0.169266	No
CHRNA3	9105	-0.32561	0.0723517	No		MAML3	6382	0.000870974	0.174933	Yes		HEY2	5355	0.130065	0.167651	No
COL13A1	9174	-0.337545	0.070429	No		FNDC1	6393	-0.000104054	0.177041	Yes		CHMP7	5371	0.128053	0.168954	No
KCNH1	9307	-0.35959	0.0635064	No		RFXAP	6411	-0.00282524	0.178608	Yes		SMARCA2	5383	0.126729	0.17055	No
HIP1	9322	-0.362258	0.0658024	No		SLU7	6421	-0.00394513	0.180793	Yes		BCAS3	5417	0.123557	0.17054	No
GRIA4	9559	-0.404439	0.0507548	No		CHD5	6546	-0.0184636	0.174081	Yes		KDM3B	5459	0.118902	0.169946	No
FXYD6	9576	-0.407494	0.0528946	No		MECOM	6576	-0.0209829	0.17472	Yes		FAM111A	5461	0.118619	0.172271	No
SIGMAR1	9590	-0.409216	0.0552688	No		RSRC1	6614	-0.02595	0.174739	Yes		POLR3GL	5605	0.10438	0.164235	No
IQSEC3	9699	-0.431743	0.0502211	No		TCF3	6615	-0.0260757	0.177621	Yes		CENPA	5639	0.100995	0.164225	No
TMEM108	9730	-0.437679	0.0512672	No		FIBP	6624	-0.0268205	0.179883	Yes		MEN1	5703	0.0955705	0.162027	No
PDLIM5	9793	-0.452753	0.0498133	No		ZC3H18	6632	-0.0284626	0.182224	Yes		KAT5	5723	0.0938767	0.163038	No
RGS9	9849	-0.465043	0.0489063	No		NOSTRIN	6633	-0.0284669	0.185106	Yes		STAG2	5752	0.0906783	0.163393	No
SHANK3	9917	-0.480136	0.0470617	No		RING1	6644	-0.0301999	0.187214	Yes		HIC1	5782	0.0872756	0.163676	No
IGSF21	9991	-0.495703	0.0447484	No		NR3C1	6668	-0.0333507	0.188316	Yes		BUD31	5808	0.0850652	0.164249	No
CSPG5	10066	-0.513145	0.042357	No		ARHGAP18	6670	-0.0337272	0.191121	Yes		TBX6	5963	0.0721798	0.155411	No
ADRB1	10092	-0.519771	0.0437937	No		PRPF18	6674	-0.0339372	0.19377	Yes		NCOR2	6060	0.0648958	0.150804	No
FAIM2	10103	-0.523253	0.0464023	No		TOE1	6702	-0.0364754	0.194563	Yes		JUNB	6089	0.0624178	0.151159	No
GSG1L	10182	-0.540864	0.0436984	No		TOPORS	6772	-0.0441388	0.192107	Yes		RBMX	6121	0.0601564	0.151295	No
ARC	10194	-0.543581	0.0462288	No		CBY1	6787	-0.0454778	0.193905	Yes		ZNHIT1	6137	0.0583748	0.152599	No
SHC4	10279	-0.569762	0.0430562	No		STK19	6803	-0.0479071	0.195626	Yes		OIP5	6206	0.0535797	0.150035	No
ANK1	10285	-0.570257	0.0460554	No		SF3A1	6849	-0.0529278	0.195027	Yes		UBA1	6212	0.0531734	0.152068	No
ADORA2A	10382	-0.593618	0.0419452	No		SMURF2	6882	-0.05611	0.195433	Yes		MCMBP	6220	0.0525995	0.153956	No
ATP2B2	10406	-0.600105	0.0435381	No		CRNKL1	6922	-0.0617778	0.195297	Yes		TRPS1	6326	0.0445243	0.148692	No
GABBR1	10602	-0.653456	0.0316936	No		TRIP11	6932	-0.0626837	0.197483	Yes		NSMF	6339	0.0436193	0.150215	No
DNAJA3	10650	-0.665498	0.0314116	No		ZBTB16	7087	-0.0823239	0.18845	No		GABPA	6361	0.0414228	0.151081	No
MINK1	10660	-0.668027	0.0340983	No		USP22	7104	-0.0841552	0.190094	No		EZH2	6374	0.0406245	0.152603	No
DLG4	10672	-0.671113	0.0366287	No		PRCC	7112	-0.0851777	0.192434	No		SOX18	6391	0.0392592	0.153834	No
DRD2	10679	-0.672981	0.0395498	No		NOC3L	7224	-0.0980271	0.186728	No		STAT6	6428	0.0370341	0.153605	No
EFNB3	10697	-0.677956	0.0416115	No		TBXA2R	7232	-0.0986896	0.189068	No		SOS2	6431	0.0367091	0.155857	No
OPRD1	10850	-0.72195	0.0331263	No		TUT1	7264	-0.103066	0.189551	No		FOXC1	6532	0.0281182	0.150959	No
CACNG3	10940	-0.748102	0.029563	No		SAP18	7528	-0.135729	0.172085	No		EXOSC3	6610	0.0235123	0.147738	No
BAALC	10943	-0.751028	0.0327966	No		LUC7L2	7654	-0.154747	0.165296	No		SIRT1	6613	0.0232828	0.149991	No
SYNDIG1	10962	-0.755511	0.0347802	No		PPIE	7692	-0.158875	0.165315	No		TCF7	6644	0.0209755	0.1502	No
CACNG2	11024	-0.775523	0.0334044	No		MORF4L1	7699	-0.159639	0.167732	No		TAL1	6678	0.0186327	0.15019	No
NRP1	11064	-0.793868	0.0337474	No		GPATCH2	7742	-0.166691	0.167365	No		DDX6	6701	0.0163469	0.150983	No
RGS7BP	11102	-0.810472	0.0342466	No		CDC5L	7779	-0.173855	0.167461	No		POLA1	6702	0.0163447	0.153381	No
PICK1	11196	-0.850541	0.0303708	No		BMP2K	7793	-0.175893	0.169337	No		SMARCB1	6781	0.0104158	0.150088	No
NRCAM	11197	-0.850794	0.0337606	No		HDAC5	7833	-0.180138	0.169202	No		SCRT2	6858	0.00614566	0.14694	No
ABHD6	11257	-0.882471	0.0325411	No		SARNP	8108	-0.217687	0.150884	No		CSNK2A2	6907	0.00254098	0.145836	No
CANX	11388	-0.932349	0.0257746	No		RBM8A	8247	-0.238865	0.143089	No		SMARCAD1	6917	0.00202762	0.147577	No
SLC6A9	11468	-0.967227	0.0229926	No		HABP4	8253	-0.239642	0.145584	No		MTBP	6930	0.00114627	0.1491	No
MPDZ	11499	-0.981735	0.0240387	No		OGG1	8327	-0.251775	0.142818	No		WDR76	6964	-0.00133278	0.14909	No
RUSC1	11528	-0.994543	0.025241	No		API5	8331	-0.252285	0.145468	No		CTR9	7056	-0.00930534	0.144848	No
CACNG7	11555	-1.00764	0.0265996	No		SNURF	8385	-0.261776	0.144249	No		MEF2C	7105	-0.0128573	0.143744	No
ADORA1	11605	-1.03309	0.0261613	No		GTF2H4	8403	-0.265132	0.145816	No		TOP2B	7113	-0.0135972	0.145631	No
LIN7B	11710	-1.09193	0.0214261	No		PHF5A	8436	-0.270818	0.146222	No		TAF5	7144	-0.0160873	0.14584	No
SHANK1	11725	-1.09916	0.0237222	No		ATP6V0A1	8458	-0.274966	0.147479	No		RAD50	7163	-0.0181353	0.146925	No
SYNPO	11917	-1.22207	0.0121902	No		CACTIN	8537	-0.289042	0.144326	No		ESR1	7178	-0.0198933	0.148302	No
COMT	11918	-1.22286	0.01558	No		CXXC1	8555	-0.293114	0.145892	No		HELLS	7198	-0.0215332	0.149313	No
CACNG4	11977	-1.2644	0.0144386	No		EPAS1	8562	-0.293488	0.14831	No		CSNK2A1	7205	-0.0219235	0.151274	No
SCRIB	11985	-1.26781	0.0172815	No		CLK3	8603	-0.300822	0.148097	No		RBBP4	7210	-0.0222771	0.15338	No
DBN1	12168	-1.41574	0.00645261	No		DDX39A	8647	-0.307763	0.147652	No		DFFA	7242	-0.0245863	0.153516	No
UTRN	12214	-1.46559	0.00632681	No		CBLL1	8703	-0.318469	0.146279	No		DNMT1	7250	-0.025404	0.155403	No
DLGAP3	12243	-1.48773	0.00752914	No		RNF169	8757	-0.327874	0.14506	No		INO80B	7303	-0.0295972	0.154007	No
NSMF	12271	-1.5219	0.0088096	No		TEPSIN	8876	-0.35407	0.138812	No		AR	7354	-0.0335226	0.152757	No
GRIN2C	12312	-1.56379	0.00907443	No		BASP1	8898	-0.356812	0.140069	No		WDR61	7434	-0.0390325	0.149391	No
SYNJ2BP	12406	-1.66681	0.00519863	No		FOXO4	8930	-0.360889	0.140553	No		HMGN1	7458	-0.0404984	0.150111	No
CNIH2	12426	-1.69045	0.00710409	No		PRPF4B	8966	-0.367565	0.140726	No		DPF1	7513	-0.045011	0.148568	No
KCNC1	12527	-1.8397	0.00268142	No		SCNM1	9065	-0.386242	0.136026	No		EXOSC10	7696	-0.0583198	0.137687	No
DRD1	12578	-1.9438	0.002165	No		ALYREF	9189	-0.413153	0.129392	No		CBX6	7707	-0.0593966	0.139355	No
GRM3	12579	-1.94567	0.00555483	No		DGKQ	9205	-0.416416	0.131113	No		INO80E	7711	-0.0597342	0.141534	No
LZTS3	12627	-2.07211	0.00527279	No		NXF1	9242	-0.422657	0.131209	No		SMARCE1	7826	-0.0673884	0.135614	No
CAMK2N1	12708	-2.23541	0.00241262	No		ZNF830	9260	-0.42623	0.132776	No		CAPN2	7838	-0.0685789	0.13721	No
HOMER1	12735	-2.3071	0.0037712	No		LPXN	9308	-0.433313	0.132021	No		ZNF385A	7843	-0.0689276	0.139316	No
RNF112	12738	-2.31416	0.00700478	No		MAPT	9346	-0.443223	0.132041	No		SMARCD3	7910	-0.0732202	0.136898	No
GABRD	12837	-2.66714	0.00273836	No		U2AF1L4	9361	-0.446973	0.133839	No		EXOSC5	7922	-0.0744208	0.138494	No
CNTN2	12886	-2.95016	0.00237819	No		PPP1R16B	9411	-0.45736	0.13293	No		SFR1	7924	-0.0744555	0.140819	No
PRRT1	12916	-3.14327	0.00350239	No		SMC4	9434	-0.462836	0.13411	No		HSF1	7952	-0.0763018	0.141247	No
IGSF9B	12940	-3.31051	0.00509535	No		THOC6	9463	-0.470016	0.134825	No		AFF4	7986	-0.0786405	0.141237	No
NRGN	12982	-3.72554	0.00528205	No		BARD1	9513	-0.478924	0.133916	No		PARPBP	8006	-0.0802221	0.142249	No
SHANK2	13094	-76.5911	1.04774e-08	No		TMEM179B	9525	-0.482455	0.135947	No		MTA3	8019	-0.0813096	0.143771	No
						THOC7	9660	-0.513714	0.128461	No		DDX11	8031	-0.082696	0.145367	No
						NEK6	9711	-0.526003	0.127474	No		RFX3	8086	-0.0879612	0.143825	No
						SRSF9	9756	-0.537534	0.126952	No		CHD5	8116	-0.0903015	0.144107	No
						RBM15B	9770	-0.540483	0.128828	No		PLK1	8143	-0.0930678	0.144608	No
						POLI	9824	-0.555541	0.127609	No		NR1H3	8165	-0.0948551	0.145473	No
						CTR9	9829	-0.558666	0.130182	No		SMARCD2	8268	-0.104103	0.140429	No
						BDNF	9870	-0.570419	0.129969	No		ICE2	8278	-0.104851	0.14217	No
						TKT	9889	-0.575675	0.131458	No		DPF3	8351	-0.111253	0.139315	No
						PACSIN2	9922	-0.583653	0.131864	No		MYCN	8356	-0.11189	0.141421	No
						PCBP1	10019	-0.606288	0.127318	No		LOXL2	8496	-0.124788	0.133677	No
						ACADM	10113	-0.634102	0.123005	No		IKZF1	8651	-0.140688	0.124838	No
						U2AF2	10122	-0.636464	0.125268	No		SUMO1	8656	-0.14103	0.126944	No
						ACIN1	10178	-0.652654	0.123894	No		BRMS1L	8773	-0.152204	0.120878	No
						YTHDC1	10207	-0.660015	0.12461	No		TCF4	8779	-0.152468	0.122912	No
						RBM4	10215	-0.661849	0.12695	No		ESCO1	8815	-0.155664	0.122756	No
						POMP	10242	-0.672953	0.12782	No		SUDS3	8823	-0.156476	0.124643	No
						RBM4B	10259	-0.678439	0.129464	No		GATAD2A	8842	-0.157944	0.125728	No
						MPP1	10271	-0.680572	0.131495	No		DNMT3A	8905	-0.164241	0.123602	No
						MOCS2	10574	-0.78158	0.111011	No		POU4F2	8940	-0.167586	0.123519	No
						SRSF7	10581	-0.783711	0.113429	No		RARA	8943	-0.167713	0.125772	No
						MAPK14	10593	-0.786926	0.11546	No		SWI5	8980	-0.172302	0.125543	No
						PIN1	10910	-0.893435	0.0938928	No		ZBTB7A	9136	-0.187235	0.116631	No
						TIMM50	10967	-0.91334	0.0924419	No		H3F3A	9141	-0.187992	0.118737	No
						METTL3	10968	-0.913974	0.0953238	No		RUVBL1	9219	-0.195749	0.115517	No
						ALKBH5	11040	-0.941308	0.0927124	No		SOS1	9230	-0.196961	0.117185	No
						SRSF6	11049	-0.945509	0.0949753	No		NFE2L2	9257	-0.199665	0.117686	No
						CHTOP	11121	-0.972559	0.0923639	No		ARRB1	9266	-0.200406	0.119501	No
						NXT1	11147	-0.983926	0.0933115	No		NCOA3	9282	-0.202207	0.120804	No
						GRK5	11218	-1.01774	0.0907775	No		MPHOSPH8	9382	-0.213113	0.115979	No
						IFI16	11292	-1.05479	0.0880114	No		AKAP8L	9400	-0.215079	0.117136	No
						SPOP	11333	-1.076	0.0877984	No		HAT1	9508	-0.228418	0.111727	No
						C12orf57	11371	-1.10068	0.0878176	No		HDAC2	9531	-0.230407	0.11252	No
						REXO4	11392	-1.11076	0.0891521	No		LRWD1	9555	-0.233567	0.11324	No
						AP5Z1	11443	-1.13329	0.0881654	No		SMARCC1	9629	-0.241151	0.110311	No
						GTF2E2	11476	-1.15682	0.0885715	No		ASF1A	9648	-0.242978	0.111396	No
						PLCB1	11577	-1.2215	0.0837164	No		UPF1	9655	-0.243339	0.113356	No
						TERT	11673	-1.26981	0.0792481	No		SNAI2	9718	-0.248855	0.111231	No
						LHPP	11762	-1.32045	0.0753214	No		MYOCD	9719	-0.248901	0.113629	No
						LIMK1	11822	-1.36038	0.0736385	No		MCM2	9729	-0.250163	0.11537	No
						HSPA1B	11863	-1.38532	0.0734256	No		KDM1B	9763	-0.254208	0.11536	No
						DOCK1	11884	-1.40067	0.07476	No		CBX1	9765	-0.254276	0.117685	No
						RBM10	11933	-1.43768	0.0739281	No		FANK1	9842	-0.26476	0.114538	No
						ATOH8	12081	-1.56912	0.0654367	No		C17orf49	9921	-0.274203	0.111245	No
						SRSF3	12186	-1.66052	0.0602721	No		TP73	9962	-0.277917	0.110724	No
						HSPA1A	12278	-1.75274	0.0561133	No		RBL1	9974	-0.279068	0.11232	No
						CDC34	12353	-1.82534	0.0532698	No		THRB	10078	-0.293264	0.107202	No
						ADAMTS4	12535	-2.03799	0.0421478	No		ACTB	10093	-0.296016	0.108579	No
						DUSP11	12567	-2.09576	0.0426312	No		NUFIP1	10096	-0.296176	0.110831	No
						RBM14	12578	-2.11048	0.0447393	No		RING1	10167	-0.306778	0.108121	No
						OSGEP	12652	-2.21899	0.0419732	No		INCENP	10187	-0.308234	0.109133	No
						NR4A2	12920	-2.8932	0.0241974	No		PLCB1	10248	-0.31563	0.107153	No
						GADD45A	13195	-4.7474	0.00588002	No		DPF2	10317	-0.324968	0.10459	No
												BAZ1B	10349	-0.328826	0.104726	No
												TP63	10350	-0.328981	0.107124	No
												PCID2	10357	-0.329676	0.109084	No
												UHRF1	10359	-0.329764	0.111409	No
												CHMP2A	10376	-0.332049	0.11264	No
												TAF1	10387	-0.333954	0.114308	No
												TARDBP	10392	-0.334759	0.116415	No
												RXRA	10437	-0.340722	0.115602	No
												POLR3D	10457	-0.343306	0.116614	No
												ZEB2	10537	-0.357019	0.113248	No
												WDR82	10540	-0.357599	0.1155	No
												RUVBL2	10612	-0.36793	0.112717	No
												EN1	10728	-0.384891	0.106724	No
												TNKS1BP1	10902	-0.409987	0.0964992	No
												CTNNB1	10984	-0.423497	0.092987	No
												SOX10	11023	-0.430674	0.0926124	No
												PARK7	11071	-0.439557	0.091581	No
												H1F0	11145	-0.453443	0.0886526	No
												NASP	11165	-0.45659	0.0896643	No
												MAF	11220	-0.465781	0.0881222	No
												SALL1	11388	-0.500092	0.078335	No
												CREB1	11391	-0.501425	0.0805871	No
												PSIP1	11466	-0.515712	0.0775857	No
												TTC21B	11485	-0.519927	0.0786704	No
												TIMELESS	11567	-0.533936	0.0751582	No
												HLCS	11698	-0.561805	0.0680707	No
												ENC1	11722	-0.565859	0.0687906	No
												EME2	11735	-0.569261	0.0703131	No
												PBRM1	11818	-0.58894	0.066728	No
												KLF4	11876	-0.601129	0.064967	No
												RRP1B	11880	-0.603028	0.0671462	No
												ACTL6B	11909	-0.608617	0.0675012	No
												ORC2	11984	-0.631321	0.0644998	No
												UBE2B	12059	-0.6547	0.0614984	No
												PDS5B	12069	-0.658569	0.0632398	No
												PPARD	12298	-0.718941	0.0490016	No
												UXT	12319	-0.724946	0.0499403	No
												IRF4	12338	-0.729259	0.051025	No
												UBE2A	12370	-0.738592	0.0511612	No
												L3MBTL1	12537	-0.787774	0.0414469	No
												NACC2	12543	-0.789329	0.0434801	No
												PPP1R10	12669	-0.834989	0.0367575	No
												NEDD4	12675	-0.838504	0.0387907	No
												CBX5	12713	-0.856748	0.038489	No
												HMGXB4	12780	-0.880866	0.0360714	No
												CENPF	12859	-0.91279	0.0327781	No
												NFATC2	12922	-0.940424	0.0306523	No
												ASH2L	12929	-0.944398	0.0326126	No
												HDAC1	12964	-0.960784	0.0325298	No
												ICE1	13006	-0.981287	0.0319363	No
												SMARCA4	13010	-0.98318	0.0341155	No
												CCND2	13068	-1.0094	0.0323545	No
												FER	13135	-1.04195	0.0299368	No
												SATB1	13148	-1.05094	0.0314593	No
												SRF	13160	-1.05611	0.0330547	No
												RNF20	13182	-1.07082	0.0339205	No
												APTX	13227	-1.10194	0.0331081	No
												TELO2	13262	-1.12948	0.0330253	No
												STAT1	13316	-1.15865	0.0315562	No
												JUN	13353	-1.1876	0.0313275	No
												SIRT7	13401	-1.2245	0.0302962	No
												STAG3	13475	-1.30733	0.0273678	No
												EN2	13483	-1.31405	0.0292551	No
												KMT5C	13652	-1.49926	0.0193949	No
												TCF7L2	13675	-1.53501	0.0201877	No
												HNRNPC	13955	-2.20442	0.00222824	No
												KLF2	13962	-2.22304	0.00418853	No
												CREB3L2	13998	-2.48169	0.00403279	No
												HR	14076	-3.18448	0.000812489	No
												PADI2	14116	-4.41965	0.000364894	No

## Sheet: C5 CC - Down
Supplementary Table 7. Details on the top enriched gene sets in Veh-K/W, Mem-KO/WT, and KO-M/V transcript groups, showing information on individual genes contributed to the enrichments such as original rank and running enrichment score.
Veh-K/W						Veh-K/W						Mem-K/W						KO-M/V
GO_MITOCHONDRIAL_PROTEIN_COMPLEX						GO_RIBOSOME						GO_ORGANELLE_INNER_MEMBRANE						GO_EXTRACELLULAR_MATRIX
PROBE	RANK IN GENE LIST	RANK METRIC SCORE	RUNNING ES	CORE ENRICHMENT		PROBE	RANK IN GENE LIST	RANK METRIC SCORE	RUNNING ES	CORE ENRICHMENT		PROBE	RANK IN GENE LIST	RANK METRIC SCORE	RUNNING ES	CORE ENRICHMENT		PROBE	RANK IN GENE LIST	RANK METRIC SCORE	RUNNING ES	CORE ENRICHMENT
TOMM40L	13066	-5.52017	0.00217862	Yes		MRPS21	12968	-3.5457	0.00978262	Yes		MT-ATP6	13265	-10.1117	0.000468193	Yes		COL9A3	14121	-5.74913	1.57743e-08	Yes
MRPS21	12968	-3.5457	0.00561085	Yes		MRPL12	12919	-3.17285	0.00885817	Yes		MRPS25	13255	-6.73927	-0.00102254	Yes		CD151	14099	-3.69562	-0.000969595	Yes
MT-CYB	12932	-3.2694	0.00421894	Yes		RPS17	12802	-2.54553	0.0132132	Yes		CNP	13228	-5.41341	-0.00118681	Yes		ELFN1	14096	-3.59242	-0.00332384	Yes
MT-ND1	12928	-3.25005	0.000337139	Yes		MRPS36	12744	-2.33763	0.0129875	Yes		MYOC	13190	-4.63911	-0.000492777	Yes		PCSK6	14069	-3.05661	-0.00392908	Yes
MT-CO1	12925	-3.21815	-0.00362247	Yes		RPL12	12662	-2.13244	0.0146252	Yes		ATP5F1E	13067	-3.52928	0.00683359	Yes		TNC	14052	-2.91171	-0.00526307	Yes
MRPL12	12919	-3.17285	-0.00734865	Yes		MRPL34	12657	-2.12541	0.0102846	Yes		CKMT1B	13045	-3.43166	0.00627919	Yes		NCAM1	14051	-2.90889	-0.00776307	Yes
UQCRB	12875	-2.86642	-0.00811809	Yes		RPL23A	12619	-2.05275	0.00850608	Yes		GPD2	13039	-3.4107	0.00447634	Yes		FRAS1	14035	-2.71651	-0.00916993	Yes
NDUFS5	12842	-2.69298	-0.00974343	Yes		MRPS6	12563	-1.92088	0.00812511	Yes		CHCHD10	13020	-3.34639	0.00368785	Yes		VTN	14027	-2.66177	-0.0111598	Yes
UQCRHL	12832	-2.64663	-0.0131584	Yes		MRPL24	12506	-1.79207	0.00782177	Yes		MPV17	12994	-3.18378	0.00344556	Yes		MMP15	13977	-2.28964	-0.0100889	Yes
MT-ND4	12825	-2.63193	-0.0168068	Yes		RPL27	12493	-1.77162	0.00410228	Yes		GATM	12988	-3.16283	0.00164271	Yes		SULF1	13974	-2.26188	-0.0124431	Yes
NDUFC1	12785	-2.48149	-0.0178874	Yes		MRPL46	12484	-1.75992	7.22374e-05	Yes		COX5A	12960	-3.02162	0.00155647	Yes		ANXA6	13940	-2.13181	-0.0125382	Yes
MT-ND2	12771	-2.42587	-0.0209911	Yes		RPS9	12468	-1.74354	-0.00341433	Yes		NDUFS8	12958	-3.00947	-0.000558485	Yes		ALPL	13914	-2.06428	-0.0132164	Yes
ATP5F1E	12759	-2.38472	-0.0242505	Yes		RPL24	12461	-1.73311	-0.00759965	Yes		MRPS36	12954	-3.00044	-0.00251739	Yes		PRELP	13888	-1.97695	-0.0138945	Yes
MRPS36	12744	-2.33763	-0.0272764	Yes		RPL35A	12357	-1.6195	-0.00425392	Yes		ATP5F1D	12929	-2.93061	-0.00283771	Yes		COL4A3	13846	-1.88129	-0.0134066	Yes
MRPL34	12657	-2.12541	-0.0247	Yes		APOD	12343	-1.60071	-0.00789577	Yes		PHB	12925	-2.91094	-0.00479661	Yes		LUM	13828	-1.82905	-0.0146677	Yes
ATP5MF	12621	-2.05833	-0.0260919	Yes		NDUFA7	12332	-1.58934	-0.0117705	Yes		MRPL24	12860	-2.69405	-0.00199583	Yes		ADAMTSL4	13827	-1.82815	-0.0171677	Yes
MRPS6	12563	-1.92088	-0.0257721	Yes		RPL34	12311	-1.56177	-0.0148689	Yes		MRPL36	12837	-2.6224	-0.00247221	Yes		CHI3L1	13817	-1.81739	-0.0190118	Yes
MRPL24	12506	-1.79207	-0.02553	Yes		DNAJC21	12307	-1.56063	-0.0192871	Yes		COX6B1	12824	-2.60319	-0.00372886	Yes		SEMA7A	13763	-1.68338	-0.0176494	Yes
ATP5MC2	12502	-1.78882	-0.0294118	Yes		MRPL36	12303	-1.55235	-0.0237054	Yes		ATP5MF	12815	-2.58013	-0.00529763	Yes		ANXA5	13728	-1.61242	-0.0176716	Yes
MRPL46	12484	-1.75992	-0.0322043	Yes		RPL9	12224	-1.473	-0.0223007	Yes		CYCS	12798	-2.53135	-0.00624217	Yes		NID1	13721	-1.59629	-0.0197344	Yes
ATP5F1D	12445	-1.7153	-0.0333628	Yes		RSL24D1	12219	-1.46903	-0.0266413	Yes		NDUFA1	12796	-2.52365	-0.00835712	Yes		THBS4	13711	-1.58627	-0.0215785	Yes
TIMM50	12419	-1.68146	-0.0355328	Yes		RPL10A	12189	-1.43191	-0.0290409	Yes		DNAJC15	12787	-2.50065	-0.00992589	Yes		BGN	13705	-1.57976	-0.0237141	Yes
NDUFA7	12332	-1.58934	-0.0329564	Yes		RPL27A	12184	-1.4265	-0.0333815	Yes		TMEM70	12762	-2.45004	-0.0102462	Yes		FBLN2	13700	-1.57396	-0.0259226	Yes
MRPL36	12303	-1.55235	-0.034893	Yes		RPL35	12154	-1.39754	-0.0357811	Yes		NDUFC1	12745	-2.42808	-0.0111908	Yes		NDNF	13693	-1.55777	-0.0279853	Yes
BAX	12285	-1.54161	-0.0376855	Yes		MRPL9	12088	-1.34209	-0.0353857	Yes		PLA2G4A	12719	-2.37204	-0.0114331	Yes		ANGPTL2	13692	-1.55774	-0.0304853	Yes
NDUFB2	12241	-1.48731	-0.0384549	Yes		RPS3	12049	-1.31209	-0.0370865	Yes		UQCR11	12697	-2.32484	-0.0119875	Yes		CRELD1	13686	-1.54273	-0.032621	Yes
NDUFB11	12233	-1.47972	-0.0420255	Yes		ABCF1	11993	-1.27509	-0.0374675	Yes		MRPS21	12694	-2.31321	-0.0140244	Yes		OGN	13685	-1.5424	-0.035121	Yes
ATP5PD	12145	-1.39028	-0.0393713	Yes		DAP3	11982	-1.2664	-0.0413422	Yes		NDUFA3	12693	-2.31162	-0.0162174	Yes		AEBP1	13682	-1.54096	-0.0374752	Yes
MRPL9	12088	-1.34209	-0.0391293	Yes		RPS10	11939	-1.23693	-0.0427325	Yes		HADHB	12687	-2.29544	-0.0180202	Yes		HMCN2	13653	-1.50345	-0.0379347	Yes
ATP5MC1	12000	-1.27738	-0.0364751	Yes		HBA2	11897	-1.20669	-0.0442005	Yes		MT-ND2	12659	-2.2322	-0.0181065	Yes		ADAMTS15	13637	-1.48281	-0.0393416	Yes
DAP3	11982	-1.2664	-0.0392676	Yes		MTERF4	11876	-1.19383	-0.0472988	Yes		ATP5ME	12657	-2.22921	-0.0202214	Yes		NCAN	13629	-1.46964	-0.0413314	Yes
TOMM6	11979	-1.26493	-0.0432272	Yes		MRPL33	11867	-1.18956	-0.0513289	Yes		PLA2G4B	12576	-2.10749	-0.0161722	Yes		SOD3	13627	-1.4687	-0.0437585	Yes
MTERF4	11876	-1.19383	-0.0394059	Yes		MRPL52	11827	-1.16164	-0.0529521	Yes		TIMMDC1	12553	-2.07178	-0.0166486	Yes		EFEMP1	13622	-1.46382	-0.045967	Yes
MRPL33	11867	-1.18956	-0.0428987	Yes		RPS6	11826	-1.1609	-0.0576033	Yes		HADHA	12549	-2.06412	-0.0186075	Yes		COL4A5	13601	-1.43766	-0.0470095	Yes
MRPL52	11827	-1.16164	-0.0439794	Yes		MRPL54	11817	-1.15382	-0.0616333	Yes		COA3	12540	-2.04289	-0.0201762	Yes		HSPG2	13598	-1.43133	-0.0493638	Yes
MTX1	11820	-1.15719	-0.0476277	Yes		MRPS25	11807	-1.1481	-0.0655857	Yes		CYP11A1	12522	-2.02252	-0.0210427	Yes		ABI3BP	13573	-1.40568	-0.0501148	Yes
MRPL54	11817	-1.15382	-0.0515873	Yes		RPS27A	11792	-1.13726	-0.0691499	Yes		MTG2	12507	-2.00144	-0.0221433	Yes		SERPINH1	13568	-1.39902	-0.0523233	Yes
MRPL13	11771	-1.12541	-0.0522012	Yes		MRPL13	11771	-1.12541	-0.0722483	Yes		BCS1L	12496	-1.98976	-0.0235561	Yes		SERPING1	13544	-1.37693	-0.0531471	Yes
MT-ATP8	11761	-1.12244	-0.0556161	Yes		RPL26	11746	-1.11288	-0.0750361	Yes		DNAJC30	12495	-1.98829	-0.025749	Yes		FBN2	13457	-1.28317	-0.0493798	Yes
NDUFA12	11757	-1.11852	-0.0594979	Yes		RPS19	11704	-1.08865	-0.076504	Yes		ATP5PD	12481	-1.96844	-0.0269277	Yes		HAPLN4	13422	-1.24889	-0.049402	Yes
IMMP2L	11749	-1.11412	-0.0630685	Yes		FXR2	11687	-1.0782	-0.079913	Yes		CHCHD6	12479	-1.96728	-0.0290426	Yes		EDIL3	13418	-1.23602	-0.0516834	Yes
NDUFA3	11715	-1.09361	-0.064616	Yes		RPL22	11581	-1.02113	-0.076412	Yes		ABCB8	12472	-1.95678	-0.0307674	Yes		GDF10	13409	-1.23103	-0.0536004	Yes
UQCRQ	11700	-1.08398	-0.0676419	Yes		RPL11	11568	-1.0139	-0.0801314	Yes		SNCA	12429	-1.90484	-0.0296833	Yes		PTN	13407	-1.23075	-0.0560275	Yes
TIMM21	11661	-1.06623	-0.0688004	Yes		RPL29	11509	-0.986559	-0.0802795	Yes		NDUFAB1	12424	-1.90012	-0.0315641	Yes		BCAM	13406	-1.22828	-0.0585275	Yes
BCS1L	11641	-1.05233	-0.0714372	Yes		AURKAIP1	11455	-0.962814	-0.0808158	Yes		COX7B	12391	-1.85827	-0.0312602	Yes		TGM2	13371	-1.19968	-0.0585498	Yes
APOO	11610	-1.03651	-0.0732182	Yes		MRPS14	11429	-0.952929	-0.0835259	Yes		SLC25A33	12379	-1.84778	-0.0325949	Yes		ADAMTS8	13340	-1.17919	-0.0588635	Yes
NDUFB3	11604	-1.03242	-0.0769444	Yes		RPL18	11400	-0.938952	-0.0860032	Yes		MRPL18	12377	-1.84625	-0.0347099	Yes		POSTN	13292	-1.14557	-0.0579383	Yes
MT-ND5	11530	-0.995697	-0.0753796	Yes		CANX	11388	-0.932349	-0.0898003	Yes		TMEM14C	12361	-1.83567	-0.0357324	Yes		MMP17	13270	-1.13329	-0.0589079	Yes
NDUFA5	11494	-0.978276	-0.0767715	Yes		MRPL3	11368	-0.924895	-0.0929763	Yes		MT-ND4	12357	-1.8319	-0.0376913	Yes		BMP7	13256	-1.12417	-0.0604606	Yes
DNAJC15	11493	-0.978154	-0.0808867	Yes		C12orf65	11355	-0.920165	-0.0966958	Yes		MRPL34	12327	-1.79808	-0.0376215	Yes		COL5A1	13255	-1.12371	-0.0629606	Yes
ATP5PF	11481	-0.973554	-0.084146	Yes		RPL36	11338	-0.914029	-0.100105	Yes		SMDT1	12316	-1.78755	-0.0390342	Yes		LRRN1	13230	-1.10358	-0.0637115	Yes
NDUFB5	11472	-0.969471	-0.0876388	Yes		MRPL58	11307	-0.902662	-0.102427	Yes		MRPS33	12313	-1.7844	-0.0410712	Yes		COL27A1	13226	-1.10163	-0.0659929	Yes
MRPS14	11429	-0.952929	-0.088486	Yes		RRBP1	11306	-0.902546	-0.107078	Yes		COX6A2	12306	-1.77575	-0.042796	Yes		MFGE8	13210	-1.09236	-0.0673998	Yes
MRPL3	11368	-0.924895	-0.0879327	Yes		MTG2	11223	-0.866594	-0.105363	Yes		SLC25A1	12288	-1.76302	-0.0436625	Yes		DST	13202	-1.08794	-0.0693896	Yes
C12orf65	11355	-0.920165	-0.0911142	Yes		SF1	11202	-0.854722	-0.108461	Yes		UQCRQ	12270	-1.74302	-0.044529	Yes		CBLN1	13180	-1.06963	-0.0703593	Yes
TIMM17A	11309	-0.90341	-0.0917281	Yes		MRPS18A	11169	-0.841228	-0.110628	Yes		NDUFB2	12246	-1.7134	-0.0449274	Yes		ADAM19	13164	-1.05778	-0.0717661	Yes
MRPL58	11307	-0.902662	-0.0957655	Yes		RPS27	11139	-0.826198	-0.113027	Yes		SPAG4	12233	-1.70501	-0.046184	Yes		DMP1	13163	-1.05659	-0.0742661	Yes
COX6A2	11305	-0.902491	-0.0998029	Yes		MRPL42	11128	-0.821139	-0.116902	Yes		UQCR10	12231	-1.70388	-0.048299	Yes		ADAMTS4	13106	-1.02396	-0.0726851	Yes
COX6A1	11303	-0.900907	-0.10384	Yes		RPL22L1	11082	-0.801641	-0.118059	Yes		SHMT2	12220	-1.69485	-0.0497117	Yes		MYOC	13104	-1.0238	-0.0751122	Yes
NDUFAF1	11294	-0.89702	-0.107333	Yes		CHCHD1	11033	-0.78051	-0.118984	Yes		NDUFS5	12189	-1.66614	-0.0495638	Yes		PLSCR1	13103	-1.02282	-0.0776122	Yes
MTG2	11223	-0.866594	-0.106002	Yes		RPSA	11008	-0.77099	-0.121772	Yes		AIFM1	12187	-1.66434	-0.0516788	Yes		SHH	13100	-1.02111	-0.0799665	Yes
MRPS18A	11169	-0.841228	-0.105993	Yes		MRPL40	10970	-0.757907	-0.12355	Yes		NDUFA7	12163	-1.64099	-0.0520771	Yes		FLRT2	13090	-1.01741	-0.0818106	Yes
MRPL42	11128	-0.821139	-0.106996	Yes		RPL36AL	10895	-0.732572	-0.122456	Yes		MRPL12	12148	-1.62245	-0.0531777	Yes		FBLN1	13082	-1.01359	-0.0838004	Yes
MT-ND4L	11120	-0.817217	-0.110566	Yes		RPL23	10890	-0.731602	-0.126797	Yes		TIMM8A	12132	-1.61346	-0.0542003	Yes		NID2	13078	-1.0122	-0.0860818	Yes
NDUFB6	11105	-0.811625	-0.113592	Yes		MRPL38	10889	-0.731441	-0.131448	Yes		NDUFAF2	12111	-1.59644	-0.0548327	Yes		COL26A1	13061	-1.00634	-0.0874158	Yes
PARK7	11094	-0.806968	-0.11693	Yes		MT3	10873	-0.727711	-0.134934	Yes		ATP5MC1	12077	-1.55912	-0.0544508	Yes		F13A1	13046	-0.997775	-0.0888956	Yes
NDUFS2	11058	-0.792359	-0.118321	Yes		RPS14	10853	-0.723121	-0.13811	Yes		SLC25A37	12075	-1.55762	-0.0565658	Yes		L1CAM	13041	-0.996677	-0.0911041	Yes
CHCHD1	11033	-0.78051	-0.120569	Yes		MRPL45	10851	-0.722477	-0.142684	Yes		COX6B2	12073	-1.5563	-0.0586807	Yes		CHADL	13019	-0.986861	-0.0920737	Yes
TIMM17B	10978	-0.76071	-0.120483	Yes		RPS7	10842	-0.71896	-0.146714	Yes		UQCRHL	12033	-1.51998	-0.0578306	Yes		ADAMTS12	13005	-0.981181	-0.0936263	Yes
MRPL40	10970	-0.757907	-0.124053	Yes		MRPL19	10834	-0.716079	-0.150822	Yes		NDUFB3	12004	-1.49275	-0.0578389	Yes		COLQ	12993	-0.974708	-0.0953246	Yes
MRPL38	10889	-0.731441	-0.121944	Yes		RPS3A	10824	-0.714029	-0.154774	Yes		MRPL33	11991	-1.47604	-0.0590955	Yes		NPNT	12973	-0.964792	-0.09644	Yes
MRPL45	10851	-0.722477	-0.12318	Yes		MRPL51	10796	-0.70301	-0.157329	Yes		SIGMAR1	11987	-1.47255	-0.0610544	Yes		ELN	12934	-0.94851	-0.0961707	Yes
MRPL19	10834	-0.716079	-0.12605	Yes		MRPS27	10735	-0.687131	-0.157322	Yes		COX7C	11960	-1.45477	-0.0612187	Yes		COL11A2	12911	-0.936577	-0.0970675	Yes
MRPL51	10796	-0.70301	-0.127287	Yes		RPS24	10680	-0.67306	-0.15778	Yes		PET100	11951	-1.45022	-0.0627874	Yes		MFAP5	12897	-0.930089	-0.0986201	Yes
ANKZF1	10775	-0.698646	-0.129846	Yes		SNCA	10670	-0.670946	-0.161733	Yes		NDUFA12	11918	-1.428	-0.0624835	Yes		MMRN2	12886	-0.925749	-0.100391	Yes
MRPS27	10735	-0.687131	-0.130926	Yes		RPS23	10669	-0.670274	-0.166384	Yes		EXOG	11917	-1.42705	-0.0646765	Yes		COL15A1	12883	-0.92448	-0.102746	Yes
SNCA	10670	-0.670946	-0.130062	Yes		RPL4	10617	-0.658371	-0.167075	Yes		COX7A2	11915	-1.42393	-0.0667915	Yes		ANXA7	12866	-0.916526	-0.10408	Yes
MT-ATP6	10637	-0.662267	-0.131687	Yes		RPL38	10616	-0.658369	-0.171726	Yes		NEU4	11894	-1.41208	-0.0674239	Yes		DCN	12863	-0.915307	-0.106434	Yes
MRPL21	10553	-0.641785	-0.129344	Yes		MRPL21	10553	-0.641785	-0.171564	Yes		MRPL54	11886	-1.40232	-0.0690707	Yes		IGFBP7	12857	-0.911642	-0.108569	Yes
MRPS7	10544	-0.639195	-0.132837	Yes		MRPS7	10544	-0.639195	-0.175594	Yes		TRAP1	11883	-1.40005	-0.0711076	Yes		ADAMTSL2	12819	-0.899192	-0.108373	Yes
ATP5F1B	10536	-0.637117	-0.136408	Yes		RPL28	10483	-0.620816	-0.175587	Yes		NDUFA8	11870	-1.39162	-0.0723643	Yes		COL8A1	12810	-0.895748	-0.11029	Yes
CHCHD10	10507	-0.628797	-0.138344	Yes		MRPS33	10459	-0.613225	-0.178452	Yes		UQCRFS1	11855	-1.38104	-0.0734649	Yes		COL3A1	12718	-0.857646	-0.106158	Yes
MRPS33	10459	-0.613225	-0.138802	Yes		RPL19	10325	-0.576567	-0.172777	Yes		GHITM	11847	-1.37142	-0.0751117	Yes		LINGO4	12711	-0.856292	-0.108221	Yes
NDUFA4L2	10456	-0.612473	-0.142762	Yes		MRPS12	10210	-0.546893	-0.168578	Yes		ABCB7	11829	-1.36421	-0.0759782	Yes		CALR	12639	-0.822469	-0.105547	Yes
SUCLG2	10442	-0.610053	-0.145866	Yes		MRPS26	10206	-0.546374	-0.172996	Yes		APOO	11823	-1.36119	-0.077781	Yes		ANGPTL6	12638	-0.822299	-0.108047	Yes
SDHC	10346	-0.582069	-0.142589	Yes		MRPL22	10146	-0.532914	-0.173066	Yes		LRRK2	11815	-1.35285	-0.0794278	Yes		SERPINB1	12621	-0.817827	-0.109381	Yes
TIMM22	10335	-0.57872	-0.145926	Yes		RPS8	10144	-0.532716	-0.17764	Yes		ATP5MG	11798	-1.34479	-0.0803724	Yes		THBS2	12542	-0.789019	-0.106197	Yes
NDUFB7	10228	-0.551217	-0.141794	Yes		RPS25	10107	-0.523873	-0.179496	Yes		MT-ND3	11795	-1.34257	-0.0824093	Yes		PXDN	12435	-0.755637	-0.100972	Yes
MRPS12	10210	-0.546893	-0.144586	Yes		RPL13A	10099	-0.521243	-0.183604	Yes		SLC25A39	11740	-1.30886	-0.0803888	Yes		COL14A1	12415	-0.750422	-0.102087	Yes
MRPS26	10206	-0.546374	-0.148468	Yes		RPS21	10032	-0.50566	-0.18313	Yes		MPV17L2	11729	-1.30309	-0.0818015	Yes		ADAMTS9	12390	-0.745563	-0.102838	Yes
MRPL22	10146	-0.532914	-0.147993	Yes		MRPL53	9846	-0.463857	-0.173418	Yes		MRPL52	11715	-1.29562	-0.0829801	Yes		ENTPD2	12362	-0.736983	-0.10337	Yes
HSD17B10	10110	-0.524575	-0.149384	Yes		METTL17	9827	-0.458776	-0.176672	Yes		MRPS18A	11714	-1.29491	-0.0851731	Yes		TRIL	12346	-0.73064	-0.104777	Yes
ATP5ME	10006	-0.500095	-0.145485	Yes		RPS18	9822	-0.458441	-0.181013	Yes		APOOL	11713	-1.29419	-0.0873661	Yes		ADAMTS13	12342	-0.72975	-0.107059	Yes
TIMM13	9970	-0.491713	-0.146877	Yes		MRPL41	9802	-0.454771	-0.184189	Yes		SLC25A23	11698	-1.28434	-0.0884667	Yes		COL5A2	12317	-0.724345	-0.10781	Yes
NDUFV2	9937	-0.484568	-0.148503	Yes		MRPL55	9798	-0.453938	-0.188607	Yes		DPY19L1	11682	-1.27624	-0.0894893	Yes		CFP	12316	-0.724294	-0.11031	Yes
UQCRFS1	9935	-0.483945	-0.15254	Yes		NDUFAB1	9768	-0.445505	-0.191006	Yes		MT-CYB	11611	-1.23602	-0.0862203	Yes		COL11A1	12281	-0.714044	-0.110332	Yes
MRPL53	9846	-0.463857	-0.149808	Yes		RPL37	9620	-0.416387	-0.184245	Yes		ROMO1	11593	-1.22893	-0.0870868	Yes		WNT3	12247	-0.704245	-0.110427	Yes
MRPL41	9802	-0.454771	-0.150578	Yes		MRPL37	9609	-0.413507	-0.188119	Yes		AGK	11590	-1.22661	-0.0891238	Yes		FREM1	12242	-0.703379	-0.112636	Yes
MRPL55	9798	-0.453938	-0.154459	Yes		MRPL30	9568	-0.40602	-0.189665	Yes		COQ2	11580	-1.22166	-0.0906145	Yes		COL18A1	12235	-0.70203	-0.114698	Yes
CHCHD3	9785	-0.450654	-0.157641	Yes		RPS11	9541	-0.401601	-0.192297	Yes		ALDH18A1	11575	-1.22015	-0.0924954	Yes		ANXA4	12224	-0.700003	-0.11647	Yes
NDUFAB1	9768	-0.445505	-0.160511	Yes		MPV17L2	9538	-0.40094	-0.196793	Yes		SLC25A14	11524	-1.18684	-0.090787	Yes		TLR3	12152	-0.681351	-0.113795	Yes
IMMT	9727	-0.436776	-0.161514	Yes		RPL39	9491	-0.39232	-0.197873	Yes		CHCHD1	11515	-1.18236	-0.0923558	Yes		SRPX	12135	-0.677062	-0.115129	Yes
NDUFA13	9702	-0.432059	-0.163762	Yes		MRPL14	9480	-0.389882	-0.201748	Yes		KCNH1	11512	-1.18161	-0.0943927	Yes		WNT4	12113	-0.672805	-0.116099	Yes
NDUFA11	9665	-0.424433	-0.165076	Yes		MRPL27	9286	-0.356255	-0.191414	No		MPC2	11477	-1.15729	-0.0939327	Yes		ECM2	12101	-0.669012	-0.117797	Yes
MRPL37	9609	-0.413507	-0.164912	Yes		RPL7L1	9271	-0.353602	-0.194979	No		NDUFB11	11467	-1.14803	-0.0954235	Yes		MMP23B	12077	-0.661583	-0.118621	Yes
MRPL30	9568	-0.40602	-0.165915	Yes		MRPL18	9234	-0.347629	-0.196835	No		NDUFS4	11465	-1.14738	-0.0975384	Yes		CTHRC1	12050	-0.651922	-0.119226	Yes
TOMM40	9545	-0.402267	-0.168318	Yes		MRPL28	9139	-0.333772	-0.194188	No		NDUFA13	11462	-1.14608	-0.0995753	Yes		PCOLCE	12022	-0.645596	-0.119759	Yes
MPV17L2	9538	-0.40094	-0.171966	Yes		MRPS24	9106	-0.325921	-0.196355	No		NDUFB10	11442	-1.13297	-0.100286	Yes		LGALS1	12007	-0.641109	-0.121239	Yes
NDUFB9	9529	-0.400274	-0.175459	Yes		MRPL20	8994	-0.306889	-0.192388	No		NDUFA11	11421	-1.12325	-0.100918	Yes		TNFRSF11B	11992	-0.634757	-0.122718	Yes
MRPL14	9480	-0.389882	-0.175839	Yes		MRPS2	8975	-0.302919	-0.195641	No		TIMM10B	11382	-1.10623	-0.100146	Yes		NTN1	11963	-0.625958	-0.123178	Yes
SDHAF4	9467	-0.388196	-0.179021	Yes		RPS27L	8949	-0.299809	-0.198351	No		MRPS6	11359	-1.0909	-0.100623	Yes		LTBP3	11929	-0.616694	-0.123273	Yes
POLG	9463	-0.387172	-0.182903	Yes		GCN1	8879	-0.287969	-0.197646	No		MRPL40	11337	-1.07693	-0.101177	Yes		TGFBI	11907	-0.608436	-0.124242	Yes
MRPL27	9286	-0.356255	-0.173324	Yes		APEX1	8866	-0.286006	-0.201365	No		NDUFB5	11307	-1.065	-0.101107	Yes		AGRN	11889	-0.604713	-0.125504	Yes
MICU1	9284	-0.356213	-0.177361	Yes		GADD45GIP1	8782	-0.271882	-0.199572	No		DUSP18	11262	-1.04292	-0.0998669	Yes		FBLN5	11879	-0.602611	-0.127348	Yes
MRPL18	9234	-0.347629	-0.177664	Yes		MRPS15	8554	-0.240956	-0.186599	No		NDUFA4L2	11201	-1.00851	-0.0973783	Yes		COL12A1	11785	-0.581203	-0.12307	Yes
CHCHD6	9213	-0.343424	-0.180223	Yes		MRPL17	8544	-0.238223	-0.190551	No		ATP5F1B	11157	-0.988736	-0.096216	Yes		COL20A1	11697	-0.561796	-0.11923	Yes
TOMM5	9190	-0.339755	-0.182626	Yes		MRPS31	8468	-0.228362	-0.18938	No		TMEM177	11154	-0.987101	-0.098253	Yes		COL13A1	11669	-0.556034	-0.119762	Yes
UQCR10	9153	-0.334937	-0.18394	Yes		MRPL10	8454	-0.226875	-0.193021	No		NDUFAF3	11135	-0.979516	-0.0990415	Yes		ANXA2	11660	-0.553698	-0.121679	Yes
MICU2	9146	-0.334345	-0.187589	Yes		MRPL4	8383	-0.21668	-0.192238	No		MICU1	11134	-0.979071	-0.101234	Yes		LAMC3	11654	-0.553139	-0.123815	Yes
MRPL28	9139	-0.333772	-0.191237	Yes		RPS15	8346	-0.211575	-0.194094	No		COX8A	11131	-0.97661	-0.103271	Yes		IMPG1	11641	-0.551067	-0.125441	Yes
MRPS24	9106	-0.325921	-0.192862	Yes		MRPL50	8317	-0.208568	-0.196571	No		SMIM20	11091	-0.964052	-0.102421	Yes		GPC2	11603	-0.543325	-0.125244	Yes
TOMM7	9060	-0.315863	-0.193476	Yes		RPS20	8132	-0.185139	-0.186937	No		NDUFB4	11088	-0.962578	-0.104458	Yes		PTPRZ1	11600	-0.542863	-0.127598	Yes
SAMM50	9051	-0.315119	-0.196969	Yes		MRPL35	7935	-0.158131	-0.17637	No		NDUFAF1	11059	-0.94882	-0.104466	Yes		RARRES2	11588	-0.539585	-0.129297	Yes
TOMM22	9003	-0.307747	-0.197427	Yes		MRPS5	7806	-0.143145	-0.171084	No		RPS3	11047	-0.944388	-0.105801	Yes		SERPINF1	11573	-0.535222	-0.130776	Yes
MRPL20	8994	-0.306889	-0.20092	Yes		RPL21	7802	-0.142957	-0.175502	No		UQCC2	11046	-0.943706	-0.107994	Yes		FGF1	11558	-0.532551	-0.132256	Yes
HADHA	8976	-0.303571	-0.203712	Yes		RPS2	7756	-0.138201	-0.176659	No		EFHD1	11036	-0.937678	-0.109485	Yes		TIMP3	11542	-0.529977	-0.133663	Yes
MRPS2	8975	-0.302919	-0.207828	Yes		RPL7	7698	-0.132598	-0.176885	No		ENDOG	11020	-0.933362	-0.110507	Yes		S100A6	11534	-0.528189	-0.135653	Yes
BCKDHB	8915	-0.292932	-0.207352	Yes		RPL17	7688	-0.131858	-0.180837	No		COQ6	11014	-0.931636	-0.11231	Yes		MXRA7	11516	-0.525457	-0.136914	Yes
TIMM23B	8804	-0.275258	-0.202908	Yes		MRPS28	7650	-0.127117	-0.182616	No		HCCS	11011	-0.930715	-0.114347	Yes		LRRC24	11350	-0.491554	-0.12739	Yes
MT-ND3	8756	-0.268049	-0.203367	Yes		MRPL16	7619	-0.12348	-0.184938	No		NDUFB7	10991	-0.92075	-0.115058	Yes		DGCR6	11327	-0.488103	-0.128286	Yes
NDUFB4	8747	-0.266749	-0.206859	Yes		MRPL47	7558	-0.118437	-0.184931	No		NDUFA10	10985	-0.918754	-0.11686	Yes		HAPLN1	11312	-0.482981	-0.129766	Yes
TIMM10	8724	-0.263375	-0.209263	Yes		MRPS23	7436	-0.104983	-0.180187	No		HSPD1	10982	-0.918423	-0.118897	Yes		LAMB2	11218	-0.464999	-0.125489	Yes
NDUFS1	8678	-0.257771	-0.209877	Yes		RACK1	7348	-0.0952208	-0.178084	No		TRA2B	10976	-0.917844	-0.1207	Yes		WNT2	11127	-0.450282	-0.12143	Yes
DBT	8577	-0.243829	-0.206211	Yes		RPL15	7262	-0.086636	-0.176136	No		MRPS14	10970	-0.914456	-0.122503	Yes		HSD17B12	11094	-0.44466	-0.121598	Yes
SMDT1	8566	-0.241739	-0.209548	Yes		EIF2D	7172	-0.0771728	-0.173877	No		TIMM50	10967	-0.91334	-0.12454	Yes		SDC3	11078	-0.440927	-0.123005	Yes
MRPS15	8554	-0.240956	-0.212807	Yes		MRPL43	7090	-0.0680585	-0.172239	No		SLC25A15	10944	-0.903984	-0.125016	Yes		LAMA1	10985	-0.423622	-0.1188	Yes
MRPL17	8544	-0.238223	-0.216222	Yes		SURF6	7009	-0.0603004	-0.170679	No		ATP5PF	10943	-0.903388	-0.127209	Yes		SRPX2	10965	-0.420615	-0.119915	Yes
NDUFV3	8479	-0.229904	-0.215358	Yes		MRPS18B	6974	-0.056571	-0.172691	No		IMMP2L	10934	-0.902154	-0.128778	Yes		VWA1	10950	-0.418489	-0.121395	Yes
MRPS31	8468	-0.228362	-0.218695	Yes		MRPS11	6954	-0.0548429	-0.175867	No		NDUFV3	10900	-0.88918	-0.128396	Yes		WNT7A	10943	-0.416715	-0.123458	Yes
MRPL10	8454	-0.226875	-0.221799	Yes		EIF3H	6945	-0.0544083	-0.179897	No		MRPS35	10885	-0.881858	-0.129497	Yes		MMP2	10938	-0.416204	-0.125666	Yes
MCCC1	8415	-0.221127	-0.222957	Yes		SERP1	6887	-0.0480906	-0.180122	No		MRPL53	10883	-0.881133	-0.131612	Yes		NPPA	10881	-0.407492	-0.124085	Yes
MRPL4	8383	-0.21668	-0.22466	Yes		EIF2A	6795	-0.0382148	-0.177708	No		SLC25A19	10882	-0.881038	-0.133805	Yes		COL4A6	10868	-0.404184	-0.125711	Yes
NDUFS8	8318	-0.208755	-0.223796	Yes		RPL13	6709	-0.0300215	-0.17576	No		MRPS12	10874	-0.877452	-0.135452	Yes		CTSB	10863	-0.403226	-0.127919	Yes
MRPL50	8317	-0.208568	-0.227911	Yes		RPL37A	6664	-0.0260876	-0.176995	No		PARK7	10872	-0.877085	-0.137567	Yes		UCMA	10852	-0.401794	-0.129691	Yes
GRPEL2	8123	-0.183704	-0.217009	No		MRPL11	6640	-0.0235479	-0.179861	No		OMA1	10866	-0.874117	-0.139369	Yes		MDK	10850	-0.401601	-0.132118	Yes
NDUFB10	8072	-0.175635	-0.217234	No		MRPL32	6407	-0.00479838	-0.166499	No		SLC25A5	10846	-0.867765	-0.14008	Yes		F3	10833	-0.399253	-0.133452	Yes
IMMP1L	8053	-0.173363	-0.219948	No		MCTS1	6403	-0.00449296	-0.170918	No		MRS2	10840	-0.864827	-0.141883	Yes		FGF9	10824	-0.398374	-0.135369	Yes
MRPL35	7935	-0.158131	-0.21496	No		RPL18A	6242	0.0121472	-0.163146	No		MT-CO3	10833	-0.861046	-0.143607	Yes		FGF10	10807	-0.39618	-0.136703	Yes
APOOL	7901	-0.15422	-0.216508	No		EEF2	6050	0.0301009	-0.152968	No		ACAD9	10818	-0.854465	-0.144708	Yes		CTSZ	10712	-0.382623	-0.132352	Yes
MRPS5	7806	-0.143145	-0.213309	No		RPLP1	6012	0.0338406	-0.154747	No		COQ10B	10809	-0.851199	-0.146277	Yes		SEMA3B	10696	-0.380011	-0.133759	Yes
NDUFA1	7651	-0.127249	-0.205441	No		RPL8	6007	0.0340769	-0.159087	No		AURKAIP1	10788	-0.845842	-0.146909	Yes		COL1A2	10651	-0.373409	-0.133053	Yes
MRPS28	7650	-0.127117	-0.209557	No		RPS12	5990	0.035143	-0.162496	No		ATP5PO	10746	-0.834549	-0.145903	Yes		VWC2	10604	-0.366136	-0.1322	Yes
MRPL16	7619	-0.12348	-0.211338	No		MRPS35	5872	0.0456203	-0.158064	No		MPC1	10745	-0.834455	-0.148096	Yes		ADAMTSL5	10572	-0.361596	-0.132441	Yes
NDUFA10	7595	-0.121235	-0.213663	No		EIF4G1	5863	0.0465039	-0.162094	No		MRPL43	10666	-0.804466	-0.144203	Yes		TGFB1I1	10510	-0.352512	-0.130496	Yes
MRPL47	7558	-0.118437	-0.214977	No		SRP68	5858	0.0470483	-0.166434	No		UQCRB	10628	-0.794678	-0.143509	Yes		FN1	10508	-0.352416	-0.132923	Yes
PDK2	7527	-0.114252	-0.216758	No		MRPL48	5830	0.0500824	-0.168989	No		NDUFB6	10564	-0.779736	-0.140786	Yes		SERAC1	10438	-0.340737	-0.130395	Yes
NDUFC2	7381	-0.0988847	-0.209591	No		MRPS18C	5786	0.0544493	-0.170302	No		TMEM126B	10552	-0.774834	-0.142121	Yes		COMP	10410	-0.337535	-0.130927	Yes
BCKDHA	7363	-0.0966888	-0.212384	No		MRPS17	5724	0.063165	-0.170217	No		MRPL46	10551	-0.774771	-0.144314	Yes		THSD4	10334	-0.327049	-0.127961	Yes
PAM16	7284	-0.0884359	-0.21043	No		RPS4Y1	5566	0.0805345	-0.162679	No		SLC25A42	10463	-0.747229	-0.139718	Yes		TINAGL1	10307	-0.323532	-0.128567	Yes
NDUFA8	7283	-0.0884257	-0.214545	No		MRPL44	5565	0.0805788	-0.16733	No		COQ4	10461	-0.746696	-0.141833	Yes		CD180	10281	-0.320129	-0.129245	Yes
AGK	7186	-0.0784451	-0.211191	No		MRPL57	5544	0.0824819	-0.170428	No		MRPS11	10450	-0.740742	-0.143246	Yes		ADAMTS20	10233	-0.313786	-0.128319	Yes
DNAJC19	7119	-0.0709256	-0.21017	No		EIF2AK3	5457	0.0918243	-0.168402	No		HIGD1A	10435	-0.73736	-0.144347	Yes		COL9A1	10232	-0.313659	-0.130819	Yes
MRPL43	7090	-0.0680585	-0.212107	No		RPL7A	5418	0.0961598	-0.170103	No		MRPS2	10428	-0.73623	-0.146072	Yes		WNT5B	10135	-0.301934	-0.126323	Yes
MRPS18B	6974	-0.056571	-0.207274	No		MRPL49	5325	0.108202	-0.167612	No		P2RX4	10381	-0.71876	-0.144675	Yes		LOXL1	10100	-0.296591	-0.126346	Yes
MRPS11	6954	-0.0548429	-0.209911	No		RPS26	5318	0.109018	-0.171797	No		PDE2A	10347	-0.705986	-0.144293	Yes		COL17A1	10056	-0.290227	-0.125712	Yes
COX5A	6937	-0.0534396	-0.212781	No		HSPA14	5307	0.110014	-0.175672	No		MRPL42	10343	-0.704804	-0.146252	Yes		ADAMTS5	10030	-0.286839	-0.12639	Yes
SUPV3L1	6895	-0.0490848	-0.213706	No		MRPS34	5298	0.111198	-0.179702	No		NDUFAF5	10331	-0.700472	-0.147587	Yes		LINGO2	10023	-0.286139	-0.128453	Yes
SDHD	6862	-0.0458931	-0.215332	No		RPS5	5253	0.116256	-0.180937	No		TIMM23B	10295	-0.689733	-0.147049	Yes		CCDC80	10004	-0.283965	-0.129641	Yes
NDUFS6	6853	-0.0440995	-0.218825	No		MRPS30	5200	0.123651	-0.181551	No		MRPL48	10290	-0.687333	-0.14893	Yes		SBSPON	9998	-0.283244	-0.131777	Yes
UQCC3	6729	-0.0315216	-0.213369	No		MRPS9	5096	0.136718	-0.178205	No		MRPL28	10254	-0.67696	-0.148392	Yes		LAMB1	9993	-0.281562	-0.133985	Yes
MRPL11	6640	-0.0235479	-0.210637	No		FMR1	5048	0.141626	-0.179207	No		NNT	10246	-0.673503	-0.150039	Yes		PODN	9895	-0.271124	-0.129416	Yes
CYC1	6635	-0.0231853	-0.214441	No		MRPL39	4977	0.149873	-0.178423	No		MRPL17	10227	-0.667355	-0.150827	Yes		SERPINE1	9872	-0.267723	-0.130313	Yes
ATP5PO	6554	-0.0175996	-0.212332	No		RPLP2	4871	0.163223	-0.174922	No		CHCHD3	10221	-0.664165	-0.15263	Yes		LMAN1	9849	-0.26548	-0.13121	Yes
MRPL32	6407	-0.00479838	-0.205087	No		RPS16	4748	0.179791	-0.170101	No		COX6A1	10214	-0.661798	-0.154355	Yes		SPOCK2	9848	-0.26541	-0.13371	Yes
PMPCB	6349	0.00181398	-0.204767	No		RPS29	4620	0.193972	-0.164892	No		MRPS23	10209	-0.660503	-0.156236	Yes		EGFLAM	9783	-0.256837	-0.131546	Yes
CLPX	6329	0.00315675	-0.207404	No		RPL10	4551	0.203236	-0.164264	No		AIFM3	10194	-0.655099	-0.157336	Yes		FREM2	9757	-0.253495	-0.132224	Yes
NDUFV1	6261	0.00989819	-0.206306	No		RPS6KL1	4331	0.231575	-0.151912	No		COX5B	10159	-0.646952	-0.156876	Yes		COLEC12	9743	-0.251948	-0.133776	Yes
TIMM9	6219	0.0137751	-0.207231	No		PTCD3	4241	0.244123	-0.149653	No		TMEM126A	10084	-0.624724	-0.153295	Yes		ADAMTS10	9711	-0.248298	-0.134017	Yes
SDHB	6107	0.0235634	-0.202709	No		NUFIP2	4219	0.24737	-0.152674	No		SLC25A3	10075	-0.622399	-0.154864	Yes		SERPINB6	9630	-0.241161	-0.130687	Yes
NDUFA4	6043	0.0306499	-0.201923	No		MRPS10	4070	0.267464	-0.145835	No		PPOX	10072	-0.621909	-0.156901	Yes		COL4A2	9571	-0.234884	-0.12896	Yes
NDUFS3	5973	0.0360565	-0.200669	No		RPL32	4024	0.274769	-0.146992	No		FDXR	10049	-0.614768	-0.157377	Yes		S100A10	9540	-0.231623	-0.129274	Yes
MRPS35	5872	0.0456203	-0.197003	No		MRPL15	3626	0.337249	-0.12082	No		MT-ND4L	10047	-0.613939	-0.159492	Yes		MFAP4	9509	-0.228493	-0.129588	Yes
TIMM8B	5836	0.0493818	-0.198395	No		MRPS16	3608	0.340297	-0.124151	No		MRPL35	10046	-0.61382	-0.161685	Yes		OLFML2A	9492	-0.226485	-0.130922	Yes
MRPL48	5830	0.0500824	-0.202122	No		MRPL1	3562	0.348201	-0.125309	No		MRPS17	10037	-0.61088	-0.163254	Yes		EMID1	9466	-0.223025	-0.1316	Yes
MRPS18C	5786	0.0544493	-0.202891	No		RPL14	3560	0.348464	-0.129882	No		CPT2	10033	-0.610199	-0.165213	Yes		MMP28	9437	-0.220381	-0.132059	Yes
ATP5F1C	5743	0.0601976	-0.203738	No		NCK1	3533	0.354031	-0.132515	No		MT-CO1	9978	-0.594355	-0.163192	Yes		SERPINB9	9419	-0.218887	-0.133321	Yes
MRPS17	5724	0.063165	-0.206453	No		MRPS22	3455	0.372402	-0.131188	No		TIMM13	9961	-0.59067	-0.164137	Yes		ADAMTS1	9411	-0.217856	-0.13531	Yes
TIMM29	5683	0.0683847	-0.207456	No		UBA52	3414	0.38362	-0.132733	No		TIMM10	9934	-0.584837	-0.164301	Yes		MGP	9373	-0.212192	-0.135114	Yes
ATP5MC3	5657	0.0704362	-0.209626	No		DHX9	3149	0.432111	-0.116888	No		TM7SF2	9871	-0.570978	-0.161656	Yes		P3H1	9363	-0.210127	-0.136958	Yes
PDK1	5622	0.0749761	-0.211096	No		RPL31	3111	0.438283	-0.118666	No		MRPS27	9862	-0.56691	-0.163225	Yes		FLRT3	9328	-0.205854	-0.13698	Yes
MRPL44	5565	0.0805788	-0.210853	No		RPS28	3100	0.441199	-0.122541	No		MRPL45	9860	-0.566489	-0.16534	Yes		FGL2	9317	-0.205331	-0.138752	Yes
MRPL57	5544	0.0824819	-0.213413	No		LARP4	2949	0.474611	-0.115546	No		TIMM8B	9814	-0.551601	-0.164022	Yes		PLOD3	9277	-0.201667	-0.138409	Yes
MCCC2	5517	0.084733	-0.215505	No		PNPT1	2832	0.499183	-0.111191	No		SLC25A26	9809	-0.550547	-0.165903	Yes		FLRT1	9209	-0.19453	-0.136027	Yes
MRPL49	5325	0.108202	-0.204758	No		NSUN4	2806	0.505845	-0.113901	No		NDUFA9	9781	-0.543687	-0.165989	Yes		EGFL6	9173	-0.19132	-0.135976	Yes
MRPS34	5298	0.111198	-0.206851	No		GEMIN5	2787	0.510176	-0.117155	No		SLC25A29	9754	-0.537081	-0.166153	Yes		LRRC32	9155	-0.189367	-0.137237	Yes
MRPS30	5200	0.123651	-0.203418	No		MALSU1	2636	0.546257	-0.11016	No		CRLS1	9746	-0.535221	-0.1678	Yes		NTN4	9131	-0.186604	-0.138061	Yes
MRPS9	5096	0.136718	-0.199519	No		RPLP0	2612	0.550204	-0.113025	No		MRPL14	9676	-0.518437	-0.164609	Yes		LAMA3	9094	-0.183665	-0.137938	Yes
MRPL39	4977	0.149873	-0.194453	No		RPL36A	2480	0.585373	-0.107506	No		SLC25A25	9630	-0.506112	-0.163291	Yes		CD248	9068	-0.181296	-0.138616	Yes
GRPEL1	4919	0.156499	-0.194133	No		RPS15A	2398	0.607092	-0.105868	No		ATP5MC3	9612	-0.502181	-0.164157	Yes		MMP11	9057	-0.180307	-0.140387	Yes
NDUFS4	4642	0.191575	-0.176773	No		RPS13	2040	0.716393	-0.0828019	No		SDHAF4	9597	-0.498214	-0.165258	Yes		S100A4	8837	-0.157454	-0.126927	Yes
NDUFB8	4591	0.197298	-0.176998	No		DDX3X	1922	0.757949	-0.0783692	No		MRPL49	9592	-0.497195	-0.167139	Yes		THBS1	8794	-0.153622	-0.126366	Yes
FOXRED1	4412	0.219607	-0.167263	No		NSUN3	1652	0.854951	-0.0621353	No		MRPL13	9586	-0.495972	-0.168942	Yes		ASPN	8722	-0.14824	-0.123692	Yes
MRPS10	4070	0.267464	-0.144846	No		RPL3	1553	0.902744	-0.0591777	No		COX6C	9583	-0.495533	-0.170979	Yes		CHAD	8702	-0.146177	-0.124808	Yes
NDUFA2	4017	0.276612	-0.144915	No		LARP4B	1537	0.907429	-0.0626643	No		MRPS15	9557	-0.488367	-0.171221	Yes		NDP	8699	-0.145926	-0.127162	Yes
TIMM10B	3961	0.284666	-0.144751	No		RPL30	1459	0.936525	-0.0613372	No		UCP2	9548	-0.486885	-0.17279	Yes		VWF	8696	-0.145195	-0.129516	Yes
AFG3L2	3789	0.312051	-0.13556	No		MRPL23	1396	0.970348	-0.0611747	No		MICU2	9544	-0.485808	-0.174749	Yes		HSP90B1	8691	-0.144707	-0.131725	Yes
NDUFS7	3781	0.312675	-0.139131	No		NUFIP1	1191	1.08553	-0.0499874	No		MRPL27	9503	-0.477283	-0.173821	Yes		LAMB3	8682	-0.143944	-0.133642	Yes
NDUFA6	3723	0.320285	-0.138811	No		ZNF622	1056	1.17304	-0.0442348	No		MRPL58	9500	-0.475955	-0.175857	Yes		CLEC3B	8673	-0.143019	-0.135559	Yes
MRPL15	3626	0.337249	-0.135457	No		PPARGC1A	1011	1.20078	-0.0454698	No		ALAS2	9491	-0.473989	-0.177426	Yes		PHOSPHO1	8668	-0.142314	-0.137767	Yes
MRPS16	3608	0.340297	-0.138249	No		EIF2AK4	545	1.64459	-0.0140185	No		NDUFB8	9487	-0.473635	-0.179385	Yes		SMOC2	8657	-0.141104	-0.139538	Yes
SDHA	3607	0.340541	-0.142364	No		MRPL2	531	1.66326	-0.0176603	No		MTCH2	9486	-0.473621	-0.181578	Yes		CXCL12	8648	-0.140302	-0.141455	Yes
NDUFA9	3568	0.346423	-0.143523	No		MTG1	494	1.74317	-0.0195165	No		MRPS7	9426	-0.461167	-0.179167	Yes		LINGO1	8627	-0.138894	-0.142498	Yes
MTX3	3529	0.35451	-0.144681	No		EIF2AK2	487	1.75096	-0.0237018	No		SLC25A4	9402	-0.455157	-0.179566	Yes		FMOD	8614	-0.13793	-0.144123	Yes
MRPS22	3455	0.372402	-0.143117	No		RPL5	86	3.21672	0.00270295	No		MRPS24	9356	-0.445963	-0.178248	Yes		LOXL2	8496	-0.124788	-0.138097	Yes
TRMT10C	3314	0.400117	-0.136338	No		RBM3	6	6.0704	0.00418532	No		IMMT	9344	-0.44283	-0.179582	Yes		ADAM11	8489	-0.123939	-0.14016	Yes
VDAC1	3242	0.413717	-0.134929	No								MRPL51	9321	-0.437495	-0.180059	Yes		RTN4RL1	8463	-0.121659	-0.140838	Yes
ATP5MG	3139	0.434237	-0.131108	No								SLC25A45	9295	-0.431432	-0.180301	Yes		PRTN3	8442	-0.119693	-0.14188	Yes
SPG7	2974	0.468563	-0.122463	No								HIGD2A	9172	-0.409006	-0.172975	Yes		HAPLN2	8408	-0.116772	-0.141975	Yes
PNPT1	2832	0.499183	-0.115607	No								NDUFS6	9170	-0.408772	-0.17509	Yes		COL4A1	8395	-0.115731	-0.143601	Yes
NSUN4	2806	0.505845	-0.117777	No								RNF13	9164	-0.407536	-0.176892	Yes		LTBP4	8392	-0.115596	-0.145955	Yes
MALSU1	2636	0.546257	-0.108742	No								SDHD	9067	-0.38677	-0.171595	Yes		COL6A2	8378	-0.114584	-0.147508	Yes
MTX2	2575	0.559121	-0.108189	No								ACAD11	9029	-0.380191	-0.170901	Yes		USH2A	8372	-0.113901	-0.149643	Yes
PMPCA	2322	0.628422	-0.0926963	No								NRM	9026	-0.379687	-0.172938	Yes		LGALS3	8350	-0.111192	-0.150613	Yes
COX4I1	2250	0.652452	-0.0912871	No								SIRT4	9014	-0.377723	-0.174272	Yes		FGFR2	8300	-0.106535	-0.149542	Yes
ROMO1	1911	0.762343	-0.0691029	No								LETM1	9012	-0.377506	-0.176387	Yes		COL16A1	8298	-0.106509	-0.151969	Yes
MCU	1764	0.812315	-0.0618581	No								COX15	8909	-0.358758	-0.170621	Yes		GLG1	8243	-0.101907	-0.150534	Yes
MFN1	1710	0.831521	-0.0618494	No								BDH1	8855	-0.34956	-0.168679	Yes		COL19A1	8239	-0.101605	-0.152815	Yes
NSUN3	1652	0.854951	-0.0615296	No								NDUFA2	8836	-0.344961	-0.169467	Yes		SFRP2	8193	-0.0976673	-0.152036	No
DNAJC11	1486	0.925712	-0.0528063	No								COX4I1	8825	-0.342307	-0.17088	Yes		LAMA4	8097	-0.0887523	-0.147613	No
TOMM70	1460	0.935574	-0.0549763	No								MRPL21	8818	-0.339792	-0.172605	Yes		WNT2B	8088	-0.088221	-0.14953	No
PPIF	1458	0.936879	-0.0590137	No								SLC25A20	8810	-0.338686	-0.174252	Yes		TGM4	7971	-0.0774748	-0.143576	No
ATP5F1A	1453	0.942682	-0.0628177	No								MRPS30	8721	-0.320906	-0.169578	Yes		GPC1	7923	-0.074435	-0.142651	No
MRPL23	1396	0.970348	-0.0625756	No								ATP5F1C	8701	-0.317817	-0.170289	Yes		F12	7863	-0.0700025	-0.140851	No
DNA2	1358	0.986293	-0.0638119	No								MRPL9	8683	-0.31308	-0.171155	Yes		VIT	7731	-0.0606644	-0.133804	No
UQCRC1	1263	1.04336	-0.0606131	No								ATP5MC2	8681	-0.312988	-0.17327	Yes		C1QB	7653	-0.0555638	-0.130693	No
UQCRC2	1253	1.052	-0.0640281	No								LMNB1	8650	-0.308637	-0.173122	Yes		ACHE	7643	-0.0545788	-0.132537	No
BCKDK	1110	1.13705	-0.0570944	No								NDUFC2	8558	-0.293327	-0.168215	Yes		TGFB2	7608	-0.051604	-0.132559	No
MRPL2	531	1.66326	-0.0162361	No								DAP3	8545	-0.291112	-0.169472	Yes		COL1A1	7463	-0.0408327	-0.124565	No
MTG1	494	1.74317	-0.0175502	No								TOMM40	8521	-0.286071	-0.16987	Yes		COL10A1	7456	-0.0403617	-0.126628	No
DLAT	483	1.76431	-0.0208874	No								NDUFA4	8476	-0.27831	-0.16863	Yes		NAV2	7230	-0.0238542	-0.112731	No
PINK1	211	2.41121	-0.00391638	No								ERAL1	8426	-0.269596	-0.166999	Yes		COCH	7222	-0.0232094	-0.114721	No
POLRMT	108	2.95495	-9.51e-05	No								SLC25A35	8418	-0.268238	-0.168646	Yes		C1QC	7147	-0.0167128	-0.111828	No
TOMM20	96	3.08275	-0.00335443	No								ITPR1	8343	-0.254237	-0.165065	Yes		CTSC	7114	-0.0137156	-0.111996	No
												TMEM65	8339	-0.253634	-0.167024	Yes		LEFTY2	7075	-0.0107695	-0.111727	No
												NDUFAF4	8338	-0.253615	-0.169217	Yes		ITGA6	7026	-0.00655797	-0.110729	No
												LDHD	8300	-0.248184	-0.168523	Yes		SERPINE2	7015	-0.00588916	-0.1125	No
												COX16	8284	-0.245245	-0.169545	Yes		LINGO3	7013	-0.00571155	-0.114927	No
												MRPS18C	8250	-0.239227	-0.169164	Yes		CRISPLD2	6945	5.55036e-05	-0.112544	No
												COX7A2L	8232	-0.2363	-0.17003	Yes		RELN	6879	0.00423187	-0.110308	No
												SCO1	8225	-0.235627	-0.171755	Yes		MFAP2	6816	0.00820344	-0.108289	No
												TIMM21	8211	-0.233957	-0.172933	Yes		RTN4RL2	6815	0.00823797	-0.110789	No
												MTFP1	8201	-0.231609	-0.174424	Yes		SDC2	6799	0.00943197	-0.112196	No
												PSEN1	8193	-0.230311	-0.176071	Yes		TGFB3	6719	0.0150863	-0.108939	No
												LYN	8186	-0.229612	-0.177796	Yes		ERBIN	6636	0.0214477	-0.105463	No
												CYC1	8177	-0.22849	-0.179365	Yes		P3H2	6603	0.0238826	-0.105631	No
												SFXN4	8161	-0.226956	-0.180387	Yes		ACAN	6568	0.0258444	-0.105653	No
												UCP3	8140	-0.223517	-0.18102	Yes		GPC6	6564	0.0261444	-0.107935	No
												P2RX7	8121	-0.220387	-0.181808	Yes		COL8A2	6562	0.0261764	-0.110362	No
												PAM16	8106	-0.217453	-0.182909	Yes		COL28A1	6549	0.026841	-0.111987	No
												NDUFS7	8104	-0.217337	-0.185024	Yes		FBN1	6541	0.0274244	-0.113977	No
												PPIF	8021	-0.205958	-0.180818	Yes		VEGFA	6519	0.0293135	-0.114947	No
												MRPS10	7994	-0.203421	-0.180983	Yes		GPLD1	6509	0.0299816	-0.116791	No
												COQ5	7990	-0.202678	-0.182942	Yes		CSPG4	6477	0.0330885	-0.117032	No
												ZMPSTE24	7952	-0.196047	-0.182248	Yes		LAMC2	6462	0.0342832	-0.118512	No
												MRPL50	7929	-0.193197	-0.182724	Yes		SCARA3	6429	0.0369421	-0.118679	No
												SDHC	7909	-0.190419	-0.183434	Yes		COL6A6	6402	0.0384504	-0.119285	No
												SLC25A24	7905	-0.190213	-0.185393	Yes		RELL2	6297	0.0462828	-0.114206	No
												SLC9B2	7904	-0.189906	-0.187586	Yes		LRRC3B	6266	0.0489265	-0.114519	No
												DNAJC19	7901	-0.189505	-0.189623	Yes		SERPINB8	6240	0.0512214	-0.115197	No
												SLC27A1	7884	-0.187526	-0.190568	Yes		NYX	6230	0.0519524	-0.117042	No
												NUTF2	7873	-0.186033	-0.19198	Yes		LGALS3BP	6133	0.0591434	-0.112546	No
												MT-CO2	7868	-0.185612	-0.193861	Yes		ELFN2	6101	0.0616863	-0.112786	No
												MRPL37	7829	-0.179558	-0.193089	Yes		SMOC1	6095	0.0622594	-0.114922	No
												MCU	7815	-0.177974	-0.194268	Yes		WNT11	6019	0.0677445	-0.111956	No
												DPY19L3	7794	-0.175915	-0.1949	Yes		EFNA5	6009	0.0685606	-0.1138	No
												IMMP1L	7750	-0.167562	-0.193738	Yes		RBP3	6008	0.0687157	-0.1163	No
												NDUFA5	7715	-0.16211	-0.193278	Yes		CTSD	6001	0.0690335	-0.118363	No
												MTCH1	7684	-0.158495	-0.19313	Yes		COL22A1	5815	0.0844905	-0.107381	No
												SLC25A13	7639	-0.152256	-0.19189	Yes		GP1BA	5814	0.0845007	-0.109881	No
												P2RX5	7635	-0.151591	-0.193849	Yes		KRT1	5761	0.0899891	-0.108592	No
												SLC25A38	7633	-0.151347	-0.195964	Yes		PKM	5758	0.0903954	-0.110946	No
												TMEM120A	7617	-0.149027	-0.196986	Yes		CLU	5741	0.091795	-0.11228	No
												MRPL44	7556	-0.140477	-0.194498	Yes		LTBP1	5713	0.0944711	-0.112812	No
												SLC25A36	7542	-0.13761	-0.195676	Yes		LAMA2	5712	0.0947459	-0.115312	No
												PRODH	7534	-0.136703	-0.197323	Yes		SFRP1	5684	0.0968884	-0.115845	No
												TIMM22	7446	-0.1253	-0.192728	No		COL23A1	5656	0.0993333	-0.116377	No
												MRPL10	7423	-0.12213	-0.193204	No		ANXA1	5521	0.112567	-0.109112	No
												GRPEL2	7350	-0.113861	-0.189779	No		CTSS	5370	0.128303	-0.10068	No
												MRPL30	7349	-0.113849	-0.191972	No		MMP19	5293	0.136229	-0.0976417	No
												ACADVL	7339	-0.112369	-0.193463	No		GPC3	5268	0.139198	-0.0983927	No
												STAR	7331	-0.110789	-0.19511	No		SPARCL1	5218	0.14515	-0.0973218	No
												PMPCA	7306	-0.108267	-0.19543	No		LRRTM4	5215	0.14545	-0.0996761	No
												SLC25A22	7301	-0.107757	-0.197311	No		WNT5A	5104	0.155651	-0.0941597	No
												MRPS16	7169	-0.0922755	-0.189282	No		COL4A4	5074	0.159999	-0.0945463	No
												TIMM17B	7094	-0.0828779	-0.185701	No		CTSH	5062	0.16117	-0.0962447	No
												MRPL55	7092	-0.082643	-0.187816	No		MMP24	5052	0.161875	-0.0980888	No
												MT-ND6	7088	-0.0823281	-0.189775	No		APLP1	5029	0.16419	-0.0989856	No
												SDHA	7011	-0.0722023	-0.186038	No		THBS3	4895	0.17711	-0.0917931	No
												NDUFAF6	6951	-0.0651051	-0.183627	No		TNN	4789	0.188992	-0.0866412	No
												SIRT1	6691	-0.0359262	-0.165611	No		TGFBR3	4759	0.192925	-0.0870278	No
												MRPL4	6689	-0.0354989	-0.167726	No		DLG1	4732	0.195097	-0.087633	No
												MRPL20	6642	-0.0300595	-0.16633	No		GPC5	4709	0.198139	-0.0885297	No
												MT-ATP8	6585	-0.0221711	-0.164153	No		PRG4	4706	0.198346	-0.090884	No
												ABCB10	6573	-0.0208217	-0.165488	No		ZP2	4654	0.204774	-0.0896673	No
												TMEM201	6531	-0.0165575	-0.164482	No		TNXB	4646	0.205203	-0.0916572	No
												PGS1	6484	-0.0110536	-0.163086	No		LRRTM3	4583	0.212875	-0.0896389	No
												SLC25A32	6481	-0.0108676	-0.165123	No		SPARC	4558	0.214988	-0.0903899	No
												TIMM17A	6428	-0.00457254	-0.163258	No		MATN4	4554	0.215597	-0.0926712	No
												P2RX6	6392	-8.9941e-05	-0.16272	No		HAPLN3	4522	0.218938	-0.0929121	No
												P2RX3	6328	0.00639558	-0.159997	No		ANG	4444	0.228906	-0.0898007	No
												NDUFS2	6248	0.0143779	-0.156026	No		KAZALD1	4422	0.2315	-0.0907703	No
												COX10	6241	0.01529	-0.157751	No		GPC4	4397	0.233945	-0.0915213	No
												MRPL1	6238	0.0153239	-0.159788	No		WNT6	4312	0.244592	-0.0878997	No
												PMPCB	6233	0.0155453	-0.161669	No		EFEMP2	4262	0.251301	-0.0868288	No
												NDUFB9	6195	0.0202371	-0.160975	No		MMP25	4246	0.252776	-0.0882357	No
												CRAT	6136	0.026096	-0.158642	No		C17orf58	4232	0.253663	-0.0897883	No
												COX11	6025	0.038189	-0.152252	No		LAMC1	4217	0.255308	-0.091268	No
												NOA1	6013	0.0393287	-0.153587	No		DAG1	4186	0.25904	-0.0915818	No
												MRPL3	5964	0.0446195	-0.152034	No		ECM1	4041	0.277683	-0.0835877	No
												UQCRC1	5958	0.045436	-0.153837	No		TNR	4037	0.278274	-0.085869	No
												NDUFA6	5952	0.0462384	-0.15564	No		LRRTM1	4032	0.278906	-0.0880775	No
												SDHB	5929	0.0489756	-0.156117	No		FREM3	3969	0.287133	-0.0860592	No
												MRPS28	5889	0.0523998	-0.155266	No		VASN	3956	0.288625	-0.0876847	No
												DHODH	5848	0.057496	-0.154338	No		SMC3	3643	0.329846	-0.0674475	No
												MRPS34	5840	0.0583583	-0.155985	No		ITIH2	3428	0.36122	-0.0543521	No
												NDUFV2	5831	0.0592089	-0.157554	No		LRIG3	3404	0.36529	-0.055176	No
												MRPL19	5816	0.0605835	-0.158654	No		HPSE	3324	0.377629	-0.0519188	No
												NDUFS1	5720	0.0722307	-0.153435	No		GREM1	3311	0.380102	-0.0535443	No
												GRPEL1	5709	0.0731013	-0.154848	No		TECTA	3269	0.386763	-0.0530564	No
												SLC25A30	5640	0.081053	-0.151735	No		IMPG2	3234	0.393128	-0.0530786	No
												UQCRC2	5616	0.0833913	-0.152133	No		COL6A3	3187	0.40088	-0.0522263	No
												GOT2	5568	0.0882475	-0.150659	No		EGFL7	3174	0.403168	-0.0538518	No
												COX20	5560	0.088761	-0.152306	No		GFOD2	3173	0.403373	-0.0563518	No
												PSEN2	5542	0.0908769	-0.153172	No		HDGF	3153	0.406276	-0.0574672	No
												SIRT5	5523	0.0935386	-0.153961	No		CBLN4	3073	0.421712	-0.05421	No
												BOK	5493	0.0972858	-0.153891	No		PTX3	3015	0.432001	-0.0525561	No
												PTCD3	5413	0.108014	-0.14992	No		APOE	2944	0.44478	-0.0499548	No
												MRPL32	5409	0.108382	-0.151878	No		CDH2	2918	0.448554	-0.0506329	No
												PTPMT1	5384	0.112499	-0.152199	No		OMD	2908	0.450429	-0.052477	No
												MRPS31	5357	0.115483	-0.152363	No		COL6A5	2895	0.452621	-0.0541025	No
												MTHFD2L	5348	0.116705	-0.153932	No		LRIG2	2872	0.456518	-0.0549993	No
												COQ9	5331	0.119146	-0.154876	No		TFIP11	2866	0.457664	-0.0571349	No
												COQ8B	5286	0.12403	-0.153636	No		LRIG1	2794	0.471827	-0.0544607	No
												MAIP1	5274	0.124975	-0.154971	No		LRRN2	2740	0.484068	-0.0530983	No
												TMEM11	5270	0.1254	-0.15693	No		A2M	2673	0.496164	-0.0507885	No
												MRPS22	5215	0.133906	-0.154909	No		CCBE1	2651	0.499824	-0.0517581	No
												MRPS18B	5201	0.136189	-0.156088	No		LTBP2	2606	0.509305	-0.0510516	No
												NDUFS3	5161	0.141651	-0.155238	No		APOA1	2584	0.514159	-0.0520212	No
												L2HGDH	5140	0.143926	-0.15587	No		COL9A2	2563	0.5173	-0.0530637	No
												SLC25A53	5097	0.151227	-0.154786	No		BCAN	2552	0.521336	-0.0548349	No
												SLC25A18	5066	0.155039	-0.154638	No		FGFBP3	2537	0.524436	-0.0563147	No
												TOR1AIP1	5046	0.15849	-0.155349	No		EMILIN2	2482	0.537173	-0.0548794	No
												MT-ND1	5045	0.158502	-0.157542	No		S100A8	2479	0.537642	-0.0572336	No
												LETMD1	4961	0.171598	-0.153258	No		MMP16	2478	0.537781	-0.0597336	No
												SLC25A44	4941	0.174311	-0.153969	No		ADAMTS2	2461	0.541249	-0.0610676	No
												LEMD2	4900	0.179803	-0.153041	No		SSC5D	2440	0.544899	-0.0621101	No
												AFG3L2	4649	0.219634	-0.135727	No		LOX	2413	0.55099	-0.0627153	No
												MRPL57	4643	0.220741	-0.13753	No		ANXA11	2401	0.552499	-0.0644137	No
												ATP5F1A	4438	0.253375	-0.123805	No		CDH13	2277	0.582505	-0.05795	No
												LEMD3	4425	0.255661	-0.125062	No		MUC2	2248	0.589776	-0.0584095	No
												CLU	4411	0.259651	-0.12624	No		TGFB1	2243	0.591791	-0.060618	No
												OPA1	4375	0.265882	-0.125702	No		MMP9	2237	0.592362	-0.0627536	No
												MCUR1	4350	0.270402	-0.126023	No		MFAP1	2093	0.6329	-0.0548324	No
												NDUFV1	4299	0.280076	-0.124314	No		CSTB	2067	0.641982	-0.0555105	No
												SLC25A11	4274	0.285805	-0.124634	No		CDON	2047	0.645541	-0.0566259	No
												MRPS26	4268	0.287214	-0.126437	No		TIMP2	1841	0.700936	-0.0441863	No
												LRPPRC	4231	0.294159	-0.125821	No		C1QA	1765	0.724471	-0.0412207	No
												MRPL15	4186	0.304254	-0.124581	No		HMCN1	1721	0.736978	-0.040587	No
												UNC50	4161	0.307525	-0.124901	No		COL25A1	1668	0.758592	-0.0392975	No
												MRPL47	4132	0.312854	-0.12491	No		LAD1	1535	0.799511	-0.0321779	No
												OXA1L	4108	0.316095	-0.125308	No		S100A9	1399	0.852253	-0.0248397	No
												THEM4	4056	0.32552	-0.123522	No		PSAP	1392	0.855024	-0.0269024	No
												MRPL39	3974	0.344113	-0.119394	No		CLEC14A	1351	0.870894	-0.0264874	No
												LETM2	3942	0.350515	-0.119168	No		MEGF9	1307	0.884794	-0.0258537	No
												SPNS1	3929	0.35362	-0.120425	No		ADAMTS3	1199	0.937016	-0.020556	No
												TAMM41	3851	0.37118	-0.11661	No		AGT	1135	0.962274	-0.0184649	No
												TIMM9	3831	0.375433	-0.11732	No		CTSF	1041	1.00806	-0.0141874	No
												BCL2L1	3780	0.384234	-0.115612	No		CASK	1002	1.03187	-0.0139182	No
												NME4	3721	0.397905	-0.113279	No		VCAN	998	1.03584	-0.0161995	No
												MRPL22	3669	0.409132	-0.111493	No		COL6A1	935	1.06404	-0.0141812	No
												MRPL11	3668	0.409229	-0.113686	No		PDGFB	831	1.13168	-0.00917505	No
												PISD	3644	0.413071	-0.114084	No		ITIH5	828	1.13444	-0.0115293	No
												MRPL16	3621	0.417495	-0.114561	No		SPON1	804	1.14751	-0.0123532	No
												ECSIT	3611	0.419641	-0.116051	No		COL2A1	734	1.20397	-0.00982473	No
												MT-ND5	3578	0.428218	-0.115748	No		EMILIN1	697	1.23279	-0.00970121	No
												UQCC3	3562	0.432501	-0.11677	No		LAMA5	674	1.24811	-0.0105979	No
												ETFDH	3537	0.439223	-0.11709	No		COL5A3	643	1.27319	-0.0109117	No
												TYMS	3507	0.447115	-0.117021	No		OPTC	631	1.28156	-0.01261	No
												FECH	3441	0.463513	-0.114142	No		HNRNPM	571	1.33681	-0.0108104	No
												SLC25A47	3395	0.472526	-0.112824	No		SERPINA3	445	1.47251	-0.00420092	No
												MATR3	3392	0.472964	-0.114861	No		RTBDN	371	1.56934	-0.00138099	No
												COX18	3334	0.486754	-0.112606	No		LGALS4	220	1.87427	0.00705036	No
												TMEM120B	3193	0.515136	-0.103875	No		TIMP4	201	1.92888	0.00586212	No
												SLC25A51	3165	0.522496	-0.103961	No		COL7A1	162	2.03802	0.00613139	No
												SMAD3	3081	0.548376	-0.099678	No		ICAM1	118	2.22089	0.00676505	No
												SMAD1	3056	0.556019	-0.0999984	No		MATN2	63	2.52761	0.00820033	No
												MRPS5	3016	0.565029	-0.0991483	No		MMP14	61	2.53955	0.00577321	No
												SURF1	2907	0.599439	-0.0929143	No		COL24A1	36	2.89047	0.00502223	No
												SUN2	2890	0.60346	-0.0938588	No		HTRA1	21	3.31791	0.00354249	No
												COQ3	2808	0.624896	-0.0897316	No		MATN1	4	4.57028	0.0022085	No
												EMD	2786	0.629556	-0.090286	No
												NEMP1	2745	0.646291	-0.0893579	No
												PARL	2724	0.651896	-0.0899903	No
												CBX3	2641	0.678642	-0.085785	No
												CDS2	2631	0.681206	-0.0872758	No
												SFXN1	2619	0.683272	-0.0886104	No
												MRPL38	2500	0.718249	-0.0815962	No
												COQ10A	2484	0.724936	-0.0826188	No
												SCO2	2440	0.736076	-0.0814566	No
												RSAD2	2406	0.748794	-0.0810746	No
												UQCC1	2403	0.749612	-0.0831116	No
												YME1L1	2351	0.768088	-0.0813251	No
												MRPL2	2320	0.78253	-0.0811773	No
												SPG7	2272	0.799918	-0.079703	No
												TTC19	2257	0.805411	-0.0808036	No
												MRPS9	2213	0.821604	-0.0796414	No
												RDH13	2208	0.824319	-0.0815223	No
												SLC25A12	2120	0.855189	-0.0769269	No
												CLPX	2042	0.893846	-0.0731117	No
												STOML2	2018	0.907651	-0.0735101	No
												GCAT	2013	0.909852	-0.075391	No
												MICU3	1974	0.926527	-0.0746189	No
												COQ7	1940	0.94011	-0.074237	No
												TMEM43	1908	0.96078	-0.0740111	No
												PHB2	1902	0.962535	-0.075814	No
												LMNB2	1890	0.967634	-0.0771486	No
												SLC25A10	1784	1.01577	-0.0711487	No
												STAT3	1774	1.02033	-0.0726395	No
												LBR	1696	1.06071	-0.0688243	No
												SLC25A40	1622	1.09662	-0.0653213	No
												SRC	1516	1.15927	-0.0593214	No
												SLC8B1	1506	1.16671	-0.0608121	No
												ERN1	1437	1.21131	-0.0576993	No
												RCC1L	1382	1.24616	-0.0556788	No
												MTG1	1307	1.30649	-0.0520977	No
												NEMP2	1245	1.35073	-0.049531	No
												SLC25A27	1243	1.35296	-0.051646	No
												FAM169A	1181	1.39637	-0.0490793	No
												MRPL41	1116	1.44674	-0.0462785	No
												MRPL23	1106	1.45666	-0.0477692	No
												DPY19L4	993	1.5663	-0.0412231	No
												FOXRED1	874	1.70195	-0.0342089	No
												TIMM29	858	1.72291	-0.0352315	No
												SLC25A34	842	1.74939	-0.036254	No
												DNAJC11	675	1.9632	-0.0254944	No
												PINK1	457	2.36905	-0.0107555	No
												SLC25A28	421	2.46208	-0.0102175	No
												FPGS	387	2.53241	-0.00983557	No
												SLC25A16	339	2.68231	-0.00836126	No
												SUN1	314	2.77326	-0.00868158	No
												TAZ	290	2.88637	-0.00907993	No
												CHDH	210	3.22661	-0.00510875	No
												GUF1	69	4.58288	0.00362212	No
												COQ8A	59	4.74727	0.00213138	No
												ATP11B	43	5.23492	0.00110881	No
												TIMM44	35	5.39589	-0.000537979	No

## Sheet: C5 BP - Up
Supplementary Table 7. Details on the top enriched gene sets in Veh-K/W, Mem-KO/WT, and KO-M/V transcript groups, showing information on individual genes contributed to the enrichments such as original rank and running enrichment score.
Veh-K/W						Mem-K/W						KO-M/V
GO_CHLORIDE_TRANSMEMBRANE_TRANSPORT						GO_COVALENT_CHROMATIN_MODIFICATION						GO_MRNA_METABOLIC_PROCESS
PROBE	RANK IN GENE LIST	RANK METRIC SCORE	RUNNING ES	CORE ENRICHMENT		PROBE	RANK IN GENE LIST	RANK METRIC SCORE	RUNNING ES	CORE ENRICHMENT		PROBE	RANK IN GENE LIST	RANK METRIC SCORE	RUNNING ES	CORE ENRICHMENT
ANO2	216	2.39736	-0.000178601	Yes		BRPF3	54	4.86722	-0.00170824	Yes		CPEB1	15	3.44171	0.000997132	Yes
GLRA2	285	2.18542	0.0109977	Yes		LDB1	66	4.62591	-7.53806e-05	Yes		CCAR1	17	3.40646	0.00302028	Yes
PCYOX1	521	1.67567	0.00936139	Yes		CARM1	88	4.33387	0.00078048	Yes		SAFB	20	3.31816	0.00497014	Yes
GABRG3	527	1.67126	0.0253712	Yes		TAF9	107	3.91658	0.00186944	Yes		SF3B1	40	2.73918	0.00567413	Yes
CLCN5	744	1.43019	0.0251926	Yes		NSD1	127	3.74949	0.0028807	Yes		CSTF2	72	2.4748	0.00549867	Yes
SLC26A2	1311	1.0181	-0.00183883	Yes		TET2	130	3.73096	0.00521286	Yes		CLASRP	88	2.38211	0.0064958	Yes
GABRB2	1390	0.975601	0.00857026	Yes		PHC1	136	3.69384	0.00731193	Yes		RBM11	94	2.33718	0.0082258	Yes
SLC12A6	1415	0.959161	0.0231224	Yes		EHMT2	139	3.69009	0.00964409	Yes		RBM24	115	2.2273	0.0088565	Yes
GABRQ	1510	0.917499	0.0323039	Yes		SREBF1	142	3.68521	0.0119762	Yes		RNPC3	224	1.86888	0.00303795	Yes
SLC26A1	1557	0.900492	0.0451681	Yes		PCGF2	149	3.63403	0.0139976	Yes		CIRBP	259	1.78304	0.00264263	Yes
GABRE	1568	0.893184	0.0607943	Yes		RLF	169	3.48114	0.0150089	Yes		RPRD2	277	1.74567	0.00349319	Yes
SLC12A5	1601	0.879115	0.0747327	Yes		SUV39H1	171	3.47166	0.0174187	Yes		SRSF11	292	1.71884	0.00456361	Yes
SLC12A7	1633	0.864744	0.0887477	Yes		KAT6B	174	3.45787	0.0197509	Yes		DHX15	303	1.68954	0.00592718	Yes
SLC26A8	1693	0.839339	0.100615	Yes		TRIP12	176	3.43568	0.0221608	Yes		RBM3	316	1.65656	0.00714417	Yes
CLCC1	1918	0.759636	0.0998221	Yes		MTF2	185	3.35242	0.0240267	Yes		PABPC1L	351	1.60064	0.00674885	Yes
CLCN7	1939	0.751316	0.114681	Yes		SMYD3	191	3.31656	0.0261258	Yes		SNRPA1	360	1.59294	0.00825899	Yes
SLC17A7	1941	0.75074	0.130998	Yes		MORC2	232	3.1135	0.0255053	Yes		CDK9	366	1.582	0.00998899	Yes
SLC12A9	2106	0.695418	0.134809	Yes		EPC2	263	2.99915	0.0256619	Yes		SNRPB	397	1.53285	0.00988682	Yes
GABRB3	2246	0.653432	0.140538	Yes		JADE1	287	2.90416	0.0263624	Yes		DYRK1A	403	1.52792	0.0116168	Yes
GABRG1	2338	0.623012	0.14995	Yes		KDM3A	301	2.84185	0.0278398	Yes		PTBP2	446	1.47164	0.0106352	Yes
CLIC3	2408	0.604244	0.161049	Yes		ARID4B	308	2.81006	0.0298612	Yes		NELFE	458	1.45578	0.0119255	Yes
CLCN3	2429	0.597952	0.175908	Yes		SETD5	334	2.70274	0.0304062	Yes		GTF2F1	466	1.44948	0.0135089	Yes
GABRA5	2604	0.551712	0.178952	Yes		VRK1	372	2.57053	0.0300189	Yes		PABPN1	469	1.44472	0.0154588	Yes
GLRA1	2623	0.548102	0.193964	Yes		KMT2E	381	2.54968	0.0318849	Yes		HNRNPA0	474	1.44106	0.0172621	Yes
ANO6	2710	0.531349	0.20376	Yes		BRD8	393	2.52053	0.0335177	Yes		DHX38	475	1.44025	0.0193585	Yes
SLC1A3	2723	0.525307	0.219232	Yes		RPS6KA5	414	2.47625	0.0344513	Yes		ZC3H14	491	1.42089	0.0203556	Yes
GABRA2	2873	0.490789	0.224194	Yes		PHF20	445	2.39535	0.0346078	Yes		PAF1	512	1.40154	0.0209863	Yes
CASR	2920	0.481276	0.237058	Yes		PINK1	457	2.36905	0.0362407	Yes		CWC27	528	1.38441	0.0219835	Yes
GLRA3	2948	0.474926	0.25138	Yes		PAF1	466	2.34901	0.0381067	Yes		WDR33	566	1.34189	0.0213683	Yes
SLC12A8	3045	0.452623	0.260408	Yes		JARID2	479	2.32378	0.0396618	Yes		HNRNPM	571	1.33681	0.0231716	Yes
TTYH1	3212	0.420298	0.264066	Yes		PHF2	489	2.30759	0.0414501	Yes		CIR1	578	1.32943	0.0248283	Yes
TTYH3	3222	0.418279	0.279769	Yes		BEND3	491	2.30168	0.04386	Yes		RBM39	579	1.3274	0.0269247	Yes
GABRB1	3349	0.393907	0.286495	Yes		KAT2B	507	2.2729	0.045182	Yes		DDX17	596	1.31145	0.0278486	Yes
SLC1A4	3520	0.356702	0.289846	Yes		SFPQ	524	2.23441	0.0464264	Yes		RBBP6	599	1.31007	0.0297984	Yes
SLC12A2	3809	0.309093	0.284143	Yes		BRD1	527	2.23011	0.0487585	Yes		POLR2A	601	1.30671	0.0318216	Yes
SLC26A7	3838	0.305126	0.298389	Yes		HDAC10	563	2.1705	0.0485266	Yes		ECD	607	1.30327	0.0335516	Yes
ANO1	4001	0.278934	0.302353	Yes		ASH1L	567	2.16412	0.0507811	Yes		RBM5	627	1.28417	0.0342556	Yes
SLC12A3	4044	0.272461	0.315524	Yes		PPARGC1A	611	2.08904	0.0499275	Yes		PPARGC1A	634	1.28044	0.0359123	Yes
SLC1A1	4229	0.246035	0.317801	Yes		EPC1	615	2.08167	0.052182	Yes		RNF40	642	1.2733	0.0374957	Yes
GABRA1	4706	0.184597	0.297674	Yes		UBR2	632	2.04064	0.0534263	Yes		SREK1	647	1.26982	0.039299	Yes
CLIC5	4961	0.151406	0.29458	Yes		TAF1	647	2.01245	0.0548261	Yes		RNASEL	668	1.25314	0.0399297	Yes
CLCN6	4965	0.15084	0.310743	Yes		KMT5B	648	2.01238	0.0573137	Yes		XRN1	676	1.24655	0.0415131	Yes
GABRG2	4979	0.149724	0.326139	Yes		EP400	654	2.00099	0.0594127	Yes		PNN	733	1.2061	0.0395055	Yes
CLCN4	6371	-0.0005914	0.235812	No		BRCC3	699	1.93313	0.0584815	Yes		XAB2	772	1.17432	0.038817	Yes
GABRA3	6377	-0.0014681	0.251822	No		NELFE	700	1.93162	0.060969	Yes		THRAP3	780	1.16802	0.0404004	Yes
SLC26A4	6488	-0.0118089	0.259776	No		RNF40	707	1.92039	0.0629904	Yes		IK	789	1.16278	0.0419106	Yes
CFTR	7449	-0.106222	0.202516	No		RSF1	714	1.91526	0.0650118	Yes		CSTF1	800	1.14914	0.0432742	Yes
GABRA4	8114	-0.182779	0.167965	No		BAZ2A	789	1.8179	0.0617495	Yes		SF3A3	806	1.14646	0.0450042	Yes
CLCN1	8299	-0.206685	0.170242	No		ING2	794	1.81421	0.0639263	Yes		FLNA	819	1.13836	0.0462212	Yes
GLRB	8325	-0.209425	0.184717	No		SETD1A	809	1.79263	0.065326	Yes		ZPR1	823	1.1363	0.0480977	Yes
CLIC6	8563	-0.241645	0.182928	No		DDB2	818	1.78105	0.067192	Yes		STAT3	824	1.13629	0.0501942	Yes
SLC26A6	9054	-0.315514	0.161727	No		EP300	826	1.77175	0.0691357	Yes		PRPF38B	845	1.11735	0.0508249	Yes
TTYH2	9304	-0.359332	0.159017	No		WDR5	831	1.76435	0.0713124	Yes		SNRNP70	856	1.1125	0.0521884	Yes
CLCN2	9487	-0.392171	0.161447	No		RNF8	848	1.74398	0.0725568	Yes		U2AF1	866	1.10622	0.0536253	Yes
FXYD1	9536	-0.400668	0.174157	No		KDM5A	853	1.72997	0.0747336	Yes		ZCCHC8	873	1.10256	0.055282	Yes
SLC26A10	9675	-0.426931	0.179963	No		KANSL3	856	1.72733	0.0770657	Yes		GCFC2	876	1.10078	0.0572319	Yes
CLIC1	10645	-0.664452	0.122012	No		KMT2B	879	1.69798	0.0778439	Yes		WBP11	918	1.074	0.0563235	Yes
FXYD3	10878	-0.729011	0.120606	No		USP51	892	1.6866	0.079399	Yes		PRPF40A	960	1.05235	0.0554152	Yes
SLC12A4	11927	-1.22811	0.0565947	No		KDM6A	917	1.65215	0.0800218	Yes		TP53	996	1.03628	0.0549466	Yes
GABRD	12837	-2.66714	0.00324743	No		ENY2	918	1.65182	0.0825094	Yes		PAN3	1015	1.02369	0.0557239	Yes
CLIC4	13036	-4.76717	0.00444983	No		KDM4D	922	1.64767	0.0847638	Yes		CHERP	1040	1.00875	0.0560614	Yes
						ZNF335	953	1.61573	0.0849204	Yes		HNRNPK	1065	0.997033	0.056399	Yes
						USP3	979	1.5871	0.0854654	Yes		NCBP1	1069	0.996377	0.0582755	Yes
						KMT2A	994	1.56596	0.0868652	Yes		PRPF6	1075	0.992896	0.0600055	Yes
						TAF5L	1024	1.53921	0.0870995	Yes		RBM17	1097	0.981284	0.060563	Yes
						MAP3K7	1050	1.50868	0.0876445	Yes		CSDC2	1108	0.976255	0.0619265	Yes
						JADE2	1086	1.47841	0.0874126	Yes		SRSF4	1114	0.974121	0.0636565	Yes
						PRKAA1	1090	1.47247	0.089667	Yes		HNRNPLL	1122	0.969017	0.06524	Yes
						AUTS2	1122	1.44283	0.0897459	Yes		HTATSF1	1132	0.963818	0.0666768	Yes
						TRIM28	1133	1.432	0.0914565	Yes		SLU7	1159	0.951187	0.0668678	Yes
						JMJD1C	1145	1.42471	0.0930893	Yes		CASC3	1166	0.950094	0.0685245	Yes
						ATRX	1158	1.4148	0.0946445	Yes		POLR2H	1196	0.937713	0.0684956	Yes
						NCOA1	1159	1.41469	0.0971321	Yes		PRPF39	1233	0.923705	0.0679537	Yes
						PRMT6	1169	1.40592	0.0989203	Yes		PRPF40B	1238	0.92197	0.069757	Yes
						TRRAP	1191	1.38946	0.0997762	Yes		EFTUD2	1242	0.920914	0.0716336	Yes
						PADI6	1193	1.38916	0.102186	Yes		SFPQ	1248	0.914592	0.0733636	Yes
						SIN3A	1197	1.38608	0.104441	Yes		SYMPK	1295	0.891483	0.0720888	Yes
						EID1	1207	1.37814	0.106229	Yes		RBM22	1334	0.876957	0.0714004	Yes
						PAXBP1	1228	1.36387	0.107162	Yes		C1QBP	1335	0.87671	0.0734968	Yes
						SUZ12	1231	1.36203	0.109494	Yes		PABPC1	1340	0.87576	0.0753001	Yes
						CDK9	1315	1.3001	0.105533	Yes		EIF4A3	1368	0.862853	0.0754178	Yes
						KAT6A	1329	1.28736	0.10701	Yes		LUC7L3	1372	0.862282	0.0772943	Yes
						RIF1	1334	1.2851	0.109187	Yes		SYF2	1386	0.857236	0.078438	Yes
						KANSL2	1385	1.24355	0.10779	Yes		SUPT6H	1402	0.850778	0.0794352	Yes
						TBL1X	1412	1.22724	0.108257	Yes		ZFP36L1	1412	0.847822	0.080872	Yes
						POLE3	1413	1.22583	0.110745	Yes		GPATCH1	1413	0.847038	0.0829685	Yes
						RTF1	1423	1.21886	0.112533	Yes		SCAF1	1414	0.846917	0.0850649	Yes
						CRTC2	1430	1.21469	0.114554	Yes		STRAP	1417	0.845478	0.0870148	Yes
						MTA1	1440	1.20939	0.116343	Yes		SNW1	1418	0.844972	0.0891112	Yes
						SART3	1448	1.20625	0.118286	Yes		KDM1A	1420	0.843816	0.0911344	Yes
						HCFC1	1461	1.19386	0.119841	Yes		PCF11	1425	0.842045	0.0929376	Yes
						KDM3B	1502	1.16888	0.119221	Yes		PAN2	1429	0.837823	0.0948142	Yes
						PAX5	1513	1.1608	0.120931	Yes		WDR77	1491	0.815085	0.0924401	Yes
						CAMK2D	1517	1.15684	0.123186	Yes		UPF3B	1498	0.813491	0.0940969	Yes
						WBP2	1564	1.12882	0.122099	Yes		ARL6IP4	1506	0.810443	0.0956803	Yes
						UIMC1	1600	1.11094	0.121867	Yes		CPSF3	1521	0.803752	0.0967507	Yes
						MAPK3	1671	1.07368	0.118916	Yes		DHX36	1548	0.795811	0.0969417	Yes
						KDM4C	1698	1.05964	0.119383	Yes		CPEB3	1550	0.79538	0.0989648	Yes
						ACTL6A	1711	1.05116	0.120938	Yes		CDK7	1555	0.794219	0.100768	Yes
						PHF1	1729	1.04304	0.122105	Yes		KIN	1607	0.776187	0.0991269	Yes
						MAPK8	1731	1.04149	0.124515	Yes		SUPT5H	1609	0.775415	0.10115	Yes
						BRPF1	1745	1.03394	0.125992	Yes		C5AR1	1612	0.774492	0.1031	Yes
						PRDM4	1753	1.03223	0.127936	Yes		RBM27	1696	0.747071	0.0991136	Yes
						CREBBP	1762	1.02578	0.129802	Yes		JMJD6	1781	0.719611	0.0950539	Yes
						ASXL1	1797	1.00984	0.129648	Yes		PDCD7	1801	0.709091	0.0957579	Yes
						TADA2B	1820	0.999537	0.130426	Yes		RNPS1	1820	0.70521	0.0965352	Yes
						MLLT6	1828	0.995386	0.13237	Yes		TRUB2	1826	0.70417	0.0982652	Yes
						FLCN	1840	0.991145	0.134002	Yes		LSM3	1830	0.703333	0.100142	Yes
						ATXN7	1841	0.991098	0.13649	Yes		ZC3H13	1857	0.6933	0.100333	Yes
						YEATS2	1930	0.943052	0.13214	Yes		SLTM	1863	0.690673	0.102063	Yes
						SAP30L	1932	0.942167	0.13455	Yes		CWC22	1881	0.684786	0.102913	Yes
						SKI	1944	0.938887	0.136183	Yes		DDX39B	1886	0.682586	0.104717	Yes
						KDM1A	1982	0.923768	0.135795	Yes		DBR1	1901	0.678721	0.105787	Yes
						AKAP8	2037	0.897071	0.134087	Yes		PNPT1	1910	0.67669	0.107297	Yes
						MBD1	2041	0.894312	0.136342	Yes		LEO1	1914	0.67514	0.109174	Yes
						NIPBL	2050	0.890699	0.138208	Yes		CCAR2	1934	0.670221	0.109878	Yes
						EZH1	2083	0.875107	0.138209	Yes		POLR2C	1953	0.665909	0.110655	Yes
						SRCAP	2089	0.870276	0.140308	Yes		DDX42	1994	0.655367	0.10982	Yes
						BAP1	2091	0.869634	0.142718	Yes		PQBP1	2002	0.654042	0.111403	Yes
						MBIP	2121	0.854976	0.142952	Yes		WBP4	2013	0.652648	0.112767	Yes
						JADE3	2124	0.85412	0.145284	Yes		SNRNP200	2015	0.651831	0.11479	Yes
						WAC	2147	0.845586	0.146062	Yes		CELF3	2017	0.651451	0.116813	Yes
						EHMT1	2170	0.835605	0.14684	Yes		RPRD1A	2044	0.64608	0.117004	Yes
						OTUB1	2172	0.835206	0.14925	Yes		PPP4R2	2056	0.643752	0.118294	Yes
						FBLL1	2180	0.83182	0.151194	Yes		CCNT1	2063	0.642385	0.119951	Yes
						PAXIP1	2217	0.819989	0.150884	Yes		SART3	2075	0.639183	0.121241	Yes
						UBR5	2260	0.80469	0.150108	Yes		SRSF10	2092	0.633015	0.122165	Yes
						CDK5	2341	0.775022	0.14638	Yes		MFAP1	2093	0.6329	0.124262	Yes
						MEAF6	2350	0.768915	0.148246	Yes		SF3B2	2097	0.631192	0.126138	Yes
						MECP2	2354	0.765427	0.1505	Yes		DDX46	2104	0.630052	0.127795	Yes
						SETDB2	2480	0.726196	0.143275	Yes		SRRT	2112	0.628227	0.129378	Yes
						BAZ1A	2486	0.723977	0.145375	Yes		SLBP	2131	0.624027	0.130156	Yes
						KDM2A	2520	0.711504	0.145298	Yes		SF3B4	2138	0.622216	0.131812	Yes
						ZNF274	2525	0.710891	0.147475	Yes		ZRANB2	2158	0.615313	0.132516	Yes
						SIRT2	2553	0.702333	0.147864	Yes		DDX1	2204	0.602218	0.131315	Yes
						PWP1	2572	0.6991	0.148953	Yes		GTF2F2	2256	0.587518	0.129674	Yes
						HDAC3	2703	0.658672	0.14134	Yes		RNF113A	2260	0.58699	0.13155	Yes
						SIN3B	2726	0.651712	0.142118	Yes		THOC3	2300	0.577059	0.130789	Yes
						DTX3L	2746	0.64566	0.143129	Yes		PPP1R8	2323	0.570857	0.131273	Yes
						DNMT1	2749	0.643814	0.145461	Yes		RNMT	2327	0.569699	0.133149	Yes
						NAP1L2	2754	0.643464	0.147638	Yes		RBM20	2350	0.565196	0.133633	Yes
						LEO1	2813	0.623357	0.145619	Yes		SETX	2381	0.556991	0.133531	Yes
						USP7	2816	0.622376	0.147951	Yes		CELF1	2385	0.555696	0.135408	Yes
						KDM5D	2861	0.609555	0.14702	Yes		PRPF19	2397	0.552961	0.136698	Yes
						MUC1	2870	0.607811	0.148886	Yes		NONO	2470	0.539289	0.133518	Yes
						NAA40	2886	0.604503	0.150208	Yes		SNRNP40	2527	0.527444	0.13151	Yes
						ING5	2893	0.602763	0.15223	Yes		GEMIN4	2543	0.523465	0.132507	Yes
						SPI1	2912	0.59677	0.153318	Yes		ZMAT2	2562	0.517495	0.133285	Yes
						MIER1	2919	0.595528	0.15534	Yes		GPKOW	2594	0.512486	0.133109	Yes
						CHD1	2951	0.586773	0.155419	Yes		CPSF7	2610	0.508368	0.134106	Yes
						KAT7	2963	0.582527	0.157052	Yes		LSM7	2628	0.504912	0.134957	Yes
						ATF7IP	3029	0.562792	0.154489	Yes		POLDIP3	2653	0.499667	0.135294	Yes
						SUPT7L	3049	0.557218	0.1555	Yes		PLRG1	2654	0.499627	0.137391	Yes
						RYBP	3053	0.556738	0.157754	Yes		SRSF2	2666	0.497149	0.138681	Yes
						MBD2	3125	0.537298	0.154725	Yes		POLR2D	2674	0.496164	0.140265	Yes
						CTCF	3166	0.522199	0.154105	Yes		ADAR	2690	0.493691	0.141262	Yes
						MTA2	3178	0.519235	0.155738	Yes		SREK1IP1	2705	0.491975	0.142332	Yes
						REST	3196	0.513725	0.156904	Yes		RBFOX1	2773	0.477188	0.139518	Yes
						BRCA2	3212	0.510001	0.158226	Yes		ERN1	2781	0.475696	0.141102	Yes
						ATM	3238	0.505143	0.158771	Yes		ARNT	2803	0.469623	0.141659	Yes
						PRMT7	3245	0.504041	0.160793	Yes		PDE12	2807	0.46939	0.143536	Yes
						SETD6	3274	0.498129	0.161105	Yes		RBMX2	2820	0.46739	0.144753	Yes
						PIWIL2	3293	0.494364	0.162194	Yes		DDX23	2844	0.462073	0.145164	Yes
						CDK2	3312	0.491357	0.163283	Yes		TFIP11	2866	0.457664	0.145721	Yes
						IWS1	3355	0.4805	0.162507	Yes		NCBP3	2876	0.456169	0.147158	Yes
						GTF2B	3372	0.47666	0.163751	Yes		CDC40	2877	0.455785	0.149254	Yes
						DDB1	3389	0.473308	0.164996	Yes		SCAF11	3003	0.433441	0.14219	Yes
						MTA3	3427	0.466357	0.164608	Yes		PRMT5	3030	0.430214	0.142381	Yes
						MTHFR	3449	0.460928	0.165464	Yes		RBPMS	3038	0.429217	0.143964	Yes
						KANSL1L	3498	0.449495	0.164222	Yes		SCAF8	3063	0.424679	0.144302	Yes
						SGF29	3518	0.44392	0.165233	Yes		AHCYL1	3137	0.409116	0.141048	Yes
						SNW1	3540	0.438319	0.166089	Yes		PCBP2	3163	0.405133	0.141313	Yes
						GATA2	3546	0.435485	0.168188	Yes		CDK13	3264	0.387882	0.13608	Yes
						WDR70	3575	0.42984	0.1685	Yes		SF3A2	3319	0.378395	0.134219	Yes
						RBBP5	3581	0.426984	0.170599	Yes		POLR2G	3325	0.37758	0.135949	Yes
						KMT2C	3639	0.414383	0.168658	Yes		RBFOX3	3338	0.376369	0.137166	Yes
						KDM4A	3640	0.41412	0.171145	Yes		DDX5	3366	0.372097	0.137284	Yes
						DOT1L	3647	0.412706	0.173167	Yes		TFCP2	3371	0.371816	0.139087	Yes
						ZBTB7B	3695	0.403457	0.172002	Yes		NOVA1	3375	0.370897	0.140964	Yes
						SET	3715	0.398212	0.173014	Yes		RBM15B	3420	0.361991	0.139836	Yes
						RNF168	3726	0.397497	0.174724	Yes		DHX9	3475	0.355434	0.137975	Yes
						PHF10	3735	0.395204	0.17659	Yes		RBFOX2	3510	0.349398	0.137579	Yes
						LMNA	3781	0.384225	0.175581	Yes		PUF60	3530	0.347319	0.138283	Yes
						RNF2	3829	0.376228	0.174417	Yes		GEMIN7	3547	0.345238	0.139207	Yes
						PAX7	3832	0.375216	0.176749	Yes		EXOSC4	3565	0.341999	0.140058	Yes
						TBL1XR1	3968	0.3449	0.168747	No		RBM7	3581	0.339205	0.141055	Yes
						TAF6L	4117	0.314805	0.159735	No		REST	3625	0.333308	0.14	Yes
						HDAC6	4205	0.300224	0.155463	No		SMNDC1	3640	0.33007	0.14107	Yes
						SUPT6H	4208	0.298623	0.157795	No		DDX47	3704	0.323217	0.13855	Yes
						ISL1	4222	0.296118	0.159272	No		HNRNPUL1	3724	0.320521	0.139254	Yes
						CTBP1	4261	0.288622	0.158807	No		HNRNPU	3727	0.320187	0.141203	Yes
						SMAD4	4333	0.273641	0.155778	No		CDK11B	3750	0.316592	0.141688	Yes
						BRD7	4361	0.268412	0.156168	No		BCAS2	3775	0.313461	0.142025	Yes
						CLOCK	4371	0.267395	0.157956	No		MED1	3780	0.312997	0.143828	Yes
						SETD1B	4406	0.261419	0.157802	No		ERCC3	3835	0.304232	0.141967	Yes
						SETDB1	4414	0.258861	0.159746	No		PRPF4	3857	0.301589	0.142525	Yes
						CUL4B	4424	0.255894	0.161534	No		SNRPB2	3858	0.301488	0.144621	Yes
						PRMT5	4468	0.248615	0.16068	No		TBRG4	3885	0.298119	0.144812	Yes
						VEGFA	4524	0.237198	0.158894	No		SYNCRIP	3889	0.297217	0.146689	Yes
						DMAP1	4542	0.23365	0.160061	No		HNRNPH2	3891	0.296784	0.148712	Yes
						SETD3	4553	0.232014	0.161772	No		PCBP3	3894	0.296518	0.150662	Yes
						TADA2A	4630	0.221917	0.158354	No		PHF5A	3902	0.295539	0.152245	Yes
						DNMT3B	4633	0.221329	0.160686	No		CWC25	3927	0.292906	0.152583	Yes
						KAT2A	4665	0.217119	0.160765	No		AAR2	4021	0.280316	0.147863	Yes
						KDM1B	4674	0.21649	0.162631	No		SF1	4040	0.277698	0.148641	Yes
						CDC73	4714	0.208672	0.162088	No		HNRNPL	4055	0.275865	0.149711	Yes
						NTMT1	4736	0.204585	0.162944	No		PRPF38A	4066	0.274909	0.151075	Yes
						MSL3	4756	0.201403	0.163955	No		SNRPN	4071	0.274523	0.152878	Yes
						KDM5B	4777	0.199242	0.164889	No		PRCC	4087	0.271966	0.153875	Yes
						ARRB1	4801	0.194148	0.165589	No		MBNL2	4281	0.249041	0.141827	Yes
						OGT	4806	0.193729	0.167766	No		PRPF3	4286	0.248808	0.143631	Yes
						SMARCAD1	4888	0.181744	0.16396	No		SRSF5	4321	0.24332	0.143235	Yes
						USP16	4902	0.179611	0.165437	No		DDX20	4323	0.243126	0.145258	Yes
						ELP3	4917	0.177834	0.166837	No		SMU1	4359	0.239237	0.14479	Yes
						YEATS4	4921	0.177631	0.169092	No		SRSF1	4360	0.239093	0.146886	Yes
						JAK2	4950	0.172525	0.169404	No		CDC5L	4398	0.233929	0.146271	Yes
						PRDM16	5022	0.16315	0.166374	No		FRG1	4451	0.228043	0.144557	Yes
						USP49	5065	0.155148	0.165599	No		HNRNPH3	4458	0.227345	0.146213	Yes
						TGFB1	5075	0.15359	0.167387	No		SRSF12	4467	0.226357	0.147723	Yes
						HSF4	5125	0.14727	0.166067	No		PTBP1	4493	0.222661	0.147988	Yes
						HELLS	5126	0.147095	0.168555	No		CWC15	4495	0.222553	0.150011	Yes
						BRD4	5146	0.143434	0.169566	No		HNRNPR	4566	0.213963	0.146977	Yes
						KANSL1	5196	0.137143	0.168246	No		PAPOLA	4567	0.213811	0.149074	Yes
						MSL2	5211	0.134805	0.169646	No		GTF2H1	4589	0.21256	0.149631	Yes
						USP15	5365	0.114683	0.160245	No		SART1	4601	0.210991	0.150921	Yes
						MYSM1	5507	0.0955802	0.151777	No		LSM5	4618	0.20945	0.151845	Yes
						FMR1	5559	0.0889057	0.150302	No		LMO2	4623	0.20911	0.153648	Yes
						PRKAA2	5628	0.0822458	0.147506	No		CSTF2T	4628	0.208004	0.155452	Yes
						PHF19	5728	0.0708591	0.142301	No		CPSF6	4645	0.205447	0.156376	Yes
						UBE2E1	5734	0.0704893	0.1444	No		AFF2	4748	0.19428	0.150997	Yes
						ATF2	5747	0.069183	0.145956	No		USP4	4769	0.191878	0.151627	Yes
						TADA3	5808	0.0618901	0.143781	No		PPIL3	4778	0.190622	0.153138	Yes
						ING4	5818	0.0603396	0.145569	No		PRMT7	4781	0.190149	0.155087	Yes
						NOS1	5850	0.0573489	0.145648	No		SNRPD1	4796	0.188245	0.156158	Yes
						GATA3	5866	0.054991	0.14697	No		SNRPC	4822	0.184363	0.156422	Yes
						PRDM9	5899	0.0516604	0.146971	No		SSU72	4860	0.180496	0.155807	Yes
						EYA4	6081	0.0312453	0.135395	No		POLR2J	4908	0.175556	0.154459	Yes
						EYA2	6126	0.0267625	0.134464	No		PHRF1	4966	0.170123	0.152378	Yes
						PHF8	6135	0.0261134	0.13633	No		RBM26	4994	0.167048	0.152496	Yes
						AKAP8L	6185	0.0211974	0.13501	No		SREBF1	5007	0.165924	0.153713	Yes
						APBB1	6259	0.0133458	0.131826	No		SRRM4	5019	0.164928	0.155003	Yes
						PCGF1	6292	0.0106561	0.131827	No		HNRNPF	5030	0.16409	0.156366	Yes
						KMT2D	6399	-0.00178146	0.126078	No		CDK12	5037	0.163422	0.158023	Yes
						CHD5	6546	-0.0184636	0.117222	No		ADARB2	5056	0.161451	0.1588	Yes
						MECOM	6576	-0.0209829	0.117456	No		MAGOHB	5064	0.161139	0.160384	Yes
						RPS6KA4	6602	-0.0244875	0.118001	No		SMN2	5187	0.147767	0.153539	Yes
						TAF9B	6604	-0.0245575	0.120411	No		TUT1	5202	0.146767	0.15461	Yes
						RING1	6644	-0.0301999	0.119868	No		ERN2	5203	0.146735	0.156706	Yes
						PRDM12	6651	-0.0313412	0.121889	No		POLR2B	5237	0.142556	0.156384	Yes
						MCRS1	6656	-0.0320659	0.124066	No		TIA1	5245	0.14209	0.157968	Yes
						MRGBP	6676	-0.0340974	0.125077	No		ZCRB1	5279	0.137261	0.157646	Yes
						SIRT1	6691	-0.0359262	0.126477	No		LSM8	5365	0.128796	0.153513	Yes
						CCNA2	6696	-0.0362065	0.128654	No		MTPAP	5406	0.124505	0.152678	Yes
						DRD1	6698	-0.0363843	0.131064	No		LSM1	5424	0.12267	0.153528	Yes
						PPHLN1	6717	-0.0390305	0.132153	No		SAFB2	5453	0.119461	0.153573	Yes
						SAP30	6724	-0.0395869	0.134174	No		CELF5	5469	0.118135	0.15457	Yes
						MYB	6756	-0.0427532	0.134253	No		CSTF3	5492	0.11537	0.155054	Yes
						KDM8	6770	-0.0440594	0.13573	No		FUS	5527	0.111787	0.154658	Yes
						NOC2L	6824	-0.0500063	0.1341	No		ALKBH5	5538	0.110821	0.156022	Yes
						APOBEC1	6837	-0.0519075	0.135655	No		KHSRP	5568	0.107942	0.155993	Yes
						SETD2	6934	-0.0630243	0.130683	No		DAZAP1	5613	0.103958	0.154865	Yes
						PRMT3	6993	-0.0700053	0.128664	No		GEMIN5	5634	0.101936	0.155496	Yes
						BCL6	7036	-0.0766172	0.127889	No		SF3B5	5641	0.100898	0.157152	Yes
						KDM4B	7067	-0.0797902	0.128045	No		RPUSD3	5686	0.0966201	0.156024	Yes
						USP22	7104	-0.0841552	0.127735	No		SRPK2	5688	0.0966131	0.158047	Yes
						BRCA1	7120	-0.0859669	0.129058	No		FMR1	5710	0.094864	0.158605	Yes
						HLCS	7148	-0.0898872	0.129447	No		DNAJC8	5720	0.0941298	0.160042	Yes
						ING3	7151	-0.0902386	0.131779	No		USP39	5728	0.0934296	0.161625	Yes
						ARID4A	7153	-0.0906357	0.134189	No		MBNL1	5772	0.088648	0.16057	Yes
						C6orf89	7176	-0.0927981	0.134967	No		BUD31	5808	0.0850652	0.160101	Yes
						DPY30	7209	-0.0967327	0.134969	No		PRPF8	5853	0.0815898	0.158973	Yes
						EZH2	7329	-0.110271	0.12821	No		GRSF1	5856	0.0814529	0.160923	Yes
						SETMAR	7352	-0.114418	0.128988	No		DDX39A	5894	0.0772633	0.160308	Yes
						DNMT3A	7365	-0.115432	0.130543	No		ATF4	5932	0.0740153	0.159693	Yes
						EYA1	7431	-0.123092	0.12798	No		CCNH	5978	0.0706861	0.158491	Yes
						HDAC4	7459	-0.127204	0.12837	No		BRDT	6010	0.0682653	0.158316	Yes
						WDR61	7466	-0.128021	0.130391	No		MAGOH	6012	0.0681672	0.160339	Yes
						MORF4L2	7471	-0.128857	0.132568	No		SF3A1	6071	0.0638184	0.158185	Yes
						HAT1	7543	-0.137866	0.129539	No		THOC2	6087	0.0625709	0.159182	Yes
						EED	7596	-0.146901	0.127986	No		U2SURP	6097	0.0620816	0.160619	Yes
						ELK4	7597	-0.147183	0.130474	No		PRPF31	6098	0.0619235	0.162715	Yes
						PCGF5	7640	-0.152855	0.129698	No		ZRSR2	6118	0.0603583	0.163419	Yes
						KAT8	7655	-0.154927	0.131097	No		RBMX	6121	0.0601564	0.165369	Yes
						SMARCB1	7675	-0.156811	0.132109	No		FASTKD5	6153	0.057712	0.165194	Yes
						MORF4L1	7699	-0.159639	0.132809	No		THOC1	6163	0.056799	0.16663	Yes
						MIER2	7719	-0.162945	0.13382	No		CPSF4	6166	0.0565935	0.16858	Yes
						ATXN7L3	7766	-0.170737	0.132734	No		METTL14	6184	0.055026	0.169431	Yes
						MAP3K12	7791	-0.175642	0.133357	No		WTAP	6198	0.0542079	0.170575	Yes
						BRMS1	7799	-0.176224	0.1353	No		NSRP1	6241	0.0511777	0.169593	Yes
						TET1	7824	-0.178901	0.135923	No		CPSF2	6291	0.0466802	0.168098	Yes
						HDAC5	7833	-0.180138	0.137789	No		DHX16	6310	0.0455997	0.168876	Yes
						DPF1	7856	-0.184156	0.138567	No		SNRPE	6325	0.0445627	0.169946	Yes
						MSL1	7885	-0.187548	0.138879	No		CACTIN	6331	0.0442919	0.171676	Yes
						ZMPSTE24	7952	-0.196047	0.136238	No		ACIN1	6346	0.0431517	0.172746	Yes
						WDR82	7971	-0.19969	0.137327	No		PPWD1	6365	0.0412165	0.173524	Yes
						MPHOSPH8	8063	-0.21065	0.132744	No		POLR2I	6367	0.0411302	0.175547	Yes
						MBD3	8084	-0.214122	0.133678	No		NOVA2	6386	0.039625	0.176324	Yes
						GTF3C4	8098	-0.216988	0.135155	No		SOX18	6391	0.0392592	0.178127	Yes
						SUDS3	8127	-0.220834	0.135467	No		RBM15	6419	0.0374862	0.178245	Yes
						SMYD2	8133	-0.222081	0.137566	No		POLR2E	6423	0.0372762	0.180122	Yes
						PRMT9	8181	-0.22923	0.136402	No		SARNP	6495	0.0315219	0.177015	Yes
						PRKCD	8228	-0.235798	0.135315	No		PRKACA	6537	0.0276121	0.176106	Yes
						SUV39H2	8229	-0.236071	0.137803	No		CHTOP	6545	0.0272459	0.17769	Yes
						HDAC2	8334	-0.252699	0.13221	No		SRRM2	6605	0.0238395	0.175462	Yes
						RUVBL1	8387	-0.261895	0.130657	No		ZNF326	6608	0.0236123	0.177412	Yes
						UBE2N	8393	-0.263588	0.132756	No		CMTR1	6631	0.021843	0.177896	Yes
						ZNF451	8408	-0.266184	0.134156	No		CELF4	6633	0.0214964	0.17992	Yes
						BAZ1B	8482	-0.279154	0.130971	No		LUC7L	6706	0.0159587	0.176739	Yes
						PRMT1	8508	-0.283941	0.131516	No		SF3B3	6707	0.0157251	0.178836	Yes
						CXXC1	8555	-0.293114	0.130429	No		CRNKL1	6717	0.0151612	0.180273	Yes
						RNF20	8585	-0.297321	0.130664	No		SAP18	6826	0.00771626	0.174454	Yes
						CTNNB1	8676	-0.312612	0.126158	No		APP	6836	0.00732239	0.175891	Yes
						KAT5	8804	-0.336393	0.118778	No		PPIE	6851	0.00637537	0.176961	Yes
						KDM2B	8823	-0.341253	0.119867	No		BUD13	6870	0.00495402	0.177739	Yes
						UBE2A	8824	-0.341567	0.122354	No		SUGP2	6876	0.00448765	0.179469	Yes
						HDAC7	8862	-0.350709	0.121967	No		HIF1A	6900	0.00325485	0.179879	Yes
						FBL	8880	-0.354827	0.123134	No		GEMIN2	6923	0.00142944	0.180364	Yes
						CHEK1	8900	-0.357185	0.124145	No		DHX8	6950	-0.000572502	0.180555	Yes
						NCOA3	9082	-0.391196	0.112569	No		ZC3H3	6956	-0.000935415	0.182285	Yes
						JMJD6	9093	-0.392749	0.114279	No		SRRM1	6984	-0.00241963	0.182402	Yes
						PRKCA	9147	-0.402108	0.112649	No		PTBP3	7003	-0.00449319	0.183179	Yes
						UTY	9155	-0.404427	0.114593	No		NUP98	7025	-0.00652991	0.183737	Yes
						CBX8	9202	-0.416318	0.113506	No		TGS1	7035	-0.00733727	0.185174	Yes
						PIH1D1	9290	-0.43105	0.109234	No		CTR9	7056	-0.00930534	0.185804	Yes
						BRMS1L	9292	-0.431265	0.111643	No		GEMIN6	7078	-0.0109386	0.186362	Yes
						LEF1	9297	-0.431898	0.11382	No		BARD1	7168	-0.0184189	0.181936	No
						PRDM5	9336	-0.44148	0.113355	No		CDC73	7203	-0.0218098	0.18154	No
						PKN1	9372	-0.448677	0.113123	No		ERCC2	7219	-0.022943	0.182538	No
						DPF3	9374	-0.448752	0.115533	No		ZNF830	7223	-0.0233367	0.184414	No
						PCGF6	9455	-0.46883	0.111805	No		PCBP1	7231	-0.0238996	0.185998	No
						EYA3	9518	-0.47973	0.109475	No		SSB	7302	-0.0295884	0.182964	No
						HUWE1	9540	-0.484935	0.110331	No		RBM25	7306	-0.0297789	0.184841	No
						MEN1	9545	-0.486228	0.112507	No		SNUPN	7399	-0.0367429	0.180195	No
						KDM6B	9572	-0.492453	0.112975	No		PAPOLG	7420	-0.0382691	0.180825	No
						TAF12	9614	-0.502702	0.112277	No		RBM42	7436	-0.039092	0.181822	No
						PRMT2	9626	-0.505569	0.113909	No		GTF2H3	7492	-0.0433206	0.179888	No
						BCOR	9662	-0.514997	0.113678	No		DHX40	7573	-0.0486754	0.176122	No
						PAGR1	9670	-0.517014	0.115621	No		YBX1	7582	-0.0490656	0.177632	No
						TET3	9699	-0.523855	0.115933	No		PRMT9	7616	-0.0523209	0.17731	No
						PCGF3	9708	-0.525906	0.117799	No		DDX41	7630	-0.0535061	0.178453	No
						TADA1	9715	-0.526673	0.11982	No		EXOSC10	7696	-0.0583198	0.175786	No
						NEK11	9757	-0.537594	0.119122	No		CD2BP2	7710	-0.059602	0.17693	No
						CTR9	9829	-0.558666	0.116093	No		LSM10	7713	-0.059754	0.17888	No
						ATG5	9864	-0.567182	0.115939	No		SF3B6	7783	-0.0641415	0.175919	No
						PRKCB	9911	-0.579976	0.114852	No		PRPF18	7804	-0.0658852	0.17655	No
						USP21	9993	-0.598813	0.111046	No		METTL16	7854	-0.0693362	0.175055	No
						RCOR1	9997	-0.599652	0.113301	No		TXNL4B	7881	-0.0714027	0.175246	No
						PRKD2	10015	-0.605609	0.114467	No		MTREX	7920	-0.0741738	0.174558	No
						TAF5	10055	-0.618154	0.113925	No		ZNF473	7930	-0.0750956	0.175995	No
						NACC2	10240	-0.671907	0.102115	No		HSF1	7952	-0.0763018	0.176552	No
						NAA60	10270	-0.680492	0.10235	No		MNAT1	7957	-0.0765059	0.178355	No
						PRDM2	10378	-0.717889	0.0965232	No		GTF2H4	7958	-0.0765214	0.180452	No
						AURKA	10476	-0.750425	0.0914739	No		TSEN2	7977	-0.0778156	0.181229	No
						KDM5C	10478	-0.750713	0.0938837	No		AURKAIP1	8090	-0.088437	0.175117	No
						KDM7A	10524	-0.764305	0.0928748	No		SON	8122	-0.0908627	0.174942	No
						COPRS	10554	-0.77536	0.0931091	No		HIPK3	8230	-0.100638	0.169197	No
						SKP1	10585	-0.784875	0.0932656	No		SNRNP27	8235	-0.101245	0.171	No
						RUVBL2	10620	-0.793288	0.0931114	No		NUDT21	8246	-0.10213	0.172364	No
						HDAC1	10662	-0.80336	0.0924132	No		IWS1	8337	-0.110053	0.167864	No
						CDK1	10756	-0.837557	0.0876747	No		LGALS3	8350	-0.111192	0.169081	No
						TAF7	10790	-0.846322	0.0875981	No		ZC3H10	8354	-0.11163	0.170958	No
						PPM1F	10799	-0.8481	0.0894641	No		DDIT3	8363	-0.112744	0.172468	No
						DR1	10862	-0.873334	0.0871343	No		RPRD1B	8443	-0.119862	0.168775	No
						POLE4	10876	-0.877843	0.0886117	No		PPIL1	8464	-0.121886	0.169405	No
						PRKD1	10972	-0.915632	0.0837178	No		THOC5	8503	-0.125914	0.168717	No
						WDR5B	10987	-0.919134	0.0851175	No		ZBTB1	8533	-0.129046	0.168688	No
						PER2	11022	-0.933953	0.0849633	No		NOCT	8535	-0.129134	0.170711	No
						HDAC8	11108	-0.969537	0.0808464	No		FAM172A	8591	-0.134773	0.168777	No
						CHTOP	11121	-0.972559	0.0824015	No		SRSF7	8604	-0.13631	0.169994	No
						NAA50	11142	-0.982635	0.0833351	No		CLP1	8672	-0.142873	0.16718	No
						ASH2L	11206	-1.01112	0.0809275	No		LSM4	8723	-0.148248	0.165612	No
						JDP2	11331	-1.07589	0.0737803	No		CELF2	8729	-0.148618	0.167342	No
						HDAC11	11340	-1.07832	0.0756462	No		THOC7	8730	-0.148742	0.169439	No
						TRIM16	11387	-1.10843	0.0745596	No		HABP4	8747	-0.150441	0.170362	No
						PYGO2	11450	-1.13736	0.0722298	No		GTF2H5	8956	-0.169089	0.157215	No
						SMYD1	11451	-1.13804	0.0747173	No		PPIH	8967	-0.170691	0.158579	No
						SIRT3	11556	-1.20787	0.0691241	No		CPSF1	8993	-0.173209	0.158843	No
						CCNB1	11602	-1.23326	0.0681151	No		HNRNPA1	9017	-0.17627	0.159254	No
						ZNHIT1	11772	-1.32538	0.0574714	No		ZBTB7A	9136	-0.187235	0.152702	No
						LRRK2	11815	-1.35285	0.0566955	No		RALY	9145	-0.188098	0.154213	No
						UBE2B	11898	-1.41322	0.0528117	No		PRPF4B	9150	-0.188842	0.156016	No
						TAF10	12092	-1.57827	0.0403032	No		POLR2F	9271	-0.200946	0.149318	No
						HDAC9	12104	-1.59181	0.041936	No		HNRNPD	9339	-0.207679	0.146504	No
						IGF2	12218	-1.69337	0.0356435	No		RBM19	9368	-0.210686	0.146548	No
						TRIM37	12295	-1.76909	0.0322258	No		AKAP8L	9400	-0.215079	0.146373	No
						EPOP	12328	-1.80153	0.032227	No		C9orf78	9413	-0.218121	0.14759	No
						DPF2	12335	-1.81043	0.0342483	No		USP49	9421	-0.218908	0.149173	No
						SIRT7	12399	-1.86822	0.0318408	No		KHDRBS2	9427	-0.219754	0.150903	No
						SNCA	12429	-1.90484	0.0320751	No		ZMAT5	9483	-0.225143	0.148969	No
						UHRF1	12462	-1.94628	0.0320762	No		NCBP2	9493	-0.226578	0.150406	No
						KMT5A	12532	-2.03646	0.0292025	No		SNRPF	9560	-0.234014	0.147665	No
						RBM14	12578	-2.11048	0.0281935	No		SNRNP35	9578	-0.235224	0.148516	No
						PRMT8	12591	-2.12957	0.0297487	No		SRSF6	9617	-0.240042	0.147828	No
						SATB1	12660	-2.23301	0.0269527	No		CPSF4L	9650	-0.243123	0.147579	No
						SUPT3H	12679	-2.27431	0.0280416	No		UPF1	9655	-0.243339	0.149382	No
						HIPK4	12774	-2.46969	0.0232254	No		RBM38	9673	-0.244746	0.150233	No
						KMT5C	12914	-2.87366	0.0149126	No		RSRC1	9689	-0.246106	0.15123	No
						PHB	12925	-2.91094	0.0166232	No		CTNNBL1	9785	-0.256952	0.146364	No
						SETD7	12962	-3.02612	0.0163135	No		CEBPG	9830	-0.263092	0.145236	No
						MT3	13079	-3.57486	0.0097879	No		SFSWAP	9833	-0.263424	0.147186	No
						PADI2	13251	-6.35278	-0.00101125	No		YTHDC1	9880	-0.269424	0.145911	No
						HR	13264	-8.89085	0.000543911	No		SOX17	9884	-0.270285	0.147787	No
												SNRNP25	9951	-0.277217	0.145047	No
												TSEN15	9955	-0.277504	0.146924	No
												LSM11	9995	-0.28218	0.146162	No
												RBM41	10029	-0.286791	0.14584	No
												HNRNPA3	10046	-0.288341	0.146764	No
												KHDRBS3	10075	-0.292995	0.146808	No
												CCNB1	10112	-0.298423	0.146266	No
												QKI	10122	-0.300319	0.147703	No
												SRSF9	10148	-0.303462	0.147967	No
												RBM8A	10162	-0.305765	0.149111	No
												RBPMS2	10283	-0.320428	0.142413	No
												TARDBP	10392	-0.334759	0.136594	No
												TSEN54	10401	-0.336198	0.138105	No
												SNRPA	10415	-0.33816	0.139248	No
												GEMIN8	10442	-0.341253	0.139439	No
												XRN2	10464	-0.345497	0.139997	No
												TSEN34	10500	-0.350741	0.139528	No
												TTF2	10561	-0.359797	0.137227	No
												LUC7L2	10595	-0.36509	0.136905	No
												TXNL4A	10658	-0.374822	0.134458	No
												SNRPD3	10684	-0.37884	0.134722	No
												CLNS1A	10721	-0.383984	0.13418	No
												SCNM1	10795	-0.393639	0.130927	No
												SNRPG	10911	-0.411057	0.124595	No
												SNRNP48	10948	-0.417976	0.124053	No
												ATM	10966	-0.420732	0.124904	No
												LSM6	11000	-0.426444	0.124582	No
												ELAVL1	11085	-0.442557	0.120522	No
												WDR83	11112	-0.447728	0.120713	No
												CMTR2	11212	-0.463906	0.115554	No
												ELAVL4	11228	-0.467672	0.116551	No
												CNOT6L	11290	-0.480308	0.114177	No
												SRPK3	11339	-0.489764	0.112756	No
												U2AF2	11385	-0.499398	0.111554	No
												PTCD2	11463	-0.515363	0.108008	No
												PSIP1	11466	-0.515712	0.109958	No
												SNRPD2	11501	-0.522725	0.109562	No
												SRPK1	11584	-0.537945	0.105649	No
												POLR2K	11614	-0.546448	0.10562	No
												PDCD11	11699	-0.561942	0.101561	No
												METTL3	11750	-0.572453	0.0999927	No
												HNRNPA2B1	11774	-0.577959	0.100404	No
												THOC6	11832	-0.590957	0.0983226	No
												RRP1B	11880	-0.603028	0.0969746	No
												RBM4B	11938	-0.619015	0.0948936	No
												HNRNPH1	11957	-0.624087	0.0956709	No
												LSM2	11983	-0.630632	0.0959352	No
												U2AF1L4	12000	-0.638001	0.096859	No
												TRA2B	12008	-0.641333	0.0984425	No
												DCP2	12024	-0.645898	0.0994396	No
												FIP1L1	12046	-0.651216	0.099997	No
												RBM10	12072	-0.659229	0.100261	No
												POLR2L	12232	-0.701933	0.0907051	No
												ADARB1	12241	-0.703335	0.0922152	No
												RBM28	12254	-0.705672	0.0934322	No
												PPARD	12298	-0.718941	0.0923773	No
												ELAVL2	12318	-0.724633	0.0930813	No
												UBL5	12352	-0.732461	0.0927593	No
												RNGTT	12397	-0.746722	0.0916311	No
												DHX35	12667	-0.833223	0.0740133	No
												HSPA8	12694	-0.84595	0.0742043	No
												SRSF3	12725	-0.86099	0.0741021	No
												DCPS	12781	-0.881109	0.0721678	No
												TRA2A	12793	-0.886964	0.0734581	No
												AQR	12841	-0.904387	0.07211	No
												RBM4	13013	-0.985277	0.0616744	No
												ALYREF	13070	-1.0101	0.0596668	No
												SRF	13160	-1.05611	0.0552407	No
												CELF6	13170	-1.0633	0.0566775	No
												RNF20	13182	-1.07082	0.0579678	No
												APOBEC1	13271	-1.13337	0.053615	No
												KHDRBS1	13348	-1.18615	0.0501416	No
												ZC3H11A	13676	-1.53512	0.0282732	No
												PRDX6	13921	-2.08794	0.0124877	No
												HNRNPC	13955	-2.20442	0.0121656	No

## Sheet: C5 BP - Down
Supplementary Table 7. Details on the top enriched gene sets in Veh-K/W, Mem-KO/WT, and KO-M/V transcript groups, showing information on individual genes contributed to the enrichments such as original rank and running enrichment score.
Veh-K/W						Mem-K/W						KO-M/V
GO_EXTRACELLULAR_STRUCTURE_ORGANIZATION						GO_OXIDATIVE_PHOSPHORYLATION						GO_ADENYLATE_CYCLASE_INHIBITING_G_PROTEIN_COUPLED_RECEPTOR_SIGNALING_PATHWAY
PROBE	RANK IN GENE LIST	RANK METRIC SCORE	RUNNING ES	CORE ENRICHMENT		PROBE	RANK IN GENE LIST	RANK METRIC SCORE	RUNNING ES	CORE ENRICHMENT		PROBE	RANK IN GENE LIST	RANK METRIC SCORE	RUNNING ES	CORE ENRICHMENT
SERPINH1	13086	-7.59811	0.000626091	Yes		MT-ATP6	13265	-10.1117	0.000456433	Yes		GPR37	14092	-3.41431	0.0020633	Yes
HSPG2	13082	-7.21685	-0.0022937	Yes		ATP5F1E	13067	-3.52928	0.00750547	Yes		LPAR1	14085	-3.24846	-0.0124352	Yes
COL1A1	13080	-6.66438	-0.00537002	Yes		CHCHD10	13020	-3.34639	0.00306813	Yes		GRM3	14036	-2.73262	-0.0239454	Yes
RGCC	13075	-6.1985	-0.00821156	Yes		COX5A	12960	-3.02162	-0.000380324	Yes		GPR37L1	14031	-2.68885	-0.0385862	Yes
P4HA1	13041	-4.88756	-0.00878357	Yes		NDUFS8	12958	-3.00947	-0.00824076	Yes		S1PR1	13945	-2.14849	-0.0474639	Yes
COL1A2	13039	-4.8696	-0.0118599	Yes		ATP5F1D	12929	-2.93061	-0.0140473	Yes		GRM4	13934	-2.11785	-0.0616778	Yes
ADAM8	13035	-4.75928	-0.0147797	Yes		COA6	12875	-2.74013	-0.0179522	Yes		CHRM3	13860	-1.90556	-0.0714093	Yes
ITGB4	13028	-4.53646	-0.0174647	Yes		COX6B1	12824	-2.60319	-0.0220853	Yes		GRM8	13714	-1.58966	-0.076018	Yes
COL4A2	13020	-4.31975	-0.0200715	Yes		PGK1	12819	-2.59248	-0.0297175	Yes		GRM2	13628	-1.4693	-0.0848957	Yes
ENG	13016	-4.21032	-0.0229912	Yes		ATP5MF	12815	-2.58013	-0.0374258	Yes		ADCY4	13594	-1.42738	-0.0974732	Yes
VWA1	12989	-3.85799	-0.0241111	Yes		CYCS	12798	-2.53135	-0.0441452	Yes		OPRD1	13533	-1.35989	-0.10813	Yes
COL3A1	12978	-3.68687	-0.0264831	Yes		NDUFA1	12796	-2.52365	-0.0520057	Yes		ADCY8	13468	-1.29045	-0.118501	Yes
PHLDB1	12945	-3.34854	-0.0271333	Yes		DNAJC15	12787	-2.50065	-0.0593336	Yes		EDN1	13378	-1.20501	-0.127095	Yes
PLA2G7	12938	-3.30755	-0.0298183	Yes		NDUFC1	12745	-2.42808	-0.0641513	Yes		ADCY2	13291	-1.14519	-0.135901	Yes
BGN	12918	-3.15373	-0.031486	Yes		UQCR11	12697	-2.32484	-0.0685126	Yes		ADORA1	13177	-1.06694	-0.142787	Yes
PLOD1	12902	-3.03882	-0.0334667	Yes		NDUFA3	12693	-2.31162	-0.0762209	Yes		CASR	13089	-1.01732	-0.151522	Yes
ITGA10	12895	-3.00595	-0.0361517	Yes		MT-ND2	12659	-2.2322	-0.0816471	Yes		ADCY5	13040	-0.995825	-0.163032	Yes
DDR1	12879	-2.88201	-0.0381324	Yes		ATP5ME	12657	-2.22921	-0.0895076	Yes		AKAP12	13025	-0.987785	-0.176962	Yes
ADAMTSL4	12865	-2.81263	-0.0402696	Yes		DNAJC30	12495	-1.98829	-0.085197	Yes		CHRM4	12787	-0.884753	-0.175025	Yes
COL11A2	12860	-2.79437	-0.0431111	Yes		ATP5PD	12481	-1.96844	-0.0921446	Yes		GNAL	12727	-0.861374	-0.185752	Yes
MMP17	12836	-2.65851	-0.0444657	Yes		SNCA	12429	-1.90484	-0.0962016	Yes		NPY2R	12446	-0.760363	-0.180756	Yes
CCDC80	12817	-2.60012	-0.0462116	Yes		NDUFAB1	12424	-1.90012	-0.103834	Yes		DRD2	12372	-0.738894	-0.190487	Yes
ITGA6	12789	-2.492	-0.0472532	Yes		COX7B	12391	-1.85827	-0.109336	Yes		P2RY12	12139	-0.678394	-0.188906	Yes
CAPNS1	12776	-2.44064	-0.0494686	Yes		SLC25A33	12379	-1.84778	-0.116436	Yes		ADCY1	12123	-0.674406	-0.202764	Yes
COL16A1	12715	-2.24924	-0.0479276	Yes		MT-ND4	12357	-1.8319	-0.122775	Yes		PDE2A	11941	-0.619656	-0.204812	Yes
ADAM19	12712	-2.24267	-0.0509257	Yes		COX6A2	12306	-1.77575	-0.126908	Yes		OPRM1	11813	-0.587856	-0.210701	Yes
FN1	12692	-2.19708	-0.0525933	Yes		UQCRQ	12270	-1.74302	-0.132182	Yes		ADCY3	11583	-0.537197	-0.209333	Yes
ITGB5	12661	-2.1324	-0.0534001	Yes		NDUFB2	12246	-1.7134	-0.138369	Yes		ADCY7	10661	-0.375557	-0.15873	Yes
KDR	12648	-2.10785	-0.0556156	Yes		UQCR10	12231	-1.70388	-0.145241	Yes		CHRM1	10320	-0.325167	-0.149465	Yes
LCAT	12647	-2.10781	-0.0587702	Yes		SHMT2	12220	-1.69485	-0.152416	Yes		HTR1A	10129	-0.3014	-0.150872	Yes
COL7A1	12637	-2.08882	-0.0612204	Yes		NDUFS5	12189	-1.66614	-0.158071	Yes		CHRM2	10084	-0.294708	-0.162667	Yes
COL11A1	12620	-2.05371	-0.0631228	Yes		NDUFA7	12163	-1.64099	-0.164106	Yes		HTR1F	10010	-0.284821	-0.172398	Yes
CD34	12609	-2.00834	-0.0654948	Yes		ATP5MC1	12077	-1.55912	-0.165576	Yes		GRIK3	9890	-0.270667	-0.178857	Yes
ADAM15	12607	-2.00676	-0.0685711	Yes		UQCRHL	12033	-1.51998	-0.170242	Yes		GNAI1	9786	-0.25708	-0.186454	Yes
CST3	12597	-1.98418	-0.0710214	Yes		NDUFB3	12004	-1.49275	-0.176048	Yes		HRH3	9675	-0.244867	-0.193553	Yes
NR1H2	12529	-1.84066	-0.0689325	Yes		COX7C	11960	-1.45477	-0.180714	Yes		P2RY1	9645	-0.242476	-0.206415	Yes
ICAM2	12509	-1.79532	-0.0706002	Yes		NDUFA12	11918	-1.428	-0.185532	Yes		GRM7	9636	-0.241747	-0.220771	Yes
SCUBE1	12505	-1.79153	-0.07352	Yes		COX7A2	11915	-1.42393	-0.193316	Yes		S1PR3	9609	-0.239542	-0.233847	Yes
ITGA1	12489	-1.76382	-0.0755007	Yes		NDUFA8	11870	-1.39162	-0.197906	Yes		SSTR2	9499	-0.22716	-0.241017	Yes
HTRA1	12487	-1.76277	-0.078577	Yes		UQCRFS1	11855	-1.38104	-0.204777	Yes		ADRA2A	9138	-0.187607	-0.230329	Yes
COL24A1	12473	-1.74608	-0.0807142	Yes		ATP5MG	11798	-1.34479	-0.208454	Yes		NPY1R	9125	-0.18617	-0.2444	Yes
FSCN1	12466	-1.74187	-0.0833992	Yes		MT-ND3	11795	-1.34257	-0.216238	Yes		GNAZ	8963	-0.169685	-0.247871	Yes
ADAMTS4	12443	-1.71292	-0.0848321	Yes		SLC25A23	11698	-1.28434	-0.216872	Yes		GABBR1	8597	-0.135648	-0.236827	Yes
VCAM1	12437	-1.70936	-0.0875953	Yes		MT-CYB	11611	-1.23602	-0.218267	Yes		AKAP5	8508	-0.126474	-0.245491	Yes
VTN	12412	-1.67544	-0.0888717	Yes		CCNB1	11602	-1.23326	-0.225595	Yes		EDNRA	8501	-0.12568	-0.259989	Yes
PECAM1	12360	-1.62149	-0.088035	Yes		NDUFB11	11467	-1.14803	-0.223338	Yes		DRD3	8373	-0.113913	-0.265879	Yes
COL9A3	12354	-1.61434	-0.0907983	Yes		NDUFS4	11465	-1.14738	-0.231198	Yes		GNAI2	8147	-0.0935994	-0.264796	Yes
BSG	12290	-1.54431	-0.0890225	Yes		NDUFA13	11462	-1.14608	-0.238983	Yes		MCHR1	8052	-0.0842175	-0.273033	Yes
COL27A1	12282	-1.53716	-0.0916293	Yes		NDUFB10	11442	-1.13297	-0.245474	Yes		RGS2	7954	-0.0763666	-0.281057	Yes
ITGAM	12232	-1.47927	-0.0909491	Yes		NDUFA11	11421	-1.12325	-0.251889	Yes		GPR176	7898	-0.0722523	-0.292069	Yes
ETS1	12226	-1.4751	-0.0937124	Yes		NDUFB5	11307	-1.065	-0.25123	Yes		HTR5A	7841	-0.0688064	-0.30301	Yes
ELN	12178	-1.42399	-0.0931888	Yes		ATP5F1B	11157	-0.988736	-0.247832	Yes		CHRM5	7644	-0.0545881	-0.30399	Yes
ABCA7	12174	-1.42029	-0.0961086	Yes		COX8A	11131	-0.97661	-0.253867	Yes		RXFP2	6806	0.00906407	-0.259364	No
CAPN1	12169	-1.41865	-0.0989501	Yes		NDUFB4	11088	-0.962578	-0.258608	Yes		PALM	6570	0.0257183	-0.257569	No
ABI3BP	12165	-1.40893	-0.10187	Yes		NDUFAF1	11059	-0.94882	-0.264415	Yes		OPRK1	6465	0.034007	-0.265095	No
GFAP	12090	-1.34295	-0.0992333	Yes		UQCC2	11046	-0.943706	-0.271439	Yes		NPR3	5636	0.101781	-0.221109	No
MMP15	12086	-1.33929	-0.102153	Yes		NDUFB7	10991	-0.92075	-0.275267	Yes		GNAI3	5262	0.140083	-0.209496	No
FOXF2	12044	-1.30876	-0.102099	Yes		NDUFA10	10985	-0.918754	-0.282824	Yes		OPRL1	4854	0.180887	-0.195463	No
FBLN2	12031	-1.29903	-0.104314	Yes		ATP5PF	10943	-0.903388	-0.287641	Yes		HTR1B	4307	0.244988	-0.171541	No
GFOD2	12001	-1.27754	-0.1052	Yes		NDUFV3	10900	-0.88918	-0.292383	Yes		PRMT5	3030	0.430214	-0.0956806	No
EMILIN1	11989	-1.26899	-0.107493	Yes		PARK7	10872	-0.877085	-0.298266	Yes		ADCY6	2656	0.499559	-0.0840674	No
COL4A1	11976	-1.26421	-0.109709	Yes		MT-CO3	10833	-0.861046	-0.303312	Yes		HTR1D	2166	0.612482	-0.0642009	No
LAMC1	11972	-1.26133	-0.112629	Yes		SDHAF2	10766	-0.840075	-0.306227	Yes		RIC8A	1785	0.715433	-0.0520896	No
ACAN	11852	-1.17971	-0.10647	Yes		CDK1	10756	-0.837557	-0.313479	Yes		PSAP	1392	0.855024	-0.0391246	No
POMT1	11750	-1.1145	-0.101721	Yes		ATP5PO	10746	-0.834549	-0.320731	Yes		ADCY9	904	1.08212	-0.0194003	No
NCAN	11732	-1.10331	-0.103545	Yes		ABCD1	10721	-0.823592	-0.326842	Yes		FLNA	819	1.13836	-0.0283492	No
MPZL3	11684	-1.0767	-0.103021	Yes		UQCRB	10628	-0.794678	-0.32778	Yes		CORT	538	1.37808	-0.0233528	No
JAM2	11585	-1.02209	-0.0985062	Yes		NDUFB6	10564	-0.779736	-0.330924	Yes
LOXL3	11576	-1.01803	-0.101035	Yes		RHOA	10494	-0.755236	-0.333612	Yes
BCAN	11575	-1.01677	-0.104189	Yes		COX6A1	10214	-0.661798	-0.320326	Yes
NR2E1	11571	-1.01551	-0.107109	Yes		COX5B	10159	-0.646952	-0.324154	Yes
COL4A5	11542	-1.0017	-0.108072	Yes		MT-ND4L	10047	-0.613939	-0.323647	Yes
F11R	11537	-0.999239	-0.110914	Yes		MT-CO1	9978	-0.594355	-0.326411	Yes
ITGA8	11465	-0.966456	-0.108512	Yes		VCP	9876	-0.57196	-0.326665	Yes
PHLDB2	11449	-0.959143	-0.110493	Yes		NDUFA9	9781	-0.543687	-0.327451	Yes
LAMB2	11433	-0.953897	-0.112473	Yes		ATP5MC3	9612	-0.502181	-0.322608	Yes
JAM3	11402	-0.939579	-0.11328	Yes		COX6C	9583	-0.495533	-0.328414	Yes
CAPN2	11394	-0.935029	-0.115887	Yes		NDUFB8	9487	-0.473635	-0.329124	Yes
CFLAR	11365	-0.923607	-0.11685	Yes		NDUFS6	9170	-0.408772	-0.313023	Yes
COL4A6	11248	-0.879765	-0.110927	Yes		SDHD	9067	-0.38677	-0.3132	Yes
COL2A1	11243	-0.876216	-0.113768	Yes		COX15	8909	-0.358758	-0.309194	Yes
HAPLN1	11195	-0.850492	-0.113245	Yes		NDUFA2	8836	-0.344961	-0.311654	Yes
PDGFB	11190	-0.84839	-0.116086	Yes		COX4I1	8825	-0.342307	-0.31883	Yes
ADAMTSL2	11178	-0.843278	-0.11838	Yes		ATP5F1C	8701	-0.317817	-0.31741	Yes
RB1	11100	-0.80938	-0.115509	Yes		ATP5MC2	8681	-0.312988	-0.323901	Yes
PLTP	11084	-0.802344	-0.117489	Yes		NDUFC2	8558	-0.293327	-0.322557	Yes
WASHC1	11079	-0.800404	-0.120331	Yes		NDUFA4	8476	-0.27831	-0.324332	Yes
ANXA2	11065	-0.794608	-0.122468	Yes		ACTN3	8391	-0.262884	-0.325879	Yes
FBLN5	11047	-0.787746	-0.124292	Yes		FXN	8286	-0.245707	-0.325904	Yes
MYH11	11030	-0.778135	-0.126195	Yes		COX7A2L	8232	-0.2363	-0.329809	Yes
HAPLN2	11011	-0.771809	-0.12794	Yes		CYC1	8177	-0.22849	-0.333638	Yes
DMP1	10987	-0.763939	-0.129295	Yes		NDUFS7	8104	-0.217337	-0.336097	Yes
ITGA5	10957	-0.754699	-0.13018	Yes		PPIF	8021	-0.205958	-0.337796	Yes
SDCBP	10953	-0.754173	-0.1331	Yes		ATP7A	8000	-0.204225	-0.344211	Yes
LOXL1	10948	-0.752478	-0.135941	Yes		SDHC	7909	-0.190419	-0.345301	Yes
ITGA9	10877	-0.728411	-0.133618	Yes		MT-CO2	7868	-0.185612	-0.350195	Yes
LAMA4	10857	-0.723878	-0.135286	Yes		NDUFA5	7715	-0.16211	-0.346569	No
SCARB1	10818	-0.711276	-0.135466	Yes		MT-ND6	7088	-0.0823281	-0.306887	No
RAMP2	10795	-0.702284	-0.136899	Yes		SDHA	7011	-0.0722023	-0.309042	No
SPOCK2	10790	-0.701161	-0.139741	Yes		MT-ATP8	6585	-0.0221711	-0.284649	No
COL28A1	10768	-0.696495	-0.141252	Yes		NDUFS2	6248	0.0143779	-0.267027	No
NFKB2	10764	-0.695566	-0.144172	Yes		COX10	6241	0.01529	-0.274507	No
MFAP2	10687	-0.675338	-0.141378	Yes		NDUFB9	6195	0.0202371	-0.27902	No
SH3PXD2A	10654	-0.666887	-0.142029	Yes		UQCRC1	5958	0.045436	-0.269005	No
EGFL6	10582	-0.648765	-0.139627	Yes		NDUFA6	5952	0.0462384	-0.276561	No
LAMA5	10548	-0.640924	-0.140199	Yes		NDUFV2	5831	0.0592089	-0.275369	No
FBLN1	10522	-0.633869	-0.141397	Yes		NDUFS1	5720	0.0722307	-0.274938	No
MPV17	10457	-0.612726	-0.139543	Yes		UQCRC2	5616	0.0833913	-0.275039	No
PDPN	10435	-0.607187	-0.141054	Yes		COQ9	5331	0.119146	-0.261372	No
COL8A2	10389	-0.596092	-0.140687	Yes		NDUFS3	5161	0.141651	-0.256453	No
LOXL2	10367	-0.588636	-0.142198	Yes		MT-ND1	5045	0.158502	-0.255642	No
PLA2G5	10312	-0.574758	-0.141127	Yes		DLD	4480	0.245304	-0.220675	No
CTSK	10236	-0.553293	-0.138412	Yes		ATP5F1A	4438	0.253375	-0.225493	No
SH3PXD2B	10233	-0.552431	-0.14141	Yes		NDUFV1	4299	0.280076	-0.222932	No
COL9A2	10187	-0.54182	-0.141043	Yes		TEFM	3634	0.415086	-0.180359	No
GAS6	10173	-0.538535	-0.14318	Yes		MT-ND5	3578	0.428218	-0.184112	No
ITGA7	10108	-0.524263	-0.141326	Yes		UQCC3	3562	0.432501	-0.190907	No
LPL	10074	-0.514591	-0.141898	Yes		MLXIPL	3383	0.474406	-0.185304	No
COL22A1	9985	-0.494272	-0.138166	Yes		SURF1	2907	0.599439	-0.157107	No
DCN	9967	-0.491127	-0.13999	Yes		MSH2	2632	0.680919	-0.144201	No
PLOD3	9952	-0.487615	-0.142049	Yes		MECP2	2354	0.765427	-0.131066	No
ITGAV	9870	-0.468899	-0.138864	Yes		PDE12	2246	0.808377	-0.130864	No
COL15A1	9840	-0.462006	-0.139749	Yes		STOML2	2018	0.907651	-0.121533	No
ITGA11	9801	-0.454645	-0.13993	Yes		BID	801	1.80314	-0.0369694	No
COL9A1	9781	-0.449756	-0.141598	Yes		PINK1	457	2.36905	-0.0188143	No
HSD17B12	9771	-0.446959	-0.144048	Yes		TAZ	290	2.88637	-0.0141234	No
LAMA3	9763	-0.444767	-0.146655	Yes
TGFB1	9722	-0.435607	-0.146679	Yes
SDC4	9717	-0.434268	-0.14952	Yes
LAMA2	9658	-0.423178	-0.148136	Yes
ERO1B	9655	-0.422962	-0.151134	Yes
FURIN	9652	-0.422856	-0.154132	Yes
MMP28	9650	-0.422701	-0.157208	Yes
ICAM1	9635	-0.419801	-0.159267	Yes
CREB3L1	9557	-0.404388	-0.156396	Yes
ECM2	9552	-0.403291	-0.159237	Yes
MATN4	9551	-0.402998	-0.162392	Yes
COL18A1	9502	-0.395952	-0.16179	Yes
ITGB3	9450	-0.385685	-0.160953	Yes
ERCC2	9407	-0.376924	-0.160821	Yes
TNFRSF1A	9396	-0.375795	-0.163193	Yes
LRP1	9395	-0.375638	-0.166348	Yes
SERAC1	9394	-0.375615	-0.169502	Yes
TMEM38B	9269	-0.353384	-0.162953	Yes
CARMIL2	9216	-0.344223	-0.162038	Yes
COL13A1	9174	-0.337545	-0.161984	Yes
DPP4	9089	-0.322196	-0.158564	Yes
ITGB1	9084	-0.320164	-0.161406	Yes
CHADL	9017	-0.310586	-0.159395	Yes
COL14A1	9012	-0.309338	-0.162237	Yes
KAZALD1	8979	-0.303929	-0.162887	Yes
MYO1E	8945	-0.298925	-0.163459	Yes
NID1	8943	-0.298474	-0.166535	Yes
SOX9	8936	-0.296567	-0.16922	Yes
MMP14	8926	-0.294719	-0.171671	Yes
EXOC8	8852	-0.282723	-0.169112	No
SPP1	8831	-0.280199	-0.170702	No
ST7	8713	-0.262145	-0.1647	No
ITGB8	8685	-0.258384	-0.165742	No
LOX	8633	-0.252533	-0.164905	No
FMOD	8595	-0.247159	-0.165164	No
MFAP4	8528	-0.236609	-0.163153	No
ADAMTS9	8491	-0.231543	-0.163491	No
NPHS1	8481	-0.230429	-0.165941	No
DDR2	8252	-0.200885	-0.151252	No
PRKACA	8249	-0.200391	-0.15425	No
TNXB	8147	-0.186967	-0.149501	No
PDGFA	8100	-0.179758	-0.149055	No
DNAJB6	8086	-0.177403	-0.151192	No
COL12A1	7964	-0.162646	-0.144878	No
MMP2	7921	-0.156604	-0.144745	No
EGFLAM	7878	-0.152	-0.144613	No
LAMC3	7868	-0.150787	-0.147063	No
HYAL1	7804	-0.143009	-0.145287	No
SCX	7701	-0.133458	-0.14046	No
ITGAL	7648	-0.126821	-0.139545	No
APBB2	7601	-0.121731	-0.139099	No
TTR	7580	-0.120077	-0.140689	No
THBS1	7546	-0.117314	-0.141261	No
GAS2	7458	-0.107447	-0.137607	No
ATP7A	7319	-0.0925061	-0.129961	No
SULF1	7295	-0.0896531	-0.131316	No
LUM	7282	-0.0883739	-0.133531	No
CTSS	7129	-0.0720656	-0.124791	No
B4GALT1	7079	-0.0669842	-0.12411	No
MMP23B	7020	-0.0614819	-0.122726	No
SMOC2	6961	-0.0556438	-0.121341	No
STAM	6916	-0.0517857	-0.121053	No
CLASP2	6874	-0.0470751	-0.120999	No
NDNF	6834	-0.0420085	-0.121101	No
COL6A3	6769	-0.0357452	-0.119247	No
MMP24	6710	-0.0300274	-0.117863	No
TNFRSF11B	6703	-0.0295751	-0.120548	No
ABL1	6644	-0.0241376	-0.119163	No
PTK2	6605	-0.0206052	-0.119344	No
CDH1	6602	-0.0204645	-0.122342	No
RECK	6561	-0.0177605	-0.122366	No
LCP1	6499	-0.0128817	-0.120747	No
NID2	6465	-0.00995409	-0.121319	No
COL19A1	6447	-0.00874099	-0.123143	No
MMP11	6426	-0.0068614	-0.124732	No
ZDHHC8	6387	-0.00224338	-0.124913	No
COL5A2	6233	0.0130672	-0.116094	No
ACSL3	6203	0.0151786	-0.116979	No
AEBP1	6086	0.0251792	-0.111055	No
FLOT1	6074	0.0271545	-0.113349	No
COL8A1	6065	0.0280072	-0.115878	No
P3H4	5976	0.0358708	-0.112145	No
NPNT	5821	0.0509237	-0.103248	No
EFEMP2	5785	0.0545476	-0.103663	No
LIPG	5780	0.0551148	-0.106505	No
SDC1	5632	0.0737092	-0.0981554	No
ADAMTS2	5615	0.0755001	-0.100058	No
NOTCH1	5606	0.0763058	-0.102586	No
CD44	5508	0.0861309	-0.0981498	No
PLOD2	5464	0.0912479	-0.0979392	No
CD47	5427	0.0949448	-0.0982764	No
SFRP2	5335	0.107689	-0.0943094	No
P4HB	5293	0.111693	-0.0942553	No
COL5A1	5290	0.11185	-0.0972534	No
PDGFRA	5274	0.113458	-0.099234	No
CD36	5271	0.113798	-0.102232	No
CSGALNACT1	5247	0.116871	-0.103587	No
SMAD3	5224	0.119155	-0.10502	No
RIC8A	5173	0.126069	-0.104261	No
SOAT1	4897	0.159682	-0.0858944	No
FOXC1	4861	0.164447	-0.0863099	No
TNR	4830	0.169022	-0.0871167	No
PXDN	4767	0.177545	-0.0854191	No
FERMT1	4595	0.196727	-0.0751913	No
TNC	4558	0.202584	-0.0755286	No
PDCD6IP	4541	0.204245	-0.077431	No
COL6A1	4510	0.207858	-0.0782378	No
HAS1	4493	0.209911	-0.0801402	No
POSTN	4492	0.210091	-0.0832948	No
KIF9	4486	0.210899	-0.086058	No
COL4A3	4482	0.211239	-0.0889778	No
SMPD3	4361	0.228107	-0.0827413	No
ADAM10	4359	0.22826	-0.0858176	No
OLFML2A	4332	0.231533	-0.0869374	No
ADAM12	4211	0.24839	-0.0807009	No
LAMB1	4079	0.266508	-0.0736034	No
FGF2	4047	0.271731	-0.074332	No
FBN2	4031	0.27416	-0.0763126	No
HAS3	3991	0.280918	-0.0764151	No
CTSV	3921	0.292146	-0.0741698	No
PRKACB	3782	0.312538	-0.0665245	No
TLL2	3707	0.322711	-0.0638879	No
GPM6B	3666	0.329739	-0.0639121	No
AGRN	3638	0.335085	-0.0649537	No
TGFBI	3636	0.335264	-0.06803	No
ANTXR1	3615	0.33942	-0.0696194	No
TNFRSF1B	3513	0.358367	-0.0648697	No
COL23A1	3499	0.361896	-0.0670069	No
APP	3495	0.362333	-0.0699267	No
TLL1	3400	0.386602	-0.0657249	No
COL25A1	3388	0.38782	-0.0680186	No
SERPINE1	3328	0.396944	-0.0665559	No
ITGB2	3315	0.39999	-0.0687713	No
ADAMTS14	3235	0.414891	-0.0657434	No
NOXO1	3216	0.419673	-0.0674893	No
FOXF1	3067	0.447776	-0.0590615	No
PRDX4	2934	0.477941	-0.0518858	No
HPN	2813	0.504098	-0.0456492	No
VIPAS39	2799	0.507673	-0.0477864	No
DAG1	2603	0.551919	-0.0356804	No
ITGA2B	2592	0.554707	-0.0380524	No
CRISPLD2	2574	0.559563	-0.0398765	No
SPINT2	2488	0.583781	-0.0363791	No
ARF1	2411	0.603184	-0.0335859	No
TGFBR1	2320	0.628588	-0.0296971	No
SULF2	2255	0.650758	-0.0278431	No
COL6A2	2188	0.66912	-0.0258325	No
PLAGL2	2152	0.678818	-0.026248	No
ICAM5	2150	0.679491	-0.0293244	No
SCUBE3	2145	0.682009	-0.0321659	No
MMP9	2143	0.682303	-0.0352422	No
ADAMTS5	2050	0.71412	-0.0311969	No
COL5A3	2048	0.715142	-0.0342732	No
COL4A4	2047	0.715152	-0.0374278	No
TSG101	2022	0.723292	-0.0387041	No
FAP	1889	0.768489	-0.0315285	No
NF1	1874	0.771563	-0.0335874	No
ATXN1L	1805	0.795987	-0.0314203	No
ADAMTS20	1731	0.822237	-0.028862	No
VIT	1699	0.836913	-0.0295905	No
ITGA4	1623	0.870989	-0.0268756	No
SPINT1	1588	0.884075	-0.0273693	No
GREM1	1465	0.933626	-0.0209763	No
LAMA1	1278	1.0363	-0.00957457	No
TGFB2	1180	1.09019	-0.00513797	No
VCAN	1009	1.2015	0.00501157	No
DGAT1	919	1.26751	0.0088221	No
ITGA3	854	1.32819	0.0106761	No
CYP1B1	840	1.33707	0.00853893	No
ERO1A	738	1.43561	0.0132886	No
ABCA5	731	1.44598	0.0106035	No
MMP16	702	1.47552	0.00964024	No
LAMC2	673	1.50208	0.00867693	No
APOE	622	1.55058	0.00943533	No
COLGALT1	607	1.56393	0.00737639	No
BMP7	594	1.58332	0.00516093	No
A2M	537	1.65191	0.00638889	No
LAMB3	532	1.66188	0.00354735	No
FLRT2	526	1.67233	0.000784077	No
CLASP1	511	1.69346	-0.00127486	No
BMP1	388	1.92645	0.00511822	No
TIMP2	290	2.17163	0.00955482	No
VWF	267	2.24799	0.00812196	No
THSD4	254	2.29911	0.0059065	No
ADAMTS3	144	2.74549	0.0112822	No
MTTP	104	2.97083	0.0111798	No
FBN1	97	3.07801	0.00849474	No
ABCG1	60	3.55436	0.00815751	No
ABCA1	40	4.06634	0.00648986	No
SPARC	31	4.31428	0.00396136	No
AGT	10	5.49425	0.00237198	No

## Sheet: C5 MF - Up
Supplementary Table 7. Details on the top enriched gene sets in Veh-K/W, Mem-KO/WT, and KO-M/V transcript groups, showing information on individual genes contributed to the enrichments such as original rank and running enrichment score.
Veh-K/W						Mem-K/W						KO-M/V
GO_TRANSMITTER_GATED_CHANNEL_ACTIVITY						GO_CHROMATIN_BINDING						GO_CHROMATIN_BINDING
PROBE	RANK IN GENE LIST	RANK METRIC SCORE	RUNNING ES	CORE ENRICHMENT		PROBE	RANK IN GENE LIST	RANK METRIC SCORE	RUNNING ES	CORE ENRICHMENT		PROBE	RANK IN GENE LIST	RANK METRIC SCORE	RUNNING ES	CORE ENRICHMENT
GRIK4	68	3.42931	0.0170115	Yes		URI1	26	5.5669	0.000317786	Yes		SAFB	20	3.31816	0.000784882	Yes
HTR3A	176	2.59566	0.0310345	Yes		GLI1	31	5.45145	0.0023483	Yes		LDB1	54	2.65236	0.000619263	Yes
GLRA2	285	2.18542	0.0449808	Yes		HIRA	42	5.28909	0.00391171	Yes		NSD1	101	2.31104	-0.000496857	Yes
GRID2	402	1.89039	0.0583142	Yes		LDB1	66	4.62591	0.00446305	Yes		EHMT2	102	2.30508	0.00175033	Yes
GABRG3	527	1.67126	0.0710345	Yes		TFAP2B	112	3.85742	0.00330166	Yes		MEIS3	138	2.14652	0.00143848	Yes
CHRNA4	936	1.25576	0.0619923	Yes		NSD1	127	3.74949	0.00455366	Yes		TNRC18	140	2.14161	0.00361256	Yes
GRIA2	1058	1.17122	0.0749425	Yes		THRA	132	3.70412	0.00658418	Yes		SUV39H1	155	2.05471	0.00483614	Yes
GRIN2B	1060	1.16992	0.0970881	Yes		EHMT2	139	3.69009	0.00845899	Yes		RNF8	178	1.99528	0.00547479	Yes
GRID1	1237	1.0592	0.105824	Yes		SREBF1	142	3.68521	0.0106452	Yes		NCOR1	181	1.98598	0.00757575	Yes
GRIK2	1265	1.04285	0.125977	Yes		MED12	145	3.67639	0.0128314	Yes		MORC2	186	1.96332	0.00953048	Yes
GRIN3A	1349	0.993329	0.141839	Yes		PCGF2	149	3.63403	0.0149398	Yes		BRD2	204	1.91774	0.0105347	Yes
GABRB2	1390	0.975601	0.160996	Yes		SUV39H1	171	3.47166	0.0156468	Yes		HMGA1	230	1.86147	0.010954	Yes
GABRE	1568	0.893184	0.169655	Yes		POLR2A	178	3.42782	0.0175216	Yes		SOX9	240	1.82768	0.0125432	Yes
GRIK5	1610	0.875339	0.188736	Yes		MTF2	185	3.35242	0.0193965	Yes		ERCC6	249	1.80455	0.0142054	Yes
GRIA1	1718	0.828526	0.202759	Yes		CALCOCO1	208	3.23525	0.0200256	Yes		AIRE	262	1.77371	0.0155752	Yes
CHRNB2	1827	0.787329	0.216705	Yes		MORC2	232	3.1135	0.020577	Yes		ING2	273	1.7551	0.0170913	Yes
CHRNB4	2081	0.702034	0.21954	Yes		NCAPD3	234	3.10913	0.0228411	Yes		TSHZ1	275	1.75229	0.0192653	Yes
GABRB3	2246	0.653432	0.229195	Yes		TOP2B	241	3.08958	0.0247159	Yes		KDM3A	307	1.6765	0.019246	Yes
GABRG1	2338	0.623012	0.244444	Yes		MLLT10	280	2.94637	0.0240994	Yes		JARID2	309	1.67509	0.02142	Yes
GRIN2D	2343	0.622216	0.26636	Yes		TOX3	284	2.92052	0.0262078	Yes		CDK9	366	1.582	0.0195728	Yes
GRIA3	2507	0.577358	0.276092	Yes		TSHZ1	299	2.8495	0.0274598	Yes		BAHCC1	394	1.54325	0.0198458	Yes
GABRA5	2604	0.551712	0.290958	Yes		KDM3A	301	2.84185	0.0297239	Yes		RUNX2	428	1.5032	0.0196802	Yes
GLRA1	2623	0.548102	0.311801	Yes		SAFB	318	2.76003	0.0308202	Yes		RBL2	435	1.49455	0.0214887	Yes
CHRNB3	2685	0.53611	0.329349	Yes		MRNIP	347	2.6472	0.0309823	Yes		SAP30L	448	1.47133	0.0228585	Yes
GABRA2	2873	0.490789	0.337241	Yes		VRK1	372	2.57053	0.0314557	Yes		NELFE	458	1.45578	0.0244477	Yes
GRIK3	2914	0.483159	0.356398	Yes		STAG1	415	2.47227	0.0305279	Yes		PHF21A	464	1.45098	0.0263293	Yes
GLRA3	2948	0.474926	0.376092	Yes		MBD6	417	2.46965	0.032792	Yes		GTF2F1	466	1.44948	0.0285034	Yes
GABRB1	3349	0.393907	0.367663	Yes		HP1BP3	440	2.40718	0.0334212	Yes		KLF14	486	1.43067	0.0293614	Yes
GRIN1	3384	0.388531	0.38728	Yes		NCOR1	463	2.35045	0.0340504	Yes		MLLT6	507	1.40647	0.0301462	Yes
CHRNA7	3742	0.318516	0.382146	Yes		PAF1	466	2.34901	0.0362366	Yes		PAF1	512	1.40154	0.032101	Yes
CHRNA6	4071	0.267423	0.379234	Yes		JARID2	479	2.32378	0.0376443	Yes		SIN3A	523	1.3897	0.033617	Yes
PTK2B	4667	0.188578	0.355862	Yes		KAT2B	507	2.2729	0.0378842	Yes		CALCOCO1	553	1.35794	0.0337438	Yes
GABRA1	4706	0.184597	0.375172	Yes		SFPQ	524	2.23441	0.0389805	Yes		DNTTIP1	563	1.34253	0.035333	Yes
GABRG2	4979	0.149724	0.376552	Yes		ASH1L	567	2.16412	0.0380527	Yes		PHF19	573	1.3345	0.0369222	Yes
GRIN2A	4988	0.148385	0.398161	Yes		POLR1A	569	2.16102	0.0403168	Yes		ATRX	575	1.33044	0.0390962	Yes
GRIK1	5066	0.140166	0.414483	Yes		SMARCC2	591	2.12396	0.0410238	Yes		POLR2A	601	1.30671	0.0395155	Yes
GABRA3	6377	-0.0014681	0.336322	No		H3F3B	596	2.10782	0.0430543	Yes		MCM8	609	1.30037	0.0412509	Yes
GABRA4	8114	-0.182779	0.225517	No		MEF2A	598	2.1068	0.0453184	Yes		WDHD1	612	1.29717	0.0433519	Yes
GLRB	8325	-0.209425	0.231648	No		CHD8	608	2.09105	0.0469596	Yes		CBX4	616	1.29293	0.0453797	Yes
CHRNA5	8412	-0.220858	0.24728	No		PPARGC1A	611	2.08904	0.0491459	Yes		PPARGC1A	634	1.28044	0.0463839	Yes
CHRNB1	8817	-0.277222	0.238544	No		EP400	654	2.00099	0.048218	Yes		EZH1	639	1.27613	0.0483387	Yes
CHRNA3	9105	-0.32561	0.238774	No		HMGA1	669	1.97738	0.04947	Yes		THRA	645	1.27245	0.0502203	Yes
GRIA4	9559	-0.404439	0.226284	No		NELFE	700	1.93162	0.0494764	Yes		CHD4	648	1.26852	0.0523212	Yes
GRIN2C	12312	-1.56379	0.0376245	No		CHD4	705	1.92081	0.0515069	Yes		HDAC7	660	1.26009	0.0537642	Yes
GABRD	12837	-2.66714	0.0196935	No		MCM8	708	1.91993	0.0536931	Yes		NPM1	680	1.24528	0.0546222	Yes
						BRD2	728	1.89157	0.0545559	Yes		MAPK15	698	1.23232	0.0556264	Yes
						ASXL2	734	1.88259	0.0565086	Yes		ACTL6A	699	1.23099	0.0578736	Yes
						PATZ1	748	1.86537	0.0578384	Yes		UBTF	709	1.22518	0.0594627	Yes
						SSRP1	774	1.83618	0.058234	Yes		BRD3	736	1.20243	0.0598089	Yes
						ING2	794	1.81421	0.0590968	Yes		PCGF2	755	1.18696	0.06074	Yes
						EP300	826	1.77175	0.0590253	Yes		HES5	759	1.18523	0.0627679	Yes
						RNF8	848	1.74398	0.0597324	Yes		PPARG	766	1.18158	0.0645764	Yes
						CHAF1A	849	1.73808	0.0620743	Yes		NCAPD3	773	1.17313	0.0663849	Yes
						HNRNPU	852	1.73374	0.0642605	Yes		PRMT6	790	1.1615	0.0674622	Yes
						KDM5A	853	1.72997	0.0666024	Yes		STAT3	824	1.13629	0.0672966	Yes
						TRIM24	884	1.69547	0.0666088	Yes		NCAPH	897	1.08834	0.0642795	Yes
						USP51	892	1.6866	0.0684058	Yes		MBD2	916	1.07455	0.0652106	Yes
						ZNF711	893	1.68559	0.0707477	Yes		RERE	930	1.06666	0.0665073	Yes
						KDM6A	917	1.65215	0.071299	Yes		HP1BP3	948	1.05588	0.0675115	Yes
						ENY2	918	1.65182	0.0736409	Yes		TRIM28	995	1.03689	0.0663954	Yes
						KDM4D	922	1.64767	0.0757493	Yes		TP53	996	1.03628	0.0686426	Yes
						USP3	979	1.5871	0.0737316	Yes		MBD6	999	1.03546	0.0707436	Yes
						MEIS3	1014	1.55266	0.0734265	Yes		CHAF1B	1012	1.0241	0.0721134	Yes
						TNRC18	1035	1.52354	0.0742114	Yes		BAHD1	1020	1.02081	0.0738487	Yes
						NPM1	1073	1.48997	0.0736728	Yes		EOMES	1086	0.986566	0.0713434	Yes
						PRKAA1	1090	1.47247	0.0747692	Yes		SMARCC2	1127	0.965628	0.070666	Yes
						AUTS2	1122	1.44283	0.0746977	Yes		MNT	1168	0.949248	0.0699886	Yes
						TRIM28	1133	1.432	0.0762611	Yes		ASXL1	1174	0.946712	0.0718702	Yes
						JMJD1C	1145	1.42471	0.0777466	Yes		POLG	1187	0.941937	0.07324	Yes
						ATRX	1158	1.4148	0.0791543	Yes		MEOX1	1190	0.940483	0.075341	Yes
						NCOA1	1159	1.41469	0.0814963	Yes		GTF2B	1223	0.926595	0.0752484	Yes
						SOX9	1162	1.41044	0.0836825	Yes		SFPQ	1248	0.914592	0.0757409	Yes
						GLI2	1165	1.4101	0.0858687	Yes		STAG1	1261	0.909707	0.0771107	Yes
						PRMT6	1169	1.40592	0.0879771	Yes		MED12	1353	0.869817	0.0727044	Yes
						SIN3A	1197	1.38608	0.088217	Yes		WBP2	1365	0.863657	0.0741473	Yes
						SUZ12	1231	1.36203	0.0879898	Yes		APBB1	1373	0.861881	0.0758827	Yes
						DLX2	1234	1.3609	0.090176	Yes		FLI1	1400	0.851009	0.0762289	Yes
						CDK9	1315	1.3001	0.0862899	Yes		SUPT6H	1402	0.850778	0.0784029	Yes
						PRDM11	1346	1.27446	0.0862962	Yes		KDM1A	1420	0.843816	0.0794072	Yes
						RERE	1361	1.2652	0.0875482	Yes		SMAD6	1467	0.824929	0.078291	Yes
						NFAT5	1362	1.26518	0.0898902	Yes		NUCKS1	1480	0.818933	0.0796608	Yes
						STAG2	1368	1.25732	0.0918428	Yes		FEZF2	1484	0.818042	0.0816887	Yes
						CABIN1	1374	1.25413	0.0937955	Yes		FANCM	1493	0.814271	0.083351	Yes
						BRD3	1395	1.23764	0.0945804	Yes		TADA2B	1503	0.810797	0.0849401	Yes
						CRTC2	1430	1.21469	0.0942754	Yes		CSNK2B	1531	0.800572	0.0852132	Yes
						MTA1	1440	1.20939	0.0959166	Yes		PHF1	1541	0.797693	0.0868023	Yes
						HCFC1	1461	1.19386	0.0967015	Yes		KLHDC3	1558	0.793275	0.0878797	Yes
						KDM3B	1502	1.16888	0.0959294	Yes		HCFC1	1567	0.789225	0.0895419	Yes
						SMC3	1507	1.16648	0.0979599	Yes		ENY2	1569	0.788901	0.091716	Yes
						DDX1	1529	1.15194	0.0986669	Yes		VRK1	1574	0.786653	0.0936707	Yes
						SMARCA5	1560	1.13198	0.0986733	Yes		SUPT5H	1609	0.775415	0.093432	Yes
						WBP2	1564	1.12882	0.100782	Yes		AUTS2	1636	0.766615	0.0937782	Yes
						ARX	1591	1.1163	0.101099	Yes		SUZ12	1639	0.766282	0.0958792	Yes
						GTF2H1	1599	1.11172	0.102896	Yes		SMAD4	1655	0.761812	0.0970296	Yes
						NFATC4	1657	1.07909	0.100801	Yes		RBPJ	1670	0.758127	0.0982532	Yes
						PAX6	1669	1.07528	0.102286	Yes		CDT1	1671	0.758072	0.1005	Yes
						KDM4C	1698	1.05964	0.102448	Yes		CITED2	1710	0.740826	0.0999692	Yes
						ACTL6A	1711	1.05116	0.103856	Yes		CABIN1	1755	0.728252	0.0989993	Yes
						PHF1	1729	1.04304	0.104875	Yes		ARX	1767	0.72394	0.100442	Yes
						PRDM4	1753	1.03223	0.105426	Yes		MTA1	1769	0.722769	0.102616	Yes
						CREBBP	1762	1.02578	0.107145	Yes		ASH1L	1777	0.721008	0.104352	Yes
						GRHL1	1770	1.02291	0.108942	Yes		TRIM24	1810	0.707405	0.104259	Yes
						STAT3	1774	1.02033	0.11105	Yes		CAMTA2	1852	0.694717	0.103509	Yes
						ASXL1	1797	1.00984	0.11168	Yes		CITED1	1873	0.686225	0.104294	Yes
						TADA2B	1820	0.999537	0.112309	Yes		GLI1	1882	0.684482	0.105956	Yes
						MLLT6	1828	0.995386	0.114106	Yes		PATZ1	1899	0.679019	0.107033	Yes
						MLH1	1909	0.960488	0.11022	Yes		SSRP1	1922	0.67385	0.107672	Yes
						SAP30L	1932	0.942167	0.110849	Yes		FOXO4	1951	0.666441	0.107872	Yes
						CITED2	1976	0.925894	0.109843	Yes		CENPB	1962	0.664302	0.109388	Yes
						KDM1A	1982	0.923768	0.111796	Yes		NOTCH1	1975	0.660652	0.110758	Yes
						CHD7	1997	0.915821	0.113048	Yes		HMGN5	2043	0.646487	0.108106	Yes
						NUCKS1	1999	0.915407	0.115312	Yes		CCNT1	2063	0.642385	0.108964	Yes
						TP53	2023	0.904576	0.115863	Yes		GRHL1	2095	0.632522	0.108945	Yes
						TCF7L1	2027	0.903106	0.117972	Yes		KDM5A	2096	0.631943	0.111192	Yes
						NIPBL	2050	0.890699	0.118601	Yes		MLLT10	2100	0.630648	0.11322	Yes
						WDHD1	2077	0.877016	0.118918	Yes		HMGN3	2134	0.622854	0.113054	Yes
						GLI3	2078	0.876746	0.12126	Yes		MTF2	2163	0.613366	0.113254	Yes
						EZH1	2083	0.875107	0.123291	Yes		DDX1	2204	0.602218	0.112577	Yes
						POLE	2087	0.870746	0.125399	Yes		ARID1A	2205	0.601913	0.114824	Yes
						BAP1	2091	0.869634	0.127508	Yes		ING5	2224	0.597236	0.115755	Yes
						CENPB	2109	0.859744	0.128526	Yes		PRDM4	2261	0.586644	0.11537	Yes
						RAD17	2146	0.846304	0.128065	Yes		PELP1	2368	0.560139	0.109867	Yes
						WAC	2147	0.845586	0.130407	Yes		EXO1	2375	0.557732	0.111675	Yes
						SP3	2187	0.829846	0.129713	Yes		SETDB1	2390	0.554904	0.112899	Yes
						TSHZ3	2240	0.811437	0.128007	Yes		DLX2	2409	0.551869	0.11383	Yes
						ANKRD17	2267	0.801862	0.128324	Yes		GRWD1	2412	0.551204	0.115931	Yes
						RCC1	2288	0.795558	0.129109	Yes		JMJD1C	2415	0.550835	0.118032	Yes
						ARID1A	2324	0.781756	0.128726	Yes		GATAD2B	2443	0.544288	0.118305	Yes
						RAD51	2401	0.750588	0.125152	Yes		NONO	2470	0.539289	0.118651	Yes
						CEBPB	2411	0.746903	0.126793	Yes		CRAMP1	2505	0.532722	0.118413	Yes
						CITED1	2413	0.745836	0.129057	Yes		LHX2	2557	0.519458	0.116931	Yes
						TSHZ2	2421	0.741501	0.130854	Yes		KAT2A	2619	0.505819	0.114718	Yes
						KLHDC3	2430	0.738592	0.132573	Yes		TLE4	2667	0.497091	0.113529	Yes
						CDC45	2457	0.732568	0.132891	Yes		CHAF1A	2669	0.496813	0.115703	Yes
						MLLT3	2459	0.732393	0.135155	Yes		EP400	2717	0.488786	0.114514	Yes
						ASXL3	2521	0.711259	0.132748	Yes		TTF1	2724	0.487138	0.116322	Yes
						ZNF274	2525	0.710891	0.134856	Yes		TAF2	2735	0.484362	0.117838	Yes
						DDX5	2539	0.708251	0.136186	Yes		RNF4	2739	0.484142	0.119866	Yes
						NCOA2	2545	0.704653	0.138139	Yes		SLC30A9	2757	0.480571	0.12087	Yes
						PHF21A	2550	0.70337	0.140169	Yes		PHF8	2762	0.479611	0.122825	Yes
						SIRT2	2553	0.702333	0.142356	Yes		SIRT2	2769	0.478105	0.124633	Yes
						ESR1	2597	0.690829	0.14135	Yes		DNMT3B	2771	0.477378	0.126807	Yes
						WRN	2608	0.687508	0.142913	Yes		NR5A1	2778	0.476241	0.128616	Yes
						MSH2	2632	0.680919	0.143465	Yes		CEBPB	2858	0.458942	0.125087	Yes
						MAPK15	2655	0.67395	0.144094	Yes		POLD1	2888	0.453747	0.125214	Yes
						STAG3	2661	0.672306	0.146046	Yes		CIC	2915	0.448952	0.12556	Yes
						GATAD2B	2665	0.671058	0.148155	Yes		ASXL3	2917	0.448783	0.127734	Yes
						POLR2B	2689	0.662812	0.148706	Yes		TSHZ2	2922	0.447873	0.129689	Yes
						HDAC3	2703	0.658672	0.150036	Yes		RNF168	2951	0.443572	0.129889	Yes
						SIN3B	2726	0.651712	0.150665	Yes		KDM4D	2954	0.442967	0.13199	Yes
						DNMT1	2749	0.643814	0.151294	Yes		APEX1	2977	0.438116	0.132628	Yes
						NAP1L2	2754	0.643464	0.153325	Yes		H3F3B	3026	0.430916	0.131366	Yes
						NOTCH1	2783	0.629798	0.153487	Yes		MTA2	3062	0.4247	0.131054	Yes
						PPARG	2800	0.625853	0.154583	Yes		NFATC4	3098	0.417614	0.130742	Yes
						TDRD3	2811	0.624373	0.156147	Yes		NCOA1	3109	0.414351	0.132258	Yes
						POLR3A	2866	0.608116	0.154285	Yes		PAX6	3111	0.414074	0.134433	Yes
						SMARCA1	2878	0.606833	0.15577	Yes		MSH2	3113	0.4138	0.136607	Yes
						ING5	2893	0.602763	0.157022	Yes		CHD8	3132	0.410379	0.137538	Yes
						RUNX2	3015	0.56637	0.149944	Yes		NCAPD2	3149	0.406954	0.138615	Yes
						SMARCD2	3051	0.557058	0.149561	Yes		NIPBL	3155	0.405788	0.140497	Yes
						RBPJ	3071	0.550617	0.150424	Yes		VAX1	3158	0.405543	0.142598	Yes
						SMAD3	3081	0.548376	0.152065	Yes		CBX2	3168	0.404295	0.144187	Yes
						CDT1	3105	0.542154	0.152617	Yes		ASXL2	3202	0.398708	0.144021	Yes
						NCOA6	3117	0.538603	0.154102	Yes		POLE	3214	0.39676	0.145464	Yes
						MBD2	3125	0.537298	0.155899	Yes		MBD5	3220	0.395568	0.147346	Yes
						HNRNPD	3150	0.526965	0.156373	Yes		DHX30	3241	0.392143	0.148131	Yes
						NCAPD2	3164	0.522511	0.157702	Yes		BAP1	3243	0.39182	0.150305	Yes
						CTCF	3166	0.522199	0.159967	Yes		HIRA	3268	0.387371	0.150797	Yes
						MTA2	3178	0.519235	0.161452	Yes		NCOA5	3294	0.381645	0.151216	Yes
						REST	3196	0.513725	0.162471	Yes		KDM4C	3299	0.381104	0.153171	Yes
						DNTTIP1	3208	0.510784	0.163956	Yes		NFAT5	3318	0.37883	0.154102	Yes
						POLD1	3261	0.501965	0.16225	Yes		SMAD3	3337	0.376373	0.155033	Yes
						SSBP1	3269	0.499704	0.164047	Yes		SMARCA5	3352	0.374017	0.156257	Yes
						DHX30	3289	0.495246	0.164909	Yes		DDX5	3366	0.372097	0.157554	Yes
						ADNP	3295	0.494336	0.166862	Yes		CRTC2	3382	0.369817	0.158704	Yes
						NONO	3362	0.478719	0.164066	Yes		MRNIP	3410	0.364541	0.158977	Yes
						GTF2B	3372	0.47666	0.165707	Yes		TSHZ3	3413	0.363873	0.161078	Yes
						CBX4	3374	0.475992	0.167971	Yes		ZNF711	3448	0.359363	0.160839	Yes
						CRAMP1	3408	0.47068	0.167744	Yes		DHX9	3475	0.355434	0.161186	Yes
						REC8	3426	0.466601	0.168762	Yes		MEF2A	3501	0.351584	0.161605	Yes
						MTA3	3427	0.466357	0.171104	Yes		REL	3523	0.347818	0.162317	Yes
						RBMX	3447	0.461039	0.171967	Yes		CREBBP	3539	0.346316	0.163467	Yes
						GTF2F1	3450	0.460855	0.174153	Yes		PRDM15	3567	0.341555	0.16374	Yes
						APEX1	3470	0.45629	0.175016	Yes		USP3	3615	0.335053	0.162551	Yes
						RBL2	3529	0.44159	0.172843	Yes		MPO	3624	0.333361	0.164213	Yes
						GATA2	3546	0.435485	0.173939	Yes		REST	3625	0.333308	0.16646	Yes
						NCAPH	3550	0.43458	0.176047	Yes		MORF4L1	3636	0.331161	0.167976	Yes
						HMGN5	3677	0.407402	0.16858	Yes		RELA	3637	0.330582	0.170224	Yes
						RELA	3713	0.398254	0.168197	Yes		SMC3	3643	0.329846	0.172105	Yes
						RNF168	3726	0.397497	0.169605	Yes		MSL1	3644	0.329768	0.174352	Yes
						DNAJC2	3803	0.381152	0.16603	Yes		WDR13	3673	0.326835	0.174552	Yes
						DHX9	3821	0.377358	0.167048	Yes		POU4F1	3716	0.322382	0.173729	Yes
						RNF2	3829	0.376228	0.168845	Yes		SMAD2	3718	0.321956	0.175903	Yes
						CCNT1	3837	0.374003	0.170642	Yes		HNRNPU	3727	0.320187	0.177565	Yes
						FANCM	3859	0.36932	0.171349	Yes		SIN3B	3757	0.315783	0.177692	Yes
						SMAD2	3871	0.365328	0.172835	Yes		NOC2L	3761	0.315333	0.17972	Yes
						TAF2	3880	0.363445	0.174554	Yes		MED1	3780	0.312997	0.180651	Yes
						POLA1	3945	0.350119	0.171914	Yes		PCNA	3795	0.310142	0.181874	Yes
						TCF7L2	3962	0.345676	0.17301	Yes		GLI3	3815	0.306409	0.182732	Yes
						H1F0	4008	0.336326	0.171848	Yes		EED	3836	0.304076	0.183517	Yes
						MEF2C	4016	0.334562	0.173645	Yes		NCOA6	3845	0.302918	0.18518	Yes
						SUPT5H	4057	0.325343	0.172873	Yes		CREB3L1	3895	0.296285	0.183844	Yes
						PELP1	4087	0.31915	0.172957	Yes		GRHL3	3935	0.291829	0.18324	Yes
						SUPT6H	4208	0.298623	0.165957	Yes		ARID3A	3964	0.287793	0.18344	Yes
						ISL1	4222	0.296118	0.167287	Yes		PWWP2A	3974	0.286598	0.185029	Yes
						BAHCC1	4223	0.296034	0.169629	Yes		TOX3	4003	0.281774	0.185229	Yes
						UBTF	4239	0.29253	0.170803	Yes		HMGN2	4024	0.279923	0.186014	Yes
						NKAP	4257	0.289587	0.171822	Yes		RNF2	4042	0.277674	0.187018	Yes
						TPR	4272	0.286547	0.173074	Yes		GPER1	4093	0.271566	0.185609	Yes
						SMAD4	4333	0.273641	0.170744	Yes		HDAC3	4121	0.268496	0.185882	Yes
						MBD5	4339	0.272077	0.172697	Yes		NCOA2	4158	0.262381	0.185498	Yes
						NFKB1	4351	0.270396	0.174183	Yes		TDRD3	4199	0.257441	0.18482	Yes
						RNF4	4365	0.267747	0.175513	Yes		PBX2	4214	0.255375	0.186044	Yes
						CLOCK	4371	0.267395	0.177465	Yes		URI1	4322	0.243291	0.180468	Yes
						SETDB1	4414	0.258861	0.176537	Yes		POLQ	4333	0.242072	0.181984	Yes
						BCAS3	4491	0.244118	0.172963	Yes		PRDM11	4337	0.241393	0.184011	Yes
						TLE4	4503	0.241534	0.174448	Yes		KDM6A	4380	0.236289	0.183188	Yes
						RBPJL	4519	0.238207	0.175622	Yes		NFATC1	4387	0.235493	0.184996	Yes
						EOMES	4560	0.231823	0.17485	Yes		ISL1	4403	0.233755	0.186147	Yes
						FUS	4585	0.228811	0.175324	Yes		DNAJC2	4492	0.222685	0.18196	Yes
						GRWD1	4609	0.225649	0.175875	Yes		RELB	4501	0.221643	0.183622	Yes
						PBX2	4623	0.223076	0.177205	Yes		RCC1	4529	0.218106	0.183895	Yes
						TADA2A	4630	0.221917	0.17908	Yes		MSH6	4542	0.216786	0.185265	Yes
						DNMT3B	4633	0.221329	0.181266	Yes		SMARCA1	4565	0.214086	0.185903	Yes
						KAT2A	4665	0.217119	0.181194	Yes		GTF2H1	4589	0.21256	0.186469	Yes
						SMARCA2	4677	0.215888	0.18268	Yes		PYGO2	4597	0.211955	0.188204	Yes
						HMGN3	4694	0.212878	0.183776	Yes		RAD51	4612	0.210046	0.189428	Yes
						SVEP1	4730	0.205417	0.183393	Yes		PCGF1	4638	0.206469	0.189847	Yes
						NFATC1	4770	0.200122	0.182699	Yes		MBD3	4666	0.20321	0.19012	Yes
						MCMBP	4781	0.198382	0.184263	Yes		TTC5	4684	0.20104	0.191125	Yes
						FOXO3	4802	0.194122	0.185047	Yes		CTCF	4691	0.199756	0.192933	Yes
						MNT	4834	0.189105	0.184976	Yes		ANKRD17	4735	0.194938	0.192036	Yes
						NCOA5	4838	0.187967	0.187084	Yes		KDM8	4773	0.191047	0.191578	Yes
						CDYL	4847	0.186519	0.188803	Yes		UBE2T	4800	0.187426	0.191924	Yes
						SMARCD3	4899	0.179911	0.187175	Yes		PRKAA1	4872	0.179464	0.18898	Yes
						HES5	4907	0.179571	0.188972	Yes		SMARCD1	4903	0.175938	0.189034	Yes
						RELB	5018	0.164103	0.18275	No		RAD21	4904	0.175822	0.191281	Yes
						POLQ	5103	0.150109	0.178553	No		MLH1	4923	0.174058	0.192212	Yes
						RAD21	5105	0.149748	0.180817	No		E2F4	4929	0.173493	0.194094	Yes
						BRD4	5146	0.143434	0.180044	No		SREBF1	5007	0.165924	0.190711	Yes
						PCNA	5168	0.140395	0.180752	No		KAT2B	5134	0.152324	0.183746	Yes
						FOXC2	5217	0.133506	0.179357	No		ADNP	5185	0.147777	0.182337	Yes
						CIC	5236	0.130768	0.180297	No		NRL	5229	0.144018	0.181441	Yes
						ERCC6	5276	0.124832	0.179603	No		POLR2B	5237	0.142556	0.183176	Yes
						ZEB1	5310	0.121475	0.179376	No		RAN	5297	0.135761	0.181109	Yes
						AJUBA	5414	0.107596	0.173699	No		RAD17	5299	0.135585	0.183284	Yes
						EGFR	5415	0.107583	0.176041	No		GLI2	5381	0.126978	0.179608	Yes
						RXRA	5450	0.102695	0.175736	No		SMARCA2	5383	0.126729	0.181782	Yes
						PBRM1	5525	0.0933795	0.172317	No		JDP2	5409	0.124357	0.182202	Yes
						EBF2	5553	0.0896189	0.172557	No		BCAS3	5417	0.123557	0.183937	Yes
						FMR1	5559	0.0889057	0.174509	No		PKN1	5421	0.122848	0.185965	Yes
						FEZF2	5618	0.0833456	0.172336	No		TADA2A	5441	0.120775	0.186823	Yes
						MSH6	5623	0.0830353	0.174366	No		KDM3B	5459	0.118902	0.187827	Yes
						PRKAA2	5628	0.0822458	0.176397	No		CDC45	5487	0.116004	0.1881	Yes
						FLI1	5651	0.0799472	0.177026	No		TCF7L1	5500	0.11485	0.18947	Yes
						PHF19	5728	0.0708591	0.173451	No		NAP1L2	5504	0.114465	0.191498	Yes
						ATF2	5747	0.069183	0.174392	No		YAP1	5506	0.114389	0.193672	Yes
						ZIC2	5756	0.0682803	0.176111	No		FUS	5527	0.111787	0.194457	Yes
						PRDM15	5758	0.0681327	0.178375	No		CENPA	5639	0.100995	0.188588	Yes
						POU4F1	5790	0.0641447	0.178304	No		SOX14	5645	0.100455	0.19047	Yes
						PRIMPOL	5820	0.0601947	0.178388	No		MEN1	5703	0.0955705	0.188549	Yes
						ATAD2B	5826	0.0598903	0.180341	No		FMR1	5710	0.094864	0.190358	Yes
						NEUROD1	5845	0.0576741	0.181281	No		SP3	5725	0.0936322	0.191582	Yes
						PRDM9	5899	0.0516604	0.179497	No		STAG2	5752	0.0906783	0.191928	Yes
						CCNT2	5913	0.0506359	0.180827	No		MLLT3	5824	0.0836844	0.188984	Yes
						SMAD6	5919	0.0499888	0.18278	No		CLOCK	5825	0.0836652	0.191231	Yes
						AR	5941	0.0474645	0.183487	No		CKS2	5826	0.0834453	0.193478	Yes
						RBBP4	5962	0.0447125	0.184271	No		ATF2	5836	0.0830689	0.195067	Yes
						YAP1	6006	0.0396594	0.183266	No		ELK4	5852	0.0816778	0.196218	Yes
						SUPT16H	6010	0.0394621	0.185374	No		NUPR1	5865	0.08013	0.197588	Yes
						POLR3D	6063	0.0339117	0.183668	No		HDAC5	5866	0.0800048	0.199835	Yes
						HMGN2	6091	0.0304554	0.183908	No		MITF	5898	0.0763955	0.199815	Yes
						PHF8	6135	0.0261134	0.182902	No		TRIM66	5918	0.0751952	0.200673	Yes
						SMARCD1	6212	0.0187417	0.179327	No		NUP62	5997	0.0692228	0.197218	No
						TAL1	6251	0.0141783	0.178711	No		NCOR2	6060	0.0648958	0.194932	No
						APBB1	6259	0.0133458	0.180508	No		USP51	6075	0.0633348	0.196155	No
						PCGF1	6292	0.0106561	0.180358	No		BARX2	6080	0.0631116	0.19811	No
						GRHL3	6336	0.0056766	0.179353	No		RBMX	6121	0.0601564	0.197432	No
						NFATC3	6414	-0.00319027	0.1757	No		ZNHIT1	6137	0.0583748	0.198583	No
						CSNK2B	6420	-0.00355346	0.177653	No		NOC3L	6146	0.0580371	0.200245	No
						MCM9	6460	-0.00847973	0.176959	No		POLR1A	6187	0.0549299	0.199568	No
						RING1	6644	-0.0301999	0.165054	No		MCMBP	6220	0.0525995	0.199475	No
						PRDM12	6651	-0.0313412	0.166928	No		SSBP1	6333	0.0441393	0.193533	No
						GMNC	6657	-0.0320757	0.168881	No		GABPA	6361	0.0414228	0.193807	No
						KDM8	6770	-0.0440594	0.162504	No		EP300	6362	0.0413521	0.196054	No
						TP63	6779	-0.0449626	0.164223	No		EZH2	6374	0.0406245	0.197497	No
						NCOR2	6788	-0.0457697	0.165942	No		PRDM12	6443	0.0354135	0.194772	No
						NOC2L	6824	-0.0500063	0.165559	No		FOXC1	6532	0.0281182	0.190585	No
						STAT1	6843	-0.05241	0.1665	No		WAC	6604	0.0238592	0.187641	No
						TTF1	6918	-0.0615704	0.163081	No		BCL6	6637	0.021434	0.187549	No
						FOXO1	6958	-0.0658286	0.162386	No		CDYL	6646	0.0209437	0.189211	No
						NUP98	6965	-0.0664558	0.164261	No		TAL1	6678	0.0186327	0.189191	No
						RAN	7019	-0.0730927	0.162477	No		POLA1	6702	0.0163447	0.189757	No
						BCL6	7036	-0.0766172	0.163573	No		HDAC4	6714	0.0153885	0.1912	No
						WDR13	7037	-0.0766438	0.165915	No		FOXO3	6778	0.0106306	0.188841	No
						GMNN	7059	-0.0790946	0.166622	No		SMARCB1	6781	0.0104158	0.190942	No
						NOC3L	7224	-0.0980271	0.156196	No		LEF1	6792	0.00975035	0.192458	No
						ARID3A	7283	-0.105469	0.154023	No		FAAP24	6874	0.00469272	0.188783	No
						TTC5	7328	-0.110013	0.152939	No		SATB2	6921	0.00172789	0.187666	No
						EZH2	7329	-0.110271	0.155281	No		BRD4	6949	-0.00052599	0.18794	No
						PWWP2A	7346	-0.113079	0.156378	No		TOP2A	6979	-0.00202836	0.188066	No
						DNMT3A	7365	-0.115432	0.157318	No		NUP98	7025	-0.00652991	0.187023	No
						CAMTA2	7419	-0.121816	0.155534	No		MEF2C	7105	-0.0128573	0.183494	No
						HDAC4	7459	-0.127204	0.15484	No		TOP2B	7113	-0.0135972	0.18523	No
						TRIM66	7473	-0.129107	0.15617	No		FOSL2	7149	-0.0168652	0.184918	No
						CBX2	7576	-0.143861	0.150571	No		TPR	7150	-0.0169781	0.187165	No
						L3MBTL1	7579	-0.144256	0.152757	No		ESR1	7178	-0.0198933	0.187438	No
						CREB3L1	7589	-0.146445	0.154398	No		RBBP4	7210	-0.0222771	0.187419	No
						EED	7596	-0.146901	0.156273	No		NKAP	7216	-0.0227791	0.1893	No
						ELK4	7597	-0.147183	0.158615	No		CHD7	7233	-0.0239528	0.190378	No
						NUPR1	7670	-0.156493	0.155352	No		NFIA	7239	-0.0244989	0.192259	No
						SMARCB1	7675	-0.156811	0.157382	No		DNMT1	7250	-0.025404	0.193775	No
						MORF4L1	7699	-0.159639	0.157933	No		RBPJL	7270	-0.0276314	0.194633	No
						MEIS1	7707	-0.161297	0.15973	No		SIX1	7350	-0.0330222	0.191105	No
						POLG	7723	-0.16325	0.160905	No		AR	7354	-0.0335226	0.193132	No
						FOXC1	7769	-0.171553	0.159743	No		FOS	7403	-0.0369476	0.19187	No
						HDAC5	7833	-0.180138	0.15718	No		EGR1	7422	-0.0383899	0.192801	No
						MSL1	7885	-0.187548	0.155552	No		HMGN1	7458	-0.0404984	0.192489	No
						ELK1	7889	-0.18798	0.15766	No		TFAP2B	7679	-0.0571741	0.178651	No
						STAT5B	7921	-0.192613	0.157589	No		NFATC3	7691	-0.0579236	0.180094	No
						UXT	7951	-0.195835	0.157673	No		NFKB1	7744	-0.0614148	0.178539	No
						WDR82	7971	-0.19969	0.158536	No		EBF2	7824	-0.0673595	0.17501	No
						SMARCE1	8060	-0.210244	0.154027	No		SMARCE1	7826	-0.0673884	0.177184	No
						MPHOSPH8	8063	-0.21065	0.156213	No		NKX6-1	7880	-0.0713629	0.175556	No
						MBD3	8084	-0.214122	0.156998	No		PHF23	7885	-0.071453	0.177511	No
						RBL1	8117	-0.219657	0.156849	No		SMARCD3	7910	-0.0732202	0.178004	No
						DDX11	8207	-0.232979	0.152262	No		HSF1	7952	-0.0763018	0.177253	No
						HINFP	8258	-0.240965	0.150711	No		MTA3	8019	-0.0813096	0.174675	No
						HDAC2	8334	-0.252699	0.147214	No		DDX11	8031	-0.082696	0.176118	No
						IFT74	8348	-0.25522	0.148544	No		AJUBA	8178	-0.0962173	0.16769	No
						BAHD1	8359	-0.257365	0.150107	No		EPOP	8225	-0.100235	0.166574	No
						H3F3A	8487	-0.279807	0.142562	No		NUDT21	8246	-0.10213	0.167359	No
						DLX1	8570	-0.294784	0.13852	No		SMARCD2	8268	-0.104103	0.16807	No
						RNF20	8585	-0.297321	0.139772	No		FOXC2	8320	-0.108464	0.166589	No
						SOX10	8642	-0.306626	0.137755	No		ATF5	8446	-0.120017	0.159696	No
						CTNNB1	8676	-0.312612	0.137527	No		PRDM2	8461	-0.121452	0.16092	No
						ATAD2	8677	-0.312666	0.139869	No		KDM6B	8498	-0.125376	0.160535	No
						ASF1A	8698	-0.317029	0.140654	No		PRKCB	8504	-0.126063	0.162417	No
						RNF169	8757	-0.327874	0.138481	No		DLX1	8506	-0.126259	0.164591	No
						MITF	8784	-0.332455	0.138799	No		RNF169	8542	-0.130017	0.164279	No
						CBX5	8843	-0.346643	0.136625	No		NFE2L1	8549	-0.130815	0.166087	No
						HDAC7	8862	-0.350709	0.137566	No		OVOL2	8570	-0.132123	0.166872	No
						REL	8914	-0.359398	0.135937	No		ZC3H12A	8585	-0.133941	0.168096	No
						FOXO4	8930	-0.360889	0.137111	No		ACTN4	8610	-0.137019	0.168588	No
						SKIL	8938	-0.361737	0.138908	No		ZNF274	8642	-0.13995	0.168569	No
						NAP1L4	8947	-0.363824	0.140627	No		EGR2	8829	-0.156886	0.157217	No
						SMC1A	8948	-0.363856	0.142969	No		DNMT3A	8905	-0.164241	0.15398	No
						JUN	9000	-0.376336	0.141341	No		POU4F2	8940	-0.167586	0.153741	No
						UTY	9155	-0.404427	0.131694	No		RARA	8943	-0.167713	0.155842	No
						LRWD1	9171	-0.408826	0.132868	No		SUPT16H	8983	-0.172492	0.155238	No
						NUP62	9197	-0.414429	0.133264	No		ATAD2B	9025	-0.176787	0.154488	No
						CKS2	9269	-0.427832	0.130078	No		GATA2	9083	-0.182533	0.152567	No
						E2F4	9270	-0.428065	0.13242	No		H3F3A	9141	-0.187992	0.150647	No
						LEF1	9297	-0.431898	0.132738	No		CTBP2	9233	-0.197287	0.14624	No
						PRDM5	9336	-0.44148	0.132121	No		CDK1	9262	-0.200025	0.14644	No
						NUDT21	9352	-0.44505	0.133295	No		HNRNPD	9339	-0.207679	0.143131	No
						PKN1	9372	-0.448677	0.134158	No		MPHOSPH8	9382	-0.213113	0.142307	No
						PHF23	9399	-0.454194	0.134476	No		INSM1	9446	-0.221377	0.139948	No
						ZNF354B	9492	-0.474086	0.129656	No		HDAC2	9531	-0.230407	0.136054	No
						NFE2L1	9499	-0.475845	0.13153	No		LRWD1	9555	-0.233567	0.136619	No
						UBE2T	9520	-0.479902	0.132315	No		SMARCC1	9629	-0.241151	0.133529	No
						MEN1	9545	-0.486228	0.132789	No		ASF1A	9648	-0.242978	0.13446	No
						RARA	9563	-0.490898	0.133807	No		UPF1	9655	-0.243339	0.136268	No
						KDM6B	9572	-0.492453	0.135526	No		SNAI2	9718	-0.248855	0.133983	No
						SLC30A9	9576	-0.493704	0.137635	No		CBX1	9765	-0.254276	0.132866	No
						SMARCC1	9703	-0.524616	0.130167	No		ZKSCAN3	9810	-0.259822	0.131896	No
						LHX2	9710	-0.526	0.132042	No		SKIL	9826	-0.261997	0.133047	No
						MED1	9735	-0.531978	0.132516	No		NAP1L4	9838	-0.264212	0.13449	No
						NFIA	9780	-0.543645	0.131432	No		NPM3	9901	-0.271714	0.132204	No
						ZKSCAN3	9830	-0.558736	0.129959	No		ZIC2	9916	-0.273244	0.133427	No
						PRKCB	9911	-0.579976	0.126073	No		RBL1	9974	-0.279068	0.131507	No
						GPER1	9930	-0.584228	0.127014	No		ZEB1	10021	-0.286059	0.130391	No
						PRDM1	9941	-0.587214	0.128577	No		THRB	10078	-0.293264	0.128544	No
						GABPA	10180	-0.652991	0.11239	No		ZNF354B	10092	-0.295874	0.12984	No
						MLH3	10208	-0.660487	0.11263	No		ACTB	10093	-0.296016	0.132088	No
						CBX1	10238	-0.670893	0.112715	No		HINFP	10134	-0.301873	0.13141	No
						TOP2A	10267	-0.679893	0.112877	No		IFT74	10155	-0.304056	0.132195	No
						BEND6	10314	-0.694122	0.111637	No		SMC1A	10166	-0.306775	0.133711	No
						PRDM2	10378	-0.717889	0.109075	No		RING1	10167	-0.306778	0.135958	No
						HMGN1	10392	-0.723778	0.110405	No		TICRR	10212	-0.311894	0.134988	No
						INSM1	10401	-0.727614	0.112124	No		PHF13	10244	-0.31507	0.134969	No
						NCAPH2	10429	-0.736237	0.112364	No		TOP1	10306	-0.323519	0.132756	No
						CTBP2	10550	-0.774659	0.105363	No		TP63	10350	-0.328981	0.131859	No
						RUVBL2	10620	-0.793288	0.102334	No		UHRF1	10359	-0.329764	0.133522	No
						TOP1	10626	-0.793884	0.104286	No		POLR3A	10426	-0.338864	0.130943	No
						HDAC1	10662	-0.80336	0.103903	No		BEND6	10432	-0.340137	0.132825	No
						HSF1	10690	-0.813722	0.104143	No		RXRA	10437	-0.340722	0.13478	No
						CDK1	10756	-0.837557	0.101425	No		POLR3D	10457	-0.343306	0.135638	No
						UPF1	10892	-0.886759	0.0932569	No		MCM9	10507	-0.351847	0.134302	No
						NPM3	10986	-0.918989	0.0883586	No		WDR82	10540	-0.357599	0.13421	No
						BARX2	10993	-0.92103	0.0902334	No		GMNC	10546	-0.358825	0.136091	No
						EGR2	11069	-0.955913	0.0867365	No		RUVBL2	10612	-0.36793	0.133586	No
						ASH2L	11206	-1.01112	0.0784906	No		SHMT2	10701	-0.380744	0.129399	No
						FAAP24	11225	-1.02219	0.0794312	No		UTY	10845	-0.401197	0.121191	No
						EGR1	11294	-1.05656	0.0764793	No		CCNT2	10856	-0.402209	0.122707	No
						RIT2	11297	-1.05977	0.0786655	No		PRKAA2	10896	-0.409363	0.122102	No
						JDP2	11331	-1.07589	0.0784383	No		SVEP1	10935	-0.415604	0.121571	No
						NFATC2	11378	-1.10443	0.0771991	No		EGFR	10962	-0.419674	0.121917	No
						PYGO2	11450	-1.13736	0.0740136	No		MEIS1	10973	-0.421699	0.123433	No
						PHF13	11511	-1.18155	0.0716844	No		GMNN	10975	-0.422179	0.125607	No
						ACTB	11528	-1.18824	0.0727807	No		CTNNB1	10984	-0.423497	0.12727	No
						CENPA	11543	-1.19902	0.0740327	No		SOX10	11023	-0.430674	0.126738	No
						ASCL1	11632	-1.24899	0.0695237	No		TFAM	11048	-0.435368	0.127231	No
						TFAM	11670	-1.26809	0.0689851	No		ATAD2	11141	-0.452423	0.122751	No
						KLF4	11710	-1.29282	0.0682909	No		H1F0	11145	-0.453443	0.124779	No
						ZNHIT1	11772	-1.32538	0.0658838	No		PRDM6	11181	-0.458679	0.124467	No
						SMARCA4	11830	-1.36437	0.0637882	No		PRDM5	11240	-0.470137	0.122474	No
						APTX	11937	-1.4417	0.0578779	No		WRN	11263	-0.475109	0.123113	No
						SHMT2	12220	-1.69485	0.0382658	No		NCAPH2	11532	-0.5279	0.105765	No
						TRIM37	12295	-1.76909	0.0348467	No		PRDM1	11670	-0.556044	0.0979952	No
						EPOP	12328	-1.80153	0.0346974	No		PBRM1	11818	-0.58894	0.0894945	No
						ACTN4	12334	-1.80953	0.03665	No		KLF4	11876	-0.601129	0.0875741	No
						SIRT7	12399	-1.86822	0.0340095	No		REC8	12058	-0.654613	0.0765874	No
						FOS	12420	-1.89557	0.0347944	No		PRDM9	12302	-0.719344	0.0610675	No
						UHRF1	12462	-1.94628	0.0339444	No		UXT	12319	-0.724946	0.0621448	No
						OVOL2	12483	-1.97046	0.0347293	No		MLH3	12520	-0.783455	0.0497689	No
						SATB1	12660	-2.23301	0.0233694	No		ELK1	12532	-0.785657	0.0512119	No
						THRB	12671	-2.24806	0.0249328	No		L3MBTL1	12537	-0.787774	0.0531666	No
						SATB2	12703	-2.33831	0.0248613	No		STAT5B	12664	-0.832422	0.0462012	No
						NKX2-2	12879	-2.7567	0.0135792	No		CBX5	12713	-0.856748	0.0449389	No
						ATF5	12930	-2.93112	0.0120286	No		PRIMPOL	12776	-0.879641	0.0426529	No
						SETD7	12962	-3.02612	0.0119571	No		CENPF	12859	-0.91279	0.0389046	No
						CENPF	13001	-3.21998	0.0113407	No		FOXO1	12907	-0.935521	0.0377154	No
						SRF	13071	-3.5393	0.00831088	No		RIT2	12908	-0.935537	0.0399626	No
						FOSL2	13123	-3.89375	0.00668238	No		NEUROD1	12912	-0.937833	0.0419904	No
						HNRNPC	13224	-5.2145	0.00123917	No		NFATC2	12922	-0.940424	0.0435796	No
						HR	13264	-8.89085	0.000544894	No		ASH2L	12929	-0.944398	0.0453881	No
												PCLAF	12940	-0.950788	0.0469041	No
												HDAC1	12964	-0.960784	0.0474697	No
												SMARCA4	13010	-0.98318	0.0464267	No
												ASCL1	13043	-0.997583	0.0463342	No
												SATB1	13148	-1.05094	0.0409773	No
												SRF	13160	-1.05611	0.0424203	No
												RNF20	13182	-1.07082	0.043132	No
												APTX	13227	-1.10194	0.0421621	No
												STAT1	13316	-1.15865	0.0379752	No
												JUN	13353	-1.1876	0.0375902	No
												SIRT7	13401	-1.2245	0.036401	No
												STAG3	13475	-1.30733	0.0333107	No
												NKX2-2	13585	-1.42103	0.0275883	No
												TCF7L2	13675	-1.53501	0.0233283	No
												TRIM37	13709	-1.58228	0.0231626	No
												SETD7	13900	-2.01955	0.0115179	No
												HNRNPC	13955	-2.20442	0.00981685	No
												HR	14076	-3.18448	0.00329019	No

## Sheet: C5 MF - Down
Supplementary Table 7. Details on the top enriched gene sets in Veh-K/W, Mem-KO/WT, and KO-M/V transcript groups, showing information on individual genes contributed to the enrichments such as original rank and running enrichment score.
Veh-K/W						Mem-K/W						KO-M/V
GO_STRUCTURAL_CONSTITUENT_OF_RIBOSOME						GO_STRUCTURAL_CONSTITUENT_OF_RIBOSOME						GO_EXTRACELLULAR_MATRIX_STRUCTURAL_CONSTITUENT
PROBE	RANK IN GENE LIST	RANK METRIC SCORE	RUNNING ES	CORE ENRICHMENT		PROBE	RANK IN GENE LIST	RANK METRIC SCORE	RUNNING ES	CORE ENRICHMENT		PROBE	RANK IN GENE LIST	RANK METRIC SCORE	RUNNING ES	CORE ENRICHMENT
MRPS21	12968	-3.5457	0.00973199	Yes		MRPS25	13255	-6.73927	0.00121918	Yes		COL9A3	14121	-5.74913	6.1249e-08	Yes
MRPL12	12919	-3.17285	0.00668266	Yes		MRPS36	12954	-3.00044	0.0173213	Yes		TNC	14052	-2.91171	-0.00271508	Yes
RPS17	12802	-2.54553	0.0088855	Yes		MRPL24	12860	-2.69405	0.0176508	Yes		FRAS1	14035	-2.71651	-0.00914717	Yes
MRPS36	12744	-2.33763	0.00653131	Yes		MRPL36	12837	-2.6224	0.0125704	Yes		VTN	14027	-2.66177	-0.0162226	Yes
RPL12	12662	-2.13244	0.00603083	Yes		MRPS21	12694	-2.31321	0.0166335	Yes		PRELP	13888	-1.97695	-0.0139341	Yes
MRPL34	12657	-2.12541	-0.000416976	Yes		RPS11	12610	-2.15541	0.016201	Yes		COL4A3	13846	-1.88129	-0.0185792	Yes
RPL23A	12619	-2.05275	-0.00431593	Yes		RPS10	12471	-1.95655	0.0199594	Yes		LUM	13828	-1.82905	-0.0249398	Yes
MRPS6	12563	-1.92088	-0.0068246	Yes		RPL23A	12436	-1.91971	0.0157933	Yes		CHI3L1	13817	-1.81739	-0.0318008	Yes
MRPL24	12506	-1.79207	-0.00925603	Yes		RPL27A	12416	-1.8941	0.0104842	Yes		NID1	13721	-1.59629	-0.032586	Yes
RPL27	12493	-1.77162	-0.0150859	Yes		MRPL18	12377	-1.84625	0.00662294	Yes		BGN	13705	-1.57976	-0.0390896	Yes
MRPL46	12484	-1.75992	-0.0212248	Yes		MRPL34	12327	-1.79808	0.0035998	Yes		FBLN2	13700	-1.57396	-0.0463794	Yes
RPS9	12468	-1.74354	-0.026823	Yes		MRPS33	12313	-1.7844	-0.00216641	Yes		CRELD1	13686	-1.54273	-0.0530259	Yes
RPL24	12461	-1.73311	-0.0331163	Yes		NDUFA7	12163	-1.64099	0.00243008	Yes		OGN	13685	-1.5424	-0.0606017	Yes
RPL35A	12357	-1.6195	-0.0319175	Yes		MRPL12	12148	-1.62245	-0.00325993	Yes		AEBP1	13682	-1.54096	-0.0680345	Yes
NDUFA7	12332	-1.58934	-0.0368206	Yes		RPL31	12113	-1.59872	-0.00742601	Yes		HMCN2	13653	-1.50345	-0.0736088	Yes
RPL34	12311	-1.56177	-0.0420326	Yes		RPL12	12088	-1.57339	-0.0123541	Yes		EFEMP1	13622	-1.46382	-0.0790402	Yes
MRPL36	12303	-1.55235	-0.0482487	Yes		MRPL33	11991	-1.47604	-0.011796	Yes		COL4A5	13601	-1.43766	-0.0851863	Yes
RPL9	12224	-1.473	-0.0489809	Yes		MRPL54	11886	-1.40232	-0.0106283	Yes		HSPG2	13598	-1.43133	-0.0926191	Yes
RSL24D1	12219	-1.46903	-0.0554287	Yes		RPS20	11860	-1.38237	-0.0154802	Yes		ABI3BP	13573	-1.40568	-0.0984794	Yes
RPL10A	12189	-1.43191	-0.0599455	Yes		RPSA	11841	-1.36901	-0.0208654	Yes		FBN2	13457	-1.28317	-0.097835	Yes
RPL27A	12184	-1.4265	-0.0663933	Yes		MRPL52	11715	-1.29562	-0.0180976	Yes		EDIL3	13418	-1.23602	-0.102695	Yes
RPL35	12154	-1.39754	-0.0709102	Yes		MRPS18A	11714	-1.29491	-0.0248544	Yes		POSTN	13292	-1.14557	-0.101335	Yes
MRPL9	12088	-1.34209	-0.0726465	Yes		RPL36AL	11657	-1.26194	-0.0273441	Yes		COL5A1	13255	-1.12371	-0.106338	Yes
RPS3	12049	-1.31209	-0.0764682	Yes		RPS29	11554	-1.20537	-0.0263289	Yes		COL27A1	13226	-1.10163	-0.111912	Yes
DAP3	11982	-1.2664	-0.0781272	Yes		RPL13	11513	-1.18216	-0.0300378	Yes		MFGE8	13210	-1.09236	-0.118416	Yes
RPS10	11939	-1.23693	-0.08164	Yes		RPL26	11415	-1.12083	-0.0294035	Yes		FBLN1	13082	-1.01359	-0.116914	Yes
MRPL33	11867	-1.18956	-0.0829129	Yes		SRBD1	11412	-1.1184	-0.0360079	Yes		NID2	13078	-1.0122	-0.124275	Yes
MRPL52	11827	-1.16164	-0.0866573	Yes		RPL9	11401	-1.11286	-0.0420026	Yes		CHADL	13019	-0.986861	-0.127705	Yes
RPS6	11826	-1.1609	-0.0934141	Yes		RPS17	11395	-1.11111	-0.0483784	Yes		COLQ	12993	-0.974708	-0.133494	Yes
MRPL54	11817	-1.15382	-0.099553	Yes		MRPS6	11359	-1.0909	-0.0524683	Yes		NPNT	12973	-0.964792	-0.139711	Yes
MRPS25	11807	-1.1481	-0.105615	Yes		RPS8	11153	-0.986972	-0.0436048	Yes		ELN	12934	-0.94851	-0.144571	Yes
RPS27A	11792	-1.13726	-0.11129	Yes		RPL34	11125	-0.973804	-0.0483043	Yes		COL11A2	12911	-0.936577	-0.150574	Yes
MRPL13	11771	-1.12541	-0.116502	Yes		RPLP1	11112	-0.970445	-0.0541467	Yes		MFAP5	12897	-0.930089	-0.15722	Yes
RPL26	11746	-1.11288	-0.121405	Yes		RPS3	11047	-0.944388	-0.0560269	Yes		MMRN2	12886	-0.925749	-0.164081	Yes
RPS19	11704	-1.08865	-0.124995	Yes		MRPS14	10970	-0.914456	-0.0569927	Yes		COL15A1	12883	-0.92448	-0.171514	Yes
RPL22	11581	-1.02113	-0.122329	Yes		RPL35	10921	-0.898439	-0.0600921	Yes		DCN	12863	-0.915307	-0.177732	Yes
RPL11	11568	-1.0139	-0.128159	Yes		MRPS35	10885	-0.881858	-0.0641819	Yes		IGFBP7	12857	-0.911642	-0.18495	Yes
RPL29	11509	-0.986559	-0.130436	Yes		MRPS12	10874	-0.877452	-0.0701767	Yes		COL8A1	12810	-0.895748	-0.189238	Yes
MRPS14	11429	-0.952929	-0.131091	Yes		MRPL43	10666	-0.804466	-0.0611609	Yes		COL3A1	12718	-0.857646	-0.190309	Yes
RPL18	11400	-0.938952	-0.135685	Yes		RPS9	10624	-0.793771	-0.0647936	Yes		THBS2	12542	-0.789019	-0.185376	Yes
MRPL3	11368	-0.924895	-0.140047	Yes		MRPL46	10551	-0.774771	-0.0660642	Yes		PXDN	12435	-0.755637	-0.185375	Yes
RPL36	11338	-0.914029	-0.144564	Yes		RPL39	10546	-0.772554	-0.0725162	Yes		COL14A1	12415	-0.750422	-0.191592	Yes
MRPS18A	11169	-0.841228	-0.138345	Yes		MRPS11	10450	-0.740742	-0.0720343	Yes		COL5A2	12317	-0.724345	-0.192235	Yes
RPS27	11139	-0.826198	-0.142862	Yes		MRPS2	10428	-0.73623	-0.0771909	Yes		COL11A1	12281	-0.714044	-0.197309	Yes
MRPL42	11128	-0.821139	-0.148846	Yes		RPS12	10399	-0.727467	-0.0818142	Yes		COL18A1	12235	-0.70203	-0.201668	Yes
RPL22L1	11082	-0.801641	-0.152127	Yes		MRPL42	10343	-0.704804	-0.0843801	Yes		SRPX	12135	-0.677062	-0.202167	Yes
RPSA	11008	-0.77099	-0.153245	Yes		RPL22	10297	-0.690445	-0.0877081	Yes		CTHRC1	12050	-0.651922	-0.203739	Yes
RPL36AL	10895	-0.732572	-0.151351	Yes		RPS24	10272	-0.680761	-0.0926361	Yes		PCOLCE	12022	-0.645596	-0.209384	Yes
RPL23	10890	-0.731602	-0.157799	Yes		RPLP2	10268	-0.679974	-0.0991643	Yes		TGFBI	11907	-0.608436	-0.208811	Yes
RPS14	10853	-0.723121	-0.161775	Yes		MRPL28	10254	-0.67696	-0.10493	Yes		AGRN	11889	-0.604713	-0.215172	Yes
RPS7	10842	-0.71896	-0.16776	Yes		MRPL17	10227	-0.667355	-0.109706	Yes		FBLN5	11879	-0.602611	-0.222104	Yes
MRPL19	10834	-0.716079	-0.173976	Yes		MRPS23	10209	-0.660503	-0.115168	Yes		COL12A1	11785	-0.581203	-0.223033	Yes
RPS3A	10824	-0.714029	-0.180038	Yes		RPS27L	10120	-0.636354	-0.115219	Yes		COL13A1	11669	-0.556034	-0.222388	Yes
MRPL51	10796	-0.70301	-0.184709	Yes		RPS15A	10062	-0.620445	-0.117633	Yes		IMPG1	11641	-0.551067	-0.228034	Yes
RPS24	10680	-0.67306	-0.182583	Yes		MRPL35	10046	-0.61382	-0.123246	Yes		HAPLN1	11312	-0.482981	-0.212164	No
RPS23	10669	-0.670274	-0.188568	Yes		MRPS17	10037	-0.61088	-0.129394	Yes		LAMB2	11218	-0.464999	-0.213093	No
RPL4	10617	-0.658371	-0.191385	Yes		RPL37A	10007	-0.602669	-0.133941	Yes		LAMA1	10985	-0.423622	-0.204085	No
RPL38	10616	-0.658369	-0.198142	Yes		RPS26	9883	-0.573701	-0.131325	Yes		SRPX2	10965	-0.420615	-0.210303	No
MRPL21	10553	-0.641785	-0.20011	Yes		RPL27	9835	-0.559942	-0.134501	Yes		VWA1	10950	-0.418489	-0.216878	No
MRPS7	10544	-0.639195	-0.206249	Yes		RPL29	9785	-0.544733	-0.137524	Yes		COL4A6	10868	-0.404184	-0.218664	No
RPL28	10483	-0.620816	-0.208371	Yes		RPS23	9774	-0.541496	-0.143519	Yes		COL1A2	10651	-0.373409	-0.2108	No
MRPS33	10459	-0.613225	-0.213352	Yes		RPS2	9684	-0.51973	-0.143494	Yes		FN1	10508	-0.352416	-0.208226	No
RPL19	10325	-0.576567	-0.209836	Yes		MRPL14	9676	-0.518437	-0.149717	Yes		COMP	10410	-0.337535	-0.208868	No
MRPS12	10210	-0.546893	-0.207787	Yes		RPL36	9620	-0.503984	-0.152283	Yes		THSD4	10334	-0.327049	-0.211083	No
MRPL22	10146	-0.532914	-0.209678	Yes		MRPL49	9592	-0.497195	-0.156983	Yes		TINAGL1	10307	-0.323532	-0.2168	No
RPS8	10144	-0.532716	-0.216358	Yes		MRPL13	9586	-0.495972	-0.163359	Yes		COL9A1	10232	-0.313659	-0.219086	No
RPL13A	10099	-0.521243	-0.219716	Yes		RPL11	9577	-0.494761	-0.169506	Yes		COL17A1	10056	-0.290227	-0.214153	No
RPS21	10032	-0.50566	-0.221375	Yes		MRPS15	9557	-0.488367	-0.174815	Yes		SBSPON	9998	-0.283244	-0.217654	No
SRBD1	9877	-0.470353	-0.216237	Yes		RPS19	9528	-0.483108	-0.179438	Yes		LAMB1	9993	-0.281562	-0.224944	No
RPS18	9822	-0.458441	-0.218823	Yes		RPS21	9524	-0.482029	-0.185966	Yes		PODN	9895	-0.271124	-0.225586	No
MRPL41	9802	-0.454771	-0.224112	Yes		MRPL27	9503	-0.477283	-0.191199	Yes		COL4A2	9571	-0.234884	-0.210074	No
MRPL55	9798	-0.453938	-0.230637	Yes		RPS3A	9458	-0.469021	-0.194603	Yes		MFAP4	9509	-0.228493	-0.21329	No
RPL37	9620	-0.416387	-0.223723	Yes		MRPS7	9426	-0.461167	-0.198998	Yes		MGP	9373	-0.212192	-0.211216	No
MRPL37	9609	-0.413507	-0.229707	Yes		RPL35A	9389	-0.45061	-0.203012	Yes		FGL2	9317	-0.205331	-0.21486	No
MRPL30	9568	-0.40602	-0.233375	Yes		MRPS24	9356	-0.445963	-0.20733	Yes		LAMA3	9094	-0.183665	-0.206567	No
RPS11	9541	-0.401601	-0.238123	Yes		RPL10	9342	-0.442662	-0.213096	Yes		THBS1	8794	-0.153622	-0.192771	No
RPL39	9491	-0.39232	-0.241095	Yes		MRPL51	9321	-0.437495	-0.218329	Yes		ASPN	8722	-0.14824	-0.195271	No
MRPL14	9480	-0.389882	-0.24708	Yes		RPL23	9309	-0.433321	-0.224248	Yes		VWF	8696	-0.145195	-0.20106	No
MRPL27	9286	-0.356255	-0.238929	Yes		RPL36A	9196	-0.414297	-0.22247	Yes		LAMB3	8682	-0.143944	-0.207707	No
RPL7L1	9271	-0.353602	-0.244605	Yes		RPL38	9137	-0.400293	-0.224808	Yes		FMOD	8614	-0.13793	-0.210493	No
MRPL18	9234	-0.347629	-0.248581	Yes		RPS5	9126	-0.398522	-0.230803	Yes		COL4A1	8395	-0.115731	-0.202487	No
MRPL28	9139	-0.333772	-0.248077	Yes		RPL21	8954	-0.365037	-0.22453	Yes		LTBP4	8392	-0.115596	-0.209919	No
MRPS24	9106	-0.325921	-0.252363	Yes		RPS27A	8831	-0.344492	-0.221991	Yes		COL6A2	8378	-0.114584	-0.216566	No
MRPL20	8994	-0.306889	-0.250546	Yes		MRPL21	8818	-0.339792	-0.227833	Yes		COL16A1	8298	-0.106509	-0.218495	No
MRPS2	8975	-0.302919	-0.255912	Yes		RPS6	8771	-0.329601	-0.231085	Yes		COL19A1	8239	-0.101605	-0.221925	No
RPS27L	8949	-0.299809	-0.260738	Yes		MRPS30	8721	-0.320906	-0.234108	Yes		LAMA4	8097	-0.0887523	-0.219422	No
MRPS15	8554	-0.240956	-0.237063	No		MRPL9	8683	-0.31308	-0.238045	Yes		COL1A1	7463	-0.0408327	-0.181751	No
MRPL17	8544	-0.238223	-0.243125	No		RPL22L1	8680	-0.31285	-0.24465	Yes		COL10A1	7456	-0.0403617	-0.188898	No
MRPS31	8468	-0.228362	-0.244089	No		RPL18	8567	-0.294055	-0.242873	Yes		MFAP2	6816	0.00820344	-0.150798	No
MRPL10	8454	-0.226875	-0.249841	No		RPS28	8565	-0.293694	-0.249553	Yes		ACAN	6568	0.0258444	-0.140718	No
MRPL4	8383	-0.21668	-0.251191	No		DAP3	8545	-0.291112	-0.254862	Yes		COL8A2	6562	0.0261764	-0.147937	No
RPS15	8346	-0.211575	-0.255168	No		RPS18	8516	-0.285203	-0.259485	Yes		COL28A1	6549	0.026841	-0.154655	No
RPS20	8132	-0.185139	-0.245473	No		RPLP0	8507	-0.283597	-0.265633	Yes		FBN1	6541	0.0274244	-0.16173	No
MRPL35	7935	-0.158131	-0.237091	No		RPL14	8433	-0.270443	-0.266827	Yes		LAMC2	6462	0.0342832	-0.163731	No
MRPS5	7806	-0.143145	-0.233961	No		RPL24	8252	-0.23953	-0.259868	Yes		COL6A6	6402	0.0384504	-0.167089	No
RPL21	7802	-0.142957	-0.240486	No		MRPS18C	8250	-0.239227	-0.266549	Yes		TUFT1	5869	0.0798323	-0.136638	No
RPS2	7756	-0.138201	-0.243767	No		RPL7A	8080	-0.213439	-0.260429	Yes		COL22A1	5815	0.0844905	-0.140425	No
RPL7	7698	-0.132598	-0.246121	No		RPS4Y1	7981	-0.201	-0.259718	Yes		LTBP1	5713	0.0944711	-0.140781	No
RPL17	7688	-0.131858	-0.252183	No		MRPL37	7829	-0.179558	-0.254969	Yes		LAMA2	5712	0.0947459	-0.148357	No
MRPL16	7619	-0.12348	-0.253688	No		RPL8	7812	-0.177899	-0.260507	Yes		COL23A1	5656	0.0993333	-0.152001	No
MRPL47	7558	-0.118437	-0.25581	No		RPL37	7757	-0.168783	-0.263149	Yes		COL4A4	5074	0.159999	-0.118048	No
MRPS23	7436	-0.104983	-0.253221	No		RPL19	7729	-0.164335	-0.267848	Yes		THBS3	4895	0.17711	-0.1129	No
RPL15	7262	-0.086636	-0.246616	No		RPL28	7488	-0.130839	-0.256318	Yes		PRG4	4706	0.198346	-0.107037	No
MRPL43	7090	-0.0680585	-0.240165	No		MRPL10	7423	-0.12213	-0.258198	Yes		TNXB	4646	0.205203	-0.110396	No
MRPS18B	6974	-0.056571	-0.238039	No		RPS27	7407	-0.121144	-0.263812	Yes		SPARC	4558	0.214988	-0.111753	No
MRPS11	6954	-0.0548429	-0.243328	No		MRPL30	7349	-0.113849	-0.266226	Yes		EFEMP2	4262	0.251301	-0.0982422	No
RPL13	6709	-0.0300215	-0.231239	No		RPL10A	7311	-0.10854	-0.270163	Yes		LAMC1	4217	0.255308	-0.102673	No
RPL37A	6664	-0.0260876	-0.234597	No		RPS15	7207	-0.0965093	-0.269072	Yes		ECM1	4041	0.277683	-0.0977397	No
MRPL11	6640	-0.0235479	-0.239578	No		MRPS16	7169	-0.0922755	-0.273009	Yes		MUC6	3762	0.315296	-0.0854441	No
MRPL32	6407	-0.00479838	-0.228415	No		MRPL55	7092	-0.082643	-0.273975	Yes		MUC3A	3467	0.356703	-0.0720049	No
RPL18A	6242	0.0121472	-0.222505	No		RPL7	6985	-0.0687742	-0.272655	Yes		TECTA	3269	0.386763	-0.0654992	No
RPLP1	6012	0.0338406	-0.211574	No		RPL13A	6924	-0.0618186	-0.27484	Yes		IMPG2	3234	0.393128	-0.0706446	No
RPL8	6007	0.0340769	-0.218022	No		RPL18A	6885	-0.0564389	-0.278701	Yes		COL6A3	3187	0.40088	-0.0749323	No
RPS12	5990	0.035143	-0.223543	No		RPL30	6728	-0.0403541	-0.273571	Yes		COL6A5	2895	0.452621	-0.0617075	No
MRPS35	5872	0.0456203	-0.221263	No		RPL17	6716	-0.0390271	-0.27949	Yes		LTBP2	2606	0.509305	-0.0486971	No
MRPS18C	5786	0.0544493	-0.221454	No		RPS7	6699	-0.0363921	-0.285028	Yes		COL9A2	2563	0.5173	-0.0532707	No
MRPS17	5724	0.063165	-0.2235	No		MRPL4	6689	-0.0354989	-0.291099	Yes		EMILIN2	2482	0.537173	-0.0551281	No
RPS4Y1	5566	0.0805345	-0.21813	No		MRPL20	6642	-0.0300595	-0.29435	Yes		CD4	1890	0.681794	-0.0204594	No
MRPL57	5544	0.0824819	-0.223265	No		UBA52	6469	-0.00967542	-0.288001	No		HMCN1	1721	0.736978	-0.0160266	No
RPL7A	5418	0.0961598	-0.220367	No		RPS13	6387	0.000401894	-0.288586	No		COL25A1	1668	0.758592	-0.0198854	No
MRPL49	5325	0.108202	-0.220018	No		MRPL1	6238	0.0153239	-0.284066	No		VCAN	998	1.03584	0.0203587	No
RPS26	5318	0.109018	-0.226311	No		RPS16	6072	0.0327152	-0.27825	No		COL6A1	935	1.06404	0.0172147	No
MRPS34	5298	0.111198	-0.2316	No		MRPL3	5964	0.0446195	-0.276854	No		SPON1	804	1.14751	0.0189313	No
RPS5	5253	0.116256	-0.234958	No		MRPS34	5840	0.0583583	-0.274239	No		COL2A1	734	1.20397	0.0162876	No
MRPS30	5200	0.123651	-0.237699	No		MRPL19	5816	0.0605835	-0.279243	No		EMILIN1	697	1.23279	0.0112851	No
MRPS9	5096	0.136718	-0.2365	No		RPS14	5753	0.0685039	-0.281275	No		LAMA5	674	1.24811	0.00528191	No
RPLP2	4871	0.163223	-0.225956	No		RSL24D1	5544	0.090583	-0.272183	No		COL5A3	643	1.27319	-0.000149455	No
RPS16	4748	0.179791	-0.223289	No		MRPL32	5409	0.108382	-0.26873	No		OPTC	631	1.28156	-0.00693894	No
RPS29	4620	0.193972	-0.220237	No		MRPS31	5357	0.115483	-0.271601	No		COL7A1	162	2.03802	0.0189378	No
RPL10	4551	0.203236	-0.221741	No		RPL32	5264	0.126888	-0.271347	No		MATN2	63	2.52761	0.018367	No
RPL32	4024	0.274769	-0.187871	No		MRPS22	5215	0.133906	-0.274447	No		COL24A1	36	2.89047	0.0126497	No
MRPL15	3626	0.337249	-0.163964	No		MRPS18B	5201	0.136189	-0.280213	No		MATN1	4	4.57028	0.00728984	No
MRPS16	3608	0.340297	-0.169408	No		MRPL57	4643	0.220741	-0.244528	No
MRPL1	3562	0.348201	-0.172689	No		RPL4	4347	0.270705	-0.228807	No
RPL14	3560	0.348464	-0.179368	No		RPL15	4209	0.298589	-0.225125	No
MRPS22	3455	0.372402	-0.178092	No		RPL3	4191	0.303093	-0.230586	No
UBA52	3414	0.38362	-0.18176	No		MRPL15	4186	0.304254	-0.237038	No
RPL31	3111	0.438283	-0.165191	No		MRPL47	4132	0.312854	-0.239757	No
RPS28	3100	0.441199	-0.171175	No		MRPL22	3669	0.409132	-0.211311	No
RPLP0	2612	0.550204	-0.140317	No		MRPL11	3668	0.409229	-0.218068	No
RPL36A	2480	0.585373	-0.136955	No		RPL7L1	3646	0.412907	-0.223224	No
RPS15A	2398	0.607092	-0.137456	No		MRPL16	3621	0.417495	-0.228152	No
RPS13	2040	0.716393	-0.116639	No		MRPS5	3016	0.565029	-0.188886	No
RPL3	1553	0.902744	-0.0858578	No		MRPL2	2320	0.78253	-0.142687	No
RPL30	1459	0.936525	-0.0854315	No		MRPS9	2213	0.821604	-0.141367	No
MRPL23	1396	0.970348	-0.0873995	No		RPL5	1298	1.31122	-0.0784801	No
MRPL2	531	1.66326	-0.0274226	No		MRPL41	1116	1.44674	-0.0714453	No
RPL5	86	3.21672	0.000114291	No		MRPL23	1106	1.45666	-0.0775163	No

## Sheet: Genes in Veh-KW transcripts
Supplementary Table 7. Details on the top enriched gene sets in Veh-K/W, Mem-KO/WT, and KO-M/V transcript groups, showing information on individual genes contributed to the enrichments such as original rank and running enrichment score.
Veh-K/W
GO_POSTSYNAPTIC_MEMBRANE
PROBE	RANK IN GENE LIST	RANK METRIC SCORE	RUNNING ES	CORE ENRICHMENT	EXCITATORY/INHIBITORY
HTR2A	14	5.0629	0.00229608	Yes	N.A.
ABI1	30	4.32097	0.00451404	Yes	Excitatory synapse
EFNB2	47	3.89743	0.00665387	Yes	Excitatory synapse
GRIK4	68	3.42931	0.0084812	Yes	Excitatory synapse
SLC6A3	118	2.88112	0.0080429	Yes	N.A.
HTR3A	176	2.59566	0.00697961	Yes	Excitatory synapse
ARHGAP32	283	2.19609	0.00208819	Yes	N.A.
GLRA2	285	2.18542	0.00539989	Yes	N.A.
HOMER3	369	1.96852	0.00230535	Yes	Excitatory synapse
TENM2	375	1.95436	0.00530456	Yes	Excitatory synapse
GRID2	402	1.89039	0.00666314	Yes	Excitatory synapse
PLPPR4	424	1.86187	0.00841234	Yes	Excitatory synapse
GPHN	429	1.85123	0.0114897	Yes	Excitatory synapse
OPRK1	452	1.8061	0.0131608	Yes	Excitatory synapse
GRID2IP	468	1.78469	0.0153787	Yes	Excitatory synapse
KCTD8	477	1.77061	0.0181435	Yes	N.A.
GABRG3	527	1.67126	0.0177052	Yes	Inhibitory synapse
LRRC4C	572	1.60445	0.0176576	Yes	Excitatory synapse
TIAM1	674	1.49806	0.0131568	Yes	Excitatory synapse
ANK2	723	1.45367	0.0127966	Yes	N.A.
CPEB4	734	1.44062	0.0154052	Yes	Excitatory synapse
GOPC	763	1.41322	0.0166075	Yes	N.A.
CPEB3	834	1.34334	0.0145286	Yes	Excitatory synapse
NLGN2	842	1.33583	0.0173716	Yes	Inhibitory synapse
F2R	871	1.31081	0.0185739	Yes	N.A.
CTNNB1	913	1.27342	0.0187606	Yes	Excitatory synapse
CHRNA4	936	1.25576	0.0204317	Yes	Excitatory synapse
CDK5	951	1.24589	0.0227278	Yes	Excitatory synapse
NLGN1	992	1.21374	0.0229926	Yes	Excitatory synapse
PJA2	1024	1.1914	0.0239605	Yes	N.A.
GRIA2	1058	1.17122	0.0247722	Yes	Excitatory synapse
GRIN2B	1060	1.16992	0.028084	Yes	Excitatory synapse
DLG5	1074	1.15859	0.0304582	Yes	Excitatory synapse
DLG2	1129	1.1192	0.0296292	Yes	Excitatory synapse
PCDH17	1188	1.08745	0.0284878	Yes	Both excitatory/inhibitory
LRRTM4	1189	1.08706	0.0318776	Yes	Inhibitory synapse
PCDH8	1221	1.06974	0.0328456	Yes	Excitatory synapse
GRID1	1237	1.0592	0.0350636	Yes	Both excitatory/inhibitory
CHRM4	1249	1.05489	0.037594	Yes	Excitatory synapse
GRIK2	1265	1.04285	0.039812	Yes	Excitatory synapse
LRFN5	1281	1.03567	0.0420299	Yes	Both excitatory/inhibitory
ARHGEF9	1298	1.02669	0.0441698	Yes	Both excitatory/inhibitory
SHISA8	1329	1.00712	0.0452158	Yes	N.A.
ADAM22	1340	1.00024	0.0478244	Yes	Excitatory synapse
GRIN3A	1349	0.993329	0.0505893	Yes	Excitatory synapse
CACNA1C	1366	0.984288	0.0527291	Yes	Excitatory synapse
SLITRK3	1377	0.98021	0.0553377	Yes	Inhibitory synapse
FABP5	1387	0.975711	0.0580244	Yes	N.A.
GABRB2	1390	0.975601	0.0612579	Yes	Both excitatory/inhibitory
CACNG5	1401	0.969504	0.0638665	Yes	Excitatory synapse
IL1RAPL1	1485	0.926712	0.060772	Yes	Excitatory synapse
GABRQ	1510	0.917499	0.0622868	Yes	N.A.
KCNMA1	1511	0.917461	0.0656766	Yes	Excitatory synapse
NTRK3	1518	0.914814	0.0685977	Yes	Excitatory synapse
DNM1	1538	0.907373	0.0705032	Yes	Excitatory synapse
PICALM	1546	0.904495	0.0733461	Yes	Excitatory synapse
GABRE	1568	0.893184	0.0750953	Yes	Inhibitory synapse
KCNA1	1577	0.889704	0.0778602	Yes	Excitatory synapse
DLGAP1	1581	0.887516	0.0810156	Yes	Excitatory synapse
GRIK5	1610	0.875339	0.082218	Yes	Excitatory synapse
CBLN1	1632	0.865012	0.0839672	Yes	Excitatory synapse
CHRM5	1675	0.845789	0.0840757	Yes	N.A.
LRRTM3	1709	0.833186	0.0848874	Yes	Excitatory synapse
GRIA1	1718	0.828526	0.0876523	Yes	Excitatory synapse
GRIP1	1744	0.817387	0.089089	Yes	Excitatory synapse
CHRNB2	1827	0.787329	0.0860726	Yes	Excitatory synapse
KCND2	1907	0.763355	0.0832905	Yes	Both excitatory/inhibitory
KCNJ4	1965	0.740592	0.0822272	Yes	N.A.
ABHD17B	1977	0.736739	0.0847577	Yes	Excitatory synapse
CHRNB4	2081	0.702034	0.0801006	Yes	Excitatory synapse
SLC8A1	2119	0.690698	0.0805998	Yes	Excitatory synapse
NSG1	2134	0.685563	0.0828959	Yes	Excitatory synapse
KCND3	2229	0.657864	0.078942	Yes	Inhibitory synapse
GABRB3	2246	0.653432	0.0810818	Yes	Inhibitory synapse
LZTS1	2265	0.647039	0.0830654	Yes	Excitatory synapse
LHFPL4	2283	0.640681	0.0851271	Yes	Inhibitory synapse
CHRM2	2329	0.627684	0.0850013	Yes	Excitatory synapse
GABRG1	2338	0.623012	0.0877662	Yes	N.A.
GRIN2D	2343	0.622216	0.0908435	Yes	Excitatory synapse
CHRM1	2357	0.618776	0.0932177	Yes	Excitatory synapse
DNM3	2403	0.604949	0.0930919	Yes	Excitatory synapse
ARF1	2411	0.603184	0.0959349	Yes	Excitatory synapse
FLRT3	2446	0.593972	0.0966684	Yes	Excitatory synapse
HTR5A	2469	0.589118	0.0983395	Yes	N.A.
GRM1	2475	0.587236	0.101339	Yes	Excitatory synapse
GRIA3	2507	0.577358	0.102307	Yes	Excitatory synapse
P2RX6	2513	0.575762	0.105306	Yes	Excitatory synapse
EPHA4	2539	0.569415	0.106743	Yes	Excitatory synapse
DAGLB	2542	0.568594	0.109976	Yes	N.A.
DAG1	2603	0.551919	0.108678	Yes	Both excitatory/inhibitory
GABRA5	2604	0.551712	0.112068	Yes	Inhibitory synapse
CTNNA2	2616	0.549247	0.114599	Yes	Excitatory synapse
GLRA1	2623	0.548102	0.11752	Yes	Excitatory synapse
KCTD12	2664	0.538974	0.117785	Yes	N.A.
CHRNB3	2685	0.53611	0.119612	Yes	Excitatory synapse
STRN	2771	0.513188	0.116361	Yes	N.A.
GABRA2	2873	0.490789	0.11186	Yes	Inhibitory synapse
CAMK2A	2876	0.490429	0.115094	Yes	Excitatory synapse
CDH2	2898	0.48603	0.116843	Yes	Excitatory synapse
GRIK3	2914	0.483159	0.119061	Yes	Excitatory synapse
ABHD17C	2926	0.479898	0.121592	Yes	Excitatory synapse
ERBB4	2941	0.47687	0.123888	Yes	Both excitatory/inhibitory
GLRA3	2948	0.474926	0.126809	Yes	Excitatory synapse
SLITRK1	2963	0.470917	0.129105	Yes	Both excitatory/inhibitory
PTEN	2981	0.465646	0.131167	Yes	N.A.
DLG3	3081	0.443541	0.126822	Yes	Excitatory synapse
PRRT2	3118	0.437014	0.127399	Yes	Excitatory synapse
ATAD1	3246	0.412818	0.120867	Yes	Excitatory synapse
LRRC4B	3256	0.410639	0.123554	Yes	Excitatory synapse
NETO1	3296	0.403025	0.123897	Yes	Excitatory synapse
ZC4H2	3320	0.398763	0.12549	Yes	N.A.
CNKSR2	3338	0.395679	0.127552	Yes	Excitatory synapse
GABRB1	3349	0.393907	0.13016	Yes	Inhibitory synapse
GRIN1	3384	0.388531	0.130894	Yes	Excitatory synapse
SHISA6	3435	0.377896	0.130377	Yes	Excitatory synapse
GRM7	3438	0.377099	0.133611	Yes	Both excitatory/inhibitory
ADRA2C	3443	0.375448	0.136688	Yes	Excitatory synapse
SLC8A3	3463	0.37109	0.138594	Yes	N.A.
CADPS2	3612	0.33963	0.130421	Yes	Excitatory synapse
SLC30A1	3698	0.325218	0.12717	Yes	N.A.
CHRNA7	3742	0.318516	0.127201	Yes	Excitatory synapse
NLGN3	3765	0.315351	0.128872	Yes	Both excitatory/inhibitory
SLC16A3	3837	0.305226	0.126715	Yes	Excitatory synapse
ANKS1B	3908	0.293833	0.124636	Yes	Excitatory synapse
FBXO45	3934	0.290005	0.126073	Yes	Excitatory synapse
LRRTM2	3986	0.281054	0.125478	Yes	Both excitatory/inhibitory
GRM5	3999	0.279096	0.12793	Yes	Excitatory synapse
EPHA7	4013	0.277132	0.130305	Yes	Excitatory synapse
SLC6A1	4030	0.274205	0.132444	Yes	Inhibitory synapse
CHRNA6	4071	0.267423	0.132709	Yes	Excitatory synapse
SHISA7	4197	0.250189	0.126333	Yes	Excitatory synapse
PRR12	4272	0.241078	0.123942	Yes	N.A.
DRP2	4278	0.239795	0.126941	Yes	Excitatory synapse
ADAM10	4359	0.22826	0.124081	Yes	Excitatory synapse
GRM2	4371	0.225807	0.126611	Yes	Excitatory synapse
CNTN1	4411	0.219792	0.126954	Yes	N.A.
PDLIM4	4416	0.21869	0.130032	Yes	N.A.
SYAP1	4445	0.214829	0.131234	Yes	N.A.
SRCIN1	4505	0.208581	0.130015	Yes	Excitatory synapse
ARRB1	4508	0.208145	0.133248	Yes	N.A.
LIN7C	4527	0.206112	0.135232	Yes	Excitatory synapse
KCNC2	4555	0.202976	0.136512	Yes	Inhibitory synapse
KCNA3	4572	0.200519	0.138652	Yes	Excitatory synapse
CHRM3	4645	0.191298	0.136417	Yes	Excitatory synapse
NECTIN3	4652	0.190198	0.139338	Yes	Excitatory synapse
TMUB1	4683	0.186928	0.140384	Yes	N.A.
RGS14	4695	0.185509	0.142914	Yes	Excitatory synapse
GABRA1	4706	0.184597	0.145523	Yes	Inhibitory synapse
ARRB2	4738	0.180697	0.146491	Yes	Excitatory synapse
ANK3	4792	0.173573	0.14574	Yes	N.A.
DAGLA	4803	0.171889	0.148349	Yes	Both excitatory/inhibitory
MAGEE1	4912	0.157782	0.143301	Yes	N.A.
OPRM1	4913	0.157656	0.146691	Yes	Inhibitory synapse
DGKI	4914	0.15723	0.150081	Yes	Excitatory synapse
GABRG2	4979	0.149724	0.148471	Yes	Both excitatory/inhibitory
GRIN2A	4988	0.148385	0.151235	Yes	Excitatory synapse
FMR1	5048	0.141626	0.150016	Yes	Excitatory synapse
GRIK1	5066	0.140166	0.152078	Yes	Excitatory synapse
SLC6A11	5124	0.13245	0.151014	Yes	Inhibitory synapse
DTNBP1	5154	0.127397	0.152139	Yes	Excitatory synapse
